# Supplementary material for: Development and evaluation of a mechanical chest compression device for standardized rodent cardiopulmonary resuscitation
Source: Sci Rep. 2025 Dec 8;15:43397. doi: 10.1038/s41598-025-31959-2 (PMC12689703; doi:10.1038/s41598-025-31959-2)
Supplement: Supplementary file 2 — Supplementary Material 2 [file 41598_2025_31959_MOESM2_ESM.zip]

Archive with 7 entries (6 files):
- Additional file 2. Production files /
- Additional file 2. Production files /Housing_Rev01.step
- Additional file 2. Production files /Ground_plate_right_Rev01.step
- Additional file 2. Production files /Bracket_Rev01.step
- Additional file 2. Production files /Body_axis_attatchment_Rev01.step
- Additional file 2. Production files /Assembly_small_animal_MCD_Rev01.step
- Additional file 2. Production files /Ground_plate_left_Rev01.step
