# Supplementary material for: Development and evaluation of a mechanical chest compression device for standardized rodent cardiopulmonary resuscitation
Source: Sci Rep. 2025 Dec 8;15:43397. doi: 10.1038/s41598-025-31959-2 (PMC12689703; doi:10.1038/s41598-025-31959-2)
Supplement: Supplementary file 2 — Supplementary Material 2 [file 41598_2025_31959_MOESM2_ESM.zip › Additional file 2. Production files /Housing_Rev01.step]

ISO-10303-21;
HEADER;
/* Generated by software containing ST-Developer
 * from STEP Tools, Inc. (www.steptools.com) 
 */

FILE_DESCRIPTION(
/* description */ ('',
'CAx-IF Rec.Pracs.---Representation and Presentation of Product Manufa
cturing Information (PMI)---4.0---2014-10-13'),
/* implementation_level */ '2;1');

FILE_NAME(
/* name */ 'Housing_Rev01.step',
/* time_stamp */ '2025-01-01T12:08:23+01:00',
/* author */ (''),
/* organization */ (''),
/* preprocessor_version */ 'ST-DEVELOPER v20',
/* originating_system */ 'Autodesk Translation Framework v13.20.0.188',

/* authorisation */ '');

FILE_SCHEMA (('AP242_MANAGED_MODEL_BASED_3D_ENGINEERING_MIM_LF { 1 0 10303 442 1 1 4 }'));
ENDSEC;

DATA;
#10=MECHANICAL_DESIGN_GEOMETRIC_PRESENTATION_REPRESENTATION('',(#235,#236,
#237,#238,#239,#240),#10916);
#11=CONTEXT_DEPENDENT_OVER_RIDING_STYLED_ITEM('',(#10965),#10939,#240,(#184,
#182));
#12=MAPPED_ITEM('',#13,#4012);
#13=REPRESENTATION_MAP(#4012,#10935);
#14=TOROIDAL_SURFACE('',#3884,7.25,3.);
#15=TOROIDAL_SURFACE('',#3894,23.75,13.5);
#16=TOROIDAL_SURFACE('',#3936,9.50000016391277,1.5);
#17=ELLIPSE('',#3872,38.0000006109476,27.0000004470348);
#18=ELLIPSE('',#3873,38.0000006109476,27.0000004470348);
#19=ELLIPSE('',#3876,38.0000006109476,27.0000004470348);
#20=ELLIPSE('',#3877,38.0000006109476,27.0000004470348);
#21=ELLIPSE('',#3882,41.0000006109476,30.0000004470348);
#22=ELLIPSE('',#3883,40.,29.);
#23=ELLIPSE('',#3912,17.8444844419782,15.);
#24=ELLIPSE('',#3913,17.8444844419781,15.);
#25=ELLIPSE('',#3914,17.8444844419781,15.);
#26=ELLIPSE('',#3915,17.8444844419782,15.);
#27=ELLIPSE('',#3950,4.62258653245128,4.5);
#28=ELLIPSE('',#3990,17.8444844419781,15.);
#29=ELLIPSE('',#3992,17.8444844419781,15.);
#30=ELLIPSE('',#3994,17.8444844419781,15.);
#31=ELLIPSE('',#3996,17.8444844419781,15.);
#32=B_SPLINE_CURVE_WITH_KNOTS('',3,(#5840,#5841,#5842,#5843,#5844,#5845,
#5846),.UNSPECIFIED.,.F.,.F.,(4,3,4),(-1.,-0.571428571428571,0.),
 .UNSPECIFIED.);
#33=B_SPLINE_CURVE_WITH_KNOTS('',3,(#5848,#5849,#5850,#5851,#5852),
 .UNSPECIFIED.,.F.,.F.,(4,1,4),(-5.18839125889507,-4.82526460743701,-4.55291961884347),
 .UNSPECIFIED.);
#34=B_SPLINE_CURVE_WITH_KNOTS('',3,(#5855,#5856,#5857,#5858,#5859),
 .UNSPECIFIED.,.F.,.F.,(4,1,4),(4.55291961884347,4.82526460743701,5.18839125889507),
 .UNSPECIFIED.);
#35=B_SPLINE_CURVE_WITH_KNOTS('',3,(#5863,#5864,#5865,#5866,#5867,#5868,
#5869,#5870,#5871,#5872),.UNSPECIFIED.,.F.,.F.,(4,2,2,2,4),(5.39052391204648,
5.89300555149553,6.53161721074488,6.85092304036955,7.17022886999422),
 .UNSPECIFIED.);
#36=B_SPLINE_CURVE_WITH_KNOTS('',3,(#5876,#5877,#5878,#5879,#5880,#5881,
#5882,#5883,#5884,#5885),.UNSPECIFIED.,.F.,.F.,(4,2,2,2,4),(2.28625617128682,
2.6055620009115,2.92486783053617,3.56347948978552,4.06596112924515),
 .UNSPECIFIED.);
#37=B_SPLINE_CURVE_WITH_KNOTS('',3,(#5898,#5899,#5900,#5901,#5902,#5903,
#5904,#5905),.UNSPECIFIED.,.F.,.F.,(4,2,2,4),(0.109494862277436,0.184210919599035,
0.320596584839302,0.45698225007957),.UNSPECIFIED.);
#38=B_SPLINE_CURVE_WITH_KNOTS('',3,(#5909,#5910,#5911,#5912,#5913,#5914,
#5915,#5916,#5917,#5918,#5919,#5920),.UNSPECIFIED.,.F.,.F.,(4,2,2,2,2,4),
(-0.451165119217113,-0.410743766079441,-0.287536447027139,-0.206077569586736,
-0.124618692146332,-0.107414172587857),.UNSPECIFIED.);
#39=B_SPLINE_CURVE_WITH_KNOTS('',3,(#5922,#5923,#5924,#5925,#5926,#5927,
#5928,#5929,#5930,#5931),.UNSPECIFIED.,.F.,.F.,(4,2,2,2,4),(5.39052391204647,
5.89300555149553,6.53161721074488,6.85092304036955,7.17022886999422),
 .UNSPECIFIED.);
#40=B_SPLINE_CURVE_WITH_KNOTS('',3,(#5935,#5936,#5937,#5938,#5939,#5940,
#5941,#5942,#5943,#5944,#5945,#5946),.UNSPECIFIED.,.F.,.F.,(4,2,2,2,2,4),
(-0.451165119217113,-0.410743766079464,-0.287536447027167,-0.206077569586754,
-0.124618692146342,-0.107414172587857),.UNSPECIFIED.);
#41=B_SPLINE_CURVE_WITH_KNOTS('',3,(#5952,#5953,#5954,#5955,#5956,#5957,
#5958,#5959,#5960,#5961),.UNSPECIFIED.,.F.,.F.,(4,2,2,2,4),(2.28625617128682,
2.6055620009115,2.92486783053617,3.56347948978552,4.06596112924515),
 .UNSPECIFIED.);
#42=B_SPLINE_CURVE_WITH_KNOTS('',3,(#5975,#5976,#5977,#5978,#5979,#5980,
#5981,#5982),.UNSPECIFIED.,.F.,.F.,(4,2,2,4),(0.109494862277436,0.184210919599034,
0.320596584839302,0.45698225007957),.UNSPECIFIED.);
#43=B_SPLINE_CURVE_WITH_KNOTS('',3,(#6290,#6291,#6292,#6293,#6294,#6295,
#6296,#6297,#6298,#6299,#6300,#6301,#6302,#6303,#6304,#6305,#6306,#6307,
#6308),.UNSPECIFIED.,.F.,.F.,(4,1,1,1,1,1,1,1,1,1,1,1,1,1,1,1,4),(-5.18839125889507,
-4.84048729897584,-4.4925833390566,-4.31863135909699,-4.14467937913737,
-3.79677541921814,-3.4488714592989,-3.10096749937967,-2.92701551942005,
-2.75306353946044,-2.4051595795412,-1.94128763298222,-1.47741568642325,
-1.01354373986427,-0.781607766584778,-0.665639779945034,-0.635471640051603),
 .UNSPECIFIED.);
#44=B_SPLINE_CURVE_WITH_KNOTS('',3,(#6309,#6310,#6311,#6312,#6313,#6314,
#6315,#6316,#6317,#6318,#6319,#6320,#6321,#6322,#6323,#6324,#6325,#6326,
#6327,#6328,#6329,#6330,#6331,#6332,#6333,#6334),.UNSPECIFIED.,.F.,.F.,
(4,1,1,1,1,1,1,1,1,1,1,1,1,1,1,1,1,1,1,1,1,1,1,4),(-0.635471640051603,-0.549671793305289,
-0.085799846746311,0.378072099812667,0.841944046371645,1.30581599293062,
1.53775196621011,1.7696879394896,1.88565592612935,1.94363991944922,2.00162391276909,
2.05960790608896,2.0885999027489,2.11759189940883,2.17557589272871,2.23355988604858,
2.34952787268832,2.46549585932807,2.69743183260756,3.16130377916654,3.857111699005,
4.20501565892424,4.29199164890404,4.55291961884347),.UNSPECIFIED.);
#45=B_SPLINE_CURVE_WITH_KNOTS('',3,(#6336,#6337,#6338,#6339,#6340,#6341,
#6342,#6343,#6344,#6345,#6346,#6347,#6348,#6349,#6350,#6351,#6352,#6353,
#6354,#6355,#6356,#6357,#6358,#6359,#6360,#6361,#6362,#6363,#6364,#6365,
#6366,#6367,#6368,#6369,#6370,#6371,#6372,#6373,#6374,#6375,#6376,#6377,
#6378,#6379,#6380,#6381,#6382,#6383,#6384,#6385,#6386,#6387,#6388,#6389,
#6390,#6391,#6392,#6393,#6394,#6395,#6396,#6397,#6398,#6399,#6400,#6401,
#6402,#6403,#6404,#6405,#6406,#6407,#6408,#6409,#6410,#6411,#6412,#6413,
#6414,#6415,#6416,#6417,#6418,#6419,#6420,#6421,#6422,#6423,#6424,#6425,
#6426,#6427,#6428,#6429,#6430,#6431,#6432,#6433,#6434,#6435,#6436,#6437,
#6438,#6439,#6440,#6441,#6442,#6443,#6444,#6445,#6446,#6447,#6448,#6449,
#6450,#6451,#6452,#6453,#6454,#6455,#6456,#6457,#6458,#6459,#6460,#6461,
#6462,#6463,#6464,#6465,#6466,#6467,#6468,#6469,#6470,#6471,#6472,#6473,
#6474,#6475,#6476,#6477,#6478,#6479,#6480),.UNSPECIFIED.,.F.,.F.,(4,3,3,
3,3,3,3,3,3,3,3,3,3,3,3,3,3,3,3,3,3,3,3,3,3,3,3,3,3,3,3,3,3,3,3,3,3,3,3,
3,3,3,3,3,3,3,3,3,4),(-4.55291961884347,-4.50281845376034,-4.45146424401391,
-4.42913775193009,-4.34868451377418,-4.29198180468022,-4.20511379853546,
-4.11488884803594,-4.0363904372805,-3.96290493883146,-3.88569283506755,
-3.85733485693128,-3.77497418523738,-3.68764573331454,-3.65385538458392,
-3.53952397380349,-3.4171676539034,-3.28298770865422,-3.16180135228005,
-3.05209360258725,-2.97796180415163,-2.85645706411297,-2.7527686729746,
-2.6982714294921,-2.6205795263359,-2.54838966448345,-2.48093579551169,-2.46620466206783,
-2.41404850118443,-2.36411334421765,-2.34973434182449,-2.31036677999459,
-2.30711328456122,-2.27460945312633,-2.241766195652,-2.23316137384337,-2.20860454070062,
-2.18384624551545,-2.17527082158312,-2.15251276238569,-2.13523923000612,
-2.12644043584853,-2.11829120166329,-2.11764164169093,-2.10900459194058,
-2.10762243070738,-2.09939213098141,-2.09088066005581,-2.08997562724491),
 .UNSPECIFIED.);
#46=B_SPLINE_CURVE_WITH_KNOTS('',3,(#6481,#6482,#6483,#6484,#6485,#6486,
#6487,#6488,#6489,#6490,#6491,#6492,#6493,#6494,#6495,#6496,#6497,#6498,
#6499,#6500,#6501,#6502,#6503,#6504,#6505,#6506,#6507,#6508,#6509,#6510,
#6511,#6512,#6513,#6514,#6515,#6516,#6517,#6518,#6519,#6520,#6521,#6522,
#6523,#6524,#6525,#6526,#6527,#6528,#6529,#6530,#6531,#6532,#6533,#6534,
#6535,#6536,#6537,#6538,#6539,#6540,#6541,#6542,#6543,#6544,#6545,#6546,
#6547,#6548,#6549,#6550,#6551,#6552,#6553,#6554,#6555,#6556,#6557,#6558,
#6559,#6560,#6561,#6562,#6563,#6564,#6565,#6566,#6567,#6568,#6569,#6570,
#6571,#6572,#6573,#6574,#6575,#6576,#6577,#6578,#6579,#6580,#6581,#6582,
#6583,#6584,#6585,#6586,#6587,#6588,#6589,#6590,#6591,#6592,#6593,#6594,
#6595,#6596,#6597,#6598,#6599,#6600,#6601,#6602,#6603,#6604,#6605,#6606,
#6607,#6608,#6609,#6610,#6611,#6612,#6613,#6614,#6615,#6616,#6617,#6618,
#6619,#6620,#6621,#6622,#6623,#6624,#6625,#6626,#6627,#6628,#6629,#6630,
#6631,#6632,#6633,#6634,#6635,#6636,#6637,#6638,#6639,#6640,#6641,#6642,
#6643,#6644,#6645,#6646,#6647,#6648,#6649,#6650,#6651,#6652,#6653,#6654,
#6655,#6656,#6657,#6658,#6659,#6660,#6661,#6662,#6663,#6664,#6665,#6666,
#6667,#6668,#6669,#6670,#6671,#6672,#6673,#6674,#6675,#6676,#6677,#6678,
#6679,#6680,#6681,#6682,#6683,#6684,#6685,#6686,#6687,#6688,#6689,#6690,
#6691,#6692,#6693,#6694,#6695,#6696,#6697,#6698,#6699,#6700,#6701,#6702,
#6703,#6704,#6705,#6706,#6707,#6708,#6709,#6710,#6711,#6712,#6713,#6714,
#6715,#6716,#6717,#6718,#6719,#6720,#6721,#6722,#6723,#6724,#6725,#6726,
#6727,#6728,#6729,#6730,#6731,#6732,#6733,#6734,#6735,#6736,#6737,#6738,
#6739,#6740,#6741,#6742,#6743,#6744,#6745,#6746,#6747,#6748,#6749,#6750,
#6751,#6752,#6753,#6754,#6755,#6756,#6757,#6758,#6759,#6760,#6761,#6762,
#6763,#6764,#6765,#6766,#6767,#6768,#6769,#6770,#6771,#6772,#6773,#6774,
#6775,#6776,#6777,#6778,#6779,#6780,#6781,#6782,#6783,#6784,#6785,#6786,
#6787,#6788,#6789,#6790,#6791,#6792,#6793),.UNSPECIFIED.,.F.,.F.,(4,3,3,
3,3,3,3,3,3,3,3,3,3,3,3,3,3,3,3,3,3,3,3,3,3,3,3,3,3,3,3,3,3,3,3,3,3,3,3,
3,3,3,3,3,3,3,3,3,3,3,3,3,3,3,3,3,3,3,3,3,3,3,3,3,3,3,3,3,3,3,3,3,3,3,3,
3,3,3,3,3,3,3,3,3,3,3,3,3,3,3,3,3,3,3,3,3,3,3,3,3,3,3,3,3,4),(-2.08997562724491,
-2.08858688168983,-2.08093513445296,-2.07454424039502,-2.06385886683041,
-2.05960745140487,-2.04935385398976,-2.02936227667294,-2.00870933385772,
-2.00164319791455,-1.98473312053904,-1.96014003192618,-1.94354618263101,
-1.91130798504757,-1.88557084771862,-1.84586265405051,-1.83376411308638,
-1.76970003847989,-1.64243586925861,-1.53790251760506,-1.39260771034089,
-1.30583040249748,-1.14485846236663,-1.0808923418163,-0.986823068773513,
-0.882509676713995,-0.841429198509214,-0.736036988888017,-0.63614250078216,
-0.542217182304365,-0.485710572370479,-0.387158201803584,-0.377748572900543,
-0.2864854557911,-0.195468954041129,-0.112638944031464,-0.104452452291158,
-0.0389744287589887,0.,0.0780943500995368,0.0859464420637515,0.161473056271273,
0.234218297995194,0.305713197116013,0.375210424028968,0.388052898893836,
0.455202614760499,0.520760967656194,0.549931072480992,0.616096264795316,
0.665620748929212,0.725989500583993,0.78168765174212,0.853309168514624,
0.92617689482034,0.999632653793918,1.01342566549935,1.07703313137832,1.15036282743761,
1.22513234960748,1.30217632181542,1.38051246993593,1.46039190258758,1.47704398729566,
1.51197164028217,1.59108922545202,1.65445881370586,1.75757800868582,1.86361276735958,
1.94124733232518,2.05119617229857,2.16204973315687,2.27350058120108,2.34264156492703,
2.4055001414385,2.53253681939506,2.66093498415627,2.75350963247651,2.8835553735274,
2.92709054332827,3.05956826022376,3.10079766537685,3.22985991522867,3.2610828600742,
3.40946887457072,3.44908743709118,3.59346412687179,3.73803073060233,3.79670915238754,
3.93914607428031,4.07960123133457,4.14472107279166,4.15675531442026,4.27089513863811,
4.31878717165096,4.42622016763526,4.49243878593019,4.59609896116693,4.69643996304736,
4.79035340533287,4.84061144504926,4.93530616782368,5.02908573108842,5.11929088901965,
5.18839125889507),.UNSPECIFIED.);
#47=B_SPLINE_CURVE_WITH_KNOTS('',3,(#7015,#7016,#7017,#7018,#7019,#7020,
#7021,#7022,#7023,#7024,#7025,#7026,#7027,#7028,#7029,#7030,#7031,#7032,
#7033),.UNSPECIFIED.,.F.,.F.,(4,3,3,3,3,3,4),(0.,0.21764204200072,0.285715262370864,
0.510975152531737,0.571430524741731,0.844461042964982,1.00000341829803),
 .UNSPECIFIED.);
#48=B_SPLINE_CURVE_WITH_KNOTS('',3,(#7035,#7036,#7037,#7038,#7039,#7040,
#7041,#7042,#7043,#7044,#7045,#7046,#7047,#7048,#7049,#7050,#7051,#7052,
#7053,#7054),.UNSPECIFIED.,.F.,.F.,(4,2,1,1,1,1,1,1,1,1,1,1,1,1,2,4),(-4.47847180610753,
-4.47585711535093,-4.156153035683,-3.83644895601508,-3.51674487634716,-3.19704079667923,
-2.87733671701131,-2.55763263734339,-2.23792855767546,-1.91822447800754,
-1.59852039833962,-1.27881631867169,-0.712645564055733,-0.639408159335847,
0.,0.0559473214226993),.UNSPECIFIED.);
#49=B_SPLINE_CURVE_WITH_KNOTS('',3,(#7056,#7057,#7058,#7059,#7060,#7061,
#7062,#7063,#7064,#7065),.UNSPECIFIED.,.F.,.F.,(4,2,2,2,4),(0.,0.159218969430483,
0.317623977398079,0.474432853662758,0.633540773934946),.UNSPECIFIED.);
#50=B_SPLINE_CURVE_WITH_KNOTS('',3,(#7066,#7067,#7068,#7069,#7070,#7071,
#7072,#7073,#7074,#7075,#7076,#7077,#7078,#7079,#7080,#7081,#7082,#7083),
 .UNSPECIFIED.,.F.,.F.,(4,1,1,1,1,1,1,1,1,1,1,1,1,2,4),(0.00118542041257389,
0.639408159335847,0.712645564055733,1.27881631867169,1.59852039833962,1.91822447800754,
2.23792855767546,2.55763263734339,2.87733671701131,3.19704079667923,3.51674487634716,
3.83644895601508,4.156153035683,4.47585711535093,4.47608767573153),
 .UNSPECIFIED.);
#51=B_SPLINE_CURVE_WITH_KNOTS('',3,(#7115,#7116,#7117,#7118,#7119,#7120),
 .UNSPECIFIED.,.F.,.F.,(4,2,4),(-0.000227610823944506,0.,0.103968975691893),
 .UNSPECIFIED.);
#52=B_SPLINE_CURVE_WITH_KNOTS('',3,(#7123,#7124,#7125,#7126,#7127,#7128),
 .UNSPECIFIED.,.F.,.F.,(4,2,4),(-0.103968975691893,0.,0.0026149142113372),
 .UNSPECIFIED.);
#53=B_SPLINE_CURVE_WITH_KNOTS('',3,(#7177,#7178,#7179,#7180,#7181,#7182,
#7183,#7184,#7185),.UNSPECIFIED.,.F.,.F.,(4,1,1,1,1,1,4),(-2.11213769080687,
-1.81040373498036,-1.50866977915384,-0.905201867500813,-0.301733955847784,
-0.150866977934527,-2.12697036039027E-11),.UNSPECIFIED.);
#54=B_SPLINE_CURVE_WITH_KNOTS('',3,(#7186,#7187,#7188,#7189,#7190,#7191,
#7192,#7193,#7194),.UNSPECIFIED.,.F.,.F.,(4,1,1,1,1,1,4),(2.12697036039027E-11,
0.150866977934527,0.301733955847784,0.905201867500813,1.50866977915384,
1.81040373498036,2.11213769080687),.UNSPECIFIED.);
#55=B_SPLINE_CURVE_WITH_KNOTS('',3,(#7222,#7223,#7224,#7225,#7226,#7227,
#7228,#7229,#7230,#7231),.UNSPECIFIED.,.F.,.F.,(4,2,2,2,4),(0.,0.167469082146234,
0.306589018731919,0.436442658678509,0.580691244772191),.UNSPECIFIED.);
#56=B_SPLINE_CURVE_WITH_KNOTS('',3,(#7232,#7233,#7234,#7235,#7236),
 .UNSPECIFIED.,.F.,.F.,(4,1,4),(0.0534721583467236,0.539249585062018,1.25824903181138),
 .UNSPECIFIED.);
#57=B_SPLINE_CURVE_WITH_KNOTS('',3,(#7237,#7238,#7239,#7240,#7241),
 .UNSPECIFIED.,.F.,.F.,(4,1,4),(-1.25824903181138,-0.539249585062018,1.33226762955019E-15),
 .UNSPECIFIED.);
#58=B_SPLINE_CURVE_WITH_KNOTS('',3,(#7258,#7259,#7260,#7261,#7262,#7263),
 .UNSPECIFIED.,.F.,.F.,(4,2,4),(-0.106583666448501,-0.103968975691904,0.),
 .UNSPECIFIED.);
#59=B_SPLINE_CURVE_WITH_KNOTS('',3,(#7265,#7266,#7267,#7268,#7269,#7270,
#7271,#7272,#7273,#7274,#7275,#7276,#7277,#7278,#7279,#7280,#7281,#7282,
#7283,#7284,#7285),.UNSPECIFIED.,.F.,.F.,(4,2,1,1,1,1,1,1,1,1,1,1,1,1,1,
2,4),(-4.53180443677362,-4.47585711535092,-3.83644895601508,-3.76321155129888,
-3.19704079667923,-2.87733671701131,-2.55763263734338,-2.23792855767546,
-1.91822447800754,-1.75837243817358,-1.59852039833961,-1.27881631867169,
-0.959112239003769,-0.639408159335846,-0.319704079667923,0.,0.00261491421132786),
 .UNSPECIFIED.);
#60=B_SPLINE_CURVE_WITH_KNOTS('',3,(#7290,#7291,#7292,#7293,#7294,#7295,
#7296,#7297),.UNSPECIFIED.,.F.,.F.,(4,1,1,1,1,4),(-2.11213669024244,-1.81040287735066,
-1.50866906445888,-0.905201438675329,-0.301733812891776,0.),
 .UNSPECIFIED.);
#61=B_SPLINE_CURVE_WITH_KNOTS('',3,(#7298,#7299,#7300,#7301,#7302,#7303,
#7304,#7305,#7306,#7307,#7308,#7309,#7310,#7311,#7312,#7313,#7314,#7315,
#7316),.UNSPECIFIED.,.F.,.F.,(4,2,2,2,3,2,2,2,4),(2.98145374233753,3.11642925185174,
3.35586375060429,3.5953404960726,3.83481724154091,4.07440462534462,4.31399200914832,
4.55331585434104,4.68818281652488),.UNSPECIFIED.);
#62=B_SPLINE_CURVE_WITH_KNOTS('',3,(#7317,#7318,#7319,#7320,#7321,#7322,
#7323,#7324,#7325,#7326,#7327,#7328,#7329,#7330,#7331,#7332,#7333,#7334,
#7335),.UNSPECIFIED.,.F.,.F.,(4,2,2,2,3,2,2,2,4),(2.98145156950971,3.11631853169354,
3.35564237688626,3.59522976068997,3.83481714449367,4.07440452829738,4.31399191210108,
4.5533157572938,4.68818271947764),.UNSPECIFIED.);
#63=B_SPLINE_CURVE_WITH_KNOTS('',3,(#7339,#7340,#7341,#7342,#7343),
 .UNSPECIFIED.,.F.,.F.,(4,1,4),(1.77433806407224E-13,0.539249585062219,
1.20477575810503),.UNSPECIFIED.);
#64=B_SPLINE_CURVE_WITH_KNOTS('',3,(#7346,#7347,#7348,#7349),
 .UNSPECIFIED.,.F.,.F.,(4,4),(-3.8,-1.38893224015651),.UNSPECIFIED.);
#65=B_SPLINE_CURVE_WITH_KNOTS('',3,(#7357,#7358,#7359,#7360),
 .UNSPECIFIED.,.F.,.F.,(4,4),(-9.61106775984349,-7.2),.UNSPECIFIED.);
#66=B_SPLINE_CURVE_WITH_KNOTS('',3,(#7362,#7363,#7364,#7365,#7366,#7367,
#7368,#7369,#7370,#7371,#7372,#7373),.UNSPECIFIED.,.F.,.F.,(4,2,2,2,2,4),
(0.,0.144730265648939,0.276998394720556,0.40935014113775,0.492332816567617,
0.579130662647658),.UNSPECIFIED.);
#67=B_SPLINE_CURVE_WITH_KNOTS('',3,(#7377,#7378,#7379,#7380,#7381,#7382,
#7383,#7384,#7385,#7386),.UNSPECIFIED.,.F.,.F.,(4,2,2,2,4),(0.,0.16747963503994,
0.306599981449096,0.436451011042766,0.580691419277904),.UNSPECIFIED.);
#68=B_SPLINE_CURVE_WITH_KNOTS('',3,(#7388,#7389,#7390,#7391,#7392,#7393),
 .UNSPECIFIED.,.F.,.F.,(4,2,4),(-9.61106775984352,-5.5,-1.38893224015648),
 .UNSPECIFIED.);
#69=B_SPLINE_CURVE_WITH_KNOTS('',3,(#7394,#7395,#7396,#7397,#7398,#7399,
#7400,#7401,#7402,#7403,#7404,#7405),.UNSPECIFIED.,.F.,.F.,(4,2,2,2,2,4),
(0.,0.144732906999368,0.27698929425225,0.409359488886707,0.492319097512466,
0.579130693671539),.UNSPECIFIED.);
#70=B_SPLINE_CURVE_WITH_KNOTS('',3,(#7461,#7462,#7463,#7464,#7465,#7466,
#7467,#7468,#7469,#7470,#7471,#7472,#7473,#7474,#7475,#7476),
 .UNSPECIFIED.,.F.,.F.,(4,3,3,3,3,4),(0.,0.203967135495542,0.420547846307873,
0.571430524741735,0.847490939614926,1.00000341829803),.UNSPECIFIED.);
#71=B_SPLINE_CURVE_WITH_KNOTS('',3,(#7479,#7480,#7481,#7482,#7483,#7484),
 .UNSPECIFIED.,.F.,.F.,(4,2,4),(0.,0.103968975691904,0.104196567436628),
 .UNSPECIFIED.);
#72=B_SPLINE_CURVE_WITH_KNOTS('',3,(#7612,#7613,#7614,#7615,#7616,#7617,
#7618,#7619,#7620,#7621,#7622,#7623,#7624,#7625,#7626,#7627,#7628,#7629,
#7630),.UNSPECIFIED.,.F.,.F.,(4,2,1,1,1,1,1,1,1,1,1,1,1,1,1,4),(-0.00023057996068144,
0.,0.319704079667923,0.639408159335846,0.959112239003769,1.27881631867169,
1.59852039833961,1.75837243817358,1.91822447800754,2.23792855767546,2.55763263734338,
2.87733671701131,3.19704079667923,3.76321155129888,3.83644895601508,4.47467169484528),
 .UNSPECIFIED.);
#73=B_SPLINE_CURVE_WITH_KNOTS('',3,(#7631,#7632,#7633,#7634,#7635,#7636,
#7637,#7638,#7639,#7640,#7641,#7642),.UNSPECIFIED.,.F.,.F.,(4,2,2,2,2,4),
(0.,0.154845688651559,0.310476508822597,0.467672947051275,0.550248529072071,
0.632885567746173),.UNSPECIFIED.);
#74=B_SPLINE_CURVE_WITH_KNOTS('',3,(#7685,#7686,#7687,#7688,#7689,#7690,
#7691,#7692),.UNSPECIFIED.,.F.,.F.,(4,1,1,1,1,4),(0.,0.301733812891776,
0.905201438675329,1.50866906445888,1.81040287735066,2.11213669024244),
 .UNSPECIFIED.);
#75=B_SPLINE_CURVE_WITH_KNOTS('',3,(#7718,#7719,#7720,#7721,#7722),
 .UNSPECIFIED.,.F.,.F.,(4,1,4),(-1.25824903181161,-0.539249585062219,-1.77433806407224E-13),
 .UNSPECIFIED.);
#76=B_SPLINE_CURVE_WITH_KNOTS('',3,(#7766,#7767,#7768,#7769,#7770,#7771,
#7772,#7773,#7774,#7775,#7776,#7777,#7778,#7779,#7780,#7781,#7782,#7783,
#7784,#7785,#7786,#7787,#7788,#7789,#7790),.UNSPECIFIED.,.F.,.F.,(4,1,1,
1,1,1,1,1,1,1,1,1,1,1,1,1,1,1,1,1,2,4),(-4.47577269021162,-4.41990890140903,
-4.36396068746715,-4.25206425958338,-4.02827140381583,-3.58068569228074,
-3.13309998074565,-2.68551426921055,-2.46172141344301,-2.23792855767546,
-2.01413570190791,-1.79034284614037,-1.56654999037282,-1.34275713460528,
-1.11896427883773,-0.895171423070184,-0.447585711535092,-0.223792855767546,
-0.111896427883773,-0.0559482139418865,0.,5.97129936786128E-5),
 .UNSPECIFIED.);
#77=B_SPLINE_CURVE_WITH_KNOTS('',3,(#7794,#7795,#7796,#7797,#7798,#7799,
#7800,#7801,#7802,#7803,#7804,#7805,#7806,#7807,#7808,#7809,#7810,#7811,
#7812,#7813,#7814,#7815,#7816,#7817,#7818,#7819,#7820,#7821,#7822,#7823,
#7824,#7825,#7826,#7827,#7828,#7829,#7830,#7831,#7832,#7833,#7834,#7835,
#7836,#7837,#7838,#7839,#7840,#7841,#7842,#7843,#7844,#7845,#7846,#7847,
#7848,#7849,#7850,#7851,#7852,#7853,#7854,#7855,#7856,#7857,#7858,#7859,
#7860,#7861,#7862,#7863,#7864,#7865,#7866,#7867,#7868,#7869,#7870,#7871,
#7872,#7873,#7874,#7875,#7876,#7877,#7878,#7879,#7880,#7881,#7882,#7883,
#7884,#7885,#7886,#7887,#7888,#7889,#7890,#7891,#7892,#7893,#7894,#7895,
#7896,#7897,#7898,#7899,#7900,#7901,#7902,#7903,#7904,#7905,#7906,#7907,
#7908,#7909,#7910,#7911,#7912,#7913,#7914,#7915,#7916,#7917,#7918,#7919,
#7920,#7921,#7922,#7923),.UNSPECIFIED.,.F.,.F.,(4,3,3,3,3,3,3,3,3,3,3,3,
3,3,3,3,3,3,3,3,3,3,3,3,3,3,3,3,3,3,3,3,3,3,3,3,3,3,3,3,3,3,3,4),(-1.92422607510819,
-1.85692454459061,-1.84997627476184,-1.80369691310103,-1.75954785027588,
-1.72019344151777,-1.70053184332104,-1.6622412544,-1.64820479403813,-1.60835066160013,
-1.58627989946325,-1.54036684981947,-1.49080162805283,-1.43001222959943,
-1.38275132761885,-1.36922283114603,-1.32623604829174,-1.28379214299721,
-1.24134823770267,-1.1994341755595,-1.15715692986973,-1.12163811540824,
-1.07490404551967,-1.02490770281192,-1.01033275266114,-0.93985203216003,
-0.88990208410525,-0.844261931612751,-0.799705602165163,-0.757605850825128,
-0.731899595278351,-0.6902568225746,-0.667731583507305,-0.62443732353299,
-0.59137835335224,-0.542368553150316,-0.488037823933062,-0.481914784498323,
-0.421776054700745,-0.368078470248035,-0.361637324903167,-0.31718039866399,
-0.274012214179293,-0.237403834258913),.UNSPECIFIED.);
#78=B_SPLINE_CURVE_WITH_KNOTS('',3,(#7924,#7925,#7926,#7927,#7928,#7929,
#7930,#7931),.UNSPECIFIED.,.F.,.F.,(4,2,2,4),(-0.237403834258913,-0.236321408949453,
-0.11297627625719,0.),.UNSPECIFIED.);
#79=B_SPLINE_CURVE_WITH_KNOTS('',3,(#7934,#7935,#7936,#7937,#7938,#7939,
#7940,#7941,#7942,#7943,#7944,#7945,#7946,#7947,#7948,#7949,#7950,#7951,
#7952,#7953,#7954,#7955,#7956,#7957,#7958,#7959,#7960,#7961,#7962,#7963,
#7964,#7965,#7966,#7967,#7968,#7969,#7970,#7971,#7972,#7973,#7974,#7975,
#7976,#7977,#7978,#7979,#7980,#7981,#7982,#7983,#7984,#7985,#7986,#7987,
#7988,#7989,#7990,#7991,#7992,#7993,#7994,#7995,#7996,#7997,#7998,#7999,
#8000,#8001,#8002,#8003,#8004,#8005,#8006,#8007,#8008,#8009,#8010,#8011,
#8012,#8013,#8014,#8015,#8016,#8017,#8018,#8019,#8020,#8021,#8022,#8023,
#8024,#8025,#8026,#8027,#8028,#8029,#8030,#8031,#8032,#8033,#8034,#8035,
#8036,#8037,#8038,#8039,#8040,#8041,#8042,#8043,#8044,#8045,#8046,#8047,
#8048,#8049,#8050,#8051,#8052,#8053,#8054,#8055,#8056,#8057,#8058,#8059,
#8060,#8061,#8062,#8063),.UNSPECIFIED.,.F.,.F.,(4,3,3,3,3,3,3,3,3,3,3,3,
3,3,3,3,3,3,3,3,3,3,3,3,3,3,3,3,3,3,3,3,3,3,3,3,3,3,3,3,3,3,3,4),(-1.92422607510772,
-1.85692454459127,-1.84997627476139,-1.80369691310063,-1.75954785027545,
-1.72019344151733,-1.70053184332062,-1.6622412543996,-1.64820479403773,
-1.6083506615997,-1.58627989946288,-1.54036684981861,-1.4908016280525,-1.43001222959912,
-1.38275132762076,-1.36922283114575,-1.32623604829267,-1.28379214299756,
-1.24134823770244,-1.19943417556224,-1.15715692987241,-1.12163811540804,
-1.07490404552085,-1.02490770281671,-1.01033275266098,-0.939852032159594,
-0.889902084105139,-0.844261931612755,-0.799705602165066,-0.757605850825011,
-0.73189959527827,-0.69025682257452,-0.667731583507239,-0.62443732353292,
-0.59137835335218,-0.542368553150243,-0.488037823939591,-0.481914784498267,
-0.4217760547007,-0.368078470254491,-0.361637324903132,-0.317180398662236,
-0.274012214177276,-0.237403834258911),.UNSPECIFIED.);
#80=B_SPLINE_CURVE_WITH_KNOTS('',3,(#8064,#8065,#8066,#8067,#8068,#8069,
#8070,#8071),.UNSPECIFIED.,.F.,.F.,(4,2,2,4),(-0.237403834258911,-0.236321408949443,
-0.11297627625719,0.),.UNSPECIFIED.);
#81=B_SPLINE_CURVE_WITH_KNOTS('',3,(#8113,#8114,#8115,#8116,#8117),
 .UNSPECIFIED.,.F.,.F.,(4,1,4),(-1.25824903181142,-0.539249585062038,-2.09200517590582E-15),
 .UNSPECIFIED.);
#82=B_SPLINE_CURVE_WITH_KNOTS('',3,(#8119,#8120,#8121,#8122,#8123,#8124,
#8125,#8126,#8127,#8128),.UNSPECIFIED.,.F.,.F.,(4,1,1,1,1,1,1,4),(2.12778493018877E-11,
0.150866906467167,0.226300359690112,0.301733812913057,0.905201438696615,
1.50866906448017,1.81040287737195,2.11213669026373),.UNSPECIFIED.);
#83=B_SPLINE_CURVE_WITH_KNOTS('',3,(#8129,#8130,#8131,#8132,#8133,#8134),
 .UNSPECIFIED.,.F.,.F.,(4,2,4),(-0.000227610823938948,0.,0.103968975691893),
 .UNSPECIFIED.);
#84=B_SPLINE_CURVE_WITH_KNOTS('',3,(#8271,#8272,#8273,#8274,#8275,#8276,
#8277,#8278,#8279,#8280,#8281,#8282,#8283,#8284,#8285,#8286,#8287,#8288,
#8289,#8290,#8291,#8292),.UNSPECIFIED.,.F.,.F.,(4,3,3,3,3,3,3,4),(0.,0.17837812069109,
0.355276625389635,0.428572890352287,0.699852061518182,0.842246919974436,
0.968237082470739,1.00000341829803),.UNSPECIFIED.);
#85=B_SPLINE_CURVE_WITH_KNOTS('',3,(#8294,#8295,#8296,#8297,#8298,#8299,
#8300,#8301,#8302,#8303,#8304,#8305,#8306,#8307,#8308,#8309,#8310,#8311,
#8312,#8313,#8314,#8315,#8316,#8317,#8318,#8319,#8320),.UNSPECIFIED.,.F.,
 .F.,(4,2,1,1,1,1,1,1,1,1,1,1,1,1,1,1,1,1,1,1,1,2,4),(-0.00261469075659162,
0.,0.0559482139418865,0.111896427883773,0.223792855767546,0.447585711535092,
0.895171423070184,1.11896427883773,1.34275713460528,1.56654999037282,1.79034284614037,
2.01413570190791,2.23792855767546,2.46172141344301,2.68551426921055,3.13309998074565,
3.58068569228074,4.02827140381583,4.25206425958338,4.36396068746715,4.41990890140903,
4.47585711535092,4.53180443677362),.UNSPECIFIED.);
#86=B_SPLINE_CURVE_WITH_KNOTS('',3,(#8321,#8322,#8323,#8324,#8325,#8326,
#8327,#8328,#8329,#8330,#8331,#8332,#8333,#8334,#8335,#8336,#8337,#8338,
#8339,#8340,#8341,#8342,#8343,#8344,#8345,#8346,#8347,#8348,#8349,#8350,
#8351,#8352,#8353,#8354,#8355,#8356,#8357,#8358,#8359,#8360,#8361,#8362,
#8363,#8364,#8365,#8366,#8367,#8368,#8369,#8370,#8371,#8372,#8373,#8374,
#8375,#8376,#8377,#8378,#8379,#8380,#8381),.UNSPECIFIED.,.F.,.F.,(4,3,3,
3,3,3,3,3,3,3,3,3,3,3,3,3,3,3,3,3,4),(0.,0.036045422236146,0.0735936769425605,
0.111734535401146,0.150056495622845,0.159218969430488,0.198820221422391,
0.23707148405661,0.274973155199837,0.311999042273426,0.317623977398097,
0.355570521499574,0.362843577179699,0.400510261383013,0.438447935473891,
0.474432853662783,0.512063958684351,0.549991964422607,0.587624234307086,
0.624373484592979,0.633540773934967),.UNSPECIFIED.);
#87=B_SPLINE_CURVE_WITH_KNOTS('',3,(#8414,#8415,#8416,#8417,#8418,#8419),
 .UNSPECIFIED.,.F.,.F.,(4,2,4),(-0.103968975691893,0.,0.00261491421133275),
 .UNSPECIFIED.);
#88=B_SPLINE_CURVE_WITH_KNOTS('',3,(#8472,#8473,#8474,#8475,#8476,#8477,
#8478,#8479,#8480,#8481),.UNSPECIFIED.,.F.,.F.,(4,1,1,1,1,1,1,4),(-2.11213669026373,
-1.81040287737195,-1.50866906448017,-0.905201438696615,-0.301733812913057,
-0.226300359690112,-0.150866906467167,-2.12778493018877E-11),
 .UNSPECIFIED.);
#89=B_SPLINE_CURVE_WITH_KNOTS('',3,(#8507,#8508,#8509,#8510,#8511),
 .UNSPECIFIED.,.F.,.F.,(4,1,4),(0.0534721345936336,0.539249585062038,1.25824903181142),
 .UNSPECIFIED.);
#90=B_SPLINE_CURVE_WITH_KNOTS('',3,(#8528,#8529,#8530,#8531,#8532,#8533),
 .UNSPECIFIED.,.F.,.F.,(4,2,4),(-0.00261469075660187,0.,0.103968975691923),
 .UNSPECIFIED.);
#91=B_SPLINE_CURVE_WITH_KNOTS('',3,(#8535,#8536,#8537,#8538,#8539,#8540,
#8541,#8542,#8543,#8544,#8545,#8546,#8547,#8548,#8549,#8550,#8551,#8552,
#8553,#8554,#8555,#8556,#8557),.UNSPECIFIED.,.F.,.F.,(4,2,1,1,1,1,1,1,1,
1,1,1,1,1,1,1,1,2,4),(-4.53180443677363,-4.47585711535093,-4.156153035683,
-4.14606864832725,-3.83644895601508,-3.19704079667923,-2.55763263734339,
-2.23792855767546,-2.0780765178415,-1.91822447800754,-1.75837243817358,
-1.59852039833962,-1.43866835850566,-1.27881631867169,-0.95911223900377,
-0.639408159335847,-0.319704079667923,0.,0.00261491421134051),
 .UNSPECIFIED.);
#92=B_SPLINE_CURVE_WITH_KNOTS('',3,(#8562,#8563,#8564,#8565,#8566,#8567,
#8568,#8569),.UNSPECIFIED.,.F.,.F.,(4,1,1,1,1,4),(-2.11213769078558,-1.81040373495907,
-1.50866977913256,-0.905201867479536,-0.301733955826512,0.),
 .UNSPECIFIED.);
#93=B_SPLINE_CURVE_WITH_KNOTS('',3,(#8570,#8571,#8572,#8573,#8574,#8575,
#8576,#8577,#8578,#8579,#8580,#8581,#8582,#8583,#8584,#8585,#8586,#8587),
 .UNSPECIFIED.,.F.,.F.,(4,2,2,2,2,2,2,2,4),(1.06404299726287,1.19890995944671,
1.43823380463943,1.67782118844313,1.91740857224684,2.15699595605054,2.39658333985425,
2.63590718504696,2.7707741472308),.UNSPECIFIED.);
#94=B_SPLINE_CURVE_WITH_KNOTS('',3,(#8588,#8589,#8590,#8591,#8592,#8593,
#8594,#8595,#8596,#8597,#8598,#8599,#8600,#8601,#8602,#8603,#8604,#8605),
 .UNSPECIFIED.,.F.,.F.,(4,2,2,2,2,2,2,2,4),(1.06404299726286,1.19890995944671,
1.43823380463943,1.67782118844313,1.91740857224684,2.15699595605054,2.39658333985425,
2.63590718504696,2.77077414723081),.UNSPECIFIED.);
#95=B_SPLINE_CURVE_WITH_KNOTS('',3,(#8607,#8608,#8609,#8610,#8611),
 .UNSPECIFIED.,.F.,.F.,(4,1,4),(1.62214904609496E-13,0.718999446749527,
1.20477688245987),.UNSPECIFIED.);
#96=B_SPLINE_CURVE_WITH_KNOTS('',3,(#8643,#8644,#8645,#8646,#8647,#8648,
#8649,#8650,#8651,#8652,#8653,#8654,#8655,#8656,#8657,#8658,#8659,#8660,
#8661,#8662,#8663,#8664),.UNSPECIFIED.,.F.,.F.,(4,3,3,3,3,3,3,4),(0.,0.175021889920118,
0.347276845490957,0.428572887137768,0.691440525463503,0.832503599216884,
0.95729679016811,1.00000341829803),.UNSPECIFIED.);
#97=B_SPLINE_CURVE_WITH_KNOTS('',3,(#8667,#8668,#8669,#8670,#8671,#8672),
 .UNSPECIFIED.,.F.,.F.,(4,2,4),(-0.103968975691923,0.,6.25936853664479E-5),
 .UNSPECIFIED.);
#98=B_SPLINE_CURVE_WITH_KNOTS('',3,(#8715,#8716,#8717,#8718,#8719,#8720,
#8721,#8722),.UNSPECIFIED.,.F.,.F.,(4,1,1,1,1,4),(0.,0.301733955826512,
0.905201867479536,1.50866977913256,1.81040373495907,2.11213769078558),
 .UNSPECIFIED.);
#99=B_SPLINE_CURVE_WITH_KNOTS('',3,(#8748,#8749,#8750,#8751,#8752),
 .UNSPECIFIED.,.F.,.F.,(4,1,4),(-1.25824903181155,-0.718999446749527,-1.62214904609496E-13),
 .UNSPECIFIED.);
#100=B_SPLINE_CURVE_WITH_KNOTS('',3,(#8892,#8893,#8894,#8895,#8896,#8897,
#8898,#8899,#8900,#8901,#8902,#8903,#8904,#8905,#8906,#8907,#8908,#8909,
#8910,#8911,#8912),.UNSPECIFIED.,.F.,.F.,(4,2,1,1,1,1,1,1,1,1,1,1,1,1,1,
1,1,4),(-0.000230579960709483,0.,0.319704079667923,0.639408159335847,0.95911223900377,
1.27881631867169,1.43866835850566,1.59852039833962,1.75837243817358,1.91822447800754,
2.0780765178415,2.23792855767546,2.55763263734339,3.19704079667923,3.83644895601508,
4.14606864832725,4.156153035683,4.47476510475644),.UNSPECIFIED.);
#101=B_SPLINE_CURVE_WITH_KNOTS('',3,(#8913,#8914,#8915,#8916,#8917,#8918,
#8919,#8920,#8921,#8922,#8923,#8924),.UNSPECIFIED.,.F.,.F.,(4,2,2,2,2,4),
(0.,0.154845688651557,0.310476508822586,0.467672947051245,0.550248529072035,
0.632885567746139),.UNSPECIFIED.);
#102=B_SPLINE_CURVE_WITH_KNOTS('',3,(#8969,#8970,#8971,#8972,#8973,#8974,
#8975,#8976,#8977,#8978,#8979,#8980,#8981,#8982,#8983,#8984,#8985,#8986,
#8987,#8988,#8989,#8990,#8991,#8992,#8993,#8994,#8995,#8996,#8997,#8998,
#8999,#9000,#9001,#9002,#9003,#9004,#9005,#9006,#9007,#9008,#9009,#9010,
#9011,#9012,#9013,#9014,#9015,#9016,#9017,#9018,#9019,#9020,#9021,#9022,
#9023,#9024,#9025,#9026),.UNSPECIFIED.,.F.,.F.,(4,3,3,3,3,3,3,3,3,3,3,3,
3,3,3,3,3,3,3,4),(-1.43139549137691,-1.37215368481844,-1.3116055809589,
-1.24956012968333,-1.18576869744206,-1.11993045730069,-1.05040790627331,
-0.977742781605336,-0.900907179425695,-0.81806631904982,-0.725445537798753,
-0.623906074390361,-0.534193737451274,-0.452272459399156,-0.375492147083787,
-0.302592754825148,-0.234950122275273,-0.169536330744955,-0.106884768231216,
-0.0618185533829889),.UNSPECIFIED.);
#103=B_SPLINE_CURVE_WITH_KNOTS('',3,(#9028,#9029,#9030,#9031),
 .UNSPECIFIED.,.F.,.F.,(4,4),(-0.25,-0.0500000000000002),.UNSPECIFIED.);
#104=B_SPLINE_CURVE_WITH_KNOTS('',3,(#9033,#9034,#9035,#9036,#9037,#9038,
#9039,#9040,#9041,#9042,#9043,#9044,#9045,#9046,#9047,#9048,#9049,#9050,
#9051,#9052,#9053,#9054,#9055,#9056,#9057,#9058,#9059,#9060,#9061,#9062,
#9063,#9064,#9065,#9066,#9067,#9068,#9069,#9070,#9071,#9072,#9073,#9074,
#9075,#9076,#9077,#9078,#9079,#9080,#9081,#9082,#9083,#9084,#9085,#9086,
#9087,#9088,#9089,#9090),.UNSPECIFIED.,.F.,.F.,(4,3,3,3,3,3,3,3,3,3,3,3,
3,3,3,3,3,3,3,4),(-1.27033862302264,-1.21255751320506,-1.1528471964422,
-1.09075625828962,-1.02258399214651,-0.951689126459285,-0.876133618344706,
-0.793757958185757,-0.701170344816972,-0.61352405171485,-0.536833545250494,
-0.465852065181494,-0.398616108800778,-0.334193739079766,-0.272002994341511,
-0.211698311016412,-0.153834078123944,-0.0971205137671458,-0.0419785111235358,
0.),.UNSPECIFIED.);
#105=B_SPLINE_CURVE_WITH_KNOTS('',3,(#9094,#9095,#9096,#9097,#9098,#9099,
#9100,#9101,#9102,#9103,#9104,#9105,#9106,#9107,#9108,#9109,#9110,#9111,
#9112,#9113,#9114,#9115,#9116,#9117,#9118,#9119,#9120,#9121,#9122,#9123,
#9124,#9125,#9126,#9127,#9128,#9129,#9130,#9131,#9132,#9133,#9134,#9135,
#9136,#9137,#9138,#9139,#9140,#9141,#9142,#9143,#9144,#9145,#9146,#9147,
#9148,#9149,#9150,#9151),.UNSPECIFIED.,.F.,.F.,(4,3,3,3,3,3,3,3,3,3,3,3,
3,3,3,3,3,3,3,4),(-1.43139549141559,-1.37215368485547,-1.31160558099423,
-1.24956012971688,-1.18576869747383,-1.11993045733052,-1.0504079063012,
-0.977742781631184,-0.900907179449375,-0.818066319071143,-0.725445537817423,
-0.623906074406191,-0.534193737464542,-0.452272459410184,-0.375492147092723,
-0.302592754832143,-0.234950122280358,-0.169536330748231,-0.106884768232739,
-0.0618185533831739),.UNSPECIFIED.);
#106=B_SPLINE_CURVE_WITH_KNOTS('',3,(#9153,#9154,#9155,#9156),
 .UNSPECIFIED.,.F.,.F.,(4,4),(-0.25,-0.0500000000000016),.UNSPECIFIED.);
#107=B_SPLINE_CURVE_WITH_KNOTS('',3,(#9158,#9159,#9160,#9161,#9162,#9163,
#9164,#9165,#9166,#9167,#9168,#9169,#9170,#9171,#9172,#9173,#9174,#9175,
#9176,#9177,#9178,#9179,#9180,#9181,#9182,#9183,#9184,#9185,#9186,#9187,
#9188,#9189,#9190,#9191,#9192,#9193,#9194,#9195,#9196,#9197,#9198,#9199,
#9200,#9201,#9202,#9203,#9204,#9205,#9206,#9207,#9208,#9209,#9210,#9211,
#9212,#9213,#9214,#9215),.UNSPECIFIED.,.F.,.F.,(4,3,3,3,3,3,3,3,3,3,3,3,
3,3,3,3,3,3,3,4),(-1.27033862302089,-1.21255751320344,-1.15284719644054,
-1.09075625828816,-1.02258399214515,-0.95168912645807,-0.876133618343624,
-0.793757958184857,-0.701170344816114,-0.6135240517141,-0.536833545249837,
-0.465852065180932,-0.398616108800315,-0.33419373907937,-0.272002994341217,
-0.21169831101616,-0.15383407812379,-0.097120513767092,-0.0419785111235605,
0.),.UNSPECIFIED.);
#108=B_SPLINE_CURVE_WITH_KNOTS('',3,(#9219,#9220,#9221,#9222,#9223,#9224,
#9225,#9226,#9227,#9228,#9229,#9230),.UNSPECIFIED.,.F.,.F.,(4,2,2,2,2,4),
(-1.92331923277206,-1.88654139817271,-1.78040243914215,-1.6570369299054,
-1.52961651528052,-1.50890447776599),.UNSPECIFIED.);
#109=B_SPLINE_CURVE_WITH_KNOTS('',3,(#9231,#9232,#9233,#9234,#9235,#9236,
#9237,#9238,#9239,#9240,#9241,#9242,#9243,#9244,#9245,#9246,#9247,#9248,
#9249,#9250,#9251,#9252,#9253,#9254,#9255,#9256,#9257,#9258,#9259,#9260,
#9261,#9262,#9263,#9264,#9265,#9266,#9267,#9268,#9269,#9270,#9271,#9272,
#9273,#9274,#9275,#9276,#9277,#9278,#9279,#9280,#9281,#9282,#9283,#9284,
#9285,#9286,#9287,#9288,#9289,#9290,#9291,#9292,#9293,#9294,#9295,#9296,
#9297,#9298,#9299,#9300,#9301,#9302,#9303,#9304,#9305,#9306,#9307,#9308,
#9309,#9310,#9311,#9312,#9313,#9314,#9315,#9316,#9317,#9318,#9319,#9320,
#9321,#9322,#9323,#9324,#9325,#9326,#9327,#9328,#9329,#9330,#9331,#9332,
#9333,#9334,#9335,#9336,#9337,#9338,#9339,#9340,#9341,#9342,#9343,#9344,
#9345,#9346,#9347,#9348,#9349,#9350,#9351,#9352,#9353,#9354),
 .UNSPECIFIED.,.F.,.F.,(4,3,3,3,3,3,3,3,3,3,3,3,3,3,3,3,3,3,3,3,3,3,3,3,
3,3,3,3,3,3,3,3,3,3,3,3,3,3,3,3,3,4),(-1.50890447776599,-1.46641673753929,
-1.42315048118824,-1.41181067040771,-1.36289832092611,-1.30907851260688,
-1.30199537087919,-1.24217318160998,-1.1881361906058,-1.18235099234078,
-1.13791060879146,-1.09867570224065,-1.05684671376375,-1.03284380392158,
-0.991096829786354,-0.96767484354161,-0.923651519961773,-0.886521802221268,
-0.834277449892973,-0.772464083071066,-0.767484699701089,-0.711914707912038,
-0.662527853627644,-0.646100464261279,-0.60307982338864,-0.560793772947823,
-0.519847680123048,-0.478750281188607,-0.436637494848786,-0.39877963341565,
-0.353942789376939,-0.304054665470972,-0.288587832853295,-0.231925820316866,
-0.182290642885208,-0.175263807780436,-0.134682927796589,-0.109200957408466,
-0.0708529747727126,-0.0564049325623154,-0.017489262435506,0.),
 .UNSPECIFIED.);
#110=B_SPLINE_CURVE_WITH_KNOTS('',3,(#9357,#9358,#9359,#9360,#9361,#9362,
#9363,#9364,#9365,#9366,#9367,#9368),.UNSPECIFIED.,.F.,.F.,(4,2,2,2,2,4),
(-1.92331923277133,-1.88654139817199,-1.7804024391415,-1.65703692990483,
-1.52961651528,-1.50890447776546),.UNSPECIFIED.);
#111=B_SPLINE_CURVE_WITH_KNOTS('',3,(#9369,#9370,#9371,#9372,#9373,#9374,
#9375,#9376,#9377,#9378,#9379,#9380,#9381,#9382,#9383,#9384,#9385,#9386,
#9387,#9388,#9389,#9390,#9391,#9392,#9393,#9394,#9395,#9396,#9397,#9398,
#9399,#9400,#9401,#9402,#9403,#9404,#9405,#9406,#9407,#9408,#9409,#9410,
#9411,#9412,#9413,#9414,#9415,#9416,#9417,#9418,#9419,#9420,#9421,#9422,
#9423,#9424,#9425,#9426,#9427,#9428,#9429,#9430,#9431,#9432,#9433,#9434,
#9435,#9436,#9437,#9438,#9439,#9440,#9441,#9442,#9443,#9444,#9445,#9446,
#9447,#9448,#9449,#9450,#9451,#9452,#9453,#9454,#9455,#9456,#9457,#9458,
#9459,#9460,#9461,#9462,#9463,#9464,#9465,#9466,#9467,#9468,#9469,#9470,
#9471,#9472,#9473,#9474,#9475,#9476,#9477,#9478,#9479,#9480,#9481,#9482,
#9483,#9484,#9485,#9486,#9487,#9488,#9489,#9490,#9491,#9492),
 .UNSPECIFIED.,.F.,.F.,(4,3,3,3,3,3,3,3,3,3,3,3,3,3,3,3,3,3,3,3,3,3,3,3,
3,3,3,3,3,3,3,3,3,3,3,3,3,3,3,3,3,4),(-1.50890447776546,-1.46641673753767,
-1.42315048118673,-1.41181067040724,-1.36289832092461,-1.3090785126011,
-1.30199537087877,-1.24217318160959,-1.18813619061584,-1.18235099234041,
-1.13791060879105,-1.09867570224033,-1.05684671376348,-1.0328438039213,
-0.991096829786077,-0.967674843541355,-0.923651519961523,-0.886521802221039,
-0.834277449890504,-0.772464083073671,-0.76748469970089,-0.711914707912959,
-0.662527853628975,-0.646100464261101,-0.60307982338671,-0.56079377294628,
-0.519847680122891,-0.478750281192455,-0.43663749485301,-0.398779633415536,
-0.353942789368826,-0.304054665463952,-0.288587832853243,-0.231925820316838,
-0.182290642886102,-0.175263807780433,-0.134682927796663,-0.109200957408471,
-0.0708529747727129,-0.0564049325623179,-0.0174892624355166,0.),
 .UNSPECIFIED.);
#112=B_SPLINE_CURVE_WITH_KNOTS('',3,(#9533,#9534,#9535,#9536,#9537,#9538,
#9539,#9540,#9541,#9542,#9543,#9544,#9545,#9546,#9547,#9548,#9549,#9550,
#9551,#9552,#9553,#9554,#9555,#9556,#9557,#9558,#9559,#9560,#9561,#9562,
#9563,#9564,#9565,#9566,#9567,#9568,#9569,#9570,#9571,#9572,#9573,#9574,
#9575,#9576,#9577,#9578,#9579,#9580,#9581,#9582,#9583,#9584,#9585,#9586,
#9587,#9588,#9589,#9590,#9591,#9592,#9593,#9594,#9595,#9596,#9597,#9598,
#9599,#9600,#9601,#9602,#9603,#9604,#9605,#9606,#9607,#9608,#9609,#9610,
#9611,#9612,#9613,#9614,#9615,#9616,#9617,#9618,#9619,#9620,#9621,#9622,
#9623,#9624,#9625,#9626,#9627,#9628,#9629,#9630,#9631,#9632,#9633,#9634,
#9635,#9636,#9637,#9638,#9639,#9640,#9641,#9642,#9643,#9644,#9645,#9646,
#9647,#9648,#9649,#9650,#9651,#9652,#9653,#9654,#9655,#9656,#9657,#9658,
#9659,#9660,#9661,#9662,#9663,#9664,#9665),.UNSPECIFIED.,.F.,.F.,(4,3,3,
3,3,3,3,3,3,3,3,3,3,3,3,3,3,3,3,3,3,3,3,3,3,3,3,3,3,3,3,3,3,3,3,3,3,3,3,
3,3,3,3,3,4),(-2.68641076936835,-2.61284320078633,-2.54241253045934,-2.47453873431773,
-2.40925814022613,-2.34695130050573,-2.28697839595364,-2.22886972971476,
-2.17083754541573,-2.11192162881887,-2.05203519019851,-1.98790909050481,
-1.91902919365111,-1.84242994584676,-1.72727807423134,-1.65094522626509,
-1.582895961031,-1.5202607709113,-1.46173799092142,-1.4060926535983,-1.35261102042415,
-1.30036609850599,-1.24879471260922,-1.19784219902143,-1.14746663783748,
-1.09727575896497,-1.04575578104964,-0.992391374964392,-0.936714748048977,
-0.876365983601371,-0.812544243919329,-0.744013440402258,-0.668416870505396,
-0.584864761692221,-0.511756666480694,-0.446679550294325,-0.385671056013136,
-0.327573699144109,-0.271718472121117,-0.217675715369237,-0.163256786526928,
-0.11279769651178,-0.063298892784561,-0.0150048988019712,0.),
 .UNSPECIFIED.);
#113=B_SPLINE_CURVE_WITH_KNOTS('',3,(#9712,#9713,#9714,#9715,#9716,#9717,
#9718,#9719),.UNSPECIFIED.,.F.,.F.,(4,1,1,2,4),(0.,0.265588011281398,0.398382016922097,
0.663970028203496,0.665332379801594),.UNSPECIFIED.);
#114=B_SPLINE_CURVE_WITH_KNOTS('',3,(#9720,#9721,#9722,#9723,#9724,#9725,
#9726,#9727),.UNSPECIFIED.,.F.,.F.,(4,2,1,1,4),(-0.665332379801594,-0.663970028203496,
-0.398382016922097,-0.265588011281398,0.),.UNSPECIFIED.);
#115=B_SPLINE_CURVE_WITH_KNOTS('',3,(#9754,#9755,#9756,#9757,#9758),
 .UNSPECIFIED.,.F.,.F.,(4,1,4),(-0.681100876410182,-0.389200500805819,0.),
 .UNSPECIFIED.);
#116=B_SPLINE_CURVE_WITH_KNOTS('',3,(#9761,#9762,#9763,#9764,#9765),
 .UNSPECIFIED.,.F.,.F.,(4,1,4),(0.,0.389200500805819,0.681100876410182),
 .UNSPECIFIED.);
#117=B_SPLINE_CURVE_WITH_KNOTS('',3,(#9798,#9799,#9800,#9801,#9802),
 .UNSPECIFIED.,.F.,.F.,(4,1,4),(-0.681248729845991,-0.389284988483424,0.),
 .UNSPECIFIED.);
#118=B_SPLINE_CURVE_WITH_KNOTS('',3,(#9805,#9806,#9807,#9808,#9809),
 .UNSPECIFIED.,.F.,.F.,(4,1,4),(0.,0.389284988483424,0.681248729845991),
 .UNSPECIFIED.);
#119=B_SPLINE_CURVE_WITH_KNOTS('',3,(#9843,#9844,#9845,#9846,#9847,#9848,
#9849,#9850),.UNSPECIFIED.,.F.,.F.,(4,1,1,2,4),(-0.663970005509738,-0.331985002754869,
-0.265588002203895,0.,0.00136235232740553),.UNSPECIFIED.);
#120=B_SPLINE_CURVE_WITH_KNOTS('',3,(#9851,#9852,#9853,#9854,#9855,#9856,
#9857,#9858),.UNSPECIFIED.,.F.,.F.,(4,2,1,1,4),(-0.00136235232740553,0.,
0.265588002203895,0.331985002754869,0.663970005509738),.UNSPECIFIED.);
#121=B_SPLINE_CURVE_WITH_KNOTS('',3,(#9926,#9927,#9928,#9929,#9930,#9931,
#9932,#9933),.UNSPECIFIED.,.F.,.F.,(4,1,1,1,1,4),(9.67310975460426,10.0313668877063,
10.2548782586443,10.4783896295823,10.9254123714583,11.3724351133344),
 .UNSPECIFIED.);
#122=B_SPLINE_CURVE_WITH_KNOTS('',3,(#9937,#9938,#9939,#9940,#9941,#9942,
#9943),.UNSPECIFIED.,.F.,.F.,(4,1,1,1,4),(-11.3724351133344,-10.9254123714583,
-10.4783896295823,-10.2548782586443,-10.1452497469862),.UNSPECIFIED.);
#123=B_SPLINE_CURVE_WITH_KNOTS('',3,(#9945,#9946,#9947,#9948,#9949,#9950,
#9951,#9952,#9953,#9954,#9955,#9956,#9957,#9958,#9959,#9960),
 .UNSPECIFIED.,.F.,.F.,(4,2,2,2,2,2,2,4),(0.,0.27641580017862,0.378232879232473,
0.444154970936297,0.505940563900639,0.587481518566325,0.746326045093614,
0.905257094934356),.UNSPECIFIED.);
#124=B_SPLINE_CURVE_WITH_KNOTS('',3,(#9962,#9963,#9964,#9965,#9966,#9967,
#9968,#9969,#9970,#9971,#9972,#9973,#9974,#9975,#9976,#9977,#9978,#9979,
#9980),.UNSPECIFIED.,.F.,.F.,(4,3,3,3,3,3,4),(-9.14773246293241,-9.13737756430129,
-8.96731293781223,-8.81186053513887,-8.6903138489437,-8.66846237070172,
-8.63307893599802),.UNSPECIFIED.);
#125=B_SPLINE_CURVE_WITH_KNOTS('',3,(#9981,#9982,#9983,#9984),
 .UNSPECIFIED.,.F.,.F.,(4,4),(8.24327592020229,8.6330633071998),
 .UNSPECIFIED.);
#126=B_SPLINE_CURVE_WITH_KNOTS('',3,(#9987,#9988,#9989,#9990,#9991,#9992,
#9993,#9994),.UNSPECIFIED.,.F.,.F.,(4,1,1,1,1,4),(9.45912501417413,9.9061379798316,
10.3531509454891,10.5766574283178,10.8001639111465,11.1584372006884),
 .UNSPECIFIED.);
#127=B_SPLINE_CURVE_WITH_KNOTS('',3,(#9996,#9997,#9998,#9999,#10000,#10001,
#10002,#10003),.UNSPECIFIED.,.F.,.F.,(4,2,1,1,4),(-4.1646927268929,-4.14529900435393,
-3.73851268326638,-3.53511952272261,-3.12833320163506),.UNSPECIFIED.);
#128=B_SPLINE_CURVE_WITH_KNOTS('',3,(#10004,#10005,#10006,#10007,#10008,
#10009,#10010,#10011),.UNSPECIFIED.,.F.,.F.,(4,1,1,2,4),(-1.01696580271887,
-0.610179481631324,-0.406786321087549,0.,0.0193937225389656),
 .UNSPECIFIED.);
#129=B_SPLINE_CURVE_WITH_KNOTS('',3,(#10079,#10080,#10081,#10082),
 .UNSPECIFIED.,.F.,.F.,(4,4),(12.1984300729609,12.5882157737764),
 .UNSPECIFIED.);
#130=B_SPLINE_CURVE_WITH_KNOTS('',3,(#10084,#10085,#10086,#10087,#10088,
#10089),.UNSPECIFIED.,.F.,.F.,(4,1,1,4),(-12.1984300730618,-12.141202808119,
-11.6941898424615,-11.6838370143015),.UNSPECIFIED.);
#131=B_SPLINE_CURVE_WITH_KNOTS('',3,(#10091,#10092,#10093,#10094,#10095,
#10096,#10097,#10098,#10099,#10100,#10101,#10102,#10103,#10104,#10105,#10106),
 .UNSPECIFIED.,.F.,.F.,(4,2,2,2,2,2,2,4),(0.,0.292532952987795,0.404326739720978,
0.47615104714509,0.54298276463357,0.630523627920486,0.800910338446501,0.980397027223189),
 .UNSPECIFIED.);
#132=B_SPLINE_CURVE_WITH_KNOTS('',3,(#10108,#10109,#10110,#10111,#10112,
#10113,#10114),.UNSPECIFIED.,.F.,.F.,(4,1,1,1,4),(-10.6862530360682,-10.5766574283178,
-10.3531509454891,-9.9061379798316,-9.45912501417413),.UNSPECIFIED.);
#133=B_SPLINE_CURVE_WITH_KNOTS('',3,(#10132,#10133,#10134,#10135),
 .UNSPECIFIED.,.F.,.F.,(4,4),(-6.59679741393982,-4.4032025860608),
 .UNSPECIFIED.);
#134=B_SPLINE_CURVE_WITH_KNOTS('',3,(#10136,#10137,#10138,#10139),
 .UNSPECIFIED.,.F.,.F.,(4,4),(4.47497756412566,6.52502243587432),
 .UNSPECIFIED.);
#135=B_SPLINE_CURVE_WITH_KNOTS('',3,(#10183,#10184,#10185,#10186),
 .UNSPECIFIED.,.F.,.F.,(4,4),(-6.39144965161672,-5.5),.UNSPECIFIED.);
#136=B_SPLINE_CURVE_WITH_KNOTS('',3,(#10227,#10228,#10229,#10230),
 .UNSPECIFIED.,.F.,.F.,(4,4),(-5.5,-4.60855034838327),.UNSPECIFIED.);
#137=B_SPLINE_CURVE_WITH_KNOTS('',3,(#10272,#10273,#10274,#10275),
 .UNSPECIFIED.,.F.,.F.,(4,4),(-4.60855034838327,-4.00716663359722),
 .UNSPECIFIED.);
#138=B_SPLINE_CURVE_WITH_KNOTS('',3,(#10277,#10278,#10279,#10280,#10281,
#10282,#10283,#10284,#10285,#10286,#10287,#10288,#10289,#10290,#10291,#10292,
#10293,#10294,#10295,#10296,#10297,#10298,#10299,#10300,#10301,#10302,#10303,
#10304,#10305,#10306,#10307,#10308,#10309,#10310,#10311,#10312,#10313,#10314,
#10315,#10316,#10317,#10318,#10319),.UNSPECIFIED.,.F.,.F.,(4,3,3,3,3,3,
3,3,3,3,3,3,3,3,4),(-0.89734574687925,-0.832019476172422,-0.769262001700254,
-0.708627530732354,-0.650288365473345,-0.594452268824878,-0.540607576178308,
-0.488388120562387,-0.435268611343301,-0.382163926566265,-0.328265743706422,
-0.273322639532415,-0.212249144386401,-0.143625813137371,-0.0634320468096998),
 .UNSPECIFIED.);
#139=B_SPLINE_CURVE_WITH_KNOTS('',3,(#10321,#10322,#10323,#10324),
 .UNSPECIFIED.,.F.,.F.,(4,4),(-0.0571666335972245,-0.0500000000000008),
 .UNSPECIFIED.);
#140=B_SPLINE_CURVE_WITH_KNOTS('',3,(#10325,#10326,#10327,#10328),
 .UNSPECIFIED.,.F.,.F.,(4,4),(-1.84138762877229,-1.7765237291448),
 .UNSPECIFIED.);
#141=B_SPLINE_CURVE_WITH_KNOTS('',3,(#10370,#10371,#10372,#10373),
 .UNSPECIFIED.,.F.,.F.,(4,4),(-0.136406595865946,-0.0636100436371603),
 .UNSPECIFIED.);
#142=B_SPLINE_CURVE_WITH_KNOTS('',3,(#10375,#10376,#10377,#10378),
 .UNSPECIFIED.,.F.,.F.,(4,4),(-0.0571666335972245,-0.0500000000000008),
 .UNSPECIFIED.);
#143=B_SPLINE_CURVE_WITH_KNOTS('',3,(#10380,#10381,#10382,#10383,#10384,
#10385,#10386,#10387,#10388,#10389,#10390,#10391,#10392,#10393,#10394,#10395,
#10396,#10397,#10398,#10399,#10400,#10401,#10402,#10403,#10404,#10405,#10406,
#10407,#10408,#10409,#10410,#10411,#10412,#10413,#10414,#10415,#10416,#10417,
#10418,#10419,#10420,#10421,#10422),.UNSPECIFIED.,.F.,.F.,(4,3,3,3,3,3,
3,3,3,3,3,3,3,3,4),(-1.38299309864878,-1.23379268912447,-1.12788087598418,
-1.03308252804304,-0.942788059522317,-0.85403863903383,-0.766657698886265,
-0.680525633446474,-0.592508876258687,-0.501801637694339,-0.407845479566678,
-0.305884109675009,-0.203360490598653,-0.095703476118994,0.),
 .UNSPECIFIED.);
#144=B_SPLINE_CURVE_WITH_KNOTS('',3,(#10423,#10424,#10425,#10426),
 .UNSPECIFIED.,.F.,.F.,(4,4),(-6.99283336640277,-6.39144965161672),
 .UNSPECIFIED.);
#145=B_SPLINE_CURVE_WITH_KNOTS('',3,(#10467,#10468,#10469,#10470,#10471,
#10472,#10473,#10474,#10475,#10476,#10477,#10478,#10479,#10480,#10481,#10482,
#10483,#10484,#10485,#10486,#10487,#10488,#10489,#10490,#10491,#10492,#10493,
#10494,#10495,#10496,#10497,#10498,#10499,#10500,#10501,#10502,#10503,#10504,
#10505,#10506,#10507,#10508,#10509,#10510,#10511,#10512),.UNSPECIFIED.,
 .F.,.F.,(4,3,3,3,3,3,3,3,3,3,3,3,3,3,3,4),(-1.03450699008702,-0.964549584004246,
-0.89023611587342,-0.809663174752631,-0.719567792424368,-0.629621818371322,
-0.550919091074907,-0.479139453028811,-0.411363580155547,-0.346550381292351,
-0.284065003623436,-0.223510598122619,-0.165505722151323,-0.108678892402218,
-0.0535197547165158,0.),.UNSPECIFIED.);
#146=B_SPLINE_CURVE_WITH_KNOTS('',3,(#10513,#10514,#10515,#10516,#10517,
#10518,#10519,#10520,#10521,#10522,#10523,#10524,#10525,#10526,#10527,#10528,
#10529,#10530,#10531,#10532,#10533,#10534,#10535,#10536,#10537,#10538,#10539,
#10540,#10541,#10542,#10543,#10544,#10545,#10546,#10547,#10548,#10549,#10550,
#10551,#10552,#10553,#10554,#10555,#10556,#10557,#10558),.UNSPECIFIED.,
 .F.,.F.,(4,3,3,3,3,3,3,3,3,3,3,3,3,3,3,4),(-2.13124221397432,-2.06974531955142,
-2.00691251905501,-1.94165598562685,-1.87453073191766,-1.80526412698314,
-1.73351628319609,-1.65867340205955,-1.5797769695826,-1.49133012766476,
-1.39264988836707,-1.28643317014279,-1.1942717642272,-1.10883205108673,
-1.03028139537976,-0.967783015469929),.UNSPECIFIED.);
#147=B_SPLINE_CURVE_WITH_KNOTS('',3,(#10608,#10609,#10610,#10611,#10612,
#10613,#10614,#10615,#10616,#10617,#10618,#10619,#10620,#10621,#10622,#10623,
#10624,#10625,#10626,#10627,#10628,#10629,#10630,#10631,#10632,#10633,#10634,
#10635,#10636,#10637,#10638,#10639,#10640,#10641,#10642,#10643,#10644,#10645,
#10646,#10647,#10648,#10649,#10650,#10651,#10652,#10653,#10654,#10655,#10656,
#10657,#10658,#10659,#10660,#10661,#10662,#10663,#10664,#10665,#10666,#10667,
#10668,#10669,#10670,#10671,#10672,#10673,#10674,#10675,#10676,#10677,#10678,
#10679,#10680,#10681,#10682,#10683,#10684,#10685,#10686,#10687,#10688,#10689,
#10690,#10691,#10692,#10693,#10694,#10695,#10696,#10697,#10698,#10699,#10700,
#10701,#10702,#10703,#10704,#10705,#10706,#10707,#10708,#10709,#10710,#10711,
#10712,#10713,#10714,#10715,#10716,#10717,#10718,#10719,#10720,#10721,#10722,
#10723,#10724,#10725,#10726,#10727,#10728,#10729,#10730,#10731,#10732,#10733,
#10734,#10735,#10736,#10737,#10738,#10739,#10740),.UNSPECIFIED.,.F.,.F.,
(4,3,3,3,3,3,3,3,3,3,3,3,3,3,3,3,3,3,3,3,3,3,3,3,3,3,3,3,3,3,3,3,3,3,3,
3,3,3,3,3,3,3,3,3,4),(-4.66865740399416,-4.58433962450669,-4.49809931482629,
-4.40964467003935,-4.31859228568011,-4.22452383799758,-4.1269661019533,
-4.02502047317699,-3.91725533651801,-3.80111095885841,-3.67027811782367,
-3.52556017982904,-3.3991957779111,-3.28449389316085,-3.1772865323182,-3.07617318510045,
-2.98004277306606,-2.88691643640774,-2.79670029777,-2.70930341346469,-2.62144298621071,
-2.53256971586697,-2.44261029551616,-2.35138146186307,-2.25758912294183,
-2.15993442194271,-2.05723960480792,-1.94748312982951,-1.82310531723415,
-1.68917447598582,-1.5029153082501,-1.36877743892167,-1.25351973366289,
-1.14659211514373,-1.04217944278123,-0.939432628775964,-0.838203096190855,
-0.733427709166998,-0.628784273873747,-0.520631932887033,-0.408166720362237,
-0.289757400062145,-0.168086030041017,-0.0407520557881261,0.),
 .UNSPECIFIED.);
#148=B_SPLINE_SURFACE_WITH_KNOTS('',3,3,((#5813,#5814,#5815,#5816,#5817),
(#5818,#5819,#5820,#5821,#5822),(#5823,#5824,#5825,#5826,#5827),(#5828,
#5829,#5830,#5831,#5832),(#5833,#5834,#5835,#5836,#5837)),.UNSPECIFIED.,
 .F.,.F.,.F.,(4,1,4),(4,1,4),(0.,0.571428571428571,1.),(4.55291961884347,
4.82526460743701,5.18839125889507),.UNSPECIFIED.);
#149=B_SPLINE_SURFACE_WITH_KNOTS('',3,3,((#5992,#5993,#5994,#5995),(#5996,
#5997,#5998,#5999),(#6000,#6001,#6002,#6003),(#6004,#6005,#6006,#6007),
(#6008,#6009,#6010,#6011),(#6012,#6013,#6014,#6015),(#6016,#6017,#6018,
#6019),(#6020,#6021,#6022,#6023),(#6024,#6025,#6026,#6027),(#6028,#6029,
#6030,#6031),(#6032,#6033,#6034,#6035),(#6036,#6037,#6038,#6039),(#6040,
#6041,#6042,#6043),(#6044,#6045,#6046,#6047),(#6048,#6049,#6050,#6051),
(#6052,#6053,#6054,#6055),(#6056,#6057,#6058,#6059),(#6060,#6061,#6062,
#6063)),.UNSPECIFIED.,.T.,.F.,.F.,(4,1,1,1,1,1,1,1,1,1,1,1,1,1,1,4),(4,
4),(0.,0.0714285714285714,0.142857142857143,0.19047619047619,0.238095238095238,
0.285714285714286,0.333333333333333,0.428571428571429,0.523809523809524,
0.571428571428571,0.619047619047619,0.714285714285714,0.785714285714286,
0.857142857142857,0.928571428571429,1.),(0.,1.),.UNSPECIFIED.);
#150=B_SPLINE_SURFACE_WITH_KNOTS('',3,3,((#6084,#6085,#6086,#6087,#6088,
#6089,#6090,#6091,#6092,#6093,#6094,#6095,#6096,#6097,#6098,#6099,#6100,
#6101,#6102,#6103,#6104,#6105,#6106,#6107,#6108,#6109,#6110,#6111,#6112,
#6113,#6114,#6115,#6116,#6117,#6118,#6119,#6120,#6121,#6122,#6123,#6124),
(#6125,#6126,#6127,#6128,#6129,#6130,#6131,#6132,#6133,#6134,#6135,#6136,
#6137,#6138,#6139,#6140,#6141,#6142,#6143,#6144,#6145,#6146,#6147,#6148,
#6149,#6150,#6151,#6152,#6153,#6154,#6155,#6156,#6157,#6158,#6159,#6160,
#6161,#6162,#6163,#6164,#6165),(#6166,#6167,#6168,#6169,#6170,#6171,#6172,
#6173,#6174,#6175,#6176,#6177,#6178,#6179,#6180,#6181,#6182,#6183,#6184,
#6185,#6186,#6187,#6188,#6189,#6190,#6191,#6192,#6193,#6194,#6195,#6196,
#6197,#6198,#6199,#6200,#6201,#6202,#6203,#6204,#6205,#6206),(#6207,#6208,
#6209,#6210,#6211,#6212,#6213,#6214,#6215,#6216,#6217,#6218,#6219,#6220,
#6221,#6222,#6223,#6224,#6225,#6226,#6227,#6228,#6229,#6230,#6231,#6232,
#6233,#6234,#6235,#6236,#6237,#6238,#6239,#6240,#6241,#6242,#6243,#6244,
#6245,#6246,#6247),(#6248,#6249,#6250,#6251,#6252,#6253,#6254,#6255,#6256,
#6257,#6258,#6259,#6260,#6261,#6262,#6263,#6264,#6265,#6266,#6267,#6268,
#6269,#6270,#6271,#6272,#6273,#6274,#6275,#6276,#6277,#6278,#6279,#6280,
#6281,#6282,#6283,#6284,#6285,#6286,#6287,#6288)),.UNSPECIFIED.,.F.,.F.,
 .F.,(4,1,4),(4,1,1,1,1,1,1,1,1,1,1,1,1,1,1,1,1,1,1,1,1,1,1,1,1,1,1,1,1,
1,1,1,1,1,1,1,1,1,4),(0.,0.571428571428571,1.),(-5.18839125889507,-4.84048729897584,
-4.4925833390566,-4.31863135909699,-4.14467937913737,-3.79677541921814,
-3.4488714592989,-3.10096749937967,-2.92701551942005,-2.75306353946044,
-2.4051595795412,-1.94128763298222,-1.47741568642325,-1.01354373986427,
-0.781607766584778,-0.665639779945034,-0.549671793305289,-0.085799846746311,
0.378072099812667,0.841944046371645,1.30581599293062,1.53775196621011,1.7696879394896,
1.88565592612935,1.94363991944922,2.00162391276909,2.05960790608896,2.0885999027489,
2.11759189940883,2.17557589272871,2.23355988604858,2.34952787268832,2.46549585932807,
2.69743183260756,3.16130377916654,3.857111699005,4.20501565892424,4.29199164890404,
4.55291961884347),.UNSPECIFIED.);
#151=B_SPLINE_SURFACE_WITH_KNOTS('',3,3,((#6798,#6799,#6800,#6801),(#6802,
#6803,#6804,#6805),(#6806,#6807,#6808,#6809),(#6810,#6811,#6812,#6813),
(#6814,#6815,#6816,#6817),(#6818,#6819,#6820,#6821),(#6822,#6823,#6824,
#6825),(#6826,#6827,#6828,#6829),(#6830,#6831,#6832,#6833),(#6834,#6835,
#6836,#6837),(#6838,#6839,#6840,#6841),(#6842,#6843,#6844,#6845),(#6846,
#6847,#6848,#6849),(#6850,#6851,#6852,#6853),(#6854,#6855,#6856,#6857),
(#6858,#6859,#6860,#6861),(#6862,#6863,#6864,#6865),(#6866,#6867,#6868,
#6869)),.UNSPECIFIED.,.T.,.F.,.F.,(4,1,1,1,1,1,1,1,1,1,1,1,1,1,1,4),(4,
4),(0.,0.0714285714285714,0.142857142857143,0.19047619047619,0.238095238095238,
0.285714285714286,0.333333333333333,0.428571428571429,0.523809523809524,
0.571428571428571,0.619047619047619,0.714285714285714,0.785714285714286,
0.857142857142857,0.928571428571429,1.),(-1.89130249480594E-31,1.1395957214998),
 .UNSPECIFIED.);
#152=B_SPLINE_SURFACE_WITH_KNOTS('',3,3,((#6893,#6894,#6895,#6896,#6897,
#6898,#6899,#6900,#6901,#6902,#6903,#6904,#6905,#6906,#6907,#6908,#6909,
#6910,#6911,#6912),(#6913,#6914,#6915,#6916,#6917,#6918,#6919,#6920,#6921,
#6922,#6923,#6924,#6925,#6926,#6927,#6928,#6929,#6930,#6931,#6932),(#6933,
#6934,#6935,#6936,#6937,#6938,#6939,#6940,#6941,#6942,#6943,#6944,#6945,
#6946,#6947,#6948,#6949,#6950,#6951,#6952),(#6953,#6954,#6955,#6956,#6957,
#6958,#6959,#6960,#6961,#6962,#6963,#6964,#6965,#6966,#6967,#6968,#6969,
#6970,#6971,#6972),(#6973,#6974,#6975,#6976,#6977,#6978,#6979,#6980,#6981,
#6982,#6983,#6984,#6985,#6986,#6987,#6988,#6989,#6990,#6991,#6992),(#6993,
#6994,#6995,#6996,#6997,#6998,#6999,#7000,#7001,#7002,#7003,#7004,#7005,
#7006,#7007,#7008,#7009,#7010,#7011,#7012)),.UNSPECIFIED.,.F.,.F.,.F.,(4,
1,1,4),(4,2,1,1,1,1,1,1,1,1,1,1,1,1,2,4),(0.,0.285714285714286,0.571428571428571,
1.),(-0.0559473214226993,0.,0.639408159335847,0.712645564055733,1.27881631867169,
1.59852039833962,1.91822447800754,2.23792855767546,2.55763263734339,2.87733671701131,
3.19704079667923,3.51674487634716,3.83644895601508,4.156153035683,4.47585711535093,
4.47847180610753),.UNSPECIFIED.);
#153=B_SPLINE_SURFACE_WITH_KNOTS('',3,3,((#7084,#7085,#7086,#7087,#7088,
#7089),(#7090,#7091,#7092,#7093,#7094,#7095),(#7096,#7097,#7098,#7099,#7100,
#7101),(#7102,#7103,#7104,#7105,#7106,#7107),(#7108,#7109,#7110,#7111,#7112,
#7113)),.UNSPECIFIED.,.F.,.F.,.F.,(4,1,4),(4,2,4),(0.,0.571428571428571,
1.),(-0.0026149142113372,0.,0.103968975691893),.UNSPECIFIED.);
#154=B_SPLINE_SURFACE_WITH_KNOTS('',3,3,((#7129,#7130,#7131,#7132,#7133,
#7134,#7135,#7136,#7137),(#7138,#7139,#7140,#7141,#7142,#7143,#7144,#7145,
#7146),(#7147,#7148,#7149,#7150,#7151,#7152,#7153,#7154,#7155),(#7156,#7157,
#7158,#7159,#7160,#7161,#7162,#7163,#7164),(#7165,#7166,#7167,#7168,#7169,
#7170,#7171,#7172,#7173)),.UNSPECIFIED.,.F.,.F.,.F.,(4,1,4),(4,1,1,1,1,
1,4),(0.,0.571428571428571,1.),(2.12697036039027E-11,0.150866977934527,
0.301733955847784,0.905201867500813,1.50866977915384,1.81040373498036,2.11213769080687),
 .UNSPECIFIED.);
#155=B_SPLINE_SURFACE_WITH_KNOTS('',3,3,((#7195,#7196,#7197,#7198,#7199),
(#7200,#7201,#7202,#7203,#7204),(#7205,#7206,#7207,#7208,#7209),(#7210,
#7211,#7212,#7213,#7214),(#7215,#7216,#7217,#7218,#7219)),.UNSPECIFIED.,
 .F.,.F.,.F.,(4,1,4),(4,1,4),(0.,0.571428571428571,1.),(-1.33226762955019E-15,
0.539249585062018,1.25824903181138),.UNSPECIFIED.);
#156=B_SPLINE_SURFACE_WITH_KNOTS('',3,3,((#7430,#7431,#7432,#7433,#7434,
#7435),(#7436,#7437,#7438,#7439,#7440,#7441),(#7442,#7443,#7444,#7445,#7446,
#7447),(#7448,#7449,#7450,#7451,#7452,#7453),(#7454,#7455,#7456,#7457,#7458,
#7459)),.UNSPECIFIED.,.F.,.F.,.F.,(4,1,4),(4,2,4),(0.,0.571428571428571,
1.),(0.,0.103968975691904,0.106583666448501),.UNSPECIFIED.);
#157=B_SPLINE_SURFACE_WITH_KNOTS('',3,3,((#7485,#7486,#7487,#7488,#7489,
#7490,#7491,#7492,#7493,#7494,#7495,#7496,#7497,#7498,#7499,#7500,#7501,
#7502,#7503,#7504,#7505),(#7506,#7507,#7508,#7509,#7510,#7511,#7512,#7513,
#7514,#7515,#7516,#7517,#7518,#7519,#7520,#7521,#7522,#7523,#7524,#7525,
#7526),(#7527,#7528,#7529,#7530,#7531,#7532,#7533,#7534,#7535,#7536,#7537,
#7538,#7539,#7540,#7541,#7542,#7543,#7544,#7545,#7546,#7547),(#7548,#7549,
#7550,#7551,#7552,#7553,#7554,#7555,#7556,#7557,#7558,#7559,#7560,#7561,
#7562,#7563,#7564,#7565,#7566,#7567,#7568),(#7569,#7570,#7571,#7572,#7573,
#7574,#7575,#7576,#7577,#7578,#7579,#7580,#7581,#7582,#7583,#7584,#7585,
#7586,#7587,#7588,#7589),(#7590,#7591,#7592,#7593,#7594,#7595,#7596,#7597,
#7598,#7599,#7600,#7601,#7602,#7603,#7604,#7605,#7606,#7607,#7608,#7609,
#7610)),.UNSPECIFIED.,.F.,.F.,.F.,(4,1,1,4),(4,2,1,1,1,1,1,1,1,1,1,1,1,
1,1,2,4),(0.,0.285714285714286,0.571428571428571,1.),(-0.00261491421132786,
0.,0.319704079667923,0.639408159335846,0.959112239003769,1.27881631867169,
1.59852039833961,1.75837243817358,1.91822447800754,2.23792855767546,2.55763263734338,
2.87733671701131,3.19704079667923,3.76321155129888,3.83644895601508,4.47585711535092,
4.53180443677362),.UNSPECIFIED.);
#158=B_SPLINE_SURFACE_WITH_KNOTS('',3,3,((#7643,#7644,#7645,#7646,#7647,
#7648,#7649,#7650),(#7651,#7652,#7653,#7654,#7655,#7656,#7657,#7658),(#7659,
#7660,#7661,#7662,#7663,#7664,#7665,#7666),(#7667,#7668,#7669,#7670,#7671,
#7672,#7673,#7674),(#7675,#7676,#7677,#7678,#7679,#7680,#7681,#7682)),
 .UNSPECIFIED.,.F.,.F.,.F.,(4,1,4),(4,1,1,1,1,4),(0.,0.571428571428571,
1.),(0.,0.301733812891776,0.905201438675329,1.50866906445888,1.81040287735066,
2.11213669024244),.UNSPECIFIED.);
#159=B_SPLINE_SURFACE_WITH_KNOTS('',3,3,((#7693,#7694,#7695,#7696,#7697),
(#7698,#7699,#7700,#7701,#7702),(#7703,#7704,#7705,#7706,#7707),(#7708,
#7709,#7710,#7711,#7712),(#7713,#7714,#7715,#7716,#7717)),.UNSPECIFIED.,
 .F.,.F.,.F.,(4,1,4),(4,1,4),(0.,0.571428571428571,1.),(1.77433806407224E-13,
0.539249585062219,1.25824903181161),.UNSPECIFIED.);
#160=B_SPLINE_SURFACE_WITH_KNOTS('',3,3,((#8135,#8136,#8137,#8138,#8139,
#8140,#8141,#8142,#8143,#8144,#8145,#8146,#8147,#8148,#8149,#8150,#8151,
#8152,#8153,#8154,#8155,#8156,#8157,#8158,#8159,#8160,#8161),(#8162,#8163,
#8164,#8165,#8166,#8167,#8168,#8169,#8170,#8171,#8172,#8173,#8174,#8175,
#8176,#8177,#8178,#8179,#8180,#8181,#8182,#8183,#8184,#8185,#8186,#8187,
#8188),(#8189,#8190,#8191,#8192,#8193,#8194,#8195,#8196,#8197,#8198,#8199,
#8200,#8201,#8202,#8203,#8204,#8205,#8206,#8207,#8208,#8209,#8210,#8211,
#8212,#8213,#8214,#8215),(#8216,#8217,#8218,#8219,#8220,#8221,#8222,#8223,
#8224,#8225,#8226,#8227,#8228,#8229,#8230,#8231,#8232,#8233,#8234,#8235,
#8236,#8237,#8238,#8239,#8240,#8241,#8242),(#8243,#8244,#8245,#8246,#8247,
#8248,#8249,#8250,#8251,#8252,#8253,#8254,#8255,#8256,#8257,#8258,#8259,
#8260,#8261,#8262,#8263,#8264,#8265,#8266,#8267,#8268,#8269)),
 .UNSPECIFIED.,.F.,.F.,.F.,(4,1,4),(4,2,1,1,1,1,1,1,1,1,1,1,1,1,1,1,1,1,
1,1,1,2,4),(0.,0.571428571428571,1.),(-0.00261469075659162,0.,0.0559482139418865,
0.111896427883773,0.223792855767546,0.447585711535092,0.895171423070184,
1.11896427883773,1.34275713460528,1.56654999037282,1.79034284614037,2.01413570190791,
2.23792855767546,2.46172141344301,2.68551426921055,3.13309998074565,3.58068569228074,
4.02827140381583,4.25206425958338,4.36396068746715,4.41990890140903,4.47585711535092,
4.53180443677362),.UNSPECIFIED.);
#161=B_SPLINE_SURFACE_WITH_KNOTS('',3,3,((#8382,#8383,#8384,#8385,#8386,
#8387),(#8388,#8389,#8390,#8391,#8392,#8393),(#8394,#8395,#8396,#8397,#8398,
#8399),(#8400,#8401,#8402,#8403,#8404,#8405),(#8406,#8407,#8408,#8409,#8410,
#8411)),.UNSPECIFIED.,.F.,.F.,.F.,(4,1,4),(4,2,4),(0.,0.571428571428571,
1.),(-0.00261491421133275,0.,0.103968975691893),.UNSPECIFIED.);
#162=B_SPLINE_SURFACE_WITH_KNOTS('',3,3,((#8420,#8421,#8422,#8423,#8424,
#8425,#8426,#8427,#8428,#8429),(#8430,#8431,#8432,#8433,#8434,#8435,#8436,
#8437,#8438,#8439),(#8440,#8441,#8442,#8443,#8444,#8445,#8446,#8447,#8448,
#8449),(#8450,#8451,#8452,#8453,#8454,#8455,#8456,#8457,#8458,#8459),(#8460,
#8461,#8462,#8463,#8464,#8465,#8466,#8467,#8468,#8469)),.UNSPECIFIED.,.F.,
 .F.,.F.,(4,1,4),(4,1,1,1,1,1,1,4),(0.,0.571428571428571,1.),(2.12778493018877E-11,
0.150866906467167,0.226300359690112,0.301733812913057,0.905201438696615,
1.50866906448017,1.81040287737195,2.11213669026373),.UNSPECIFIED.);
#163=B_SPLINE_SURFACE_WITH_KNOTS('',3,3,((#8482,#8483,#8484,#8485,#8486),
(#8487,#8488,#8489,#8490,#8491),(#8492,#8493,#8494,#8495,#8496),(#8497,
#8498,#8499,#8500,#8501),(#8502,#8503,#8504,#8505,#8506)),.UNSPECIFIED.,
 .F.,.F.,.F.,(4,1,4),(4,1,4),(0.,0.571428571428571,1.),(2.09200517590582E-15,
0.539249585062038,1.25824903181142),.UNSPECIFIED.);
#164=B_SPLINE_SURFACE_WITH_KNOTS('',3,3,((#8612,#8613,#8614,#8615,#8616,
#8617),(#8618,#8619,#8620,#8621,#8622,#8623),(#8624,#8625,#8626,#8627,#8628,
#8629),(#8630,#8631,#8632,#8633,#8634,#8635),(#8636,#8637,#8638,#8639,#8640,
#8641)),.UNSPECIFIED.,.F.,.F.,.F.,(4,1,4),(4,2,4),(0.,0.571428571428571,
1.),(-0.00261469075660187,0.,0.103968975691923),.UNSPECIFIED.);
#165=B_SPLINE_SURFACE_WITH_KNOTS('',3,3,((#8673,#8674,#8675,#8676,#8677,
#8678,#8679,#8680),(#8681,#8682,#8683,#8684,#8685,#8686,#8687,#8688),(#8689,
#8690,#8691,#8692,#8693,#8694,#8695,#8696),(#8697,#8698,#8699,#8700,#8701,
#8702,#8703,#8704),(#8705,#8706,#8707,#8708,#8709,#8710,#8711,#8712)),
 .UNSPECIFIED.,.F.,.F.,.F.,(4,1,4),(4,1,1,1,1,4),(0.,0.571428571428571,
1.),(0.,0.301733955826512,0.905201867479536,1.50866977913256,1.81040373495907,
2.11213769078558),.UNSPECIFIED.);
#166=B_SPLINE_SURFACE_WITH_KNOTS('',3,3,((#8723,#8724,#8725,#8726,#8727),
(#8728,#8729,#8730,#8731,#8732),(#8733,#8734,#8735,#8736,#8737),(#8738,
#8739,#8740,#8741,#8742),(#8743,#8744,#8745,#8746,#8747)),.UNSPECIFIED.,
 .F.,.F.,.F.,(4,1,4),(4,1,4),(0.,0.571428571428571,1.),(1.62214904609496E-13,
0.718999446749527,1.25824903181155),.UNSPECIFIED.);
#167=B_SPLINE_SURFACE_WITH_KNOTS('',3,3,((#8753,#8754,#8755,#8756,#8757,
#8758,#8759,#8760,#8761,#8762,#8763,#8764,#8765,#8766,#8767,#8768,#8769,
#8770,#8771,#8772,#8773,#8774,#8775),(#8776,#8777,#8778,#8779,#8780,#8781,
#8782,#8783,#8784,#8785,#8786,#8787,#8788,#8789,#8790,#8791,#8792,#8793,
#8794,#8795,#8796,#8797,#8798),(#8799,#8800,#8801,#8802,#8803,#8804,#8805,
#8806,#8807,#8808,#8809,#8810,#8811,#8812,#8813,#8814,#8815,#8816,#8817,
#8818,#8819,#8820,#8821),(#8822,#8823,#8824,#8825,#8826,#8827,#8828,#8829,
#8830,#8831,#8832,#8833,#8834,#8835,#8836,#8837,#8838,#8839,#8840,#8841,
#8842,#8843,#8844),(#8845,#8846,#8847,#8848,#8849,#8850,#8851,#8852,#8853,
#8854,#8855,#8856,#8857,#8858,#8859,#8860,#8861,#8862,#8863,#8864,#8865,
#8866,#8867),(#8868,#8869,#8870,#8871,#8872,#8873,#8874,#8875,#8876,#8877,
#8878,#8879,#8880,#8881,#8882,#8883,#8884,#8885,#8886,#8887,#8888,#8889,
#8890)),.UNSPECIFIED.,.F.,.F.,.F.,(4,1,1,4),(4,2,1,1,1,1,1,1,1,1,1,1,1,
1,1,1,1,2,4),(0.,0.285714285714286,0.571428571428571,1.),(-0.00261491421134051,
0.,0.319704079667923,0.639408159335847,0.95911223900377,1.27881631867169,
1.43866835850566,1.59852039833962,1.75837243817358,1.91822447800754,2.0780765178415,
2.23792855767546,2.55763263734339,3.19704079667923,3.83644895601508,4.14606864832725,
4.156153035683,4.47585711535093,4.53180443677363),.UNSPECIFIED.);
#168=B_SPLINE_SURFACE_WITH_KNOTS('',3,3,((#9676,#9677,#9678,#9679,#9680,
#9681,#9682,#9683),(#9684,#9685,#9686,#9687,#9688,#9689,#9690,#9691),(#9692,
#9693,#9694,#9695,#9696,#9697,#9698,#9699),(#9700,#9701,#9702,#9703,#9704,
#9705,#9706,#9707)),.UNSPECIFIED.,.F.,.F.,.F.,(4,4),(4,2,1,1,4),(0.,1.),
(-0.665332379801594,-0.663970028203496,-0.398382016922097,-0.265588011281398,
0.),.UNSPECIFIED.);
#169=B_SPLINE_SURFACE_WITH_KNOTS('',3,3,((#9728,#9729,#9730,#9731,#9732),
(#9733,#9734,#9735,#9736,#9737),(#9738,#9739,#9740,#9741,#9742),(#9743,
#9744,#9745,#9746,#9747),(#9748,#9749,#9750,#9751,#9752)),.UNSPECIFIED.,
 .F.,.F.,.F.,(4,1,4),(4,1,4),(0.,0.571428571428571,1.),(0.,0.389200500805819,
0.681100876410182),.UNSPECIFIED.);
#170=B_SPLINE_SURFACE_WITH_KNOTS('',3,3,((#9772,#9773,#9774,#9775,#9776),
(#9777,#9778,#9779,#9780,#9781),(#9782,#9783,#9784,#9785,#9786),(#9787,
#9788,#9789,#9790,#9791),(#9792,#9793,#9794,#9795,#9796)),.UNSPECIFIED.,
 .F.,.F.,.F.,(4,1,4),(4,1,4),(0.,0.571428571428571,1.),(0.,0.389284988483424,
0.681248729845991),.UNSPECIFIED.);
#171=B_SPLINE_SURFACE_WITH_KNOTS('',3,3,((#9810,#9811,#9812,#9813,#9814,
#9815,#9816,#9817),(#9818,#9819,#9820,#9821,#9822,#9823,#9824,#9825),(#9826,
#9827,#9828,#9829,#9830,#9831,#9832,#9833),(#9834,#9835,#9836,#9837,#9838,
#9839,#9840,#9841)),.UNSPECIFIED.,.F.,.F.,.F.,(4,4),(4,1,1,2,4),(0.,1.),
(-0.663970005509738,-0.331985002754869,-0.265588002203895,0.,0.00136235232740553),
 .UNSPECIFIED.);
#172=B_SPLINE_SURFACE_WITH_KNOTS('',3,3,((#9859,#9860,#9861,#9862,#9863,
#9864,#9865,#9866,#9867,#9868,#9869),(#9870,#9871,#9872,#9873,#9874,#9875,
#9876,#9877,#9878,#9879,#9880),(#9881,#9882,#9883,#9884,#9885,#9886,#9887,
#9888,#9889,#9890,#9891),(#9892,#9893,#9894,#9895,#9896,#9897,#9898,#9899,
#9900,#9901,#9902),(#9903,#9904,#9905,#9906,#9907,#9908,#9909,#9910,#9911,
#9912,#9913),(#9914,#9915,#9916,#9917,#9918,#9919,#9920,#9921,#9922,#9923,
#9924)),.UNSPECIFIED.,.F.,.F.,.F.,(4,1,1,4),(4,1,1,1,1,1,1,1,4),(0.,0.285714285714286,
0.571428571428571,1.),(8.24327592020229,8.6902986620783,9.13732140395431,
9.58434414583032,10.0313668877063,10.2548782586443,10.4783896295823,10.9254123714583,
11.3724351133344),.UNSPECIFIED.);
#173=B_SPLINE_SURFACE_WITH_KNOTS('',3,3,((#10012,#10013,#10014,#10015,#10016,
#10017,#10018,#10019,#10020,#10021,#10022),(#10023,#10024,#10025,#10026,
#10027,#10028,#10029,#10030,#10031,#10032,#10033),(#10034,#10035,#10036,
#10037,#10038,#10039,#10040,#10041,#10042,#10043,#10044),(#10045,#10046,
#10047,#10048,#10049,#10050,#10051,#10052,#10053,#10054,#10055),(#10056,
#10057,#10058,#10059,#10060,#10061,#10062,#10063,#10064,#10065,#10066),
(#10067,#10068,#10069,#10070,#10071,#10072,#10073,#10074,#10075,#10076,
#10077)),.UNSPECIFIED.,.F.,.F.,.F.,(4,1,1,4),(4,1,1,1,1,1,1,1,4),(0.,0.285714285714286,
0.571428571428571,1.),(9.45912501417413,9.9061379798316,10.3531509454891,
10.5766574283178,10.8001639111465,11.247176876804,11.6941898424615,12.141202808119,
12.5882157737764),.UNSPECIFIED.);
#174=B_SPLINE_SURFACE_WITH_KNOTS('',3,3,((#10116,#10117,#10118,#10119),
(#10120,#10121,#10122,#10123),(#10124,#10125,#10126,#10127),(#10128,#10129,
#10130,#10131)),.UNSPECIFIED.,.F.,.F.,.F.,(4,4),(4,4),(0.,1.),(4.39516611933278,
6.60483395285633),.UNSPECIFIED.);
#175=B_SPLINE_SURFACE_WITH_KNOTS('',3,3,((#10143,#10144,#10145,#10146,#10147,
#10148,#10149,#10150),(#10151,#10152,#10153,#10154,#10155,#10156,#10157,
#10158),(#10159,#10160,#10161,#10162,#10163,#10164,#10165,#10166),(#10167,
#10168,#10169,#10170,#10171,#10172,#10173,#10174),(#10175,#10176,#10177,
#10178,#10179,#10180,#10181,#10182)),.UNSPECIFIED.,.F.,.F.,.F.,(4,1,4),
(4,2,1,1,4),(0.,0.571428571428571,1.),(-4.1646927268929,-4.14529900435393,
-3.73851268326638,-3.53511952272261,-3.12833320163506),.UNSPECIFIED.);
#176=B_SPLINE_SURFACE_WITH_KNOTS('',3,3,((#10187,#10188,#10189,#10190,#10191,
#10192,#10193,#10194),(#10195,#10196,#10197,#10198,#10199,#10200,#10201,
#10202),(#10203,#10204,#10205,#10206,#10207,#10208,#10209,#10210),(#10211,
#10212,#10213,#10214,#10215,#10216,#10217,#10218),(#10219,#10220,#10221,
#10222,#10223,#10224,#10225,#10226)),.UNSPECIFIED.,.F.,.F.,.F.,(4,1,4),
(4,1,1,2,4),(0.,0.571428571428571,1.),(-1.01696580271887,-0.610179481631324,
-0.406786321087549,0.,0.0193937225389656),.UNSPECIFIED.);
#177=ITEM_DEFINED_TRANSFORMATION($,$,#3699,#3867);
#178=ITEM_DEFINED_TRANSFORMATION($,$,#3869,#3897);
#179=ITEM_DEFINED_TRANSFORMATION($,$,#3698,#4010);
#180=ITEM_DEFINED_TRANSFORMATION($,$,#3868,#4011);
#181=(
REPRESENTATION_RELATIONSHIP($,$,#10937,#10936)
REPRESENTATION_RELATIONSHIP_WITH_TRANSFORMATION(#177)
SHAPE_REPRESENTATION_RELATIONSHIP()
);
#182=(
REPRESENTATION_RELATIONSHIP($,$,#10939,#10938)
REPRESENTATION_RELATIONSHIP_WITH_TRANSFORMATION(#178)
SHAPE_REPRESENTATION_RELATIONSHIP()
);
#183=(
REPRESENTATION_RELATIONSHIP($,$,#10936,#10935)
REPRESENTATION_RELATIONSHIP_WITH_TRANSFORMATION(#179)
SHAPE_REPRESENTATION_RELATIONSHIP()
);
#184=(
REPRESENTATION_RELATIONSHIP($,$,#10938,#10935)
REPRESENTATION_RELATIONSHIP_WITH_TRANSFORMATION(#180)
SHAPE_REPRESENTATION_RELATIONSHIP()
);
#185=CONTEXT_DEPENDENT_SHAPE_REPRESENTATION(#181,#10929);
#186=CONTEXT_DEPENDENT_SHAPE_REPRESENTATION(#182,#10932);
#187=CONTEXT_DEPENDENT_SHAPE_REPRESENTATION(#183,#10933);
#188=CONTEXT_DEPENDENT_SHAPE_REPRESENTATION(#184,#10934);
#189=NEXT_ASSEMBLY_USAGE_OCCURRENCE('Front:1','Front:1','Front:1',#10942,
#10943,'Front:1');
#190=NEXT_ASSEMBLY_USAGE_OCCURRENCE('Komponente6:1','Komponente6:1',
'Komponente6:1',#10944,#10945,'Komponente6:1');
#191=NEXT_ASSEMBLY_USAGE_OCCURRENCE('Body:1','Body:1','Body:1',#10941,#10942,
'Body:1');
#192=NEXT_ASSEMBLY_USAGE_OCCURRENCE('Guiding:1','Guiding:1','Guiding:1',
#10941,#10944,'Guiding:1');
#193=(
BOUNDED_SURFACE()
B_SPLINE_SURFACE(5,1,((#5282,#5283),(#5284,#5285),(#5286,#5287),(#5288,
#5289),(#5290,#5291),(#5292,#5293),(#5294,#5295),(#5296,#5297),(#5298,#5299),
(#5300,#5301),(#5302,#5303),(#5304,#5305),(#5306,#5307),(#5308,#5309),(#5310,
#5311)),.UNSPECIFIED.,.F.,.F.,.F.)
B_SPLINE_SURFACE_WITH_KNOTS((6,1,1,1,1,1,1,1,1,1,6),(2,2),(0.,0.1,0.2,0.3,
0.4,0.5,0.6,0.7,0.8,0.9,1.),(-1.95,1.95),.UNSPECIFIED.)
GEOMETRIC_REPRESENTATION_ITEM()
RATIONAL_B_SPLINE_SURFACE(((1.,1.),(1.,1.),(1.,1.),(1.,1.),(1.,1.),(1.,
1.),(1.,1.),(1.,1.),(1.,1.),(1.,1.),(1.,1.),(1.,1.),(1.,1.),(1.,1.),(1.,
1.)))
REPRESENTATION_ITEM('')
SURFACE()
);
#194=(
BOUNDED_SURFACE()
B_SPLINE_SURFACE(5,1,((#5313,#5314),(#5315,#5316),(#5317,#5318),(#5319,
#5320),(#5321,#5322),(#5323,#5324),(#5325,#5326),(#5327,#5328),(#5329,#5330),
(#5331,#5332),(#5333,#5334),(#5335,#5336),(#5337,#5338),(#5339,#5340),(#5341,
#5342)),.UNSPECIFIED.,.F.,.F.,.F.)
B_SPLINE_SURFACE_WITH_KNOTS((6,1,1,1,1,1,1,1,1,1,6),(2,2),(-1.,-0.9,-0.8,
-0.7,-0.6,-0.5,-0.4,-0.3,-0.2,-0.1,0.),(-1.95,1.95),.UNSPECIFIED.)
GEOMETRIC_REPRESENTATION_ITEM()
RATIONAL_B_SPLINE_SURFACE(((1.,1.),(1.,1.),(1.,1.),(1.,1.),(1.,1.),(1.,
1.),(1.,1.),(1.,1.),(1.,1.),(1.,1.),(1.,1.),(1.,1.),(1.,1.),(1.,1.),(1.,
1.)))
REPRESENTATION_ITEM('')
SURFACE()
);
#195=(
BOUNDED_SURFACE()
B_SPLINE_SURFACE(5,1,((#5547,#5548),(#5549,#5550),(#5551,#5552),(#5553,
#5554),(#5555,#5556),(#5557,#5558),(#5559,#5560),(#5561,#5562),(#5563,#5564),
(#5565,#5566),(#5567,#5568),(#5569,#5570),(#5571,#5572),(#5573,#5574),(#5575,
#5576)),.UNSPECIFIED.,.F.,.F.,.F.)
B_SPLINE_SURFACE_WITH_KNOTS((6,1,1,1,1,1,1,1,1,1,6),(2,2),(-1.,-0.9,-0.8,
-0.7,-0.6,-0.5,-0.4,-0.3,-0.2,-0.1,0.),(-2.35,2.35),.UNSPECIFIED.)
GEOMETRIC_REPRESENTATION_ITEM()
RATIONAL_B_SPLINE_SURFACE(((1.,1.),(1.,1.),(1.,1.),(1.,1.),(1.,1.),(1.,
1.),(1.,1.),(1.,1.),(1.,1.),(1.,1.),(1.,1.),(1.,1.),(1.,1.),(1.,1.),(1.,
1.)))
REPRESENTATION_ITEM('')
SURFACE()
);
#196=(
BOUNDED_SURFACE()
B_SPLINE_SURFACE(5,1,((#5581,#5582),(#5583,#5584),(#5585,#5586),(#5587,
#5588),(#5589,#5590),(#5591,#5592),(#5593,#5594),(#5595,#5596),(#5597,#5598),
(#5599,#5600),(#5601,#5602),(#5603,#5604),(#5605,#5606),(#5607,#5608),(#5609,
#5610)),.UNSPECIFIED.,.F.,.F.,.F.)
B_SPLINE_SURFACE_WITH_KNOTS((6,1,1,1,1,1,1,1,1,1,6),(2,2),(0.,0.1,0.2,0.3,
0.4,0.5,0.6,0.7,0.8,0.9,1.),(-2.35,2.35),.UNSPECIFIED.)
GEOMETRIC_REPRESENTATION_ITEM()
RATIONAL_B_SPLINE_SURFACE(((1.,1.),(1.,1.),(1.,1.),(1.,1.),(1.,1.),(1.,
1.),(1.,1.),(1.,1.),(1.,1.),(1.,1.),(1.,1.),(1.,1.),(1.,1.),(1.,1.),(1.,
1.)))
REPRESENTATION_ITEM('')
SURFACE()
);
#197=(
BOUNDED_SURFACE()
B_SPLINE_SURFACE(5,1,((#5613,#5614),(#5615,#5616),(#5617,#5618),(#5619,
#5620),(#5621,#5622),(#5623,#5624),(#5625,#5626),(#5627,#5628),(#5629,#5630),
(#5631,#5632),(#5633,#5634),(#5635,#5636),(#5637,#5638),(#5639,#5640),(#5641,
#5642)),.UNSPECIFIED.,.F.,.F.,.F.)
B_SPLINE_SURFACE_WITH_KNOTS((6,1,1,1,1,1,1,1,1,1,6),(2,2),(-1.,-0.9,-0.8,
-0.7,-0.6,-0.5,-0.4,-0.3,-0.2,-0.1,0.),(-2.35,2.35),.UNSPECIFIED.)
GEOMETRIC_REPRESENTATION_ITEM()
RATIONAL_B_SPLINE_SURFACE(((1.,1.),(1.,1.),(1.,1.),(1.,1.),(1.,1.),(1.,
1.),(1.,1.),(1.,1.),(1.,1.),(1.,1.),(1.,1.),(1.,1.),(1.,1.),(1.,1.),(1.,
1.)))
REPRESENTATION_ITEM('')
SURFACE()
);
#198=(
BOUNDED_SURFACE()
B_SPLINE_SURFACE(5,1,((#5643,#5644),(#5645,#5646),(#5647,#5648),(#5649,
#5650),(#5651,#5652),(#5653,#5654),(#5655,#5656),(#5657,#5658),(#5659,#5660),
(#5661,#5662),(#5663,#5664),(#5665,#5666),(#5667,#5668),(#5669,#5670),(#5671,
#5672)),.UNSPECIFIED.,.F.,.F.,.F.)
B_SPLINE_SURFACE_WITH_KNOTS((6,1,1,1,1,1,1,1,1,1,6),(2,2),(0.,0.1,0.2,0.3,
0.4,0.5,0.6,0.7,0.8,0.9,1.),(-2.35,2.35),.UNSPECIFIED.)
GEOMETRIC_REPRESENTATION_ITEM()
RATIONAL_B_SPLINE_SURFACE(((1.,1.),(1.,1.),(1.,1.),(1.,1.),(1.,1.),(1.,
1.),(1.,1.),(1.,1.),(1.,1.),(1.,1.),(1.,1.),(1.,1.),(1.,1.),(1.,1.),(1.,
1.)))
REPRESENTATION_ITEM('')
SURFACE()
);
#199=(
BOUNDED_SURFACE()
B_SPLINE_SURFACE(5,1,((#5673,#5674),(#5675,#5676),(#5677,#5678),(#5679,
#5680),(#5681,#5682),(#5683,#5684),(#5685,#5686),(#5687,#5688),(#5689,#5690),
(#5691,#5692),(#5693,#5694),(#5695,#5696),(#5697,#5698),(#5699,#5700),(#5701,
#5702)),.UNSPECIFIED.,.F.,.F.,.F.)
B_SPLINE_SURFACE_WITH_KNOTS((6,1,1,1,1,1,1,1,1,1,6),(2,2),(0.,0.1,0.2,0.3,
0.4,0.5,0.6,0.7,0.8,0.9,1.),(-1.95,1.95),.UNSPECIFIED.)
GEOMETRIC_REPRESENTATION_ITEM()
RATIONAL_B_SPLINE_SURFACE(((1.,1.),(1.,1.),(1.,1.),(1.,1.),(1.,1.),(1.,
1.),(1.,1.),(1.,1.),(1.,1.),(1.,1.),(1.,1.),(1.,1.),(1.,1.),(1.,1.),(1.,
1.)))
REPRESENTATION_ITEM('')
SURFACE()
);
#200=(
BOUNDED_SURFACE()
B_SPLINE_SURFACE(5,1,((#5736,#5737),(#5738,#5739),(#5740,#5741),(#5742,
#5743),(#5744,#5745),(#5746,#5747),(#5748,#5749),(#5750,#5751),(#5752,#5753),
(#5754,#5755),(#5756,#5757),(#5758,#5759),(#5760,#5761),(#5762,#5763),(#5764,
#5765)),.UNSPECIFIED.,.F.,.F.,.F.)
B_SPLINE_SURFACE_WITH_KNOTS((6,1,1,1,1,1,1,1,1,1,6),(2,2),(-1.,-0.9,-0.8,
-0.7,-0.6,-0.5,-0.4,-0.3,-0.2,-0.1,0.),(-1.95,1.95),.UNSPECIFIED.)
GEOMETRIC_REPRESENTATION_ITEM()
RATIONAL_B_SPLINE_SURFACE(((1.,1.),(1.,1.),(1.,1.),(1.,1.),(1.,1.),(1.,
1.),(1.,1.),(1.,1.),(1.,1.),(1.,1.),(1.,1.),(1.,1.),(1.,1.),(1.,1.),(1.,
1.)))
REPRESENTATION_ITEM('')
SURFACE()
);
#201=(
BOUNDED_SURFACE()
B_SPLINE_SURFACE(1,2,((#5887,#5888,#5889,#5890,#5891),(#5892,#5893,#5894,
#5895,#5896)),.UNSPECIFIED.,.F.,.F.,.F.)
B_SPLINE_SURFACE_WITH_KNOTS((2,2),(3,2,3),(-4.71853843260045E-15,0.263157890505903),
(-2.56870732983395,-1.57079632679491,-0.572885323756072),.UNSPECIFIED.)
GEOMETRIC_REPRESENTATION_ITEM()
RATIONAL_B_SPLINE_SURFACE(((1.,0.878082842334735,1.,0.878082842334735,1.),
(1.,0.878082842334735,1.,0.878082842334735,1.)))
REPRESENTATION_ITEM('')
SURFACE()
);
#202=(
BOUNDED_SURFACE()
B_SPLINE_SURFACE(1,2,((#5963,#5964,#5965,#5966,#5967),(#5968,#5969,#5970,
#5971,#5972)),.UNSPECIFIED.,.F.,.F.,.F.)
B_SPLINE_SURFACE_WITH_KNOTS((2,2),(3,2,3),(-4.74900960411769E-15,0.263157890505903),
(0.572885323755848,1.57079632679489,2.56870732983372),.UNSPECIFIED.)
GEOMETRIC_REPRESENTATION_ITEM()
RATIONAL_B_SPLINE_SURFACE(((1.,0.878082842334735,1.,0.878082842334735,1.),
(1.,0.878082842334735,1.,0.878082842334735,1.)))
REPRESENTATION_ITEM('')
SURFACE()
);
#203=(
BOUNDED_SURFACE()
B_SPLINE_SURFACE(5,1,((#7723,#7724),(#7725,#7726),(#7727,#7728),(#7729,
#7730),(#7731,#7732),(#7733,#7734),(#7735,#7736),(#7737,#7738),(#7739,#7740),
(#7741,#7742),(#7743,#7744),(#7745,#7746),(#7747,#7748),(#7749,#7750),(#7751,
#7752),(#7753,#7754),(#7755,#7756),(#7757,#7758),(#7759,#7760),(#7761,#7762)),
 .UNSPECIFIED.,.F.,.F.,.F.)
B_SPLINE_SURFACE_WITH_KNOTS((6,1,1,1,1,1,1,1,1,1,1,1,1,1,1,6),(2,2),(0.,
0.0666666666666667,0.133333333333333,0.2,0.266666666666667,0.333333333333333,
0.4,0.466666666666667,0.533333333333333,0.6,0.666666666666667,0.733333333333333,
0.8,0.866666666666667,0.933333333333333,1.),(0.,11.),.UNSPECIFIED.)
GEOMETRIC_REPRESENTATION_ITEM()
RATIONAL_B_SPLINE_SURFACE(((1.,1.),(1.,1.),(1.,1.),(1.,1.),(1.,1.),(1.,
1.),(1.,1.),(1.,1.),(1.,1.),(1.,1.),(1.,1.),(1.,1.),(1.,1.),(1.,1.),(1.,
1.),(1.,1.),(1.,1.),(1.,1.),(1.,1.),(1.,1.)))
REPRESENTATION_ITEM('')
SURFACE()
);
#204=(
BOUNDED_SURFACE()
B_SPLINE_SURFACE(5,1,((#8072,#8073),(#8074,#8075),(#8076,#8077),(#8078,
#8079),(#8080,#8081),(#8082,#8083),(#8084,#8085),(#8086,#8087),(#8088,#8089),
(#8090,#8091),(#8092,#8093),(#8094,#8095),(#8096,#8097),(#8098,#8099),(#8100,
#8101),(#8102,#8103),(#8104,#8105),(#8106,#8107),(#8108,#8109),(#8110,#8111)),
 .UNSPECIFIED.,.F.,.F.,.F.)
B_SPLINE_SURFACE_WITH_KNOTS((6,1,1,1,1,1,1,1,1,1,1,1,1,1,1,6),(2,2),(-1.,
-0.933333333333333,-0.866666666666667,-0.8,-0.733333333333333,-0.666666666666667,
-0.6,-0.533333333333333,-0.466666666666667,-0.4,-0.333333333333333,-0.266666666666667,
-0.2,-0.133333333333333,-0.0666666666666667,0.),(0.,11.),.UNSPECIFIED.)
GEOMETRIC_REPRESENTATION_ITEM()
RATIONAL_B_SPLINE_SURFACE(((1.,1.),(1.,1.),(1.,1.),(1.,1.),(1.,1.),(1.,
1.),(1.,1.),(1.,1.),(1.,1.),(1.,1.),(1.,1.),(1.,1.),(1.,1.),(1.,1.),(1.,
1.),(1.,1.),(1.,1.),(1.,1.),(1.,1.),(1.,1.)))
REPRESENTATION_ITEM('')
SURFACE()
);
#205=(
BOUNDED_SURFACE()
B_SPLINE_SURFACE(5,1,((#8925,#8926),(#8927,#8928),(#8929,#8930),(#8931,
#8932),(#8933,#8934),(#8935,#8936),(#8937,#8938),(#8939,#8940),(#8941,#8942),
(#8943,#8944),(#8945,#8946),(#8947,#8948),(#8949,#8950),(#8951,#8952),(#8953,
#8954),(#8955,#8956),(#8957,#8958),(#8959,#8960),(#8961,#8962),(#8963,#8964)),
 .UNSPECIFIED.,.F.,.F.,.F.)
B_SPLINE_SURFACE_WITH_KNOTS((6,1,1,1,1,1,1,1,1,1,1,1,1,1,1,6),(2,2),(-1.,
-0.933333333333333,-0.866666666666667,-0.8,-0.733333333333333,-0.666666666666667,
-0.6,-0.533333333333333,-0.466666666666667,-0.4,-0.333333333333333,-0.266666666666667,
-0.2,-0.133333333333333,-0.0666666666666667,0.),(0.,11.),.UNSPECIFIED.)
GEOMETRIC_REPRESENTATION_ITEM()
RATIONAL_B_SPLINE_SURFACE(((1.,1.),(1.,1.),(1.,1.),(1.,1.),(1.,1.),(1.,
1.),(1.,1.),(1.,1.),(1.,1.),(1.,1.),(1.,1.),(1.,1.),(1.,1.),(1.,1.),(1.,
1.),(1.,1.),(1.,1.),(1.,1.),(1.,1.),(1.,1.)))
REPRESENTATION_ITEM('')
SURFACE()
);
#206=(
BOUNDED_SURFACE()
B_SPLINE_SURFACE(5,1,((#9493,#9494),(#9495,#9496),(#9497,#9498),(#9499,
#9500),(#9501,#9502),(#9503,#9504),(#9505,#9506),(#9507,#9508),(#9509,#9510),
(#9511,#9512),(#9513,#9514),(#9515,#9516),(#9517,#9518),(#9519,#9520),(#9521,
#9522),(#9523,#9524),(#9525,#9526),(#9527,#9528),(#9529,#9530),(#9531,#9532)),
 .UNSPECIFIED.,.F.,.F.,.F.)
B_SPLINE_SURFACE_WITH_KNOTS((6,1,1,1,1,1,1,1,1,1,1,1,1,1,1,6),(2,2),(0.,
0.0666666666666667,0.133333333333333,0.2,0.266666666666667,0.333333333333333,
0.4,0.466666666666667,0.533333333333333,0.6,0.666666666666667,0.733333333333333,
0.8,0.866666666666667,0.933333333333333,1.),(0.,11.),.UNSPECIFIED.)
GEOMETRIC_REPRESENTATION_ITEM()
RATIONAL_B_SPLINE_SURFACE(((1.,1.),(1.,1.),(1.,1.),(1.,1.),(1.,1.),(1.,
1.),(1.,1.),(1.,1.),(1.,1.),(1.,1.),(1.,1.),(1.,1.),(1.,1.),(1.,1.),(1.,
1.),(1.,1.),(1.,1.),(1.,1.),(1.,1.),(1.,1.)))
REPRESENTATION_ITEM('')
SURFACE()
);
#207=(
BOUNDED_SURFACE()
B_SPLINE_SURFACE(5,1,((#10231,#10232),(#10233,#10234),(#10235,#10236),(#10237,
#10238),(#10239,#10240),(#10241,#10242),(#10243,#10244),(#10245,#10246),
(#10247,#10248),(#10249,#10250),(#10251,#10252),(#10253,#10254),(#10255,
#10256),(#10257,#10258),(#10259,#10260),(#10261,#10262),(#10263,#10264),
(#10265,#10266),(#10267,#10268),(#10269,#10270)),.UNSPECIFIED.,.F.,.F.,
 .F.)
B_SPLINE_SURFACE_WITH_KNOTS((6,1,1,1,1,1,1,1,1,1,1,1,1,1,1,6),(2,2),(0.,
0.0666666666666667,0.133333333333333,0.2,0.266666666666667,0.333333333333333,
0.4,0.466666666666667,0.533333333333333,0.6,0.666666666666667,0.733333333333333,
0.8,0.866666666666667,0.933333333333333,1.),(0.,11.),.UNSPECIFIED.)
GEOMETRIC_REPRESENTATION_ITEM()
RATIONAL_B_SPLINE_SURFACE(((1.,1.),(1.,1.),(1.,1.),(1.,1.),(1.,1.),(1.,
1.),(1.,1.),(1.,1.),(1.,1.),(1.,1.),(1.,1.),(1.,1.),(1.,1.),(1.,1.),(1.,
1.),(1.,1.),(1.,1.),(1.,1.),(1.,1.),(1.,1.)))
REPRESENTATION_ITEM('')
SURFACE()
);
#208=(
BOUNDED_SURFACE()
B_SPLINE_SURFACE(5,1,((#10329,#10330),(#10331,#10332),(#10333,#10334),(#10335,
#10336),(#10337,#10338),(#10339,#10340),(#10341,#10342),(#10343,#10344),
(#10345,#10346),(#10347,#10348),(#10349,#10350),(#10351,#10352),(#10353,
#10354),(#10355,#10356),(#10357,#10358),(#10359,#10360),(#10361,#10362),
(#10363,#10364),(#10365,#10366),(#10367,#10368)),.UNSPECIFIED.,.F.,.F.,
 .F.)
B_SPLINE_SURFACE_WITH_KNOTS((6,1,1,1,1,1,1,1,1,1,1,1,1,1,1,6),(2,2),(0.,
0.0666666666666667,0.133333333333333,0.2,0.266666666666667,0.333333333333333,
0.4,0.466666666666667,0.533333333333333,0.6,0.666666666666667,0.733333333333333,
0.8,0.866666666666667,0.933333333333333,1.),(0.,11.),.UNSPECIFIED.)
GEOMETRIC_REPRESENTATION_ITEM()
RATIONAL_B_SPLINE_SURFACE(((1.,1.),(1.,1.),(1.,1.),(1.,1.),(1.,1.),(1.,
1.),(1.,1.),(1.,1.),(1.,1.),(1.,1.),(1.,1.),(1.,1.),(1.,1.),(1.,1.),(1.,
1.),(1.,1.),(1.,1.),(1.,1.),(1.,1.),(1.,1.)))
REPRESENTATION_ITEM('')
SURFACE()
);
#209=(
BOUNDED_SURFACE()
B_SPLINE_SURFACE(5,1,((#10427,#10428),(#10429,#10430),(#10431,#10432),(#10433,
#10434),(#10435,#10436),(#10437,#10438),(#10439,#10440),(#10441,#10442),
(#10443,#10444),(#10445,#10446),(#10447,#10448),(#10449,#10450),(#10451,
#10452),(#10453,#10454),(#10455,#10456),(#10457,#10458),(#10459,#10460),
(#10461,#10462),(#10463,#10464),(#10465,#10466)),.UNSPECIFIED.,.F.,.F.,
 .F.)
B_SPLINE_SURFACE_WITH_KNOTS((6,1,1,1,1,1,1,1,1,1,1,1,1,1,1,6),(2,2),(0.,
0.0666666666666667,0.133333333333333,0.2,0.266666666666667,0.333333333333333,
0.4,0.466666666666667,0.533333333333333,0.6,0.666666666666667,0.733333333333333,
0.8,0.866666666666667,0.933333333333333,1.),(0.,11.),.UNSPECIFIED.)
GEOMETRIC_REPRESENTATION_ITEM()
RATIONAL_B_SPLINE_SURFACE(((1.,1.),(1.,1.),(1.,1.),(1.,1.),(1.,1.),(1.,
1.),(1.,1.),(1.,1.),(1.,1.),(1.,1.),(1.,1.),(1.,1.),(1.,1.),(1.,1.),(1.,
1.),(1.,1.),(1.,1.),(1.,1.),(1.,1.),(1.,1.)))
REPRESENTATION_ITEM('')
SURFACE()
);
#210=(
BOUNDED_SURFACE()
B_SPLINE_SURFACE(5,1,((#10779,#10780),(#10781,#10782),(#10783,#10784),(#10785,
#10786),(#10787,#10788),(#10789,#10790),(#10791,#10792),(#10793,#10794),
(#10795,#10796),(#10797,#10798),(#10799,#10800),(#10801,#10802),(#10803,
#10804),(#10805,#10806),(#10807,#10808),(#10809,#10810),(#10811,#10812),
(#10813,#10814),(#10815,#10816),(#10817,#10818)),.UNSPECIFIED.,.F.,.F.,
 .F.)
B_SPLINE_SURFACE_WITH_KNOTS((6,1,1,1,1,1,1,1,1,1,1,1,1,1,1,6),(2,2),(0.,
0.0666666666666667,0.133333333333333,0.2,0.266666666666667,0.333333333333333,
0.4,0.466666666666667,0.533333333333333,0.6,0.666666666666667,0.733333333333333,
0.8,0.866666666666667,0.933333333333333,1.),(0.,11.),.UNSPECIFIED.)
GEOMETRIC_REPRESENTATION_ITEM()
RATIONAL_B_SPLINE_SURFACE(((1.,1.),(1.,1.),(1.,1.),(1.,1.),(1.,1.),(1.,
1.),(1.,1.),(1.,1.),(1.,1.),(1.,1.),(1.,1.),(1.,1.),(1.,1.),(1.,1.),(1.,
1.),(1.,1.),(1.,1.),(1.,1.),(1.,1.),(1.,1.)))
REPRESENTATION_ITEM('')
SURFACE()
);
#211=(
BOUNDED_CURVE()
B_SPLINE_CURVE(5,(#5210,#5211,#5212,#5213,#5214,#5215,#5216,#5217,#5218,
#5219,#5220,#5221,#5222,#5223,#5224),.UNSPECIFIED.,.F.,.F.)
B_SPLINE_CURVE_WITH_KNOTS((6,1,1,1,1,1,1,1,1,1,6),(0.,0.1,0.2,0.3,0.4,0.5,
0.6,0.7,0.8,0.9,1.),.UNSPECIFIED.)
CURVE()
GEOMETRIC_REPRESENTATION_ITEM()
RATIONAL_B_SPLINE_CURVE((1.,1.,1.,1.,1.,1.,1.,1.,1.,1.,1.,1.,1.,1.,1.))
REPRESENTATION_ITEM('')
);
#212=(
BOUNDED_CURVE()
B_SPLINE_CURVE(5,(#5227,#5228,#5229,#5230,#5231,#5232,#5233,#5234,#5235,
#5236,#5237,#5238,#5239,#5240,#5241),.UNSPECIFIED.,.F.,.F.)
B_SPLINE_CURVE_WITH_KNOTS((6,1,1,1,1,1,1,1,1,1,6),(-1.,-0.9,-0.8,-0.7,-0.6,
-0.5,-0.4,-0.3,-0.2,-0.1,0.),.UNSPECIFIED.)
CURVE()
GEOMETRIC_REPRESENTATION_ITEM()
RATIONAL_B_SPLINE_CURVE((1.,1.,1.,1.,1.,1.,1.,1.,1.,1.,1.,1.,1.,1.,1.))
REPRESENTATION_ITEM('')
);
#213=(
BOUNDED_CURVE()
B_SPLINE_CURVE(5,(#5247,#5248,#5249,#5250,#5251,#5252,#5253,#5254,#5255,
#5256,#5257,#5258,#5259,#5260,#5261),.UNSPECIFIED.,.F.,.F.)
B_SPLINE_CURVE_WITH_KNOTS((6,1,1,1,1,1,1,1,1,1,6),(-1.,-0.9,-0.8,-0.7,-0.6,
-0.5,-0.4,-0.3,-0.2,-0.1,0.),.UNSPECIFIED.)
CURVE()
GEOMETRIC_REPRESENTATION_ITEM()
RATIONAL_B_SPLINE_CURVE((1.,1.,1.,1.,1.,1.,1.,1.,1.,1.,1.,1.,1.,1.,1.))
REPRESENTATION_ITEM('')
);
#214=(
BOUNDED_CURVE()
B_SPLINE_CURVE(5,(#5264,#5265,#5266,#5267,#5268,#5269,#5270,#5271,#5272,
#5273,#5274,#5275,#5276,#5277,#5278),.UNSPECIFIED.,.F.,.F.)
B_SPLINE_CURVE_WITH_KNOTS((6,1,1,1,1,1,1,1,1,1,6),(0.,0.1,0.2,0.3,0.4,0.5,
0.6,0.7,0.8,0.9,1.),.UNSPECIFIED.)
CURVE()
GEOMETRIC_REPRESENTATION_ITEM()
RATIONAL_B_SPLINE_CURVE((1.,1.,1.,1.,1.,1.,1.,1.,1.,1.,1.,1.,1.,1.,1.))
REPRESENTATION_ITEM('')
);
#215=(
BOUNDED_CURVE()
B_SPLINE_CURVE(5,(#5379,#5380,#5381,#5382,#5383,#5384,#5385,#5386,#5387,
#5388,#5389,#5390,#5391,#5392,#5393),.UNSPECIFIED.,.F.,.F.)
B_SPLINE_CURVE_WITH_KNOTS((6,1,1,1,1,1,1,1,1,1,6),(0.,0.1,0.2,0.3,0.4,0.5,
0.6,0.7,0.8,0.9,1.),.UNSPECIFIED.)
CURVE()
GEOMETRIC_REPRESENTATION_ITEM()
RATIONAL_B_SPLINE_CURVE((1.,1.,1.,1.,1.,1.,1.,1.,1.,1.,1.,1.,1.,1.,1.))
REPRESENTATION_ITEM('')
);
#216=(
BOUNDED_CURVE()
B_SPLINE_CURVE(5,(#5397,#5398,#5399,#5400,#5401,#5402,#5403,#5404,#5405,
#5406,#5407,#5408,#5409,#5410,#5411),.UNSPECIFIED.,.F.,.F.)
B_SPLINE_CURVE_WITH_KNOTS((6,1,1,1,1,1,1,1,1,1,6),(0.,0.1,0.2,0.3,0.4,0.5,
0.6,0.7,0.8,0.9,1.),.UNSPECIFIED.)
CURVE()
GEOMETRIC_REPRESENTATION_ITEM()
RATIONAL_B_SPLINE_CURVE((1.,1.,1.,1.,1.,1.,1.,1.,1.,1.,1.,1.,1.,1.,1.))
REPRESENTATION_ITEM('')
);
#217=(
BOUNDED_CURVE()
B_SPLINE_CURVE(5,(#5415,#5416,#5417,#5418,#5419,#5420,#5421,#5422,#5423,
#5424,#5425,#5426,#5427,#5428,#5429),.UNSPECIFIED.,.F.,.F.)
B_SPLINE_CURVE_WITH_KNOTS((6,1,1,1,1,1,1,1,1,1,6),(-1.,-0.9,-0.8,-0.7,-0.6,
-0.5,-0.4,-0.3,-0.2,-0.1,0.),.UNSPECIFIED.)
CURVE()
GEOMETRIC_REPRESENTATION_ITEM()
RATIONAL_B_SPLINE_CURVE((1.,1.,1.,1.,1.,1.,1.,1.,1.,1.,1.,1.,1.,1.,1.))
REPRESENTATION_ITEM('')
);
#218=(
BOUNDED_CURVE()
B_SPLINE_CURVE(5,(#5432,#5433,#5434,#5435,#5436,#5437,#5438,#5439,#5440,
#5441,#5442,#5443,#5444,#5445,#5446),.UNSPECIFIED.,.F.,.F.)
B_SPLINE_CURVE_WITH_KNOTS((6,1,1,1,1,1,1,1,1,1,6),(-1.,-0.9,-0.8,-0.7,-0.6,
-0.5,-0.4,-0.3,-0.2,-0.1,0.),.UNSPECIFIED.)
CURVE()
GEOMETRIC_REPRESENTATION_ITEM()
RATIONAL_B_SPLINE_CURVE((1.,1.,1.,1.,1.,1.,1.,1.,1.,1.,1.,1.,1.,1.,1.))
REPRESENTATION_ITEM('')
);
#219=(
BOUNDED_CURVE()
B_SPLINE_CURVE(5,(#5463,#5464,#5465,#5466,#5467,#5468,#5469,#5470,#5471,
#5472,#5473,#5474,#5475,#5476,#5477),.UNSPECIFIED.,.F.,.F.)
B_SPLINE_CURVE_WITH_KNOTS((6,1,1,1,1,1,1,1,1,1,6),(0.,0.1,0.2,0.3,0.4,0.5,
0.6,0.7,0.8,0.9,1.),.UNSPECIFIED.)
CURVE()
GEOMETRIC_REPRESENTATION_ITEM()
RATIONAL_B_SPLINE_CURVE((1.,1.,1.,1.,1.,1.,1.,1.,1.,1.,1.,1.,1.,1.,1.))
REPRESENTATION_ITEM('')
);
#220=(
BOUNDED_CURVE()
B_SPLINE_CURVE(5,(#5481,#5482,#5483,#5484,#5485,#5486,#5487,#5488,#5489,
#5490,#5491,#5492,#5493,#5494,#5495),.UNSPECIFIED.,.F.,.F.)
B_SPLINE_CURVE_WITH_KNOTS((6,1,1,1,1,1,1,1,1,1,6),(0.,0.1,0.2,0.3,0.4,0.5,
0.6,0.7,0.8,0.9,1.),.UNSPECIFIED.)
CURVE()
GEOMETRIC_REPRESENTATION_ITEM()
RATIONAL_B_SPLINE_CURVE((1.,1.,1.,1.,1.,1.,1.,1.,1.,1.,1.,1.,1.,1.,1.))
REPRESENTATION_ITEM('')
);
#221=(
BOUNDED_CURVE()
B_SPLINE_CURVE(5,(#5499,#5500,#5501,#5502,#5503,#5504,#5505,#5506,#5507,
#5508,#5509,#5510,#5511,#5512,#5513),.UNSPECIFIED.,.F.,.F.)
B_SPLINE_CURVE_WITH_KNOTS((6,1,1,1,1,1,1,1,1,1,6),(-1.,-0.9,-0.8,-0.7,-0.6,
-0.5,-0.4,-0.3,-0.2,-0.1,0.),.UNSPECIFIED.)
CURVE()
GEOMETRIC_REPRESENTATION_ITEM()
RATIONAL_B_SPLINE_CURVE((1.,1.,1.,1.,1.,1.,1.,1.,1.,1.,1.,1.,1.,1.,1.))
REPRESENTATION_ITEM('')
);
#222=(
BOUNDED_CURVE()
B_SPLINE_CURVE(5,(#5516,#5517,#5518,#5519,#5520,#5521,#5522,#5523,#5524,
#5525,#5526,#5527,#5528,#5529,#5530),.UNSPECIFIED.,.F.,.F.)
B_SPLINE_CURVE_WITH_KNOTS((6,1,1,1,1,1,1,1,1,1,6),(-1.,-0.9,-0.8,-0.7,-0.6,
-0.5,-0.4,-0.3,-0.2,-0.1,0.),.UNSPECIFIED.)
CURVE()
GEOMETRIC_REPRESENTATION_ITEM()
RATIONAL_B_SPLINE_CURVE((1.,1.,1.,1.,1.,1.,1.,1.,1.,1.,1.,1.,1.,1.,1.))
REPRESENTATION_ITEM('')
);
#223=(
BOUNDED_CURVE()
B_SPLINE_CURVE(5,(#5706,#5707,#5708,#5709,#5710,#5711,#5712,#5713,#5714,
#5715,#5716,#5717,#5718,#5719,#5720),.UNSPECIFIED.,.F.,.F.)
B_SPLINE_CURVE_WITH_KNOTS((6,1,1,1,1,1,1,1,1,1,6),(0.,0.1,0.2,0.3,0.4,0.5,
0.6,0.7,0.8,0.9,1.),.UNSPECIFIED.)
CURVE()
GEOMETRIC_REPRESENTATION_ITEM()
RATIONAL_B_SPLINE_CURVE((1.,1.,1.,1.,1.,1.,1.,1.,1.,1.,1.,1.,1.,1.,1.))
REPRESENTATION_ITEM('')
);
#224=(
BOUNDED_CURVE()
B_SPLINE_CURVE(5,(#5721,#5722,#5723,#5724,#5725,#5726,#5727,#5728,#5729,
#5730,#5731,#5732,#5733,#5734,#5735),.UNSPECIFIED.,.F.,.F.)
B_SPLINE_CURVE_WITH_KNOTS((6,1,1,1,1,1,1,1,1,1,6),(-1.,-0.9,-0.8,-0.7,-0.6,
-0.5,-0.4,-0.3,-0.2,-0.1,0.),.UNSPECIFIED.)
CURVE()
GEOMETRIC_REPRESENTATION_ITEM()
RATIONAL_B_SPLINE_CURVE((1.,1.,1.,1.,1.,1.,1.,1.,1.,1.,1.,1.,1.,1.,1.))
REPRESENTATION_ITEM('')
);
#225=(
BOUNDED_CURVE()
B_SPLINE_CURVE(5,(#5767,#5768,#5769,#5770,#5771,#5772,#5773,#5774,#5775,
#5776,#5777,#5778,#5779,#5780,#5781),.UNSPECIFIED.,.F.,.F.)
B_SPLINE_CURVE_WITH_KNOTS((6,1,1,1,1,1,1,1,1,1,6),(-1.,-0.9,-0.8,-0.7,-0.6,
-0.5,-0.4,-0.3,-0.2,-0.1,0.),.UNSPECIFIED.)
CURVE()
GEOMETRIC_REPRESENTATION_ITEM()
RATIONAL_B_SPLINE_CURVE((1.,1.,1.,1.,1.,1.,1.,1.,1.,1.,1.,1.,1.,1.,1.))
REPRESENTATION_ITEM('')
);
#226=(
BOUNDED_CURVE()
B_SPLINE_CURVE(5,(#5784,#5785,#5786,#5787,#5788,#5789,#5790,#5791,#5792,
#5793,#5794,#5795,#5796,#5797,#5798),.UNSPECIFIED.,.F.,.F.)
B_SPLINE_CURVE_WITH_KNOTS((6,1,1,1,1,1,1,1,1,1,6),(0.,0.1,0.2,0.3,0.4,0.5,
0.6,0.7,0.8,0.9,1.),.UNSPECIFIED.)
CURVE()
GEOMETRIC_REPRESENTATION_ITEM()
RATIONAL_B_SPLINE_CURVE((1.,1.,1.,1.,1.,1.,1.,1.,1.,1.,1.,1.,1.,1.,1.))
REPRESENTATION_ITEM('')
);
#227=SHAPE_REPRESENTATION_RELATIONSHIP('SRR','None',#10937,#231);
#228=SHAPE_REPRESENTATION_RELATIONSHIP('SRR','None',#10936,#232);
#229=SHAPE_REPRESENTATION_RELATIONSHIP('SRR','None',#10939,#233);
#230=SHAPE_REPRESENTATION_RELATIONSHIP('SRR','None',#10935,#234);
#231=ADVANCED_BREP_SHAPE_REPRESENTATION('',(#241),#10913);
#232=ADVANCED_BREP_SHAPE_REPRESENTATION('',(#242,#243),#10912);
#233=ADVANCED_BREP_SHAPE_REPRESENTATION('',(#244),#10915);
#234=ADVANCED_BREP_SHAPE_REPRESENTATION('',(#245),#10911);
#235=STYLED_ITEM('',(#10966),#241);
#236=STYLED_ITEM('',(#10966),#242);
#237=STYLED_ITEM('',(#10966),#243);
#238=STYLED_ITEM('',(#10965),#244);
#239=STYLED_ITEM('',(#10965),#245);
#240=STYLED_ITEM('',(#10967),#12);
#241=MANIFOLD_SOLID_BREP('Deckel (1)',#3669);
#242=MANIFOLD_SOLID_BREP('Motorfront',#3670);
#243=MANIFOLD_SOLID_BREP('Housing',#3671);
#244=MANIFOLD_SOLID_BREP('K\X\F6rper1',#3672);
#245=MANIFOLD_SOLID_BREP('K\X\F6rper2',#3673);
#246=FACE_BOUND('',#596,.T.);
#247=FACE_BOUND('',#597,.T.);
#248=FACE_BOUND('',#598,.T.);
#249=FACE_BOUND('',#599,.T.);
#250=FACE_BOUND('',#602,.T.);
#251=FACE_BOUND('',#603,.T.);
#252=FACE_BOUND('',#604,.T.);
#253=FACE_BOUND('',#605,.T.);
#254=FACE_BOUND('',#629,.T.);
#255=FACE_BOUND('',#630,.T.);
#256=FACE_BOUND('',#631,.T.);
#257=FACE_BOUND('',#632,.T.);
#258=FACE_BOUND('',#633,.T.);
#259=FACE_BOUND('',#634,.T.);
#260=FACE_BOUND('',#635,.T.);
#261=FACE_BOUND('',#642,.T.);
#262=FACE_BOUND('',#643,.T.);
#263=FACE_BOUND('',#644,.T.);
#264=FACE_BOUND('',#645,.T.);
#265=FACE_BOUND('',#646,.T.);
#266=FACE_BOUND('',#654,.T.);
#267=FACE_BOUND('',#657,.T.);
#268=FACE_BOUND('',#659,.T.);
#269=FACE_BOUND('',#660,.T.);
#270=FACE_BOUND('',#661,.T.);
#271=FACE_BOUND('',#673,.T.);
#272=FACE_BOUND('',#674,.T.);
#273=FACE_BOUND('',#675,.T.);
#274=FACE_BOUND('',#676,.T.);
#275=FACE_BOUND('',#677,.T.);
#276=FACE_BOUND('',#678,.T.);
#277=FACE_BOUND('',#679,.T.);
#278=FACE_BOUND('',#680,.T.);
#279=FACE_BOUND('',#681,.T.);
#280=FACE_BOUND('',#682,.T.);
#281=FACE_BOUND('',#683,.T.);
#282=FACE_BOUND('',#684,.T.);
#283=FACE_BOUND('',#686,.T.);
#284=FACE_BOUND('',#689,.T.);
#285=FACE_BOUND('',#691,.T.);
#286=FACE_BOUND('',#698,.T.);
#287=FACE_BOUND('',#702,.T.);
#288=FACE_BOUND('',#703,.T.);
#289=FACE_BOUND('',#705,.T.);
#290=FACE_BOUND('',#706,.T.);
#291=FACE_BOUND('',#723,.T.);
#292=FACE_BOUND('',#725,.T.);
#293=FACE_BOUND('',#735,.T.);
#294=FACE_BOUND('',#737,.T.);
#295=FACE_BOUND('',#742,.T.);
#296=FACE_BOUND('',#757,.T.);
#297=FACE_BOUND('',#758,.T.);
#298=FACE_BOUND('',#764,.T.);
#299=FACE_BOUND('',#765,.T.);
#300=FACE_BOUND('',#779,.T.);
#301=FACE_BOUND('',#780,.T.);
#302=FACE_BOUND('',#795,.T.);
#303=FACE_BOUND('',#802,.T.);
#304=FACE_BOUND('',#808,.T.);
#305=FACE_BOUND('',#812,.T.);
#306=FACE_BOUND('',#815,.T.);
#307=FACE_BOUND('',#818,.T.);
#308=FACE_BOUND('',#821,.T.);
#309=FACE_BOUND('',#825,.T.);
#310=FACE_BOUND('',#830,.T.);
#311=FACE_BOUND('',#849,.T.);
#312=FACE_BOUND('',#851,.T.);
#313=FACE_BOUND('',#852,.T.);
#314=FACE_BOUND('',#856,.T.);
#315=FACE_BOUND('',#858,.T.);
#316=FACE_BOUND('',#859,.T.);
#317=PLANE('',#3703);
#318=PLANE('',#3704);
#319=PLANE('',#3712);
#320=PLANE('',#3717);
#321=PLANE('',#3718);
#322=PLANE('',#3719);
#323=PLANE('',#3724);
#324=PLANE('',#3735);
#325=PLANE('',#3736);
#326=PLANE('',#3768);
#327=PLANE('',#3770);
#328=PLANE('',#3777);
#329=PLANE('',#3781);
#330=PLANE('',#3790);
#331=PLANE('',#3794);
#332=PLANE('',#3797);
#333=PLANE('',#3800);
#334=PLANE('',#3802);
#335=PLANE('',#3805);
#336=PLANE('',#3806);
#337=PLANE('',#3809);
#338=PLANE('',#3820);
#339=PLANE('',#3821);
#340=PLANE('',#3822);
#341=PLANE('',#3823);
#342=PLANE('',#3827);
#343=PLANE('',#3829);
#344=PLANE('',#3832);
#345=PLANE('',#3833);
#346=PLANE('',#3834);
#347=PLANE('',#3835);
#348=PLANE('',#3836);
#349=PLANE('',#3837);
#350=PLANE('',#3844);
#351=PLANE('',#3853);
#352=PLANE('',#3855);
#353=PLANE('',#3862);
#354=PLANE('',#3864);
#355=PLANE('',#3879);
#356=PLANE('',#3881);
#357=PLANE('',#3892);
#358=PLANE('',#3901);
#359=PLANE('',#3904);
#360=PLANE('',#3910);
#361=PLANE('',#3911);
#362=PLANE('',#3920);
#363=PLANE('',#3926);
#364=PLANE('',#3944);
#365=PLANE('',#3946);
#366=PLANE('',#3958);
#367=PLANE('',#3959);
#368=PLANE('',#3963);
#369=PLANE('',#3964);
#370=PLANE('',#3965);
#371=PLANE('',#3966);
#372=PLANE('',#3967);
#373=PLANE('',#3968);
#374=PLANE('',#3969);
#375=PLANE('',#3970);
#376=PLANE('',#3971);
#377=PLANE('',#3972);
#378=PLANE('',#3974);
#379=PLANE('',#3975);
#380=PLANE('',#3976);
#381=PLANE('',#3977);
#382=PLANE('',#3979);
#383=PLANE('',#3989);
#384=PLANE('',#3991);
#385=PLANE('',#3993);
#386=PLANE('',#3995);
#387=PLANE('',#4000);
#388=PLANE('',#4001);
#389=PLANE('',#4003);
#390=PLANE('',#4004);
#391=PLANE('',#4005);
#392=PLANE('',#4006);
#393=PLANE('',#4007);
#394=PLANE('',#4008);
#395=PLANE('',#4009);
#396=FACE_OUTER_BOUND('',#593,.T.);
#397=FACE_OUTER_BOUND('',#594,.T.);
#398=FACE_OUTER_BOUND('',#595,.T.);
#399=FACE_OUTER_BOUND('',#600,.T.);
#400=FACE_OUTER_BOUND('',#601,.T.);
#401=FACE_OUTER_BOUND('',#606,.T.);
#402=FACE_OUTER_BOUND('',#607,.T.);
#403=FACE_OUTER_BOUND('',#608,.T.);
#404=FACE_OUTER_BOUND('',#609,.T.);
#405=FACE_OUTER_BOUND('',#610,.T.);
#406=FACE_OUTER_BOUND('',#611,.T.);
#407=FACE_OUTER_BOUND('',#612,.T.);
#408=FACE_OUTER_BOUND('',#613,.T.);
#409=FACE_OUTER_BOUND('',#614,.T.);
#410=FACE_OUTER_BOUND('',#615,.T.);
#411=FACE_OUTER_BOUND('',#616,.T.);
#412=FACE_OUTER_BOUND('',#617,.T.);
#413=FACE_OUTER_BOUND('',#618,.T.);
#414=FACE_OUTER_BOUND('',#619,.T.);
#415=FACE_OUTER_BOUND('',#620,.T.);
#416=FACE_OUTER_BOUND('',#621,.T.);
#417=FACE_OUTER_BOUND('',#622,.T.);
#418=FACE_OUTER_BOUND('',#623,.T.);
#419=FACE_OUTER_BOUND('',#624,.T.);
#420=FACE_OUTER_BOUND('',#625,.T.);
#421=FACE_OUTER_BOUND('',#626,.T.);
#422=FACE_OUTER_BOUND('',#627,.T.);
#423=FACE_OUTER_BOUND('',#628,.T.);
#424=FACE_OUTER_BOUND('',#636,.T.);
#425=FACE_OUTER_BOUND('',#637,.T.);
#426=FACE_OUTER_BOUND('',#638,.T.);
#427=FACE_OUTER_BOUND('',#639,.T.);
#428=FACE_OUTER_BOUND('',#640,.T.);
#429=FACE_OUTER_BOUND('',#641,.T.);
#430=FACE_OUTER_BOUND('',#647,.T.);
#431=FACE_OUTER_BOUND('',#648,.T.);
#432=FACE_OUTER_BOUND('',#649,.T.);
#433=FACE_OUTER_BOUND('',#650,.T.);
#434=FACE_OUTER_BOUND('',#651,.T.);
#435=FACE_OUTER_BOUND('',#652,.T.);
#436=FACE_OUTER_BOUND('',#653,.T.);
#437=FACE_OUTER_BOUND('',#655,.T.);
#438=FACE_OUTER_BOUND('',#656,.T.);
#439=FACE_OUTER_BOUND('',#658,.T.);
#440=FACE_OUTER_BOUND('',#662,.T.);
#441=FACE_OUTER_BOUND('',#663,.T.);
#442=FACE_OUTER_BOUND('',#664,.T.);
#443=FACE_OUTER_BOUND('',#665,.T.);
#444=FACE_OUTER_BOUND('',#666,.T.);
#445=FACE_OUTER_BOUND('',#667,.T.);
#446=FACE_OUTER_BOUND('',#668,.T.);
#447=FACE_OUTER_BOUND('',#669,.T.);
#448=FACE_OUTER_BOUND('',#670,.T.);
#449=FACE_OUTER_BOUND('',#671,.T.);
#450=FACE_OUTER_BOUND('',#672,.T.);
#451=FACE_OUTER_BOUND('',#685,.T.);
#452=FACE_OUTER_BOUND('',#687,.T.);
#453=FACE_OUTER_BOUND('',#688,.T.);
#454=FACE_OUTER_BOUND('',#690,.T.);
#455=FACE_OUTER_BOUND('',#692,.T.);
#456=FACE_OUTER_BOUND('',#693,.T.);
#457=FACE_OUTER_BOUND('',#694,.T.);
#458=FACE_OUTER_BOUND('',#695,.T.);
#459=FACE_OUTER_BOUND('',#696,.T.);
#460=FACE_OUTER_BOUND('',#697,.T.);
#461=FACE_OUTER_BOUND('',#699,.T.);
#462=FACE_OUTER_BOUND('',#700,.T.);
#463=FACE_OUTER_BOUND('',#701,.T.);
#464=FACE_OUTER_BOUND('',#704,.T.);
#465=FACE_OUTER_BOUND('',#707,.T.);
#466=FACE_OUTER_BOUND('',#708,.T.);
#467=FACE_OUTER_BOUND('',#709,.T.);
#468=FACE_OUTER_BOUND('',#710,.T.);
#469=FACE_OUTER_BOUND('',#711,.T.);
#470=FACE_OUTER_BOUND('',#712,.T.);
#471=FACE_OUTER_BOUND('',#713,.T.);
#472=FACE_OUTER_BOUND('',#714,.T.);
#473=FACE_OUTER_BOUND('',#715,.T.);
#474=FACE_OUTER_BOUND('',#716,.T.);
#475=FACE_OUTER_BOUND('',#717,.T.);
#476=FACE_OUTER_BOUND('',#718,.T.);
#477=FACE_OUTER_BOUND('',#719,.T.);
#478=FACE_OUTER_BOUND('',#720,.T.);
#479=FACE_OUTER_BOUND('',#721,.T.);
#480=FACE_OUTER_BOUND('',#722,.T.);
#481=FACE_OUTER_BOUND('',#724,.T.);
#482=FACE_OUTER_BOUND('',#726,.T.);
#483=FACE_OUTER_BOUND('',#727,.T.);
#484=FACE_OUTER_BOUND('',#728,.T.);
#485=FACE_OUTER_BOUND('',#729,.T.);
#486=FACE_OUTER_BOUND('',#730,.T.);
#487=FACE_OUTER_BOUND('',#731,.T.);
#488=FACE_OUTER_BOUND('',#732,.T.);
#489=FACE_OUTER_BOUND('',#733,.T.);
#490=FACE_OUTER_BOUND('',#734,.T.);
#491=FACE_OUTER_BOUND('',#736,.T.);
#492=FACE_OUTER_BOUND('',#738,.T.);
#493=FACE_OUTER_BOUND('',#739,.T.);
#494=FACE_OUTER_BOUND('',#740,.T.);
#495=FACE_OUTER_BOUND('',#741,.T.);
#496=FACE_OUTER_BOUND('',#743,.T.);
#497=FACE_OUTER_BOUND('',#744,.T.);
#498=FACE_OUTER_BOUND('',#745,.T.);
#499=FACE_OUTER_BOUND('',#746,.T.);
#500=FACE_OUTER_BOUND('',#747,.T.);
#501=FACE_OUTER_BOUND('',#748,.T.);
#502=FACE_OUTER_BOUND('',#749,.T.);
#503=FACE_OUTER_BOUND('',#750,.T.);
#504=FACE_OUTER_BOUND('',#751,.T.);
#505=FACE_OUTER_BOUND('',#752,.T.);
#506=FACE_OUTER_BOUND('',#753,.T.);
#507=FACE_OUTER_BOUND('',#754,.T.);
#508=FACE_OUTER_BOUND('',#755,.T.);
#509=FACE_OUTER_BOUND('',#756,.T.);
#510=FACE_OUTER_BOUND('',#759,.T.);
#511=FACE_OUTER_BOUND('',#760,.T.);
#512=FACE_OUTER_BOUND('',#761,.T.);
#513=FACE_OUTER_BOUND('',#762,.T.);
#514=FACE_OUTER_BOUND('',#763,.T.);
#515=FACE_OUTER_BOUND('',#766,.T.);
#516=FACE_OUTER_BOUND('',#767,.T.);
#517=FACE_OUTER_BOUND('',#768,.T.);
#518=FACE_OUTER_BOUND('',#769,.T.);
#519=FACE_OUTER_BOUND('',#770,.T.);
#520=FACE_OUTER_BOUND('',#771,.T.);
#521=FACE_OUTER_BOUND('',#772,.T.);
#522=FACE_OUTER_BOUND('',#773,.T.);
#523=FACE_OUTER_BOUND('',#774,.T.);
#524=FACE_OUTER_BOUND('',#775,.T.);
#525=FACE_OUTER_BOUND('',#776,.T.);
#526=FACE_OUTER_BOUND('',#777,.T.);
#527=FACE_OUTER_BOUND('',#778,.T.);
#528=FACE_OUTER_BOUND('',#781,.T.);
#529=FACE_OUTER_BOUND('',#782,.T.);
#530=FACE_OUTER_BOUND('',#783,.T.);
#531=FACE_OUTER_BOUND('',#784,.T.);
#532=FACE_OUTER_BOUND('',#785,.T.);
#533=FACE_OUTER_BOUND('',#786,.T.);
#534=FACE_OUTER_BOUND('',#787,.T.);
#535=FACE_OUTER_BOUND('',#788,.T.);
#536=FACE_OUTER_BOUND('',#789,.T.);
#537=FACE_OUTER_BOUND('',#790,.T.);
#538=FACE_OUTER_BOUND('',#791,.T.);
#539=FACE_OUTER_BOUND('',#792,.T.);
#540=FACE_OUTER_BOUND('',#793,.T.);
#541=FACE_OUTER_BOUND('',#794,.T.);
#542=FACE_OUTER_BOUND('',#796,.T.);
#543=FACE_OUTER_BOUND('',#797,.T.);
#544=FACE_OUTER_BOUND('',#798,.T.);
#545=FACE_OUTER_BOUND('',#799,.T.);
#546=FACE_OUTER_BOUND('',#800,.T.);
#547=FACE_OUTER_BOUND('',#801,.T.);
#548=FACE_OUTER_BOUND('',#803,.T.);
#549=FACE_OUTER_BOUND('',#804,.T.);
#550=FACE_OUTER_BOUND('',#805,.T.);
#551=FACE_OUTER_BOUND('',#806,.T.);
#552=FACE_OUTER_BOUND('',#807,.T.);
#553=FACE_OUTER_BOUND('',#809,.T.);
#554=FACE_OUTER_BOUND('',#810,.T.);
#555=FACE_OUTER_BOUND('',#811,.T.);
#556=FACE_OUTER_BOUND('',#813,.T.);
#557=FACE_OUTER_BOUND('',#814,.T.);
#558=FACE_OUTER_BOUND('',#816,.T.);
#559=FACE_OUTER_BOUND('',#817,.T.);
#560=FACE_OUTER_BOUND('',#819,.T.);
#561=FACE_OUTER_BOUND('',#820,.T.);
#562=FACE_OUTER_BOUND('',#822,.T.);
#563=FACE_OUTER_BOUND('',#823,.T.);
#564=FACE_OUTER_BOUND('',#824,.T.);
#565=FACE_OUTER_BOUND('',#826,.T.);
#566=FACE_OUTER_BOUND('',#827,.T.);
#567=FACE_OUTER_BOUND('',#828,.T.);
#568=FACE_OUTER_BOUND('',#829,.T.);
#569=FACE_OUTER_BOUND('',#831,.T.);
#570=FACE_OUTER_BOUND('',#832,.T.);
#571=FACE_OUTER_BOUND('',#833,.T.);
#572=FACE_OUTER_BOUND('',#834,.T.);
#573=FACE_OUTER_BOUND('',#835,.T.);
#574=FACE_OUTER_BOUND('',#836,.T.);
#575=FACE_OUTER_BOUND('',#837,.T.);
#576=FACE_OUTER_BOUND('',#838,.T.);
#577=FACE_OUTER_BOUND('',#839,.T.);
#578=FACE_OUTER_BOUND('',#840,.T.);
#579=FACE_OUTER_BOUND('',#841,.T.);
#580=FACE_OUTER_BOUND('',#842,.T.);
#581=FACE_OUTER_BOUND('',#843,.T.);
#582=FACE_OUTER_BOUND('',#844,.T.);
#583=FACE_OUTER_BOUND('',#845,.T.);
#584=FACE_OUTER_BOUND('',#846,.T.);
#585=FACE_OUTER_BOUND('',#847,.T.);
#586=FACE_OUTER_BOUND('',#848,.T.);
#587=FACE_OUTER_BOUND('',#850,.T.);
#588=FACE_OUTER_BOUND('',#853,.T.);
#589=FACE_OUTER_BOUND('',#854,.T.);
#590=FACE_OUTER_BOUND('',#855,.T.);
#591=FACE_OUTER_BOUND('',#857,.T.);
#592=FACE_OUTER_BOUND('',#860,.T.);
#593=EDGE_LOOP('',(#2350,#2351,#2352,#2353));
#594=EDGE_LOOP('',(#2354,#2355,#2356,#2357));
#595=EDGE_LOOP('',(#2358,#2359,#2360,#2361,#2362,#2363));
#596=EDGE_LOOP('',(#2364));
#597=EDGE_LOOP('',(#2365));
#598=EDGE_LOOP('',(#2366));
#599=EDGE_LOOP('',(#2367));
#600=EDGE_LOOP('',(#2368,#2369,#2370,#2371));
#601=EDGE_LOOP('',(#2372,#2373,#2374,#2375,#2376,#2377));
#602=EDGE_LOOP('',(#2378));
#603=EDGE_LOOP('',(#2379));
#604=EDGE_LOOP('',(#2380));
#605=EDGE_LOOP('',(#2381));
#606=EDGE_LOOP('',(#2382,#2383,#2384,#2385));
#607=EDGE_LOOP('',(#2386,#2387,#2388,#2389));
#608=EDGE_LOOP('',(#2390,#2391,#2392,#2393));
#609=EDGE_LOOP('',(#2394,#2395,#2396,#2397));
#610=EDGE_LOOP('',(#2398,#2399,#2400,#2401));
#611=EDGE_LOOP('',(#2402,#2403,#2404,#2405));
#612=EDGE_LOOP('',(#2406,#2407,#2408,#2409));
#613=EDGE_LOOP('',(#2410,#2411,#2412,#2413,#2414,#2415));
#614=EDGE_LOOP('',(#2416,#2417,#2418,#2419));
#615=EDGE_LOOP('',(#2420,#2421,#2422,#2423,#2424,#2425,#2426,#2427));
#616=EDGE_LOOP('',(#2428,#2429,#2430,#2431));
#617=EDGE_LOOP('',(#2432,#2433,#2434,#2435));
#618=EDGE_LOOP('',(#2436,#2437,#2438,#2439,#2440,#2441,#2442,#2443));
#619=EDGE_LOOP('',(#2444,#2445,#2446,#2447));
#620=EDGE_LOOP('',(#2448,#2449,#2450,#2451));
#621=EDGE_LOOP('',(#2452,#2453,#2454,#2455));
#622=EDGE_LOOP('',(#2456,#2457,#2458,#2459));
#623=EDGE_LOOP('',(#2460,#2461,#2462,#2463));
#624=EDGE_LOOP('',(#2464,#2465,#2466,#2467));
#625=EDGE_LOOP('',(#2468,#2469,#2470,#2471));
#626=EDGE_LOOP('',(#2472,#2473,#2474,#2475));
#627=EDGE_LOOP('',(#2476,#2477,#2478,#2479));
#628=EDGE_LOOP('',(#2480));
#629=EDGE_LOOP('',(#2481,#2482));
#630=EDGE_LOOP('',(#2483));
#631=EDGE_LOOP('',(#2484));
#632=EDGE_LOOP('',(#2485));
#633=EDGE_LOOP('',(#2486));
#634=EDGE_LOOP('',(#2487));
#635=EDGE_LOOP('',(#2488));
#636=EDGE_LOOP('',(#2489,#2490,#2491,#2492));
#637=EDGE_LOOP('',(#2493,#2494,#2495,#2496));
#638=EDGE_LOOP('',(#2497,#2498,#2499,#2500));
#639=EDGE_LOOP('',(#2501,#2502,#2503,#2504));
#640=EDGE_LOOP('',(#2505,#2506,#2507,#2508));
#641=EDGE_LOOP('',(#2509,#2510,#2511,#2512,#2513,#2514));
#642=EDGE_LOOP('',(#2515,#2516,#2517,#2518,#2519,#2520,#2521,#2522,#2523,
#2524));
#643=EDGE_LOOP('',(#2525));
#644=EDGE_LOOP('',(#2526));
#645=EDGE_LOOP('',(#2527));
#646=EDGE_LOOP('',(#2528));
#647=EDGE_LOOP('',(#2529,#2530,#2531,#2532));
#648=EDGE_LOOP('',(#2533,#2534,#2535,#2536));
#649=EDGE_LOOP('',(#2537,#2538,#2539,#2540));
#650=EDGE_LOOP('',(#2541,#2542,#2543,#2544));
#651=EDGE_LOOP('',(#2545));
#652=EDGE_LOOP('',(#2546,#2547,#2548,#2549));
#653=EDGE_LOOP('',(#2550,#2551,#2552,#2553,#2554,#2555));
#654=EDGE_LOOP('',(#2556));
#655=EDGE_LOOP('',(#2557));
#656=EDGE_LOOP('',(#2558,#2559,#2560,#2561));
#657=EDGE_LOOP('',(#2562,#2563,#2564,#2565));
#658=EDGE_LOOP('',(#2566,#2567,#2568,#2569,#2570,#2571,#2572,#2573,#2574,
#2575));
#659=EDGE_LOOP('',(#2576));
#660=EDGE_LOOP('',(#2577));
#661=EDGE_LOOP('',(#2578));
#662=EDGE_LOOP('',(#2579,#2580,#2581,#2582));
#663=EDGE_LOOP('',(#2583,#2584,#2585,#2586));
#664=EDGE_LOOP('',(#2587,#2588,#2589,#2590));
#665=EDGE_LOOP('',(#2591,#2592,#2593,#2594));
#666=EDGE_LOOP('',(#2595,#2596,#2597,#2598));
#667=EDGE_LOOP('',(#2599,#2600,#2601,#2602));
#668=EDGE_LOOP('',(#2603,#2604,#2605,#2606));
#669=EDGE_LOOP('',(#2607,#2608,#2609,#2610));
#670=EDGE_LOOP('',(#2611,#2612,#2613,#2614));
#671=EDGE_LOOP('',(#2615,#2616,#2617,#2618));
#672=EDGE_LOOP('',(#2619,#2620,#2621,#2622,#2623,#2624));
#673=EDGE_LOOP('',(#2625));
#674=EDGE_LOOP('',(#2626,#2627));
#675=EDGE_LOOP('',(#2628));
#676=EDGE_LOOP('',(#2629));
#677=EDGE_LOOP('',(#2630));
#678=EDGE_LOOP('',(#2631));
#679=EDGE_LOOP('',(#2632));
#680=EDGE_LOOP('',(#2633));
#681=EDGE_LOOP('',(#2634));
#682=EDGE_LOOP('',(#2635));
#683=EDGE_LOOP('',(#2636));
#684=EDGE_LOOP('',(#2637));
#685=EDGE_LOOP('',(#2638,#2639,#2640,#2641));
#686=EDGE_LOOP('',(#2642,#2643,#2644,#2645));
#687=EDGE_LOOP('',(#2646,#2647,#2648,#2649));
#688=EDGE_LOOP('',(#2650,#2651,#2652,#2653));
#689=EDGE_LOOP('',(#2654));
#690=EDGE_LOOP('',(#2655,#2656,#2657,#2658));
#691=EDGE_LOOP('',(#2659));
#692=EDGE_LOOP('',(#2660,#2661,#2662,#2663));
#693=EDGE_LOOP('',(#2664,#2665,#2666,#2667));
#694=EDGE_LOOP('',(#2668,#2669,#2670,#2671));
#695=EDGE_LOOP('',(#2672,#2673,#2674,#2675));
#696=EDGE_LOOP('',(#2676,#2677,#2678,#2679));
#697=EDGE_LOOP('',(#2680,#2681,#2682,#2683));
#698=EDGE_LOOP('',(#2684,#2685,#2686,#2687));
#699=EDGE_LOOP('',(#2688,#2689,#2690,#2691));
#700=EDGE_LOOP('',(#2692,#2693,#2694,#2695));
#701=EDGE_LOOP('',(#2696,#2697,#2698,#2699,#2700,#2701,#2702,#2703,#2704,
#2705,#2706,#2707,#2708,#2709,#2710,#2711));
#702=EDGE_LOOP('',(#2712));
#703=EDGE_LOOP('',(#2713));
#704=EDGE_LOOP('',(#2714,#2715,#2716,#2717,#2718,#2719,#2720,#2721,#2722,
#2723,#2724,#2725,#2726,#2727,#2728,#2729));
#705=EDGE_LOOP('',(#2730));
#706=EDGE_LOOP('',(#2731));
#707=EDGE_LOOP('',(#2732,#2733,#2734,#2735));
#708=EDGE_LOOP('',(#2736,#2737,#2738,#2739));
#709=EDGE_LOOP('',(#2740,#2741,#2742,#2743));
#710=EDGE_LOOP('',(#2744,#2745,#2746,#2747));
#711=EDGE_LOOP('',(#2748,#2749,#2750,#2751));
#712=EDGE_LOOP('',(#2752,#2753,#2754,#2755));
#713=EDGE_LOOP('',(#2756,#2757,#2758,#2759));
#714=EDGE_LOOP('',(#2760,#2761,#2762,#2763));
#715=EDGE_LOOP('',(#2764,#2765,#2766,#2767));
#716=EDGE_LOOP('',(#2768,#2769,#2770,#2771));
#717=EDGE_LOOP('',(#2772,#2773,#2774,#2775));
#718=EDGE_LOOP('',(#2776,#2777,#2778,#2779));
#719=EDGE_LOOP('',(#2780,#2781,#2782,#2783));
#720=EDGE_LOOP('',(#2784,#2785,#2786,#2787));
#721=EDGE_LOOP('',(#2788,#2789,#2790,#2791));
#722=EDGE_LOOP('',(#2792,#2793,#2794,#2795));
#723=EDGE_LOOP('',(#2796));
#724=EDGE_LOOP('',(#2797,#2798,#2799,#2800));
#725=EDGE_LOOP('',(#2801));
#726=EDGE_LOOP('',(#2802,#2803,#2804,#2805));
#727=EDGE_LOOP('',(#2806,#2807,#2808,#2809));
#728=EDGE_LOOP('',(#2810,#2811,#2812,#2813));
#729=EDGE_LOOP('',(#2814,#2815,#2816,#2817,#2818,#2819));
#730=EDGE_LOOP('',(#2820,#2821,#2822,#2823));
#731=EDGE_LOOP('',(#2824,#2825,#2826,#2827));
#732=EDGE_LOOP('',(#2828,#2829,#2830,#2831,#2832,#2833));
#733=EDGE_LOOP('',(#2834,#2835,#2836,#2837));
#734=EDGE_LOOP('',(#2838,#2839,#2840,#2841));
#735=EDGE_LOOP('',(#2842));
#736=EDGE_LOOP('',(#2843));
#737=EDGE_LOOP('',(#2844,#2845,#2846,#2847));
#738=EDGE_LOOP('',(#2848,#2849,#2850,#2851));
#739=EDGE_LOOP('',(#2852,#2853,#2854,#2855,#2856));
#740=EDGE_LOOP('',(#2857,#2858,#2859,#2860,#2861,#2862));
#741=EDGE_LOOP('',(#2863));
#742=EDGE_LOOP('',(#2864));
#743=EDGE_LOOP('',(#2865,#2866,#2867,#2868,#2869,#2870));
#744=EDGE_LOOP('',(#2871,#2872,#2873,#2874,#2875,#2876,#2877));
#745=EDGE_LOOP('',(#2878,#2879,#2880,#2881));
#746=EDGE_LOOP('',(#2882,#2883,#2884,#2885,#2886,#2887));
#747=EDGE_LOOP('',(#2888,#2889,#2890,#2891));
#748=EDGE_LOOP('',(#2892,#2893,#2894,#2895,#2896,#2897));
#749=EDGE_LOOP('',(#2898,#2899,#2900,#2901));
#750=EDGE_LOOP('',(#2902,#2903,#2904,#2905));
#751=EDGE_LOOP('',(#2906,#2907,#2908,#2909));
#752=EDGE_LOOP('',(#2910,#2911,#2912,#2913));
#753=EDGE_LOOP('',(#2914,#2915,#2916,#2917,#2918,#2919,#2920,#2921,#2922,
#2923,#2924,#2925));
#754=EDGE_LOOP('',(#2926,#2927,#2928,#2929,#2930,#2931,#2932,#2933));
#755=EDGE_LOOP('',(#2934,#2935,#2936,#2937));
#756=EDGE_LOOP('',(#2938,#2939,#2940,#2941,#2942,#2943,#2944,#2945,#2946,
#2947,#2948,#2949));
#757=EDGE_LOOP('',(#2950,#2951,#2952,#2953));
#758=EDGE_LOOP('',(#2954,#2955,#2956,#2957,#2958,#2959,#2960,#2961));
#759=EDGE_LOOP('',(#2962,#2963,#2964,#2965));
#760=EDGE_LOOP('',(#2966,#2967,#2968,#2969));
#761=EDGE_LOOP('',(#2970,#2971,#2972,#2973));
#762=EDGE_LOOP('',(#2974,#2975,#2976,#2977));
#763=EDGE_LOOP('',(#2978,#2979,#2980,#2981));
#764=EDGE_LOOP('',(#2982,#2983));
#765=EDGE_LOOP('',(#2984,#2985));
#766=EDGE_LOOP('',(#2986,#2987,#2988,#2989,#2990,#2991,#2992,#2993));
#767=EDGE_LOOP('',(#2994,#2995,#2996,#2997));
#768=EDGE_LOOP('',(#2998,#2999,#3000,#3001));
#769=EDGE_LOOP('',(#3002,#3003,#3004,#3005));
#770=EDGE_LOOP('',(#3006,#3007,#3008,#3009));
#771=EDGE_LOOP('',(#3010,#3011,#3012,#3013,#3014,#3015,#3016,#3017,#3018,
#3019,#3020,#3021));
#772=EDGE_LOOP('',(#3022,#3023,#3024,#3025,#3026,#3027,#3028,#3029));
#773=EDGE_LOOP('',(#3030,#3031,#3032,#3033));
#774=EDGE_LOOP('',(#3034,#3035,#3036,#3037));
#775=EDGE_LOOP('',(#3038,#3039,#3040,#3041));
#776=EDGE_LOOP('',(#3042,#3043,#3044,#3045));
#777=EDGE_LOOP('',(#3046,#3047,#3048,#3049));
#778=EDGE_LOOP('',(#3050,#3051,#3052,#3053,#3054,#3055,#3056,#3057,#3058,
#3059,#3060,#3061));
#779=EDGE_LOOP('',(#3062,#3063));
#780=EDGE_LOOP('',(#3064,#3065));
#781=EDGE_LOOP('',(#3066,#3067,#3068,#3069,#3070,#3071));
#782=EDGE_LOOP('',(#3072,#3073,#3074,#3075,#3076,#3077,#3078,#3079));
#783=EDGE_LOOP('',(#3080,#3081,#3082,#3083,#3084,#3085));
#784=EDGE_LOOP('',(#3086,#3087,#3088,#3089,#3090,#3091));
#785=EDGE_LOOP('',(#3092,#3093,#3094));
#786=EDGE_LOOP('',(#3095,#3096,#3097,#3098));
#787=EDGE_LOOP('',(#3099,#3100,#3101,#3102));
#788=EDGE_LOOP('',(#3103,#3104,#3105,#3106));
#789=EDGE_LOOP('',(#3107,#3108,#3109));
#790=EDGE_LOOP('',(#3110,#3111,#3112,#3113,#3114,#3115,#3116,#3117));
#791=EDGE_LOOP('',(#3118,#3119,#3120,#3121,#3122));
#792=EDGE_LOOP('',(#3123,#3124,#3125,#3126,#3127,#3128,#3129,#3130));
#793=EDGE_LOOP('',(#3131,#3132,#3133,#3134));
#794=EDGE_LOOP('',(#3135,#3136,#3137,#3138));
#795=EDGE_LOOP('',(#3139));
#796=EDGE_LOOP('',(#3140,#3141,#3142));
#797=EDGE_LOOP('',(#3143,#3144,#3145));
#798=EDGE_LOOP('',(#3146,#3147,#3148,#3149,#3150));
#799=EDGE_LOOP('',(#3151,#3152,#3153,#3154,#3155));
#800=EDGE_LOOP('',(#3156,#3157,#3158,#3159,#3160,#3161,#3162,#3163));
#801=EDGE_LOOP('',(#3164,#3165,#3166,#3167,#3168,#3169,#3170,#3171));
#802=EDGE_LOOP('',(#3172));
#803=EDGE_LOOP('',(#3173,#3174,#3175,#3176));
#804=EDGE_LOOP('',(#3177,#3178,#3179,#3180));
#805=EDGE_LOOP('',(#3181,#3182,#3183,#3184));
#806=EDGE_LOOP('',(#3185,#3186,#3187,#3188));
#807=EDGE_LOOP('',(#3189,#3190,#3191,#3192,#3193,#3194,#3195));
#808=EDGE_LOOP('',(#3196));
#809=EDGE_LOOP('',(#3197,#3198,#3199,#3200));
#810=EDGE_LOOP('',(#3201,#3202,#3203,#3204));
#811=EDGE_LOOP('',(#3205,#3206,#3207,#3208,#3209,#3210,#3211));
#812=EDGE_LOOP('',(#3212));
#813=EDGE_LOOP('',(#3213,#3214,#3215,#3216));
#814=EDGE_LOOP('',(#3217,#3218,#3219,#3220));
#815=EDGE_LOOP('',(#3221));
#816=EDGE_LOOP('',(#3222,#3223,#3224,#3225));
#817=EDGE_LOOP('',(#3226,#3227,#3228,#3229));
#818=EDGE_LOOP('',(#3230));
#819=EDGE_LOOP('',(#3231,#3232,#3233,#3234));
#820=EDGE_LOOP('',(#3235,#3236,#3237,#3238,#3239));
#821=EDGE_LOOP('',(#3240));
#822=EDGE_LOOP('',(#3241,#3242,#3243,#3244));
#823=EDGE_LOOP('',(#3245,#3246,#3247,#3248));
#824=EDGE_LOOP('',(#3249,#3250,#3251,#3252,#3253,#3254,#3255,#3256,#3257));
#825=EDGE_LOOP('',(#3258));
#826=EDGE_LOOP('',(#3259,#3260,#3261,#3262));
#827=EDGE_LOOP('',(#3263,#3264,#3265,#3266));
#828=EDGE_LOOP('',(#3267,#3268,#3269,#3270));
#829=EDGE_LOOP('',(#3271,#3272,#3273,#3274,#3275,#3276,#3277,#3278,#3279,
#3280));
#830=EDGE_LOOP('',(#3281));
#831=EDGE_LOOP('',(#3282,#3283,#3284,#3285,#3286,#3287,#3288));
#832=EDGE_LOOP('',(#3289,#3290,#3291,#3292,#3293,#3294));
#833=EDGE_LOOP('',(#3295,#3296,#3297,#3298));
#834=EDGE_LOOP('',(#3299,#3300,#3301,#3302,#3303));
#835=EDGE_LOOP('',(#3304,#3305,#3306,#3307,#3308));
#836=EDGE_LOOP('',(#3309,#3310,#3311,#3312,#3313));
#837=EDGE_LOOP('',(#3314,#3315,#3316,#3317,#3318));
#838=EDGE_LOOP('',(#3319,#3320,#3321));
#839=EDGE_LOOP('',(#3322,#3323,#3324));
#840=EDGE_LOOP('',(#3325,#3326,#3327));
#841=EDGE_LOOP('',(#3328,#3329,#3330));
#842=EDGE_LOOP('',(#3331,#3332,#3333,#3334));
#843=EDGE_LOOP('',(#3335,#3336,#3337,#3338));
#844=EDGE_LOOP('',(#3339,#3340,#3341,#3342));
#845=EDGE_LOOP('',(#3343,#3344,#3345,#3346));
#846=EDGE_LOOP('',(#3347,#3348,#3349,#3350,#3351,#3352));
#847=EDGE_LOOP('',(#3353,#3354,#3355,#3356));
#848=EDGE_LOOP('',(#3357,#3358,#3359,#3360));
#849=EDGE_LOOP('',(#3361));
#850=EDGE_LOOP('',(#3362,#3363,#3364,#3365,#3366,#3367));
#851=EDGE_LOOP('',(#3368));
#852=EDGE_LOOP('',(#3369));
#853=EDGE_LOOP('',(#3370,#3371,#3372,#3373,#3374,#3375));
#854=EDGE_LOOP('',(#3376,#3377,#3378,#3379));
#855=EDGE_LOOP('',(#3380,#3381,#3382,#3383,#3384,#3385,#3386,#3387));
#856=EDGE_LOOP('',(#3388,#3389,#3390,#3391));
#857=EDGE_LOOP('',(#3392,#3393,#3394,#3395,#3396,#3397));
#858=EDGE_LOOP('',(#3398));
#859=EDGE_LOOP('',(#3399));
#860=EDGE_LOOP('',(#3400,#3401,#3402,#3403));
#861=LINE('',#4892,#1100);
#862=LINE('',#4895,#1101);
#863=LINE('',#4898,#1102);
#864=LINE('',#4900,#1103);
#865=LINE('',#4901,#1104);
#866=LINE('',#4904,#1105);
#867=LINE('',#4906,#1106);
#868=LINE('',#4908,#1107);
#869=LINE('',#4920,#1108);
#870=LINE('',#4924,#1109);
#871=LINE('',#4926,#1110);
#872=LINE('',#4927,#1111);
#873=LINE('',#4937,#1112);
#874=LINE('',#4939,#1113);
#875=LINE('',#4942,#1114);
#876=LINE('',#4944,#1115);
#877=LINE('',#4946,#1116);
#878=LINE('',#4948,#1117);
#879=LINE('',#4954,#1118);
#880=LINE('',#4961,#1119);
#881=LINE('',#4964,#1120);
#882=LINE('',#4967,#1121);
#883=LINE('',#4970,#1122);
#884=LINE('',#4974,#1123);
#885=LINE('',#4978,#1124);
#886=LINE('',#4982,#1125);
#887=LINE('',#4984,#1126);
#888=LINE('',#4985,#1127);
#889=LINE('',#4988,#1128);
#890=LINE('',#4989,#1129);
#891=LINE('',#4994,#1130);
#892=LINE('',#4998,#1131);
#893=LINE('',#5004,#1132);
#894=LINE('',#5011,#1133);
#895=LINE('',#5014,#1134);
#896=LINE('',#5022,#1135);
#897=LINE('',#5028,#1136);
#898=LINE('',#5034,#1137);
#899=LINE('',#5040,#1138);
#900=LINE('',#5046,#1139);
#901=LINE('',#5052,#1140);
#902=LINE('',#5059,#1141);
#903=LINE('',#5061,#1142);
#904=LINE('',#5062,#1143);
#905=LINE('',#5067,#1144);
#906=LINE('',#5074,#1145);
#907=LINE('',#5077,#1146);
#908=LINE('',#5079,#1147);
#909=LINE('',#5080,#1148);
#910=LINE('',#5085,#1149);
#911=LINE('',#5092,#1150);
#912=LINE('',#5096,#1151);
#913=LINE('',#5098,#1152);
#914=LINE('',#5099,#1153);
#915=LINE('',#5101,#1154);
#916=LINE('',#5104,#1155);
#917=LINE('',#5116,#1156);
#918=LINE('',#5117,#1157);
#919=LINE('',#5122,#1158);
#920=LINE('',#5126,#1159);
#921=LINE('',#5127,#1160);
#922=LINE('',#5139,#1161);
#923=LINE('',#5144,#1162);
#924=LINE('',#5145,#1163);
#925=LINE('',#5146,#1164);
#926=LINE('',#5150,#1165);
#927=LINE('',#5153,#1166);
#928=LINE('',#5154,#1167);
#929=LINE('',#5158,#1168);
#930=LINE('',#5162,#1169);
#931=LINE('',#5166,#1170);
#932=LINE('',#5170,#1171);
#933=LINE('',#5174,#1172);
#934=LINE('',#5177,#1173);
#935=LINE('',#5178,#1174);
#936=LINE('',#5180,#1175);
#937=LINE('',#5185,#1176);
#938=LINE('',#5187,#1177);
#939=LINE('',#5189,#1178);
#940=LINE('',#5190,#1179);
#941=LINE('',#5193,#1180);
#942=LINE('',#5195,#1181);
#943=LINE('',#5197,#1182);
#944=LINE('',#5198,#1183);
#945=LINE('',#5203,#1184);
#946=LINE('',#5208,#1185);
#947=LINE('',#5263,#1186);
#948=LINE('',#5280,#1187);
#949=LINE('',#5281,#1188);
#950=LINE('',#5312,#1189);
#951=LINE('',#5343,#1190);
#952=LINE('',#5347,#1191);
#953=LINE('',#5349,#1192);
#954=LINE('',#5351,#1193);
#955=LINE('',#5352,#1194);
#956=LINE('',#5355,#1195);
#957=LINE('',#5357,#1196);
#958=LINE('',#5358,#1197);
#959=LINE('',#5362,#1198);
#960=LINE('',#5363,#1199);
#961=LINE('',#5364,#1200);
#962=LINE('',#5367,#1201);
#963=LINE('',#5369,#1202);
#964=LINE('',#5370,#1203);
#965=LINE('',#5373,#1204);
#966=LINE('',#5375,#1205);
#967=LINE('',#5376,#1206);
#968=LINE('',#5413,#1207);
#969=LINE('',#5450,#1208);
#970=LINE('',#5460,#1209);
#971=LINE('',#5497,#1210);
#972=LINE('',#5536,#1211);
#973=LINE('',#5538,#1212);
#974=LINE('',#5540,#1213);
#975=LINE('',#5541,#1214);
#976=LINE('',#5543,#1215);
#977=LINE('',#5545,#1216);
#978=LINE('',#5577,#1217);
#979=LINE('',#5579,#1218);
#980=LINE('',#5580,#1219);
#981=LINE('',#5612,#1220);
#982=LINE('',#5705,#1221);
#983=LINE('',#5783,#1222);
#984=LINE('',#5809,#1223);
#985=LINE('',#5874,#1224);
#986=LINE('',#5886,#1225);
#987=LINE('',#5947,#1226);
#988=LINE('',#5950,#1227);
#989=LINE('',#5962,#1228);
#990=LINE('',#5985,#1229);
#991=LINE('',#6065,#1230);
#992=LINE('',#6077,#1231);
#993=LINE('',#6797,#1232);
#994=LINE('',#6870,#1233);
#995=LINE('',#6877,#1234);
#996=LINE('',#6880,#1235);
#997=LINE('',#6883,#1236);
#998=LINE('',#6885,#1237);
#999=LINE('',#6887,#1238);
#1000=LINE('',#6889,#1239);
#1001=LINE('',#6891,#1240);
#1002=LINE('',#6892,#1241);
#1003=LINE('',#7244,#1242);
#1004=LINE('',#7250,#1243);
#1005=LINE('',#7256,#1244);
#1006=LINE('',#7286,#1245);
#1007=LINE('',#7289,#1246);
#1008=LINE('',#7338,#1247);
#1009=LINE('',#7351,#1248);
#1010=LINE('',#7353,#1249);
#1011=LINE('',#7355,#1250);
#1012=LINE('',#7375,#1251);
#1013=LINE('',#7408,#1252);
#1014=LINE('',#7410,#1253);
#1015=LINE('',#7412,#1254);
#1016=LINE('',#7413,#1255);
#1017=LINE('',#7416,#1256);
#1018=LINE('',#7420,#1257);
#1019=LINE('',#7424,#1258);
#1020=LINE('',#7428,#1259);
#1021=LINE('',#7764,#1260);
#1022=LINE('',#7791,#1261);
#1023=LINE('',#8514,#1262);
#1024=LINE('',#8520,#1263);
#1025=LINE('',#8526,#1264);
#1026=LINE('',#8558,#1265);
#1027=LINE('',#8561,#1266);
#1028=LINE('',#8965,#1267);
#1029=LINE('',#8967,#1268);
#1030=LINE('',#9092,#1269);
#1031=LINE('',#9216,#1270);
#1032=LINE('',#9667,#1271);
#1033=LINE('',#9671,#1272);
#1034=LINE('',#9674,#1273);
#1035=LINE('',#10561,#1274);
#1036=LINE('',#10563,#1275);
#1037=LINE('',#10565,#1276);
#1038=LINE('',#10567,#1277);
#1039=LINE('',#10569,#1278);
#1040=LINE('',#10571,#1279);
#1041=LINE('',#10572,#1280);
#1042=LINE('',#10576,#1281);
#1043=LINE('',#10581,#1282);
#1044=LINE('',#10587,#1283);
#1045=LINE('',#10593,#1284);
#1046=LINE('',#10596,#1285);
#1047=LINE('',#10597,#1286);
#1048=LINE('',#10599,#1287);
#1049=LINE('',#10604,#1288);
#1050=LINE('',#10607,#1289);
#1051=LINE('',#10741,#1290);
#1052=LINE('',#10744,#1291);
#1053=LINE('',#10746,#1292);
#1054=LINE('',#10747,#1293);
#1055=LINE('',#10750,#1294);
#1056=LINE('',#10751,#1295);
#1057=LINE('',#10754,#1296);
#1058=LINE('',#10755,#1297);
#1059=LINE('',#10757,#1298);
#1060=LINE('',#10761,#1299);
#1061=LINE('',#10762,#1300);
#1062=LINE('',#10764,#1301);
#1063=LINE('',#10769,#1302);
#1064=LINE('',#10770,#1303);
#1065=LINE('',#10772,#1304);
#1066=LINE('',#10774,#1305);
#1067=LINE('',#10820,#1306);
#1068=LINE('',#10823,#1307);
#1069=LINE('',#10828,#1308);
#1070=LINE('',#10831,#1309);
#1071=LINE('',#10836,#1310);
#1072=LINE('',#10842,#1311);
#1073=LINE('',#10843,#1312);
#1074=LINE('',#10849,#1313);
#1075=LINE('',#10850,#1314);
#1076=LINE('',#10856,#1315);
#1077=LINE('',#10857,#1316);
#1078=LINE('',#10863,#1317);
#1079=LINE('',#10864,#1318);
#1080=LINE('',#10866,#1319);
#1081=LINE('',#10867,#1320);
#1082=LINE('',#10869,#1321);
#1083=LINE('',#10870,#1322);
#1084=LINE('',#10872,#1323);
#1085=LINE('',#10873,#1324);
#1086=LINE('',#10875,#1325);
#1087=LINE('',#10876,#1326);
#1088=LINE('',#10879,#1327);
#1089=LINE('',#10881,#1328);
#1090=LINE('',#10882,#1329);
#1091=LINE('',#10884,#1330);
#1092=LINE('',#10886,#1331);
#1093=LINE('',#10888,#1332);
#1094=LINE('',#10890,#1333);
#1095=LINE('',#10891,#1334);
#1096=LINE('',#10893,#1335);
#1097=LINE('',#10895,#1336);
#1098=LINE('',#10896,#1337);
#1099=LINE('',#10899,#1338);
#1100=VECTOR('',#4023,10.);
#1101=VECTOR('',#4026,10.);
#1102=VECTOR('',#4029,10.);
#1103=VECTOR('',#4030,10.);
#1104=VECTOR('',#4031,10.);
#1105=VECTOR('',#4034,10.);
#1106=VECTOR('',#4035,10.);
#1107=VECTOR('',#4036,10.);
#1108=VECTOR('',#4049,10.);
#1109=VECTOR('',#4054,10.);
#1110=VECTOR('',#4055,10.);
#1111=VECTOR('',#4056,10.);
#1112=VECTOR('',#4067,10.);
#1113=VECTOR('',#4070,10.);
#1114=VECTOR('',#4075,3.);
#1115=VECTOR('',#4078,3.);
#1116=VECTOR('',#4081,3.);
#1117=VECTOR('',#4084,3.);
#1118=VECTOR('',#4089,10.);
#1119=VECTOR('',#4096,10.);
#1120=VECTOR('',#4099,10.);
#1121=VECTOR('',#4102,10.);
#1122=VECTOR('',#4105,10.);
#1123=VECTOR('',#4108,10.);
#1124=VECTOR('',#4111,10.);
#1125=VECTOR('',#4116,10.);
#1126=VECTOR('',#4117,10.);
#1127=VECTOR('',#4118,10.);
#1128=VECTOR('',#4121,10.);
#1129=VECTOR('',#4122,10.);
#1130=VECTOR('',#4127,10.);
#1131=VECTOR('',#4130,10.);
#1132=VECTOR('',#4137,6.25);
#1133=VECTOR('',#4144,10.);
#1134=VECTOR('',#4147,10.);
#1135=VECTOR('',#4158,2.25);
#1136=VECTOR('',#4165,2.25);
#1137=VECTOR('',#4172,2.25);
#1138=VECTOR('',#4179,2.25);
#1139=VECTOR('',#4186,2.25);
#1140=VECTOR('',#4193,2.25);
#1141=VECTOR('',#4202,10.);
#1142=VECTOR('',#4203,10.);
#1143=VECTOR('',#4204,10.);
#1144=VECTOR('',#4209,3.);
#1145=VECTOR('',#4218,10.);
#1146=VECTOR('',#4221,10.);
#1147=VECTOR('',#4222,10.);
#1148=VECTOR('',#4223,10.);
#1149=VECTOR('',#4228,10.);
#1150=VECTOR('',#4235,10.);
#1151=VECTOR('',#4238,10.);
#1152=VECTOR('',#4239,10.);
#1153=VECTOR('',#4240,10.);
#1154=VECTOR('',#4241,10.);
#1155=VECTOR('',#4244,10.);
#1156=VECTOR('',#4257,10.);
#1157=VECTOR('',#4258,10.);
#1158=VECTOR('',#4263,3.);
#1159=VECTOR('',#4268,10.);
#1160=VECTOR('',#4269,10.);
#1161=VECTOR('',#4290,18.75);
#1162=VECTOR('',#4295,10.);
#1163=VECTOR('',#4296,10.);
#1164=VECTOR('',#4297,10.);
#1165=VECTOR('',#4302,10.);
#1166=VECTOR('',#4305,10.);
#1167=VECTOR('',#4306,10.);
#1168=VECTOR('',#4311,3.);
#1169=VECTOR('',#4316,3.);
#1170=VECTOR('',#4321,3.);
#1171=VECTOR('',#4326,3.);
#1172=VECTOR('',#4331,10.);
#1173=VECTOR('',#4334,10.);
#1174=VECTOR('',#4335,10.);
#1175=VECTOR('',#4338,10.);
#1176=VECTOR('',#4343,10.);
#1177=VECTOR('',#4344,10.);
#1178=VECTOR('',#4345,10.);
#1179=VECTOR('',#4346,10.);
#1180=VECTOR('',#4347,10.);
#1181=VECTOR('',#4348,10.);
#1182=VECTOR('',#4349,10.);
#1183=VECTOR('',#4350,10.);
#1184=VECTOR('',#4355,3.);
#1185=VECTOR('',#4360,10.);
#1186=VECTOR('',#4367,10.);
#1187=VECTOR('',#4370,10.);
#1188=VECTOR('',#4371,10.);
#1189=VECTOR('',#4372,10.);
#1190=VECTOR('',#4373,10.);
#1191=VECTOR('',#4376,10.);
#1192=VECTOR('',#4377,10.);
#1193=VECTOR('',#4378,10.);
#1194=VECTOR('',#4379,10.);
#1195=VECTOR('',#4382,10.);
#1196=VECTOR('',#4383,10.);
#1197=VECTOR('',#4384,10.);
#1198=VECTOR('',#4387,10.);
#1199=VECTOR('',#4388,10.);
#1200=VECTOR('',#4389,10.);
#1201=VECTOR('',#4392,10.);
#1202=VECTOR('',#4393,10.);
#1203=VECTOR('',#4394,10.);
#1204=VECTOR('',#4397,10.);
#1205=VECTOR('',#4398,10.);
#1206=VECTOR('',#4399,10.);
#1207=VECTOR('',#4404,10.);
#1208=VECTOR('',#4409,10.);
#1209=VECTOR('',#4420,10.);
#1210=VECTOR('',#4425,10.);
#1211=VECTOR('',#4434,3.);
#1212=VECTOR('',#4437,3.);
#1213=VECTOR('',#4440,10.);
#1214=VECTOR('',#4441,10.);
#1215=VECTOR('',#4444,10.);
#1216=VECTOR('',#4447,10.);
#1217=VECTOR('',#4450,10.);
#1218=VECTOR('',#4453,10.);
#1219=VECTOR('',#4454,10.);
#1220=VECTOR('',#4457,10.);
#1221=VECTOR('',#4458,10.);
#1222=VECTOR('',#4459,10.);
#1223=VECTOR('',#4476,3.);
#1224=VECTOR('',#4487,15.);
#1225=VECTOR('',#4488,15.);
#1226=VECTOR('',#4495,10.);
#1227=VECTOR('',#4498,15.);
#1228=VECTOR('',#4499,15.);
#1229=VECTOR('',#4506,10.);
#1230=VECTOR('',#4515,10.0498756819125);
#1231=VECTOR('',#4530,10.25);
#1232=VECTOR('',#4545,6.25);
#1233=VECTOR('',#4546,33.5410196624968);
#1234=VECTOR('',#4553,14.5);
#1235=VECTOR('',#4556,10.);
#1236=VECTOR('',#4559,10.);
#1237=VECTOR('',#4560,10.);
#1238=VECTOR('',#4561,10.);
#1239=VECTOR('',#4562,10.);
#1240=VECTOR('',#4563,10.);
#1241=VECTOR('',#4564,10.);
#1242=VECTOR('',#4571,10.);
#1243=VECTOR('',#4576,10.);
#1244=VECTOR('',#4581,10.);
#1245=VECTOR('',#4582,10.);
#1246=VECTOR('',#4585,10.);
#1247=VECTOR('',#4588,10.);
#1248=VECTOR('',#4591,10.);
#1249=VECTOR('',#4592,10.);
#1250=VECTOR('',#4593,10.);
#1251=VECTOR('',#4594,10.);
#1252=VECTOR('',#4595,10.);
#1253=VECTOR('',#4596,10.);
#1254=VECTOR('',#4597,10.);
#1255=VECTOR('',#4598,10.);
#1256=VECTOR('',#4599,10.);
#1257=VECTOR('',#4602,10.);
#1258=VECTOR('',#4605,10.);
#1259=VECTOR('',#4608,10.);
#1260=VECTOR('',#4615,10.);
#1261=VECTOR('',#4616,10.);
#1262=VECTOR('',#4623,10.);
#1263=VECTOR('',#4628,10.);
#1264=VECTOR('',#4633,10.);
#1265=VECTOR('',#4634,10.);
#1266=VECTOR('',#4637,10.);
#1267=VECTOR('',#4644,10.);
#1268=VECTOR('',#4645,10.);
#1269=VECTOR('',#4646,10.);
#1270=VECTOR('',#4647,10.);
#1271=VECTOR('',#4650,6.35);
#1272=VECTOR('',#4655,6.35);
#1273=VECTOR('',#4658,6.35);
#1274=VECTOR('',#4687,10.);
#1275=VECTOR('',#4688,10.);
#1276=VECTOR('',#4689,10.);
#1277=VECTOR('',#4690,10.);
#1278=VECTOR('',#4691,10.);
#1279=VECTOR('',#4692,10.);
#1280=VECTOR('',#4693,10.);
#1281=VECTOR('',#4698,4.5);
#1282=VECTOR('',#4703,4.5);
#1283=VECTOR('',#4710,4.5);
#1284=VECTOR('',#4717,18.);
#1285=VECTOR('',#4722,10.);
#1286=VECTOR('',#4723,10.);
#1287=VECTOR('',#4726,10.);
#1288=VECTOR('',#4731,18.);
#1289=VECTOR('',#4736,10.);
#1290=VECTOR('',#4737,10.);
#1291=VECTOR('',#4740,10.);
#1292=VECTOR('',#4741,10.);
#1293=VECTOR('',#4742,10.);
#1294=VECTOR('',#4745,10.);
#1295=VECTOR('',#4746,10.);
#1296=VECTOR('',#4749,10.);
#1297=VECTOR('',#4750,10.);
#1298=VECTOR('',#4753,10.);
#1299=VECTOR('',#4760,10.);
#1300=VECTOR('',#4761,10.);
#1301=VECTOR('',#4764,10.);
#1302=VECTOR('',#4771,10.);
#1303=VECTOR('',#4772,10.);
#1304=VECTOR('',#4775,10.);
#1305=VECTOR('',#4778,10.);
#1306=VECTOR('',#4787,6.35);
#1307=VECTOR('',#4790,3.);
#1308=VECTOR('',#4797,3.);
#1309=VECTOR('',#4800,3.);
#1310=VECTOR('',#4807,3.);
#1311=VECTOR('',#4812,10.);
#1312=VECTOR('',#4813,10.);
#1313=VECTOR('',#4818,10.);
#1314=VECTOR('',#4819,10.);
#1315=VECTOR('',#4824,10.);
#1316=VECTOR('',#4825,10.);
#1317=VECTOR('',#4830,10.);
#1318=VECTOR('',#4831,10.);
#1319=VECTOR('',#4834,10.);
#1320=VECTOR('',#4835,10.);
#1321=VECTOR('',#4838,10.);
#1322=VECTOR('',#4839,10.);
#1323=VECTOR('',#4842,10.);
#1324=VECTOR('',#4843,10.);
#1325=VECTOR('',#4846,10.);
#1326=VECTOR('',#4847,10.);
#1327=VECTOR('',#4850,10.);
#1328=VECTOR('',#4851,10.);
#1329=VECTOR('',#4852,10.);
#1330=VECTOR('',#4855,10.);
#1331=VECTOR('',#4858,10.);
#1332=VECTOR('',#4861,10.);
#1333=VECTOR('',#4862,10.);
#1334=VECTOR('',#4863,10.);
#1335=VECTOR('',#4866,10.);
#1336=VECTOR('',#4867,10.);
#1337=VECTOR('',#4868,10.);
#1338=VECTOR('',#4873,10.);
#1339=CIRCLE('',#3701,8.5);
#1340=CIRCLE('',#3702,8.5);
#1341=CIRCLE('',#3705,8.5);
#1342=CIRCLE('',#3706,3.);
#1343=CIRCLE('',#3707,3.);
#1344=CIRCLE('',#3708,3.);
#1345=CIRCLE('',#3709,3.);
#1346=CIRCLE('',#3711,8.5);
#1347=CIRCLE('',#3713,3.);
#1348=CIRCLE('',#3714,3.);
#1349=CIRCLE('',#3715,3.);
#1350=CIRCLE('',#3716,3.);
#1351=CIRCLE('',#3725,18.75);
#1352=CIRCLE('',#3726,22.75);
#1353=CIRCLE('',#3727,6.25);
#1354=CIRCLE('',#3728,22.75);
#1355=CIRCLE('',#3730,6.25);
#1356=CIRCLE('',#3732,22.75);
#1357=CIRCLE('',#3733,22.75);
#1358=CIRCLE('',#3734,22.75);
#1359=CIRCLE('',#3738,22.75);
#1360=CIRCLE('',#3739,22.75);
#1361=CIRCLE('',#3740,22.75);
#1362=CIRCLE('',#3742,6.25);
#1363=CIRCLE('',#3743,6.25);
#1364=CIRCLE('',#3745,6.5);
#1365=CIRCLE('',#3746,6.5);
#1366=CIRCLE('',#3748,6.5);
#1367=CIRCLE('',#3749,6.5);
#1368=CIRCLE('',#3751,2.25);
#1369=CIRCLE('',#3752,2.25);
#1370=CIRCLE('',#3754,2.25);
#1371=CIRCLE('',#3755,2.25);
#1372=CIRCLE('',#3757,2.25);
#1373=CIRCLE('',#3758,2.25);
#1374=CIRCLE('',#3760,2.25);
#1375=CIRCLE('',#3761,2.25);
#1376=CIRCLE('',#3763,2.25);
#1377=CIRCLE('',#3764,2.25);
#1378=CIRCLE('',#3766,2.25);
#1379=CIRCLE('',#3767,2.25);
#1380=CIRCLE('',#3769,18.75);
#1381=CIRCLE('',#3772,3.);
#1382=CIRCLE('',#3773,3.);
#1383=CIRCLE('',#3775,5.);
#1384=CIRCLE('',#3776,5.);
#1385=CIRCLE('',#3779,22.75);
#1386=CIRCLE('',#3780,22.75);
#1387=CIRCLE('',#3782,8.5);
#1388=CIRCLE('',#3783,8.5);
#1389=CIRCLE('',#3784,5.);
#1390=CIRCLE('',#3785,9.);
#1391=CIRCLE('',#3786,3.);
#1392=CIRCLE('',#3787,3.);
#1393=CIRCLE('',#3788,3.);
#1394=CIRCLE('',#3789,3.);
#1395=CIRCLE('',#3792,3.);
#1396=CIRCLE('',#3793,3.);
#1397=CIRCLE('',#3796,5.);
#1398=CIRCLE('',#3799,9.);
#1399=CIRCLE('',#3801,18.75);
#1400=CIRCLE('',#3804,18.75);
#1401=CIRCLE('',#3808,8.5);
#1402=CIRCLE('',#3811,3.);
#1403=CIRCLE('',#3813,3.);
#1404=CIRCLE('',#3815,3.);
#1405=CIRCLE('',#3817,3.);
#1406=CIRCLE('',#3819,8.5);
#1407=CIRCLE('',#3825,3.);
#1408=CIRCLE('',#3826,3.);
#1409=CIRCLE('',#3828,5.);
#1410=CIRCLE('',#3830,5.);
#1411=CIRCLE('',#3838,5.);
#1412=CIRCLE('',#3839,5.);
#1413=CIRCLE('',#3840,8.5);
#1414=CIRCLE('',#3841,8.5);
#1415=CIRCLE('',#3842,3.);
#1416=CIRCLE('',#3843,3.);
#1417=CIRCLE('',#3845,8.5);
#1418=CIRCLE('',#3846,8.5);
#1419=CIRCLE('',#3847,5.);
#1420=CIRCLE('',#3848,5.);
#1421=CIRCLE('',#3849,3.);
#1422=CIRCLE('',#3850,3.);
#1423=CIRCLE('',#3860,5.);
#1424=CIRCLE('',#3861,5.);
#1425=CIRCLE('',#3863,3.);
#1426=CIRCLE('',#3865,3.);
#1427=CIRCLE('',#3870,11.);
#1428=CIRCLE('',#3880,6.25);
#1429=CIRCLE('',#3885,7.25);
#1430=CIRCLE('',#3886,3.);
#1431=CIRCLE('',#3887,10.25);
#1432=CIRCLE('',#3888,10.25);
#1433=CIRCLE('',#3890,10.25);
#1434=CIRCLE('',#3891,10.25);
#1435=CIRCLE('',#3893,6.25);
#1436=CIRCLE('',#3895,13.5);
#1437=CIRCLE('',#3899,14.5);
#1438=CIRCLE('',#3900,14.5);
#1439=CIRCLE('',#3902,3.99999999999999);
#1440=CIRCLE('',#3903,4.);
#1441=CIRCLE('',#3905,6.35);
#1442=CIRCLE('',#3906,6.35);
#1443=CIRCLE('',#3907,6.35);
#1444=CIRCLE('',#3908,6.35);
#1445=CIRCLE('',#3916,4.);
#1446=CIRCLE('',#3917,3.99999999999997);
#1447=CIRCLE('',#3918,4.);
#1448=CIRCLE('',#3919,4.);
#1449=CIRCLE('',#3921,6.35);
#1450=CIRCLE('',#3922,6.35);
#1451=CIRCLE('',#3923,6.35);
#1452=CIRCLE('',#3924,6.35);
#1453=CIRCLE('',#3927,4.);
#1454=CIRCLE('',#3928,4.00000000000005);
#1455=CIRCLE('',#3931,6.35);
#1456=CIRCLE('',#3933,6.35);
#1457=CIRCLE('',#3934,1.5);
#1458=CIRCLE('',#3935,1.5);
#1459=CIRCLE('',#3937,1.5);
#1460=CIRCLE('',#3938,9.50000016391277);
#1461=CIRCLE('',#3939,11.0000001639128);
#1462=CIRCLE('',#3940,1.5);
#1463=CIRCLE('',#3941,4.5);
#1464=CIRCLE('',#3943,4.50000000000001);
#1465=CIRCLE('',#3945,4.5);
#1466=CIRCLE('',#3947,4.5);
#1467=CIRCLE('',#3951,4.5);
#1468=CIRCLE('',#3953,4.5);
#1469=CIRCLE('',#3954,4.5);
#1470=CIRCLE('',#3956,18.);
#1471=CIRCLE('',#3957,18.);
#1472=CIRCLE('',#3961,18.);
#1473=CIRCLE('',#3962,18.);
#1474=CIRCLE('',#3973,6.35);
#1475=CIRCLE('',#3978,6.35);
#1476=CIRCLE('',#3982,3.);
#1477=CIRCLE('',#3984,3.);
#1478=CIRCLE('',#3986,3.);
#1479=CIRCLE('',#3988,3.);
#1480=VERTEX_POINT('',#4888);
#1481=VERTEX_POINT('',#4889);
#1482=VERTEX_POINT('',#4891);
#1483=VERTEX_POINT('',#4893);
#1484=VERTEX_POINT('',#4897);
#1485=VERTEX_POINT('',#4899);
#1486=VERTEX_POINT('',#4903);
#1487=VERTEX_POINT('',#4905);
#1488=VERTEX_POINT('',#4907);
#1489=VERTEX_POINT('',#4910);
#1490=VERTEX_POINT('',#4912);
#1491=VERTEX_POINT('',#4914);
#1492=VERTEX_POINT('',#4916);
#1493=VERTEX_POINT('',#4919);
#1494=VERTEX_POINT('',#4923);
#1495=VERTEX_POINT('',#4925);
#1496=VERTEX_POINT('',#4928);
#1497=VERTEX_POINT('',#4930);
#1498=VERTEX_POINT('',#4932);
#1499=VERTEX_POINT('',#4934);
#1500=VERTEX_POINT('',#4950);
#1501=VERTEX_POINT('',#4951);
#1502=VERTEX_POINT('',#4953);
#1503=VERTEX_POINT('',#4955);
#1504=VERTEX_POINT('',#4957);
#1505=VERTEX_POINT('',#4959);
#1506=VERTEX_POINT('',#4963);
#1507=VERTEX_POINT('',#4965);
#1508=VERTEX_POINT('',#4969);
#1509=VERTEX_POINT('',#4971);
#1510=VERTEX_POINT('',#4973);
#1511=VERTEX_POINT('',#4975);
#1512=VERTEX_POINT('',#4977);
#1513=VERTEX_POINT('',#4981);
#1514=VERTEX_POINT('',#4983);
#1515=VERTEX_POINT('',#4987);
#1516=VERTEX_POINT('',#4991);
#1517=VERTEX_POINT('',#4993);
#1518=VERTEX_POINT('',#4995);
#1519=VERTEX_POINT('',#4997);
#1520=VERTEX_POINT('',#5001);
#1521=VERTEX_POINT('',#5003);
#1522=VERTEX_POINT('',#5007);
#1523=VERTEX_POINT('',#5008);
#1524=VERTEX_POINT('',#5010);
#1525=VERTEX_POINT('',#5012);
#1526=VERTEX_POINT('',#5019);
#1527=VERTEX_POINT('',#5021);
#1528=VERTEX_POINT('',#5025);
#1529=VERTEX_POINT('',#5027);
#1530=VERTEX_POINT('',#5031);
#1531=VERTEX_POINT('',#5033);
#1532=VERTEX_POINT('',#5037);
#1533=VERTEX_POINT('',#5039);
#1534=VERTEX_POINT('',#5043);
#1535=VERTEX_POINT('',#5045);
#1536=VERTEX_POINT('',#5049);
#1537=VERTEX_POINT('',#5051);
#1538=VERTEX_POINT('',#5055);
#1539=VERTEX_POINT('',#5058);
#1540=VERTEX_POINT('',#5060);
#1541=VERTEX_POINT('',#5064);
#1542=VERTEX_POINT('',#5066);
#1543=VERTEX_POINT('',#5070);
#1544=VERTEX_POINT('',#5072);
#1545=VERTEX_POINT('',#5076);
#1546=VERTEX_POINT('',#5078);
#1547=VERTEX_POINT('',#5082);
#1548=VERTEX_POINT('',#5084);
#1549=VERTEX_POINT('',#5088);
#1550=VERTEX_POINT('',#5089);
#1551=VERTEX_POINT('',#5091);
#1552=VERTEX_POINT('',#5093);
#1553=VERTEX_POINT('',#5095);
#1554=VERTEX_POINT('',#5097);
#1555=VERTEX_POINT('',#5100);
#1556=VERTEX_POINT('',#5102);
#1557=VERTEX_POINT('',#5106);
#1558=VERTEX_POINT('',#5108);
#1559=VERTEX_POINT('',#5110);
#1560=VERTEX_POINT('',#5112);
#1561=VERTEX_POINT('',#5115);
#1562=VERTEX_POINT('',#5119);
#1563=VERTEX_POINT('',#5121);
#1564=VERTEX_POINT('',#5125);
#1565=VERTEX_POINT('',#5137);
#1566=VERTEX_POINT('',#5142);
#1567=VERTEX_POINT('',#5143);
#1568=VERTEX_POINT('',#5148);
#1569=VERTEX_POINT('',#5152);
#1570=VERTEX_POINT('',#5156);
#1571=VERTEX_POINT('',#5160);
#1572=VERTEX_POINT('',#5164);
#1573=VERTEX_POINT('',#5168);
#1574=VERTEX_POINT('',#5172);
#1575=VERTEX_POINT('',#5176);
#1576=VERTEX_POINT('',#5183);
#1577=VERTEX_POINT('',#5184);
#1578=VERTEX_POINT('',#5186);
#1579=VERTEX_POINT('',#5188);
#1580=VERTEX_POINT('',#5191);
#1581=VERTEX_POINT('',#5192);
#1582=VERTEX_POINT('',#5194);
#1583=VERTEX_POINT('',#5196);
#1584=VERTEX_POINT('',#5200);
#1585=VERTEX_POINT('',#5202);
#1586=VERTEX_POINT('',#5206);
#1587=VERTEX_POINT('',#5207);
#1588=VERTEX_POINT('',#5209);
#1589=VERTEX_POINT('',#5225);
#1590=VERTEX_POINT('',#5243);
#1591=VERTEX_POINT('',#5244);
#1592=VERTEX_POINT('',#5246);
#1593=VERTEX_POINT('',#5262);
#1594=VERTEX_POINT('',#5345);
#1595=VERTEX_POINT('',#5346);
#1596=VERTEX_POINT('',#5348);
#1597=VERTEX_POINT('',#5350);
#1598=VERTEX_POINT('',#5354);
#1599=VERTEX_POINT('',#5356);
#1600=VERTEX_POINT('',#5360);
#1601=VERTEX_POINT('',#5361);
#1602=VERTEX_POINT('',#5366);
#1603=VERTEX_POINT('',#5368);
#1604=VERTEX_POINT('',#5372);
#1605=VERTEX_POINT('',#5374);
#1606=VERTEX_POINT('',#5378);
#1607=VERTEX_POINT('',#5394);
#1608=VERTEX_POINT('',#5396);
#1609=VERTEX_POINT('',#5412);
#1610=VERTEX_POINT('',#5414);
#1611=VERTEX_POINT('',#5430);
#1612=VERTEX_POINT('',#5447);
#1613=VERTEX_POINT('',#5449);
#1614=VERTEX_POINT('',#5452);
#1615=VERTEX_POINT('',#5454);
#1616=VERTEX_POINT('',#5457);
#1617=VERTEX_POINT('',#5459);
#1618=VERTEX_POINT('',#5462);
#1619=VERTEX_POINT('',#5478);
#1620=VERTEX_POINT('',#5480);
#1621=VERTEX_POINT('',#5496);
#1622=VERTEX_POINT('',#5498);
#1623=VERTEX_POINT('',#5514);
#1624=VERTEX_POINT('',#5531);
#1625=VERTEX_POINT('',#5533);
#1626=VERTEX_POINT('',#5703);
#1627=VERTEX_POINT('',#5704);
#1628=VERTEX_POINT('',#5766);
#1629=VERTEX_POINT('',#5782);
#1630=VERTEX_POINT('',#5803);
#1631=VERTEX_POINT('',#5806);
#1632=VERTEX_POINT('',#5838);
#1633=VERTEX_POINT('',#5839);
#1634=VERTEX_POINT('',#5847);
#1635=VERTEX_POINT('',#5853);
#1636=VERTEX_POINT('',#5861);
#1637=VERTEX_POINT('',#5862);
#1638=VERTEX_POINT('',#5873);
#1639=VERTEX_POINT('',#5875);
#1640=VERTEX_POINT('',#5897);
#1641=VERTEX_POINT('',#5906);
#1642=VERTEX_POINT('',#5908);
#1643=VERTEX_POINT('',#5921);
#1644=VERTEX_POINT('',#5934);
#1645=VERTEX_POINT('',#5949);
#1646=VERTEX_POINT('',#5951);
#1647=VERTEX_POINT('',#5974);
#1648=VERTEX_POINT('',#5987);
#1649=VERTEX_POINT('',#5990);
#1650=VERTEX_POINT('',#6064);
#1651=VERTEX_POINT('',#6068);
#1652=VERTEX_POINT('',#6070);
#1653=VERTEX_POINT('',#6072);
#1654=VERTEX_POINT('',#6076);
#1655=VERTEX_POINT('',#6078);
#1656=VERTEX_POINT('',#6082);
#1657=VERTEX_POINT('',#6289);
#1658=VERTEX_POINT('',#6335);
#1659=VERTEX_POINT('',#6873);
#1660=VERTEX_POINT('',#6874);
#1661=VERTEX_POINT('',#6876);
#1662=VERTEX_POINT('',#6878);
#1663=VERTEX_POINT('',#6882);
#1664=VERTEX_POINT('',#6884);
#1665=VERTEX_POINT('',#6886);
#1666=VERTEX_POINT('',#6888);
#1667=VERTEX_POINT('',#6890);
#1668=VERTEX_POINT('',#7013);
#1669=VERTEX_POINT('',#7014);
#1670=VERTEX_POINT('',#7034);
#1671=VERTEX_POINT('',#7055);
#1672=VERTEX_POINT('',#7114);
#1673=VERTEX_POINT('',#7121);
#1674=VERTEX_POINT('',#7174);
#1675=VERTEX_POINT('',#7175);
#1676=VERTEX_POINT('',#7220);
#1677=VERTEX_POINT('',#7221);
#1678=VERTEX_POINT('',#7243);
#1679=VERTEX_POINT('',#7245);
#1680=VERTEX_POINT('',#7247);
#1681=VERTEX_POINT('',#7249);
#1682=VERTEX_POINT('',#7251);
#1683=VERTEX_POINT('',#7253);
#1684=VERTEX_POINT('',#7255);
#1685=VERTEX_POINT('',#7257);
#1686=VERTEX_POINT('',#7264);
#1687=VERTEX_POINT('',#7288);
#1688=VERTEX_POINT('',#7337);
#1689=VERTEX_POINT('',#7345);
#1690=VERTEX_POINT('',#7350);
#1691=VERTEX_POINT('',#7352);
#1692=VERTEX_POINT('',#7354);
#1693=VERTEX_POINT('',#7356);
#1694=VERTEX_POINT('',#7361);
#1695=VERTEX_POINT('',#7374);
#1696=VERTEX_POINT('',#7376);
#1697=VERTEX_POINT('',#7387);
#1698=VERTEX_POINT('',#7406);
#1699=VERTEX_POINT('',#7407);
#1700=VERTEX_POINT('',#7409);
#1701=VERTEX_POINT('',#7411);
#1702=VERTEX_POINT('',#7414);
#1703=VERTEX_POINT('',#7415);
#1704=VERTEX_POINT('',#7417);
#1705=VERTEX_POINT('',#7419);
#1706=VERTEX_POINT('',#7421);
#1707=VERTEX_POINT('',#7423);
#1708=VERTEX_POINT('',#7425);
#1709=VERTEX_POINT('',#7427);
#1710=VERTEX_POINT('',#7460);
#1711=VERTEX_POINT('',#7477);
#1712=VERTEX_POINT('',#7611);
#1713=VERTEX_POINT('',#7683);
#1714=VERTEX_POINT('',#7763);
#1715=VERTEX_POINT('',#7765);
#1716=VERTEX_POINT('',#7792);
#1717=VERTEX_POINT('',#7793);
#1718=VERTEX_POINT('',#7932);
#1719=VERTEX_POINT('',#7933);
#1720=VERTEX_POINT('',#8112);
#1721=VERTEX_POINT('',#8118);
#1722=VERTEX_POINT('',#8270);
#1723=VERTEX_POINT('',#8293);
#1724=VERTEX_POINT('',#8412);
#1725=VERTEX_POINT('',#8470);
#1726=VERTEX_POINT('',#8513);
#1727=VERTEX_POINT('',#8515);
#1728=VERTEX_POINT('',#8517);
#1729=VERTEX_POINT('',#8519);
#1730=VERTEX_POINT('',#8521);
#1731=VERTEX_POINT('',#8523);
#1732=VERTEX_POINT('',#8525);
#1733=VERTEX_POINT('',#8527);
#1734=VERTEX_POINT('',#8534);
#1735=VERTEX_POINT('',#8560);
#1736=VERTEX_POINT('',#8642);
#1737=VERTEX_POINT('',#8665);
#1738=VERTEX_POINT('',#8713);
#1739=VERTEX_POINT('',#8891);
#1740=VERTEX_POINT('',#8966);
#1741=VERTEX_POINT('',#8968);
#1742=VERTEX_POINT('',#9027);
#1743=VERTEX_POINT('',#9032);
#1744=VERTEX_POINT('',#9091);
#1745=VERTEX_POINT('',#9093);
#1746=VERTEX_POINT('',#9152);
#1747=VERTEX_POINT('',#9157);
#1748=VERTEX_POINT('',#9217);
#1749=VERTEX_POINT('',#9218);
#1750=VERTEX_POINT('',#9355);
#1751=VERTEX_POINT('',#9356);
#1752=VERTEX_POINT('',#9669);
#1753=VERTEX_POINT('',#9673);
#1754=VERTEX_POINT('',#9708);
#1755=VERTEX_POINT('',#9709);
#1756=VERTEX_POINT('',#9711);
#1757=VERTEX_POINT('',#9753);
#1758=VERTEX_POINT('',#9759);
#1759=VERTEX_POINT('',#9767);
#1760=VERTEX_POINT('',#9768);
#1761=VERTEX_POINT('',#9797);
#1762=VERTEX_POINT('',#9803);
#1763=VERTEX_POINT('',#9842);
#1764=VERTEX_POINT('',#9925);
#1765=VERTEX_POINT('',#9934);
#1766=VERTEX_POINT('',#9936);
#1767=VERTEX_POINT('',#9944);
#1768=VERTEX_POINT('',#9961);
#1769=VERTEX_POINT('',#9986);
#1770=VERTEX_POINT('',#9995);
#1771=VERTEX_POINT('',#10078);
#1772=VERTEX_POINT('',#10083);
#1773=VERTEX_POINT('',#10090);
#1774=VERTEX_POINT('',#10107);
#1775=VERTEX_POINT('',#10141);
#1776=VERTEX_POINT('',#10271);
#1777=VERTEX_POINT('',#10276);
#1778=VERTEX_POINT('',#10320);
#1779=VERTEX_POINT('',#10369);
#1780=VERTEX_POINT('',#10374);
#1781=VERTEX_POINT('',#10379);
#1782=VERTEX_POINT('',#10560);
#1783=VERTEX_POINT('',#10562);
#1784=VERTEX_POINT('',#10564);
#1785=VERTEX_POINT('',#10566);
#1786=VERTEX_POINT('',#10568);
#1787=VERTEX_POINT('',#10570);
#1788=VERTEX_POINT('',#10573);
#1789=VERTEX_POINT('',#10578);
#1790=VERTEX_POINT('',#10580);
#1791=VERTEX_POINT('',#10584);
#1792=VERTEX_POINT('',#10586);
#1793=VERTEX_POINT('',#10590);
#1794=VERTEX_POINT('',#10592);
#1795=VERTEX_POINT('',#10601);
#1796=VERTEX_POINT('',#10603);
#1797=VERTEX_POINT('',#10743);
#1798=VERTEX_POINT('',#10745);
#1799=VERTEX_POINT('',#10749);
#1800=VERTEX_POINT('',#10753);
#1801=VERTEX_POINT('',#10766);
#1802=VERTEX_POINT('',#10776);
#1803=VERTEX_POINT('',#10822);
#1804=VERTEX_POINT('',#10826);
#1805=VERTEX_POINT('',#10830);
#1806=VERTEX_POINT('',#10834);
#1807=VERTEX_POINT('',#10838);
#1808=VERTEX_POINT('',#10839);
#1809=VERTEX_POINT('',#10841);
#1810=VERTEX_POINT('',#10845);
#1811=VERTEX_POINT('',#10846);
#1812=VERTEX_POINT('',#10848);
#1813=VERTEX_POINT('',#10852);
#1814=VERTEX_POINT('',#10853);
#1815=VERTEX_POINT('',#10855);
#1816=VERTEX_POINT('',#10859);
#1817=VERTEX_POINT('',#10860);
#1818=VERTEX_POINT('',#10862);
#1819=VERTEX_POINT('',#10878);
#1820=VERTEX_POINT('',#10880);
#1821=VERTEX_POINT('',#10889);
#1822=VERTEX_POINT('',#10894);
#1823=EDGE_CURVE('',#1480,#1481,#1339,.T.);
#1824=EDGE_CURVE('',#1481,#1482,#861,.T.);
#1825=EDGE_CURVE('',#1482,#1483,#1340,.T.);
#1826=EDGE_CURVE('',#1483,#1480,#862,.T.);
#1827=EDGE_CURVE('',#1484,#1481,#863,.T.);
#1828=EDGE_CURVE('',#1485,#1484,#864,.T.);
#1829=EDGE_CURVE('',#1485,#1482,#865,.T.);
#1830=EDGE_CURVE('',#1480,#1486,#866,.T.);
#1831=EDGE_CURVE('',#1486,#1487,#867,.T.);
#1832=EDGE_CURVE('',#1488,#1487,#868,.T.);
#1833=EDGE_CURVE('',#1484,#1488,#1341,.T.);
#1834=EDGE_CURVE('',#1489,#1489,#1342,.T.);
#1835=EDGE_CURVE('',#1490,#1490,#1343,.T.);
#1836=EDGE_CURVE('',#1491,#1491,#1344,.T.);
#1837=EDGE_CURVE('',#1492,#1492,#1345,.T.);
#1838=EDGE_CURVE('',#1488,#1493,#869,.T.);
#1839=EDGE_CURVE('',#1493,#1485,#1346,.T.);
#1840=EDGE_CURVE('',#1493,#1494,#870,.T.);
#1841=EDGE_CURVE('',#1494,#1495,#871,.T.);
#1842=EDGE_CURVE('',#1483,#1495,#872,.T.);
#1843=EDGE_CURVE('',#1496,#1496,#1347,.T.);
#1844=EDGE_CURVE('',#1497,#1497,#1348,.T.);
#1845=EDGE_CURVE('',#1498,#1498,#1349,.T.);
#1846=EDGE_CURVE('',#1499,#1499,#1350,.T.);
#1847=EDGE_CURVE('',#1487,#1494,#873,.T.);
#1848=EDGE_CURVE('',#1495,#1486,#874,.T.);
#1849=EDGE_CURVE('',#1489,#1499,#875,.T.);
#1850=EDGE_CURVE('',#1490,#1498,#876,.T.);
#1851=EDGE_CURVE('',#1491,#1497,#877,.T.);
#1852=EDGE_CURVE('',#1492,#1496,#878,.T.);
#1853=EDGE_CURVE('',#1500,#1501,#1351,.T.);
#1854=EDGE_CURVE('',#1502,#1500,#879,.T.);
#1855=EDGE_CURVE('',#1503,#1502,#1352,.T.);
#1856=EDGE_CURVE('',#1504,#1503,#1353,.T.);
#1857=EDGE_CURVE('',#1505,#1504,#1354,.T.);
#1858=EDGE_CURVE('',#1501,#1505,#880,.T.);
#1859=EDGE_CURVE('',#1506,#1503,#881,.T.);
#1860=EDGE_CURVE('',#1507,#1506,#1355,.T.);
#1861=EDGE_CURVE('',#1504,#1507,#882,.T.);
#1862=EDGE_CURVE('',#1502,#1508,#883,.T.);
#1863=EDGE_CURVE('',#1508,#1509,#1356,.T.);
#1864=EDGE_CURVE('',#1509,#1510,#884,.T.);
#1865=EDGE_CURVE('',#1511,#1510,#1357,.T.);
#1866=EDGE_CURVE('',#1511,#1512,#885,.T.);
#1867=EDGE_CURVE('',#1506,#1512,#1358,.T.);
#1868=EDGE_CURVE('',#1501,#1513,#886,.T.);
#1869=EDGE_CURVE('',#1514,#1505,#887,.T.);
#1870=EDGE_CURVE('',#1514,#1513,#888,.T.);
#1871=EDGE_CURVE('',#1515,#1500,#889,.T.);
#1872=EDGE_CURVE('',#1508,#1515,#890,.T.);
#1873=EDGE_CURVE('',#1516,#1507,#1359,.T.);
#1874=EDGE_CURVE('',#1516,#1517,#891,.T.);
#1875=EDGE_CURVE('',#1518,#1517,#1360,.T.);
#1876=EDGE_CURVE('',#1518,#1519,#892,.T.);
#1877=EDGE_CURVE('',#1519,#1514,#1361,.T.);
#1878=EDGE_CURVE('',#1520,#1520,#1362,.T.);
#1879=EDGE_CURVE('',#1520,#1521,#893,.T.);
#1880=EDGE_CURVE('',#1521,#1521,#1363,.T.);
#1881=EDGE_CURVE('',#1522,#1523,#1364,.T.);
#1882=EDGE_CURVE('',#1524,#1522,#894,.T.);
#1883=EDGE_CURVE('',#1525,#1524,#1365,.T.);
#1884=EDGE_CURVE('',#1523,#1525,#895,.T.);
#1885=EDGE_CURVE('',#1523,#1522,#1366,.T.);
#1886=EDGE_CURVE('',#1524,#1525,#1367,.T.);
#1887=EDGE_CURVE('',#1526,#1526,#1368,.T.);
#1888=EDGE_CURVE('',#1526,#1527,#896,.T.);
#1889=EDGE_CURVE('',#1527,#1527,#1369,.T.);
#1890=EDGE_CURVE('',#1528,#1528,#1370,.T.);
#1891=EDGE_CURVE('',#1528,#1529,#897,.T.);
#1892=EDGE_CURVE('',#1529,#1529,#1371,.T.);
#1893=EDGE_CURVE('',#1530,#1530,#1372,.T.);
#1894=EDGE_CURVE('',#1530,#1531,#898,.T.);
#1895=EDGE_CURVE('',#1531,#1531,#1373,.T.);
#1896=EDGE_CURVE('',#1532,#1532,#1374,.T.);
#1897=EDGE_CURVE('',#1532,#1533,#899,.T.);
#1898=EDGE_CURVE('',#1533,#1533,#1375,.T.);
#1899=EDGE_CURVE('',#1534,#1534,#1376,.T.);
#1900=EDGE_CURVE('',#1534,#1535,#900,.T.);
#1901=EDGE_CURVE('',#1535,#1535,#1377,.T.);
#1902=EDGE_CURVE('',#1536,#1536,#1378,.T.);
#1903=EDGE_CURVE('',#1536,#1537,#901,.T.);
#1904=EDGE_CURVE('',#1537,#1537,#1379,.T.);
#1905=EDGE_CURVE('',#1538,#1538,#1380,.T.);
#1906=EDGE_CURVE('',#1517,#1539,#902,.T.);
#1907=EDGE_CURVE('',#1540,#1516,#903,.T.);
#1908=EDGE_CURVE('',#1539,#1540,#904,.T.);
#1909=EDGE_CURVE('',#1541,#1541,#1381,.T.);
#1910=EDGE_CURVE('',#1541,#1542,#905,.T.);
#1911=EDGE_CURVE('',#1542,#1542,#1382,.T.);
#1912=EDGE_CURVE('',#1539,#1543,#1383,.T.);
#1913=EDGE_CURVE('',#1544,#1540,#1384,.T.);
#1914=EDGE_CURVE('',#1543,#1544,#906,.T.);
#1915=EDGE_CURVE('',#1543,#1545,#907,.T.);
#1916=EDGE_CURVE('',#1546,#1544,#908,.T.);
#1917=EDGE_CURVE('',#1545,#1546,#909,.T.);
#1918=EDGE_CURVE('',#1547,#1546,#1385,.T.);
#1919=EDGE_CURVE('',#1547,#1548,#910,.T.);
#1920=EDGE_CURVE('',#1545,#1548,#1386,.T.);
#1921=EDGE_CURVE('',#1549,#1550,#1387,.T.);
#1922=EDGE_CURVE('',#1549,#1551,#911,.T.);
#1923=EDGE_CURVE('',#1552,#1551,#1388,.T.);
#1924=EDGE_CURVE('',#1552,#1553,#912,.T.);
#1925=EDGE_CURVE('',#1553,#1554,#913,.T.);
#1926=EDGE_CURVE('',#1550,#1554,#914,.T.);
#1927=EDGE_CURVE('',#1548,#1555,#915,.T.);
#1928=EDGE_CURVE('',#1555,#1556,#1389,.T.);
#1929=EDGE_CURVE('',#1556,#1511,#916,.T.);
#1930=EDGE_CURVE('',#1510,#1518,#1390,.T.);
#1931=EDGE_CURVE('',#1557,#1557,#1391,.T.);
#1932=EDGE_CURVE('',#1558,#1558,#1392,.T.);
#1933=EDGE_CURVE('',#1559,#1559,#1393,.T.);
#1934=EDGE_CURVE('',#1560,#1560,#1394,.T.);
#1935=EDGE_CURVE('',#1556,#1561,#917,.T.);
#1936=EDGE_CURVE('',#1512,#1561,#918,.T.);
#1937=EDGE_CURVE('',#1562,#1562,#1395,.T.);
#1938=EDGE_CURVE('',#1562,#1563,#919,.T.);
#1939=EDGE_CURVE('',#1563,#1563,#1396,.T.);
#1940=EDGE_CURVE('',#1564,#1547,#920,.T.);
#1941=EDGE_CURVE('',#1555,#1564,#921,.T.);
#1942=EDGE_CURVE('',#1561,#1564,#1397,.T.);
#1943=EDGE_CURVE('',#1519,#1509,#1398,.T.);
#1944=EDGE_CURVE('',#1513,#1515,#1399,.T.);
#1945=EDGE_CURVE('',#1565,#1565,#1400,.T.);
#1946=EDGE_CURVE('',#1565,#1538,#922,.T.);
#1947=EDGE_CURVE('',#1566,#1567,#923,.T.);
#1948=EDGE_CURVE('',#1566,#1553,#924,.T.);
#1949=EDGE_CURVE('',#1567,#1552,#925,.T.);
#1950=EDGE_CURVE('',#1567,#1568,#1401,.T.);
#1951=EDGE_CURVE('',#1551,#1568,#926,.T.);
#1952=EDGE_CURVE('',#1568,#1569,#927,.T.);
#1953=EDGE_CURVE('',#1569,#1549,#928,.T.);
#1954=EDGE_CURVE('',#1570,#1570,#1402,.T.);
#1955=EDGE_CURVE('',#1570,#1557,#929,.T.);
#1956=EDGE_CURVE('',#1571,#1571,#1403,.T.);
#1957=EDGE_CURVE('',#1571,#1558,#930,.T.);
#1958=EDGE_CURVE('',#1572,#1572,#1404,.T.);
#1959=EDGE_CURVE('',#1572,#1559,#931,.T.);
#1960=EDGE_CURVE('',#1573,#1573,#1405,.T.);
#1961=EDGE_CURVE('',#1573,#1560,#932,.T.);
#1962=EDGE_CURVE('',#1569,#1574,#1406,.T.);
#1963=EDGE_CURVE('',#1550,#1574,#933,.T.);
#1964=EDGE_CURVE('',#1574,#1575,#934,.T.);
#1965=EDGE_CURVE('',#1554,#1575,#935,.T.);
#1966=EDGE_CURVE('',#1575,#1566,#936,.T.);
#1967=EDGE_CURVE('',#1576,#1577,#937,.T.);
#1968=EDGE_CURVE('',#1577,#1578,#938,.T.);
#1969=EDGE_CURVE('',#1578,#1579,#939,.T.);
#1970=EDGE_CURVE('',#1579,#1576,#940,.T.);
#1971=EDGE_CURVE('',#1580,#1581,#941,.T.);
#1972=EDGE_CURVE('',#1581,#1582,#942,.T.);
#1973=EDGE_CURVE('',#1582,#1583,#943,.T.);
#1974=EDGE_CURVE('',#1583,#1580,#944,.T.);
#1975=EDGE_CURVE('',#1584,#1584,#1407,.T.);
#1976=EDGE_CURVE('',#1584,#1585,#945,.T.);
#1977=EDGE_CURVE('',#1585,#1585,#1408,.T.);
#1978=EDGE_CURVE('',#1586,#1587,#946,.T.);
#1979=EDGE_CURVE('',#1586,#1588,#211,.T.);
#1980=EDGE_CURVE('',#1589,#1588,#1409,.T.);
#1981=EDGE_CURVE('',#1589,#1587,#212,.T.);
#1982=EDGE_CURVE('',#1590,#1591,#1410,.T.);
#1983=EDGE_CURVE('',#1590,#1592,#213,.T.);
#1984=EDGE_CURVE('',#1593,#1592,#947,.T.);
#1985=EDGE_CURVE('',#1593,#1591,#214,.T.);
#1986=EDGE_CURVE('',#1591,#1589,#948,.T.);
#1987=EDGE_CURVE('',#1588,#1590,#949,.T.);
#1988=EDGE_CURVE('',#1587,#1593,#950,.T.);
#1989=EDGE_CURVE('',#1592,#1586,#951,.T.);
#1990=EDGE_CURVE('',#1594,#1595,#952,.T.);
#1991=EDGE_CURVE('',#1594,#1596,#953,.T.);
#1992=EDGE_CURVE('',#1597,#1596,#954,.T.);
#1993=EDGE_CURVE('',#1595,#1597,#955,.T.);
#1994=EDGE_CURVE('',#1596,#1598,#956,.T.);
#1995=EDGE_CURVE('',#1599,#1598,#957,.T.);
#1996=EDGE_CURVE('',#1597,#1599,#958,.T.);
#1997=EDGE_CURVE('',#1600,#1601,#959,.T.);
#1998=EDGE_CURVE('',#1601,#1594,#960,.T.);
#1999=EDGE_CURVE('',#1595,#1600,#961,.T.);
#2000=EDGE_CURVE('',#1602,#1578,#962,.T.);
#2001=EDGE_CURVE('',#1603,#1602,#963,.T.);
#2002=EDGE_CURVE('',#1603,#1579,#964,.T.);
#2003=EDGE_CURVE('',#1604,#1603,#965,.T.);
#2004=EDGE_CURVE('',#1605,#1602,#966,.T.);
#2005=EDGE_CURVE('',#1604,#1605,#967,.T.);
#2006=EDGE_CURVE('',#1601,#1606,#215,.T.);
#2007=EDGE_CURVE('',#1606,#1607,#1411,.F.);
#2008=EDGE_CURVE('',#1607,#1608,#216,.T.);
#2009=EDGE_CURVE('',#1608,#1609,#968,.F.);
#2010=EDGE_CURVE('',#1609,#1610,#217,.T.);
#2011=EDGE_CURVE('',#1610,#1611,#1412,.F.);
#2012=EDGE_CURVE('',#1611,#1576,#218,.T.);
#2013=EDGE_CURVE('',#1612,#1604,#1413,.T.);
#2014=EDGE_CURVE('',#1613,#1612,#969,.T.);
#2015=EDGE_CURVE('',#1598,#1613,#1414,.T.);
#2016=EDGE_CURVE('',#1614,#1614,#1415,.T.);
#2017=EDGE_CURVE('',#1615,#1615,#1416,.T.);
#2018=EDGE_CURVE('',#1616,#1599,#1417,.T.);
#2019=EDGE_CURVE('',#1616,#1617,#970,.T.);
#2020=EDGE_CURVE('',#1605,#1617,#1418,.T.);
#2021=EDGE_CURVE('',#1577,#1618,#219,.T.);
#2022=EDGE_CURVE('',#1618,#1619,#1419,.T.);
#2023=EDGE_CURVE('',#1619,#1620,#220,.T.);
#2024=EDGE_CURVE('',#1620,#1621,#971,.T.);
#2025=EDGE_CURVE('',#1621,#1622,#221,.T.);
#2026=EDGE_CURVE('',#1622,#1623,#1420,.T.);
#2027=EDGE_CURVE('',#1623,#1600,#222,.T.);
#2028=EDGE_CURVE('',#1624,#1624,#1421,.T.);
#2029=EDGE_CURVE('',#1625,#1625,#1422,.T.);
#2030=EDGE_CURVE('',#1624,#1615,#972,.T.);
#2031=EDGE_CURVE('',#1625,#1614,#973,.T.);
#2032=EDGE_CURVE('',#1608,#1621,#974,.T.);
#2033=EDGE_CURVE('',#1620,#1609,#975,.T.);
#2034=EDGE_CURVE('',#1617,#1612,#976,.T.);
#2035=EDGE_CURVE('',#1613,#1616,#977,.T.);
#2036=EDGE_CURVE('',#1606,#1623,#978,.T.);
#2037=EDGE_CURVE('',#1618,#1611,#979,.T.);
#2038=EDGE_CURVE('',#1610,#1619,#980,.T.);
#2039=EDGE_CURVE('',#1622,#1607,#981,.T.);
#2040=EDGE_CURVE('',#1626,#1627,#982,.T.);
#2041=EDGE_CURVE('',#1583,#1626,#223,.T.);
#2042=EDGE_CURVE('',#1627,#1582,#224,.T.);
#2043=EDGE_CURVE('',#1628,#1580,#225,.T.);
#2044=EDGE_CURVE('',#1629,#1628,#983,.T.);
#2045=EDGE_CURVE('',#1581,#1629,#226,.T.);
#2046=EDGE_CURVE('',#1628,#1626,#1423,.T.);
#2047=EDGE_CURVE('',#1627,#1629,#1424,.T.);
#2048=EDGE_CURVE('',#1630,#1630,#1425,.T.);
#2049=EDGE_CURVE('',#1631,#1631,#1426,.T.);
#2050=EDGE_CURVE('',#1630,#1631,#984,.T.);
#2051=EDGE_CURVE('',#1632,#1633,#32,.T.);
#2052=EDGE_CURVE('',#1632,#1634,#33,.T.);
#2053=EDGE_CURVE('',#1634,#1635,#1427,.T.);
#2054=EDGE_CURVE('',#1635,#1633,#34,.T.);
#2055=EDGE_CURVE('',#1636,#1637,#35,.T.);
#2056=EDGE_CURVE('',#1636,#1638,#985,.T.);
#2057=EDGE_CURVE('',#1639,#1638,#36,.T.);
#2058=EDGE_CURVE('',#1639,#1637,#986,.T.);
#2059=EDGE_CURVE('',#1640,#1638,#37,.F.);
#2060=EDGE_CURVE('',#1641,#1640,#17,.T.);
#2061=EDGE_CURVE('',#1642,#1641,#38,.F.);
#2062=EDGE_CURVE('',#1642,#1643,#39,.T.);
#2063=EDGE_CURVE('',#1643,#1639,#18,.T.);
#2064=EDGE_CURVE('',#1636,#1644,#40,.F.);
#2065=EDGE_CURVE('',#1644,#1640,#987,.T.);
#2066=EDGE_CURVE('',#1642,#1645,#988,.T.);
#2067=EDGE_CURVE('',#1646,#1645,#41,.T.);
#2068=EDGE_CURVE('',#1646,#1643,#989,.T.);
#2069=EDGE_CURVE('',#1637,#1646,#19,.T.);
#2070=EDGE_CURVE('',#1647,#1645,#42,.F.);
#2071=EDGE_CURVE('',#1644,#1647,#20,.T.);
#2072=EDGE_CURVE('',#1641,#1647,#990,.T.);
#2073=EDGE_CURVE('',#1648,#1648,#1428,.T.);
#2074=EDGE_CURVE('',#1649,#1649,#21,.T.);
#2075=EDGE_CURVE('',#1649,#1650,#991,.T.);
#2076=EDGE_CURVE('',#1650,#1650,#22,.T.);
#2077=EDGE_CURVE('',#1651,#1651,#1429,.T.);
#2078=EDGE_CURVE('',#1651,#1652,#1430,.T.);
#2079=EDGE_CURVE('',#1652,#1653,#1431,.T.);
#2080=EDGE_CURVE('',#1653,#1652,#1432,.T.);
#2081=EDGE_CURVE('',#1653,#1654,#992,.T.);
#2082=EDGE_CURVE('',#1655,#1654,#1433,.T.);
#2083=EDGE_CURVE('',#1654,#1655,#1434,.T.);
#2084=EDGE_CURVE('',#1656,#1656,#1435,.T.);
#2085=EDGE_CURVE('',#1633,#1657,#43,.T.);
#2086=EDGE_CURVE('',#1657,#1635,#44,.T.);
#2087=EDGE_CURVE('',#1634,#1658,#45,.T.);
#2088=EDGE_CURVE('',#1658,#1632,#46,.T.);
#2089=EDGE_CURVE('',#1655,#1658,#1436,.T.);
#2090=EDGE_CURVE('',#1648,#1656,#993,.T.);
#2091=EDGE_CURVE('',#1650,#1657,#994,.T.);
#2092=EDGE_CURVE('',#1659,#1660,#1437,.F.);
#2093=EDGE_CURVE('',#1660,#1661,#995,.T.);
#2094=EDGE_CURVE('',#1662,#1661,#1438,.T.);
#2095=EDGE_CURVE('',#1659,#1662,#996,.T.);
#2096=EDGE_CURVE('',#1663,#1662,#997,.T.);
#2097=EDGE_CURVE('',#1664,#1663,#998,.T.);
#2098=EDGE_CURVE('',#1665,#1664,#999,.T.);
#2099=EDGE_CURVE('',#1666,#1665,#1000,.T.);
#2100=EDGE_CURVE('',#1667,#1666,#1001,.T.);
#2101=EDGE_CURVE('',#1662,#1667,#1002,.T.);
#2102=EDGE_CURVE('',#1668,#1669,#47,.T.);
#2103=EDGE_CURVE('',#1669,#1670,#48,.T.);
#2104=EDGE_CURVE('',#1670,#1671,#49,.T.);
#2105=EDGE_CURVE('',#1671,#1668,#50,.T.);
#2106=EDGE_CURVE('',#1668,#1672,#51,.T.);
#2107=EDGE_CURVE('',#1672,#1673,#1439,.T.);
#2108=EDGE_CURVE('',#1673,#1669,#52,.T.);
#2109=EDGE_CURVE('',#1674,#1675,#1440,.T.);
#2110=EDGE_CURVE('',#1675,#1673,#53,.T.);
#2111=EDGE_CURVE('',#1672,#1674,#54,.T.);
#2112=EDGE_CURVE('',#1676,#1677,#55,.T.);
#2113=EDGE_CURVE('',#1677,#1675,#56,.T.);
#2114=EDGE_CURVE('',#1674,#1676,#57,.T.);
#2115=EDGE_CURVE('',#1678,#1673,#1003,.T.);
#2116=EDGE_CURVE('',#1678,#1679,#1441,.T.);
#2117=EDGE_CURVE('',#1679,#1680,#1442,.T.);
#2118=EDGE_CURVE('',#1681,#1680,#1004,.T.);
#2119=EDGE_CURVE('',#1681,#1682,#1443,.T.);
#2120=EDGE_CURVE('',#1682,#1683,#1444,.T.);
#2121=EDGE_CURVE('',#1684,#1683,#1005,.T.);
#2122=EDGE_CURVE('',#1685,#1684,#58,.T.);
#2123=EDGE_CURVE('',#1686,#1685,#59,.T.);
#2124=EDGE_CURVE('',#1670,#1686,#1006,.T.);
#2125=EDGE_CURVE('',#1675,#1687,#1007,.T.);
#2126=EDGE_CURVE('',#1684,#1687,#60,.T.);
#2127=EDGE_CURVE('',#1683,#1681,#61,.T.);
#2128=EDGE_CURVE('',#1680,#1678,#62,.T.);
#2129=EDGE_CURVE('',#1688,#1677,#1008,.T.);
#2130=EDGE_CURVE('',#1687,#1688,#63,.T.);
#2131=EDGE_CURVE('',#1689,#1676,#64,.T.);
#2132=EDGE_CURVE('',#1689,#1690,#1009,.T.);
#2133=EDGE_CURVE('',#1690,#1691,#1010,.T.);
#2134=EDGE_CURVE('',#1691,#1692,#1011,.T.);
#2135=EDGE_CURVE('',#1693,#1692,#65,.T.);
#2136=EDGE_CURVE('',#1694,#1693,#66,.T.);
#2137=EDGE_CURVE('',#1694,#1695,#1012,.T.);
#2138=EDGE_CURVE('',#1696,#1695,#67,.T.);
#2139=EDGE_CURVE('',#1697,#1696,#68,.T.);
#2140=EDGE_CURVE('',#1688,#1697,#69,.T.);
#2141=EDGE_CURVE('',#1698,#1699,#1013,.T.);
#2142=EDGE_CURVE('',#1699,#1700,#1014,.T.);
#2143=EDGE_CURVE('',#1700,#1701,#1015,.T.);
#2144=EDGE_CURVE('',#1701,#1698,#1016,.T.);
#2145=EDGE_CURVE('',#1702,#1703,#1017,.T.);
#2146=EDGE_CURVE('',#1704,#1703,#23,.T.);
#2147=EDGE_CURVE('',#1705,#1704,#1018,.T.);
#2148=EDGE_CURVE('',#1706,#1705,#24,.T.);
#2149=EDGE_CURVE('',#1707,#1706,#1019,.T.);
#2150=EDGE_CURVE('',#1708,#1707,#25,.T.);
#2151=EDGE_CURVE('',#1709,#1708,#1020,.T.);
#2152=EDGE_CURVE('',#1702,#1709,#26,.T.);
#2153=EDGE_CURVE('',#1710,#1685,#70,.T.);
#2154=EDGE_CURVE('',#1684,#1711,#1445,.T.);
#2155=EDGE_CURVE('',#1711,#1710,#71,.T.);
#2156=EDGE_CURVE('',#1710,#1712,#72,.T.);
#2157=EDGE_CURVE('',#1712,#1686,#73,.T.);
#2158=EDGE_CURVE('',#1687,#1713,#1446,.T.);
#2159=EDGE_CURVE('',#1713,#1711,#74,.T.);
#2160=EDGE_CURVE('',#1697,#1713,#75,.T.);
#2161=EDGE_CURVE('',#1714,#1710,#1021,.T.);
#2162=EDGE_CURVE('',#1715,#1714,#76,.T.);
#2163=EDGE_CURVE('',#1712,#1715,#1022,.T.);
#2164=EDGE_CURVE('',#1716,#1717,#77,.T.);
#2165=EDGE_CURVE('',#1717,#1716,#78,.T.);
#2166=EDGE_CURVE('',#1718,#1719,#79,.T.);
#2167=EDGE_CURVE('',#1719,#1718,#80,.T.);
#2168=EDGE_CURVE('',#1720,#1696,#81,.T.);
#2169=EDGE_CURVE('',#1721,#1720,#82,.T.);
#2170=EDGE_CURVE('',#1714,#1721,#83,.T.);
#2171=EDGE_CURVE('',#1714,#1722,#84,.T.);
#2172=EDGE_CURVE('',#1722,#1723,#85,.T.);
#2173=EDGE_CURVE('',#1723,#1715,#86,.T.);
#2174=EDGE_CURVE('',#1721,#1724,#1447,.T.);
#2175=EDGE_CURVE('',#1724,#1722,#87,.T.);
#2176=EDGE_CURVE('',#1720,#1725,#1448,.T.);
#2177=EDGE_CURVE('',#1725,#1724,#88,.T.);
#2178=EDGE_CURVE('',#1695,#1725,#89,.T.);
#2179=EDGE_CURVE('',#1726,#1724,#1023,.T.);
#2180=EDGE_CURVE('',#1726,#1727,#1449,.T.);
#2181=EDGE_CURVE('',#1727,#1728,#1450,.T.);
#2182=EDGE_CURVE('',#1729,#1728,#1024,.T.);
#2183=EDGE_CURVE('',#1729,#1730,#1451,.T.);
#2184=EDGE_CURVE('',#1730,#1731,#1452,.T.);
#2185=EDGE_CURVE('',#1732,#1731,#1025,.T.);
#2186=EDGE_CURVE('',#1733,#1732,#90,.T.);
#2187=EDGE_CURVE('',#1734,#1733,#91,.T.);
#2188=EDGE_CURVE('',#1723,#1734,#1026,.T.);
#2189=EDGE_CURVE('',#1725,#1735,#1027,.T.);
#2190=EDGE_CURVE('',#1732,#1735,#92,.T.);
#2191=EDGE_CURVE('',#1731,#1729,#93,.T.);
#2192=EDGE_CURVE('',#1728,#1726,#94,.T.);
#2193=EDGE_CURVE('',#1735,#1694,#95,.T.);
#2194=EDGE_CURVE('',#1736,#1733,#96,.T.);
#2195=EDGE_CURVE('',#1732,#1737,#1453,.T.);
#2196=EDGE_CURVE('',#1737,#1736,#97,.T.);
#2197=EDGE_CURVE('',#1735,#1738,#1454,.T.);
#2198=EDGE_CURVE('',#1738,#1737,#98,.T.);
#2199=EDGE_CURVE('',#1693,#1738,#99,.T.);
#2200=EDGE_CURVE('',#1736,#1739,#100,.T.);
#2201=EDGE_CURVE('',#1739,#1734,#101,.T.);
#2202=EDGE_CURVE('',#1739,#1671,#1028,.T.);
#2203=EDGE_CURVE('',#1736,#1740,#1029,.T.);
#2204=EDGE_CURVE('',#1740,#1741,#102,.T.);
#2205=EDGE_CURVE('',#1741,#1742,#103,.T.);
#2206=EDGE_CURVE('',#1742,#1743,#104,.T.);
#2207=EDGE_CURVE('',#1743,#1744,#1030,.T.);
#2208=EDGE_CURVE('',#1744,#1745,#105,.T.);
#2209=EDGE_CURVE('',#1745,#1746,#106,.T.);
#2210=EDGE_CURVE('',#1746,#1747,#107,.T.);
#2211=EDGE_CURVE('',#1747,#1668,#1031,.T.);
#2212=EDGE_CURVE('',#1748,#1749,#108,.T.);
#2213=EDGE_CURVE('',#1749,#1748,#109,.T.);
#2214=EDGE_CURVE('',#1750,#1751,#110,.T.);
#2215=EDGE_CURVE('',#1751,#1750,#111,.T.);
#2216=EDGE_CURVE('',#1692,#1740,#112,.T.);
#2217=EDGE_CURVE('',#1682,#1727,#1032,.T.);
#2218=EDGE_CURVE('',#1752,#1752,#1455,.T.);
#2219=EDGE_CURVE('',#1752,#1730,#1033,.T.);
#2220=EDGE_CURVE('',#1679,#1753,#1034,.T.);
#2221=EDGE_CURVE('',#1753,#1753,#1456,.T.);
#2222=EDGE_CURVE('',#1754,#1755,#1457,.T.);
#2223=EDGE_CURVE('',#1755,#1756,#113,.T.);
#2224=EDGE_CURVE('',#1756,#1754,#114,.T.);
#2225=EDGE_CURVE('',#1754,#1757,#115,.T.);
#2226=EDGE_CURVE('',#1757,#1758,#1458,.T.);
#2227=EDGE_CURVE('',#1758,#1755,#116,.T.);
#2228=EDGE_CURVE('',#1759,#1760,#1459,.T.);
#2229=EDGE_CURVE('',#1760,#1758,#1460,.T.);
#2230=EDGE_CURVE('',#1757,#1759,#1461,.T.);
#2231=EDGE_CURVE('',#1759,#1761,#117,.T.);
#2232=EDGE_CURVE('',#1761,#1762,#1462,.T.);
#2233=EDGE_CURVE('',#1762,#1760,#118,.T.);
#2234=EDGE_CURVE('',#1761,#1763,#119,.T.);
#2235=EDGE_CURVE('',#1763,#1762,#120,.T.);
#2236=EDGE_CURVE('',#1759,#1764,#121,.T.);
#2237=EDGE_CURVE('',#1764,#1765,#1463,.T.);
#2238=EDGE_CURVE('',#1765,#1766,#122,.T.);
#2239=EDGE_CURVE('',#1767,#1766,#123,.F.);
#2240=EDGE_CURVE('',#1767,#1768,#124,.T.);
#2241=EDGE_CURVE('',#1763,#1768,#125,.T.);
#2242=EDGE_CURVE('',#1769,#1757,#126,.T.);
#2243=EDGE_CURVE('',#1770,#1769,#127,.T.);
#2244=EDGE_CURVE('',#1764,#1770,#128,.T.);
#2245=EDGE_CURVE('',#1771,#1756,#129,.T.);
#2246=EDGE_CURVE('',#1771,#1772,#130,.T.);
#2247=EDGE_CURVE('',#1773,#1772,#131,.F.);
#2248=EDGE_CURVE('',#1773,#1774,#132,.T.);
#2249=EDGE_CURVE('',#1774,#1769,#1464,.T.);
#2250=EDGE_CURVE('',#1763,#1756,#133,.T.);
#2251=EDGE_CURVE('',#1755,#1762,#134,.T.);
#2252=EDGE_CURVE('',#1775,#1775,#1465,.T.);
#2253=EDGE_CURVE('',#1774,#1770,#135,.T.);
#2254=EDGE_CURVE('',#1770,#1765,#136,.T.);
#2255=EDGE_CURVE('',#1765,#1776,#137,.T.);
#2256=EDGE_CURVE('',#1776,#1777,#138,.T.);
#2257=EDGE_CURVE('',#1777,#1778,#139,.T.);
#2258=EDGE_CURVE('',#1778,#1766,#140,.T.);
#2259=EDGE_CURVE('',#1773,#1779,#141,.T.);
#2260=EDGE_CURVE('',#1779,#1780,#142,.T.);
#2261=EDGE_CURVE('',#1780,#1781,#143,.T.);
#2262=EDGE_CURVE('',#1781,#1774,#144,.T.);
#2263=EDGE_CURVE('',#1767,#1744,#145,.T.);
#2264=EDGE_CURVE('',#1743,#1772,#146,.T.);
#2265=EDGE_CURVE('',#1782,#1663,#1035,.T.);
#2266=EDGE_CURVE('',#1783,#1782,#1036,.T.);
#2267=EDGE_CURVE('',#1784,#1783,#1037,.T.);
#2268=EDGE_CURVE('',#1785,#1784,#1038,.T.);
#2269=EDGE_CURVE('',#1786,#1785,#1039,.T.);
#2270=EDGE_CURVE('',#1787,#1786,#1040,.T.);
#2271=EDGE_CURVE('',#1664,#1787,#1041,.T.);
#2272=EDGE_CURVE('',#1788,#1788,#1466,.T.);
#2273=EDGE_CURVE('',#1788,#1775,#1042,.T.);
#2274=EDGE_CURVE('',#1789,#1789,#27,.T.);
#2275=EDGE_CURVE('',#1789,#1790,#1043,.T.);
#2276=EDGE_CURVE('',#1790,#1790,#1467,.T.);
#2277=EDGE_CURVE('',#1791,#1791,#1468,.T.);
#2278=EDGE_CURVE('',#1791,#1792,#1044,.T.);
#2279=EDGE_CURVE('',#1792,#1792,#1469,.T.);
#2280=EDGE_CURVE('',#1793,#1665,#1470,.T.);
#2281=EDGE_CURVE('',#1793,#1794,#1045,.T.);
#2282=EDGE_CURVE('',#1666,#1794,#1471,.T.);
#2283=EDGE_CURVE('',#1741,#1794,#1046,.T.);
#2284=EDGE_CURVE('',#1691,#1667,#1047,.T.);
#2285=EDGE_CURVE('',#1742,#1793,#1048,.T.);
#2286=EDGE_CURVE('',#1795,#1660,#1472,.T.);
#2287=EDGE_CURVE('',#1795,#1796,#1049,.T.);
#2288=EDGE_CURVE('',#1661,#1796,#1473,.T.);
#2289=EDGE_CURVE('',#1690,#1659,#1050,.T.);
#2290=EDGE_CURVE('',#1747,#1689,#147,.T.);
#2291=EDGE_CURVE('',#1746,#1795,#1051,.T.);
#2292=EDGE_CURVE('',#1698,#1797,#1052,.T.);
#2293=EDGE_CURVE('',#1797,#1798,#1053,.T.);
#2294=EDGE_CURVE('',#1699,#1798,#1054,.T.);
#2295=EDGE_CURVE('',#1701,#1799,#1055,.T.);
#2296=EDGE_CURVE('',#1799,#1797,#1056,.T.);
#2297=EDGE_CURVE('',#1700,#1800,#1057,.T.);
#2298=EDGE_CURVE('',#1800,#1799,#1058,.T.);
#2299=EDGE_CURVE('',#1798,#1800,#1059,.T.);
#2300=EDGE_CURVE('',#1781,#1785,#1060,.T.);
#2301=EDGE_CURVE('',#1780,#1786,#1061,.T.);
#2302=EDGE_CURVE('',#1779,#1787,#1062,.T.);
#2303=EDGE_CURVE('',#1801,#1801,#1474,.T.);
#2304=EDGE_CURVE('',#1777,#1783,#1063,.T.);
#2305=EDGE_CURVE('',#1784,#1776,#1064,.T.);
#2306=EDGE_CURVE('',#1778,#1782,#1065,.T.);
#2307=EDGE_CURVE('',#1745,#1796,#1066,.T.);
#2308=EDGE_CURVE('',#1802,#1802,#1475,.T.);
#2309=EDGE_CURVE('',#1802,#1801,#1067,.T.);
#2310=EDGE_CURVE('',#1751,#1803,#1068,.T.);
#2311=EDGE_CURVE('',#1803,#1803,#1476,.T.);
#2312=EDGE_CURVE('',#1804,#1804,#1477,.T.);
#2313=EDGE_CURVE('',#1804,#1719,#1069,.T.);
#2314=EDGE_CURVE('',#1749,#1805,#1070,.T.);
#2315=EDGE_CURVE('',#1805,#1805,#1478,.T.);
#2316=EDGE_CURVE('',#1806,#1806,#1479,.T.);
#2317=EDGE_CURVE('',#1806,#1717,#1071,.T.);
#2318=EDGE_CURVE('',#1807,#1808,#28,.T.);
#2319=EDGE_CURVE('',#1809,#1807,#1072,.T.);
#2320=EDGE_CURVE('',#1808,#1809,#1073,.T.);
#2321=EDGE_CURVE('',#1810,#1811,#29,.T.);
#2322=EDGE_CURVE('',#1812,#1810,#1074,.T.);
#2323=EDGE_CURVE('',#1811,#1812,#1075,.T.);
#2324=EDGE_CURVE('',#1813,#1814,#30,.T.);
#2325=EDGE_CURVE('',#1815,#1813,#1076,.T.);
#2326=EDGE_CURVE('',#1814,#1815,#1077,.T.);
#2327=EDGE_CURVE('',#1816,#1817,#31,.T.);
#2328=EDGE_CURVE('',#1818,#1816,#1078,.T.);
#2329=EDGE_CURVE('',#1817,#1818,#1079,.T.);
#2330=EDGE_CURVE('',#1811,#1708,#1080,.T.);
#2331=EDGE_CURVE('',#1707,#1810,#1081,.T.);
#2332=EDGE_CURVE('',#1808,#1702,#1082,.T.);
#2333=EDGE_CURVE('',#1709,#1807,#1083,.T.);
#2334=EDGE_CURVE('',#1814,#1704,#1084,.T.);
#2335=EDGE_CURVE('',#1703,#1813,#1085,.T.);
#2336=EDGE_CURVE('',#1814,#1816,#1086,.T.);
#2337=EDGE_CURVE('',#1705,#1816,#1087,.T.);
#2338=EDGE_CURVE('',#1815,#1819,#1088,.T.);
#2339=EDGE_CURVE('',#1820,#1819,#1089,.T.);
#2340=EDGE_CURVE('',#1818,#1820,#1090,.T.);
#2341=EDGE_CURVE('',#1817,#1706,#1091,.T.);
#2342=EDGE_CURVE('',#1810,#1817,#1092,.T.);
#2343=EDGE_CURVE('',#1813,#1808,#1093,.T.);
#2344=EDGE_CURVE('',#1809,#1821,#1094,.T.);
#2345=EDGE_CURVE('',#1819,#1821,#1095,.T.);
#2346=EDGE_CURVE('',#1811,#1807,#1096,.T.);
#2347=EDGE_CURVE('',#1812,#1822,#1097,.T.);
#2348=EDGE_CURVE('',#1821,#1822,#1098,.T.);
#2349=EDGE_CURVE('',#1822,#1820,#1099,.T.);
#2350=ORIENTED_EDGE('',*,*,#1823,.T.);
#2351=ORIENTED_EDGE('',*,*,#1824,.T.);
#2352=ORIENTED_EDGE('',*,*,#1825,.T.);
#2353=ORIENTED_EDGE('',*,*,#1826,.T.);
#2354=ORIENTED_EDGE('',*,*,#1824,.F.);
#2355=ORIENTED_EDGE('',*,*,#1827,.F.);
#2356=ORIENTED_EDGE('',*,*,#1828,.F.);
#2357=ORIENTED_EDGE('',*,*,#1829,.T.);
#2358=ORIENTED_EDGE('',*,*,#1823,.F.);
#2359=ORIENTED_EDGE('',*,*,#1830,.T.);
#2360=ORIENTED_EDGE('',*,*,#1831,.T.);
#2361=ORIENTED_EDGE('',*,*,#1832,.F.);
#2362=ORIENTED_EDGE('',*,*,#1833,.F.);
#2363=ORIENTED_EDGE('',*,*,#1827,.T.);
#2364=ORIENTED_EDGE('',*,*,#1834,.T.);
#2365=ORIENTED_EDGE('',*,*,#1835,.T.);
#2366=ORIENTED_EDGE('',*,*,#1836,.T.);
#2367=ORIENTED_EDGE('',*,*,#1837,.T.);
#2368=ORIENTED_EDGE('',*,*,#1833,.T.);
#2369=ORIENTED_EDGE('',*,*,#1838,.T.);
#2370=ORIENTED_EDGE('',*,*,#1839,.T.);
#2371=ORIENTED_EDGE('',*,*,#1828,.T.);
#2372=ORIENTED_EDGE('',*,*,#1825,.F.);
#2373=ORIENTED_EDGE('',*,*,#1829,.F.);
#2374=ORIENTED_EDGE('',*,*,#1839,.F.);
#2375=ORIENTED_EDGE('',*,*,#1840,.T.);
#2376=ORIENTED_EDGE('',*,*,#1841,.T.);
#2377=ORIENTED_EDGE('',*,*,#1842,.F.);
#2378=ORIENTED_EDGE('',*,*,#1843,.F.);
#2379=ORIENTED_EDGE('',*,*,#1844,.F.);
#2380=ORIENTED_EDGE('',*,*,#1845,.F.);
#2381=ORIENTED_EDGE('',*,*,#1846,.F.);
#2382=ORIENTED_EDGE('',*,*,#1838,.F.);
#2383=ORIENTED_EDGE('',*,*,#1832,.T.);
#2384=ORIENTED_EDGE('',*,*,#1847,.T.);
#2385=ORIENTED_EDGE('',*,*,#1840,.F.);
#2386=ORIENTED_EDGE('',*,*,#1841,.F.);
#2387=ORIENTED_EDGE('',*,*,#1847,.F.);
#2388=ORIENTED_EDGE('',*,*,#1831,.F.);
#2389=ORIENTED_EDGE('',*,*,#1848,.F.);
#2390=ORIENTED_EDGE('',*,*,#1826,.F.);
#2391=ORIENTED_EDGE('',*,*,#1842,.T.);
#2392=ORIENTED_EDGE('',*,*,#1848,.T.);
#2393=ORIENTED_EDGE('',*,*,#1830,.F.);
#2394=ORIENTED_EDGE('',*,*,#1834,.F.);
#2395=ORIENTED_EDGE('',*,*,#1849,.T.);
#2396=ORIENTED_EDGE('',*,*,#1846,.T.);
#2397=ORIENTED_EDGE('',*,*,#1849,.F.);
#2398=ORIENTED_EDGE('',*,*,#1835,.F.);
#2399=ORIENTED_EDGE('',*,*,#1850,.T.);
#2400=ORIENTED_EDGE('',*,*,#1845,.T.);
#2401=ORIENTED_EDGE('',*,*,#1850,.F.);
#2402=ORIENTED_EDGE('',*,*,#1836,.F.);
#2403=ORIENTED_EDGE('',*,*,#1851,.T.);
#2404=ORIENTED_EDGE('',*,*,#1844,.T.);
#2405=ORIENTED_EDGE('',*,*,#1851,.F.);
#2406=ORIENTED_EDGE('',*,*,#1837,.F.);
#2407=ORIENTED_EDGE('',*,*,#1852,.T.);
#2408=ORIENTED_EDGE('',*,*,#1843,.T.);
#2409=ORIENTED_EDGE('',*,*,#1852,.F.);
#2410=ORIENTED_EDGE('',*,*,#1853,.F.);
#2411=ORIENTED_EDGE('',*,*,#1854,.F.);
#2412=ORIENTED_EDGE('',*,*,#1855,.F.);
#2413=ORIENTED_EDGE('',*,*,#1856,.F.);
#2414=ORIENTED_EDGE('',*,*,#1857,.F.);
#2415=ORIENTED_EDGE('',*,*,#1858,.F.);
#2416=ORIENTED_EDGE('',*,*,#1856,.T.);
#2417=ORIENTED_EDGE('',*,*,#1859,.F.);
#2418=ORIENTED_EDGE('',*,*,#1860,.F.);
#2419=ORIENTED_EDGE('',*,*,#1861,.F.);
#2420=ORIENTED_EDGE('',*,*,#1855,.T.);
#2421=ORIENTED_EDGE('',*,*,#1862,.T.);
#2422=ORIENTED_EDGE('',*,*,#1863,.T.);
#2423=ORIENTED_EDGE('',*,*,#1864,.T.);
#2424=ORIENTED_EDGE('',*,*,#1865,.F.);
#2425=ORIENTED_EDGE('',*,*,#1866,.T.);
#2426=ORIENTED_EDGE('',*,*,#1867,.F.);
#2427=ORIENTED_EDGE('',*,*,#1859,.T.);
#2428=ORIENTED_EDGE('',*,*,#1868,.F.);
#2429=ORIENTED_EDGE('',*,*,#1858,.T.);
#2430=ORIENTED_EDGE('',*,*,#1869,.F.);
#2431=ORIENTED_EDGE('',*,*,#1870,.T.);
#2432=ORIENTED_EDGE('',*,*,#1871,.F.);
#2433=ORIENTED_EDGE('',*,*,#1872,.F.);
#2434=ORIENTED_EDGE('',*,*,#1862,.F.);
#2435=ORIENTED_EDGE('',*,*,#1854,.T.);
#2436=ORIENTED_EDGE('',*,*,#1857,.T.);
#2437=ORIENTED_EDGE('',*,*,#1861,.T.);
#2438=ORIENTED_EDGE('',*,*,#1873,.F.);
#2439=ORIENTED_EDGE('',*,*,#1874,.T.);
#2440=ORIENTED_EDGE('',*,*,#1875,.F.);
#2441=ORIENTED_EDGE('',*,*,#1876,.T.);
#2442=ORIENTED_EDGE('',*,*,#1877,.T.);
#2443=ORIENTED_EDGE('',*,*,#1869,.T.);
#2444=ORIENTED_EDGE('',*,*,#1878,.F.);
#2445=ORIENTED_EDGE('',*,*,#1879,.T.);
#2446=ORIENTED_EDGE('',*,*,#1880,.F.);
#2447=ORIENTED_EDGE('',*,*,#1879,.F.);
#2448=ORIENTED_EDGE('',*,*,#1881,.F.);
#2449=ORIENTED_EDGE('',*,*,#1882,.F.);
#2450=ORIENTED_EDGE('',*,*,#1883,.F.);
#2451=ORIENTED_EDGE('',*,*,#1884,.F.);
#2452=ORIENTED_EDGE('',*,*,#1885,.F.);
#2453=ORIENTED_EDGE('',*,*,#1884,.T.);
#2454=ORIENTED_EDGE('',*,*,#1886,.F.);
#2455=ORIENTED_EDGE('',*,*,#1882,.T.);
#2456=ORIENTED_EDGE('',*,*,#1887,.F.);
#2457=ORIENTED_EDGE('',*,*,#1888,.T.);
#2458=ORIENTED_EDGE('',*,*,#1889,.F.);
#2459=ORIENTED_EDGE('',*,*,#1888,.F.);
#2460=ORIENTED_EDGE('',*,*,#1890,.F.);
#2461=ORIENTED_EDGE('',*,*,#1891,.T.);
#2462=ORIENTED_EDGE('',*,*,#1892,.F.);
#2463=ORIENTED_EDGE('',*,*,#1891,.F.);
#2464=ORIENTED_EDGE('',*,*,#1893,.F.);
#2465=ORIENTED_EDGE('',*,*,#1894,.T.);
#2466=ORIENTED_EDGE('',*,*,#1895,.F.);
#2467=ORIENTED_EDGE('',*,*,#1894,.F.);
#2468=ORIENTED_EDGE('',*,*,#1896,.F.);
#2469=ORIENTED_EDGE('',*,*,#1897,.T.);
#2470=ORIENTED_EDGE('',*,*,#1898,.F.);
#2471=ORIENTED_EDGE('',*,*,#1897,.F.);
#2472=ORIENTED_EDGE('',*,*,#1899,.F.);
#2473=ORIENTED_EDGE('',*,*,#1900,.T.);
#2474=ORIENTED_EDGE('',*,*,#1901,.F.);
#2475=ORIENTED_EDGE('',*,*,#1900,.F.);
#2476=ORIENTED_EDGE('',*,*,#1902,.F.);
#2477=ORIENTED_EDGE('',*,*,#1903,.T.);
#2478=ORIENTED_EDGE('',*,*,#1904,.F.);
#2479=ORIENTED_EDGE('',*,*,#1903,.F.);
#2480=ORIENTED_EDGE('',*,*,#1905,.F.);
#2481=ORIENTED_EDGE('',*,*,#1886,.T.);
#2482=ORIENTED_EDGE('',*,*,#1883,.T.);
#2483=ORIENTED_EDGE('',*,*,#1889,.T.);
#2484=ORIENTED_EDGE('',*,*,#1892,.T.);
#2485=ORIENTED_EDGE('',*,*,#1895,.T.);
#2486=ORIENTED_EDGE('',*,*,#1898,.T.);
#2487=ORIENTED_EDGE('',*,*,#1901,.T.);
#2488=ORIENTED_EDGE('',*,*,#1904,.T.);
#2489=ORIENTED_EDGE('',*,*,#1906,.F.);
#2490=ORIENTED_EDGE('',*,*,#1874,.F.);
#2491=ORIENTED_EDGE('',*,*,#1907,.F.);
#2492=ORIENTED_EDGE('',*,*,#1908,.F.);
#2493=ORIENTED_EDGE('',*,*,#1909,.F.);
#2494=ORIENTED_EDGE('',*,*,#1910,.T.);
#2495=ORIENTED_EDGE('',*,*,#1911,.F.);
#2496=ORIENTED_EDGE('',*,*,#1910,.F.);
#2497=ORIENTED_EDGE('',*,*,#1912,.F.);
#2498=ORIENTED_EDGE('',*,*,#1908,.T.);
#2499=ORIENTED_EDGE('',*,*,#1913,.F.);
#2500=ORIENTED_EDGE('',*,*,#1914,.F.);
#2501=ORIENTED_EDGE('',*,*,#1915,.F.);
#2502=ORIENTED_EDGE('',*,*,#1914,.T.);
#2503=ORIENTED_EDGE('',*,*,#1916,.F.);
#2504=ORIENTED_EDGE('',*,*,#1917,.F.);
#2505=ORIENTED_EDGE('',*,*,#1917,.T.);
#2506=ORIENTED_EDGE('',*,*,#1918,.F.);
#2507=ORIENTED_EDGE('',*,*,#1919,.T.);
#2508=ORIENTED_EDGE('',*,*,#1920,.F.);
#2509=ORIENTED_EDGE('',*,*,#1921,.F.);
#2510=ORIENTED_EDGE('',*,*,#1922,.T.);
#2511=ORIENTED_EDGE('',*,*,#1923,.F.);
#2512=ORIENTED_EDGE('',*,*,#1924,.T.);
#2513=ORIENTED_EDGE('',*,*,#1925,.T.);
#2514=ORIENTED_EDGE('',*,*,#1926,.F.);
#2515=ORIENTED_EDGE('',*,*,#1906,.T.);
#2516=ORIENTED_EDGE('',*,*,#1912,.T.);
#2517=ORIENTED_EDGE('',*,*,#1915,.T.);
#2518=ORIENTED_EDGE('',*,*,#1920,.T.);
#2519=ORIENTED_EDGE('',*,*,#1927,.T.);
#2520=ORIENTED_EDGE('',*,*,#1928,.T.);
#2521=ORIENTED_EDGE('',*,*,#1929,.T.);
#2522=ORIENTED_EDGE('',*,*,#1865,.T.);
#2523=ORIENTED_EDGE('',*,*,#1930,.T.);
#2524=ORIENTED_EDGE('',*,*,#1875,.T.);
#2525=ORIENTED_EDGE('',*,*,#1931,.T.);
#2526=ORIENTED_EDGE('',*,*,#1932,.T.);
#2527=ORIENTED_EDGE('',*,*,#1933,.T.);
#2528=ORIENTED_EDGE('',*,*,#1934,.T.);
#2529=ORIENTED_EDGE('',*,*,#1929,.F.);
#2530=ORIENTED_EDGE('',*,*,#1935,.T.);
#2531=ORIENTED_EDGE('',*,*,#1936,.F.);
#2532=ORIENTED_EDGE('',*,*,#1866,.F.);
#2533=ORIENTED_EDGE('',*,*,#1937,.F.);
#2534=ORIENTED_EDGE('',*,*,#1938,.T.);
#2535=ORIENTED_EDGE('',*,*,#1939,.F.);
#2536=ORIENTED_EDGE('',*,*,#1938,.F.);
#2537=ORIENTED_EDGE('',*,*,#1927,.F.);
#2538=ORIENTED_EDGE('',*,*,#1919,.F.);
#2539=ORIENTED_EDGE('',*,*,#1940,.F.);
#2540=ORIENTED_EDGE('',*,*,#1941,.F.);
#2541=ORIENTED_EDGE('',*,*,#1928,.F.);
#2542=ORIENTED_EDGE('',*,*,#1941,.T.);
#2543=ORIENTED_EDGE('',*,*,#1942,.F.);
#2544=ORIENTED_EDGE('',*,*,#1935,.F.);
#2545=ORIENTED_EDGE('',*,*,#1911,.T.);
#2546=ORIENTED_EDGE('',*,*,#1876,.F.);
#2547=ORIENTED_EDGE('',*,*,#1930,.F.);
#2548=ORIENTED_EDGE('',*,*,#1864,.F.);
#2549=ORIENTED_EDGE('',*,*,#1943,.F.);
#2550=ORIENTED_EDGE('',*,*,#1863,.F.);
#2551=ORIENTED_EDGE('',*,*,#1872,.T.);
#2552=ORIENTED_EDGE('',*,*,#1944,.F.);
#2553=ORIENTED_EDGE('',*,*,#1870,.F.);
#2554=ORIENTED_EDGE('',*,*,#1877,.F.);
#2555=ORIENTED_EDGE('',*,*,#1943,.T.);
#2556=ORIENTED_EDGE('',*,*,#1878,.T.);
#2557=ORIENTED_EDGE('',*,*,#1939,.T.);
#2558=ORIENTED_EDGE('',*,*,#1945,.F.);
#2559=ORIENTED_EDGE('',*,*,#1946,.T.);
#2560=ORIENTED_EDGE('',*,*,#1905,.T.);
#2561=ORIENTED_EDGE('',*,*,#1946,.F.);
#2562=ORIENTED_EDGE('',*,*,#1868,.T.);
#2563=ORIENTED_EDGE('',*,*,#1944,.T.);
#2564=ORIENTED_EDGE('',*,*,#1871,.T.);
#2565=ORIENTED_EDGE('',*,*,#1853,.T.);
#2566=ORIENTED_EDGE('',*,*,#1860,.T.);
#2567=ORIENTED_EDGE('',*,*,#1867,.T.);
#2568=ORIENTED_EDGE('',*,*,#1936,.T.);
#2569=ORIENTED_EDGE('',*,*,#1942,.T.);
#2570=ORIENTED_EDGE('',*,*,#1940,.T.);
#2571=ORIENTED_EDGE('',*,*,#1918,.T.);
#2572=ORIENTED_EDGE('',*,*,#1916,.T.);
#2573=ORIENTED_EDGE('',*,*,#1913,.T.);
#2574=ORIENTED_EDGE('',*,*,#1907,.T.);
#2575=ORIENTED_EDGE('',*,*,#1873,.T.);
#2576=ORIENTED_EDGE('',*,*,#1909,.T.);
#2577=ORIENTED_EDGE('',*,*,#1937,.T.);
#2578=ORIENTED_EDGE('',*,*,#1945,.T.);
#2579=ORIENTED_EDGE('',*,*,#1947,.F.);
#2580=ORIENTED_EDGE('',*,*,#1948,.T.);
#2581=ORIENTED_EDGE('',*,*,#1924,.F.);
#2582=ORIENTED_EDGE('',*,*,#1949,.F.);
#2583=ORIENTED_EDGE('',*,*,#1950,.F.);
#2584=ORIENTED_EDGE('',*,*,#1949,.T.);
#2585=ORIENTED_EDGE('',*,*,#1923,.T.);
#2586=ORIENTED_EDGE('',*,*,#1951,.T.);
#2587=ORIENTED_EDGE('',*,*,#1952,.F.);
#2588=ORIENTED_EDGE('',*,*,#1951,.F.);
#2589=ORIENTED_EDGE('',*,*,#1922,.F.);
#2590=ORIENTED_EDGE('',*,*,#1953,.F.);
#2591=ORIENTED_EDGE('',*,*,#1954,.F.);
#2592=ORIENTED_EDGE('',*,*,#1955,.T.);
#2593=ORIENTED_EDGE('',*,*,#1931,.F.);
#2594=ORIENTED_EDGE('',*,*,#1955,.F.);
#2595=ORIENTED_EDGE('',*,*,#1956,.F.);
#2596=ORIENTED_EDGE('',*,*,#1957,.T.);
#2597=ORIENTED_EDGE('',*,*,#1932,.F.);
#2598=ORIENTED_EDGE('',*,*,#1957,.F.);
#2599=ORIENTED_EDGE('',*,*,#1958,.F.);
#2600=ORIENTED_EDGE('',*,*,#1959,.T.);
#2601=ORIENTED_EDGE('',*,*,#1933,.F.);
#2602=ORIENTED_EDGE('',*,*,#1959,.F.);
#2603=ORIENTED_EDGE('',*,*,#1960,.F.);
#2604=ORIENTED_EDGE('',*,*,#1961,.T.);
#2605=ORIENTED_EDGE('',*,*,#1934,.F.);
#2606=ORIENTED_EDGE('',*,*,#1961,.F.);
#2607=ORIENTED_EDGE('',*,*,#1962,.F.);
#2608=ORIENTED_EDGE('',*,*,#1953,.T.);
#2609=ORIENTED_EDGE('',*,*,#1921,.T.);
#2610=ORIENTED_EDGE('',*,*,#1963,.T.);
#2611=ORIENTED_EDGE('',*,*,#1964,.F.);
#2612=ORIENTED_EDGE('',*,*,#1963,.F.);
#2613=ORIENTED_EDGE('',*,*,#1926,.T.);
#2614=ORIENTED_EDGE('',*,*,#1965,.T.);
#2615=ORIENTED_EDGE('',*,*,#1966,.F.);
#2616=ORIENTED_EDGE('',*,*,#1965,.F.);
#2617=ORIENTED_EDGE('',*,*,#1925,.F.);
#2618=ORIENTED_EDGE('',*,*,#1948,.F.);
#2619=ORIENTED_EDGE('',*,*,#1962,.T.);
#2620=ORIENTED_EDGE('',*,*,#1964,.T.);
#2621=ORIENTED_EDGE('',*,*,#1966,.T.);
#2622=ORIENTED_EDGE('',*,*,#1947,.T.);
#2623=ORIENTED_EDGE('',*,*,#1950,.T.);
#2624=ORIENTED_EDGE('',*,*,#1952,.T.);
#2625=ORIENTED_EDGE('',*,*,#1880,.T.);
#2626=ORIENTED_EDGE('',*,*,#1885,.T.);
#2627=ORIENTED_EDGE('',*,*,#1881,.T.);
#2628=ORIENTED_EDGE('',*,*,#1887,.T.);
#2629=ORIENTED_EDGE('',*,*,#1890,.T.);
#2630=ORIENTED_EDGE('',*,*,#1893,.T.);
#2631=ORIENTED_EDGE('',*,*,#1896,.T.);
#2632=ORIENTED_EDGE('',*,*,#1899,.T.);
#2633=ORIENTED_EDGE('',*,*,#1902,.T.);
#2634=ORIENTED_EDGE('',*,*,#1960,.T.);
#2635=ORIENTED_EDGE('',*,*,#1954,.T.);
#2636=ORIENTED_EDGE('',*,*,#1958,.T.);
#2637=ORIENTED_EDGE('',*,*,#1956,.T.);
#2638=ORIENTED_EDGE('',*,*,#1967,.T.);
#2639=ORIENTED_EDGE('',*,*,#1968,.T.);
#2640=ORIENTED_EDGE('',*,*,#1969,.T.);
#2641=ORIENTED_EDGE('',*,*,#1970,.T.);
#2642=ORIENTED_EDGE('',*,*,#1971,.T.);
#2643=ORIENTED_EDGE('',*,*,#1972,.T.);
#2644=ORIENTED_EDGE('',*,*,#1973,.T.);
#2645=ORIENTED_EDGE('',*,*,#1974,.T.);
#2646=ORIENTED_EDGE('',*,*,#1975,.T.);
#2647=ORIENTED_EDGE('',*,*,#1976,.T.);
#2648=ORIENTED_EDGE('',*,*,#1977,.T.);
#2649=ORIENTED_EDGE('',*,*,#1976,.F.);
#2650=ORIENTED_EDGE('',*,*,#1978,.F.);
#2651=ORIENTED_EDGE('',*,*,#1979,.T.);
#2652=ORIENTED_EDGE('',*,*,#1980,.F.);
#2653=ORIENTED_EDGE('',*,*,#1981,.T.);
#2654=ORIENTED_EDGE('',*,*,#1977,.F.);
#2655=ORIENTED_EDGE('',*,*,#1982,.F.);
#2656=ORIENTED_EDGE('',*,*,#1983,.T.);
#2657=ORIENTED_EDGE('',*,*,#1984,.F.);
#2658=ORIENTED_EDGE('',*,*,#1985,.T.);
#2659=ORIENTED_EDGE('',*,*,#1975,.F.);
#2660=ORIENTED_EDGE('',*,*,#1986,.T.);
#2661=ORIENTED_EDGE('',*,*,#1980,.T.);
#2662=ORIENTED_EDGE('',*,*,#1987,.T.);
#2663=ORIENTED_EDGE('',*,*,#1982,.T.);
#2664=ORIENTED_EDGE('',*,*,#1986,.F.);
#2665=ORIENTED_EDGE('',*,*,#1985,.F.);
#2666=ORIENTED_EDGE('',*,*,#1988,.F.);
#2667=ORIENTED_EDGE('',*,*,#1981,.F.);
#2668=ORIENTED_EDGE('',*,*,#1989,.F.);
#2669=ORIENTED_EDGE('',*,*,#1983,.F.);
#2670=ORIENTED_EDGE('',*,*,#1987,.F.);
#2671=ORIENTED_EDGE('',*,*,#1979,.F.);
#2672=ORIENTED_EDGE('',*,*,#1990,.F.);
#2673=ORIENTED_EDGE('',*,*,#1991,.T.);
#2674=ORIENTED_EDGE('',*,*,#1992,.F.);
#2675=ORIENTED_EDGE('',*,*,#1993,.F.);
#2676=ORIENTED_EDGE('',*,*,#1994,.T.);
#2677=ORIENTED_EDGE('',*,*,#1995,.F.);
#2678=ORIENTED_EDGE('',*,*,#1996,.F.);
#2679=ORIENTED_EDGE('',*,*,#1992,.T.);
#2680=ORIENTED_EDGE('',*,*,#1997,.T.);
#2681=ORIENTED_EDGE('',*,*,#1998,.T.);
#2682=ORIENTED_EDGE('',*,*,#1990,.T.);
#2683=ORIENTED_EDGE('',*,*,#1999,.T.);
#2684=ORIENTED_EDGE('',*,*,#1984,.T.);
#2685=ORIENTED_EDGE('',*,*,#1989,.T.);
#2686=ORIENTED_EDGE('',*,*,#1978,.T.);
#2687=ORIENTED_EDGE('',*,*,#1988,.T.);
#2688=ORIENTED_EDGE('',*,*,#1969,.F.);
#2689=ORIENTED_EDGE('',*,*,#2000,.F.);
#2690=ORIENTED_EDGE('',*,*,#2001,.F.);
#2691=ORIENTED_EDGE('',*,*,#2002,.T.);
#2692=ORIENTED_EDGE('',*,*,#2003,.T.);
#2693=ORIENTED_EDGE('',*,*,#2001,.T.);
#2694=ORIENTED_EDGE('',*,*,#2004,.F.);
#2695=ORIENTED_EDGE('',*,*,#2005,.F.);
#2696=ORIENTED_EDGE('',*,*,#2006,.T.);
#2697=ORIENTED_EDGE('',*,*,#2007,.T.);
#2698=ORIENTED_EDGE('',*,*,#2008,.T.);
#2699=ORIENTED_EDGE('',*,*,#2009,.T.);
#2700=ORIENTED_EDGE('',*,*,#2010,.T.);
#2701=ORIENTED_EDGE('',*,*,#2011,.T.);
#2702=ORIENTED_EDGE('',*,*,#2012,.T.);
#2703=ORIENTED_EDGE('',*,*,#1970,.F.);
#2704=ORIENTED_EDGE('',*,*,#2002,.F.);
#2705=ORIENTED_EDGE('',*,*,#2003,.F.);
#2706=ORIENTED_EDGE('',*,*,#2013,.F.);
#2707=ORIENTED_EDGE('',*,*,#2014,.F.);
#2708=ORIENTED_EDGE('',*,*,#2015,.F.);
#2709=ORIENTED_EDGE('',*,*,#1994,.F.);
#2710=ORIENTED_EDGE('',*,*,#1991,.F.);
#2711=ORIENTED_EDGE('',*,*,#1998,.F.);
#2712=ORIENTED_EDGE('',*,*,#2016,.F.);
#2713=ORIENTED_EDGE('',*,*,#2017,.F.);
#2714=ORIENTED_EDGE('',*,*,#2018,.F.);
#2715=ORIENTED_EDGE('',*,*,#2019,.T.);
#2716=ORIENTED_EDGE('',*,*,#2020,.F.);
#2717=ORIENTED_EDGE('',*,*,#2004,.T.);
#2718=ORIENTED_EDGE('',*,*,#2000,.T.);
#2719=ORIENTED_EDGE('',*,*,#1968,.F.);
#2720=ORIENTED_EDGE('',*,*,#2021,.T.);
#2721=ORIENTED_EDGE('',*,*,#2022,.T.);
#2722=ORIENTED_EDGE('',*,*,#2023,.T.);
#2723=ORIENTED_EDGE('',*,*,#2024,.T.);
#2724=ORIENTED_EDGE('',*,*,#2025,.T.);
#2725=ORIENTED_EDGE('',*,*,#2026,.T.);
#2726=ORIENTED_EDGE('',*,*,#2027,.T.);
#2727=ORIENTED_EDGE('',*,*,#1999,.F.);
#2728=ORIENTED_EDGE('',*,*,#1993,.T.);
#2729=ORIENTED_EDGE('',*,*,#1996,.T.);
#2730=ORIENTED_EDGE('',*,*,#2028,.T.);
#2731=ORIENTED_EDGE('',*,*,#2029,.T.);
#2732=ORIENTED_EDGE('',*,*,#2028,.F.);
#2733=ORIENTED_EDGE('',*,*,#2030,.T.);
#2734=ORIENTED_EDGE('',*,*,#2017,.T.);
#2735=ORIENTED_EDGE('',*,*,#2030,.F.);
#2736=ORIENTED_EDGE('',*,*,#2029,.F.);
#2737=ORIENTED_EDGE('',*,*,#2031,.T.);
#2738=ORIENTED_EDGE('',*,*,#2016,.T.);
#2739=ORIENTED_EDGE('',*,*,#2031,.F.);
#2740=ORIENTED_EDGE('',*,*,#2032,.T.);
#2741=ORIENTED_EDGE('',*,*,#2024,.F.);
#2742=ORIENTED_EDGE('',*,*,#2033,.T.);
#2743=ORIENTED_EDGE('',*,*,#2009,.F.);
#2744=ORIENTED_EDGE('',*,*,#2020,.T.);
#2745=ORIENTED_EDGE('',*,*,#2034,.T.);
#2746=ORIENTED_EDGE('',*,*,#2013,.T.);
#2747=ORIENTED_EDGE('',*,*,#2005,.T.);
#2748=ORIENTED_EDGE('',*,*,#2014,.T.);
#2749=ORIENTED_EDGE('',*,*,#2034,.F.);
#2750=ORIENTED_EDGE('',*,*,#2019,.F.);
#2751=ORIENTED_EDGE('',*,*,#2035,.F.);
#2752=ORIENTED_EDGE('',*,*,#2015,.T.);
#2753=ORIENTED_EDGE('',*,*,#2035,.T.);
#2754=ORIENTED_EDGE('',*,*,#2018,.T.);
#2755=ORIENTED_EDGE('',*,*,#1995,.T.);
#2756=ORIENTED_EDGE('',*,*,#1997,.F.);
#2757=ORIENTED_EDGE('',*,*,#2027,.F.);
#2758=ORIENTED_EDGE('',*,*,#2036,.F.);
#2759=ORIENTED_EDGE('',*,*,#2006,.F.);
#2760=ORIENTED_EDGE('',*,*,#2037,.T.);
#2761=ORIENTED_EDGE('',*,*,#2011,.F.);
#2762=ORIENTED_EDGE('',*,*,#2038,.T.);
#2763=ORIENTED_EDGE('',*,*,#2022,.F.);
#2764=ORIENTED_EDGE('',*,*,#2033,.F.);
#2765=ORIENTED_EDGE('',*,*,#2023,.F.);
#2766=ORIENTED_EDGE('',*,*,#2038,.F.);
#2767=ORIENTED_EDGE('',*,*,#2010,.F.);
#2768=ORIENTED_EDGE('',*,*,#2039,.T.);
#2769=ORIENTED_EDGE('',*,*,#2007,.F.);
#2770=ORIENTED_EDGE('',*,*,#2036,.T.);
#2771=ORIENTED_EDGE('',*,*,#2026,.F.);
#2772=ORIENTED_EDGE('',*,*,#2039,.F.);
#2773=ORIENTED_EDGE('',*,*,#2025,.F.);
#2774=ORIENTED_EDGE('',*,*,#2032,.F.);
#2775=ORIENTED_EDGE('',*,*,#2008,.F.);
#2776=ORIENTED_EDGE('',*,*,#2037,.F.);
#2777=ORIENTED_EDGE('',*,*,#2021,.F.);
#2778=ORIENTED_EDGE('',*,*,#1967,.F.);
#2779=ORIENTED_EDGE('',*,*,#2012,.F.);
#2780=ORIENTED_EDGE('',*,*,#2040,.F.);
#2781=ORIENTED_EDGE('',*,*,#2041,.F.);
#2782=ORIENTED_EDGE('',*,*,#1973,.F.);
#2783=ORIENTED_EDGE('',*,*,#2042,.F.);
#2784=ORIENTED_EDGE('',*,*,#1971,.F.);
#2785=ORIENTED_EDGE('',*,*,#2043,.F.);
#2786=ORIENTED_EDGE('',*,*,#2044,.F.);
#2787=ORIENTED_EDGE('',*,*,#2045,.F.);
#2788=ORIENTED_EDGE('',*,*,#2044,.T.);
#2789=ORIENTED_EDGE('',*,*,#2046,.T.);
#2790=ORIENTED_EDGE('',*,*,#2040,.T.);
#2791=ORIENTED_EDGE('',*,*,#2047,.T.);
#2792=ORIENTED_EDGE('',*,*,#1974,.F.);
#2793=ORIENTED_EDGE('',*,*,#2041,.T.);
#2794=ORIENTED_EDGE('',*,*,#2046,.F.);
#2795=ORIENTED_EDGE('',*,*,#2043,.T.);
#2796=ORIENTED_EDGE('',*,*,#2048,.F.);
#2797=ORIENTED_EDGE('',*,*,#2047,.F.);
#2798=ORIENTED_EDGE('',*,*,#2042,.T.);
#2799=ORIENTED_EDGE('',*,*,#1972,.F.);
#2800=ORIENTED_EDGE('',*,*,#2045,.T.);
#2801=ORIENTED_EDGE('',*,*,#2049,.F.);
#2802=ORIENTED_EDGE('',*,*,#2048,.T.);
#2803=ORIENTED_EDGE('',*,*,#2050,.T.);
#2804=ORIENTED_EDGE('',*,*,#2049,.T.);
#2805=ORIENTED_EDGE('',*,*,#2050,.F.);
#2806=ORIENTED_EDGE('',*,*,#2051,.F.);
#2807=ORIENTED_EDGE('',*,*,#2052,.T.);
#2808=ORIENTED_EDGE('',*,*,#2053,.T.);
#2809=ORIENTED_EDGE('',*,*,#2054,.T.);
#2810=ORIENTED_EDGE('',*,*,#2055,.F.);
#2811=ORIENTED_EDGE('',*,*,#2056,.T.);
#2812=ORIENTED_EDGE('',*,*,#2057,.F.);
#2813=ORIENTED_EDGE('',*,*,#2058,.T.);
#2814=ORIENTED_EDGE('',*,*,#2057,.T.);
#2815=ORIENTED_EDGE('',*,*,#2059,.F.);
#2816=ORIENTED_EDGE('',*,*,#2060,.F.);
#2817=ORIENTED_EDGE('',*,*,#2061,.F.);
#2818=ORIENTED_EDGE('',*,*,#2062,.T.);
#2819=ORIENTED_EDGE('',*,*,#2063,.T.);
#2820=ORIENTED_EDGE('',*,*,#2056,.F.);
#2821=ORIENTED_EDGE('',*,*,#2064,.T.);
#2822=ORIENTED_EDGE('',*,*,#2065,.T.);
#2823=ORIENTED_EDGE('',*,*,#2059,.T.);
#2824=ORIENTED_EDGE('',*,*,#2062,.F.);
#2825=ORIENTED_EDGE('',*,*,#2066,.T.);
#2826=ORIENTED_EDGE('',*,*,#2067,.F.);
#2827=ORIENTED_EDGE('',*,*,#2068,.T.);
#2828=ORIENTED_EDGE('',*,*,#2055,.T.);
#2829=ORIENTED_EDGE('',*,*,#2069,.T.);
#2830=ORIENTED_EDGE('',*,*,#2067,.T.);
#2831=ORIENTED_EDGE('',*,*,#2070,.F.);
#2832=ORIENTED_EDGE('',*,*,#2071,.F.);
#2833=ORIENTED_EDGE('',*,*,#2064,.F.);
#2834=ORIENTED_EDGE('',*,*,#2066,.F.);
#2835=ORIENTED_EDGE('',*,*,#2061,.T.);
#2836=ORIENTED_EDGE('',*,*,#2072,.T.);
#2837=ORIENTED_EDGE('',*,*,#2070,.T.);
#2838=ORIENTED_EDGE('',*,*,#2058,.F.);
#2839=ORIENTED_EDGE('',*,*,#2063,.F.);
#2840=ORIENTED_EDGE('',*,*,#2068,.F.);
#2841=ORIENTED_EDGE('',*,*,#2069,.F.);
#2842=ORIENTED_EDGE('',*,*,#2073,.F.);
#2843=ORIENTED_EDGE('',*,*,#2074,.T.);
#2844=ORIENTED_EDGE('',*,*,#2071,.T.);
#2845=ORIENTED_EDGE('',*,*,#2072,.F.);
#2846=ORIENTED_EDGE('',*,*,#2060,.T.);
#2847=ORIENTED_EDGE('',*,*,#2065,.F.);
#2848=ORIENTED_EDGE('',*,*,#2074,.F.);
#2849=ORIENTED_EDGE('',*,*,#2075,.T.);
#2850=ORIENTED_EDGE('',*,*,#2076,.F.);
#2851=ORIENTED_EDGE('',*,*,#2075,.F.);
#2852=ORIENTED_EDGE('',*,*,#2077,.T.);
#2853=ORIENTED_EDGE('',*,*,#2078,.T.);
#2854=ORIENTED_EDGE('',*,*,#2079,.T.);
#2855=ORIENTED_EDGE('',*,*,#2080,.T.);
#2856=ORIENTED_EDGE('',*,*,#2078,.F.);
#2857=ORIENTED_EDGE('',*,*,#2080,.F.);
#2858=ORIENTED_EDGE('',*,*,#2081,.T.);
#2859=ORIENTED_EDGE('',*,*,#2082,.F.);
#2860=ORIENTED_EDGE('',*,*,#2083,.F.);
#2861=ORIENTED_EDGE('',*,*,#2081,.F.);
#2862=ORIENTED_EDGE('',*,*,#2079,.F.);
#2863=ORIENTED_EDGE('',*,*,#2077,.F.);
#2864=ORIENTED_EDGE('',*,*,#2084,.T.);
#2865=ORIENTED_EDGE('',*,*,#2051,.T.);
#2866=ORIENTED_EDGE('',*,*,#2085,.T.);
#2867=ORIENTED_EDGE('',*,*,#2086,.T.);
#2868=ORIENTED_EDGE('',*,*,#2053,.F.);
#2869=ORIENTED_EDGE('',*,*,#2087,.T.);
#2870=ORIENTED_EDGE('',*,*,#2088,.T.);
#2871=ORIENTED_EDGE('',*,*,#2083,.T.);
#2872=ORIENTED_EDGE('',*,*,#2089,.T.);
#2873=ORIENTED_EDGE('',*,*,#2087,.F.);
#2874=ORIENTED_EDGE('',*,*,#2052,.F.);
#2875=ORIENTED_EDGE('',*,*,#2088,.F.);
#2876=ORIENTED_EDGE('',*,*,#2089,.F.);
#2877=ORIENTED_EDGE('',*,*,#2082,.T.);
#2878=ORIENTED_EDGE('',*,*,#2073,.T.);
#2879=ORIENTED_EDGE('',*,*,#2090,.T.);
#2880=ORIENTED_EDGE('',*,*,#2084,.F.);
#2881=ORIENTED_EDGE('',*,*,#2090,.F.);
#2882=ORIENTED_EDGE('',*,*,#2086,.F.);
#2883=ORIENTED_EDGE('',*,*,#2091,.F.);
#2884=ORIENTED_EDGE('',*,*,#2076,.T.);
#2885=ORIENTED_EDGE('',*,*,#2091,.T.);
#2886=ORIENTED_EDGE('',*,*,#2085,.F.);
#2887=ORIENTED_EDGE('',*,*,#2054,.F.);
#2888=ORIENTED_EDGE('',*,*,#2092,.T.);
#2889=ORIENTED_EDGE('',*,*,#2093,.T.);
#2890=ORIENTED_EDGE('',*,*,#2094,.F.);
#2891=ORIENTED_EDGE('',*,*,#2095,.F.);
#2892=ORIENTED_EDGE('',*,*,#2096,.F.);
#2893=ORIENTED_EDGE('',*,*,#2097,.F.);
#2894=ORIENTED_EDGE('',*,*,#2098,.F.);
#2895=ORIENTED_EDGE('',*,*,#2099,.F.);
#2896=ORIENTED_EDGE('',*,*,#2100,.F.);
#2897=ORIENTED_EDGE('',*,*,#2101,.F.);
#2898=ORIENTED_EDGE('',*,*,#2102,.T.);
#2899=ORIENTED_EDGE('',*,*,#2103,.T.);
#2900=ORIENTED_EDGE('',*,*,#2104,.T.);
#2901=ORIENTED_EDGE('',*,*,#2105,.T.);
#2902=ORIENTED_EDGE('',*,*,#2102,.F.);
#2903=ORIENTED_EDGE('',*,*,#2106,.T.);
#2904=ORIENTED_EDGE('',*,*,#2107,.T.);
#2905=ORIENTED_EDGE('',*,*,#2108,.T.);
#2906=ORIENTED_EDGE('',*,*,#2109,.T.);
#2907=ORIENTED_EDGE('',*,*,#2110,.T.);
#2908=ORIENTED_EDGE('',*,*,#2107,.F.);
#2909=ORIENTED_EDGE('',*,*,#2111,.T.);
#2910=ORIENTED_EDGE('',*,*,#2112,.T.);
#2911=ORIENTED_EDGE('',*,*,#2113,.T.);
#2912=ORIENTED_EDGE('',*,*,#2109,.F.);
#2913=ORIENTED_EDGE('',*,*,#2114,.T.);
#2914=ORIENTED_EDGE('',*,*,#2103,.F.);
#2915=ORIENTED_EDGE('',*,*,#2108,.F.);
#2916=ORIENTED_EDGE('',*,*,#2115,.F.);
#2917=ORIENTED_EDGE('',*,*,#2116,.T.);
#2918=ORIENTED_EDGE('',*,*,#2117,.T.);
#2919=ORIENTED_EDGE('',*,*,#2118,.F.);
#2920=ORIENTED_EDGE('',*,*,#2119,.T.);
#2921=ORIENTED_EDGE('',*,*,#2120,.T.);
#2922=ORIENTED_EDGE('',*,*,#2121,.F.);
#2923=ORIENTED_EDGE('',*,*,#2122,.F.);
#2924=ORIENTED_EDGE('',*,*,#2123,.F.);
#2925=ORIENTED_EDGE('',*,*,#2124,.F.);
#2926=ORIENTED_EDGE('',*,*,#2110,.F.);
#2927=ORIENTED_EDGE('',*,*,#2125,.T.);
#2928=ORIENTED_EDGE('',*,*,#2126,.F.);
#2929=ORIENTED_EDGE('',*,*,#2121,.T.);
#2930=ORIENTED_EDGE('',*,*,#2127,.T.);
#2931=ORIENTED_EDGE('',*,*,#2118,.T.);
#2932=ORIENTED_EDGE('',*,*,#2128,.T.);
#2933=ORIENTED_EDGE('',*,*,#2115,.T.);
#2934=ORIENTED_EDGE('',*,*,#2113,.F.);
#2935=ORIENTED_EDGE('',*,*,#2129,.F.);
#2936=ORIENTED_EDGE('',*,*,#2130,.F.);
#2937=ORIENTED_EDGE('',*,*,#2125,.F.);
#2938=ORIENTED_EDGE('',*,*,#2112,.F.);
#2939=ORIENTED_EDGE('',*,*,#2131,.F.);
#2940=ORIENTED_EDGE('',*,*,#2132,.T.);
#2941=ORIENTED_EDGE('',*,*,#2133,.T.);
#2942=ORIENTED_EDGE('',*,*,#2134,.T.);
#2943=ORIENTED_EDGE('',*,*,#2135,.F.);
#2944=ORIENTED_EDGE('',*,*,#2136,.F.);
#2945=ORIENTED_EDGE('',*,*,#2137,.T.);
#2946=ORIENTED_EDGE('',*,*,#2138,.F.);
#2947=ORIENTED_EDGE('',*,*,#2139,.F.);
#2948=ORIENTED_EDGE('',*,*,#2140,.F.);
#2949=ORIENTED_EDGE('',*,*,#2129,.T.);
#2950=ORIENTED_EDGE('',*,*,#2141,.T.);
#2951=ORIENTED_EDGE('',*,*,#2142,.T.);
#2952=ORIENTED_EDGE('',*,*,#2143,.T.);
#2953=ORIENTED_EDGE('',*,*,#2144,.T.);
#2954=ORIENTED_EDGE('',*,*,#2145,.T.);
#2955=ORIENTED_EDGE('',*,*,#2146,.F.);
#2956=ORIENTED_EDGE('',*,*,#2147,.F.);
#2957=ORIENTED_EDGE('',*,*,#2148,.F.);
#2958=ORIENTED_EDGE('',*,*,#2149,.F.);
#2959=ORIENTED_EDGE('',*,*,#2150,.F.);
#2960=ORIENTED_EDGE('',*,*,#2151,.F.);
#2961=ORIENTED_EDGE('',*,*,#2152,.F.);
#2962=ORIENTED_EDGE('',*,*,#2153,.T.);
#2963=ORIENTED_EDGE('',*,*,#2122,.T.);
#2964=ORIENTED_EDGE('',*,*,#2154,.T.);
#2965=ORIENTED_EDGE('',*,*,#2155,.T.);
#2966=ORIENTED_EDGE('',*,*,#2153,.F.);
#2967=ORIENTED_EDGE('',*,*,#2156,.T.);
#2968=ORIENTED_EDGE('',*,*,#2157,.T.);
#2969=ORIENTED_EDGE('',*,*,#2123,.T.);
#2970=ORIENTED_EDGE('',*,*,#2154,.F.);
#2971=ORIENTED_EDGE('',*,*,#2126,.T.);
#2972=ORIENTED_EDGE('',*,*,#2158,.T.);
#2973=ORIENTED_EDGE('',*,*,#2159,.T.);
#2974=ORIENTED_EDGE('',*,*,#2140,.T.);
#2975=ORIENTED_EDGE('',*,*,#2160,.T.);
#2976=ORIENTED_EDGE('',*,*,#2158,.F.);
#2977=ORIENTED_EDGE('',*,*,#2130,.T.);
#2978=ORIENTED_EDGE('',*,*,#2156,.F.);
#2979=ORIENTED_EDGE('',*,*,#2161,.F.);
#2980=ORIENTED_EDGE('',*,*,#2162,.F.);
#2981=ORIENTED_EDGE('',*,*,#2163,.F.);
#2982=ORIENTED_EDGE('',*,*,#2164,.T.);
#2983=ORIENTED_EDGE('',*,*,#2165,.T.);
#2984=ORIENTED_EDGE('',*,*,#2166,.T.);
#2985=ORIENTED_EDGE('',*,*,#2167,.T.);
#2986=ORIENTED_EDGE('',*,*,#2155,.F.);
#2987=ORIENTED_EDGE('',*,*,#2159,.F.);
#2988=ORIENTED_EDGE('',*,*,#2160,.F.);
#2989=ORIENTED_EDGE('',*,*,#2139,.T.);
#2990=ORIENTED_EDGE('',*,*,#2168,.F.);
#2991=ORIENTED_EDGE('',*,*,#2169,.F.);
#2992=ORIENTED_EDGE('',*,*,#2170,.F.);
#2993=ORIENTED_EDGE('',*,*,#2161,.T.);
#2994=ORIENTED_EDGE('',*,*,#2171,.T.);
#2995=ORIENTED_EDGE('',*,*,#2172,.T.);
#2996=ORIENTED_EDGE('',*,*,#2173,.T.);
#2997=ORIENTED_EDGE('',*,*,#2162,.T.);
#2998=ORIENTED_EDGE('',*,*,#2171,.F.);
#2999=ORIENTED_EDGE('',*,*,#2170,.T.);
#3000=ORIENTED_EDGE('',*,*,#2174,.T.);
#3001=ORIENTED_EDGE('',*,*,#2175,.T.);
#3002=ORIENTED_EDGE('',*,*,#2176,.T.);
#3003=ORIENTED_EDGE('',*,*,#2177,.T.);
#3004=ORIENTED_EDGE('',*,*,#2174,.F.);
#3005=ORIENTED_EDGE('',*,*,#2169,.T.);
#3006=ORIENTED_EDGE('',*,*,#2138,.T.);
#3007=ORIENTED_EDGE('',*,*,#2178,.T.);
#3008=ORIENTED_EDGE('',*,*,#2176,.F.);
#3009=ORIENTED_EDGE('',*,*,#2168,.T.);
#3010=ORIENTED_EDGE('',*,*,#2172,.F.);
#3011=ORIENTED_EDGE('',*,*,#2175,.F.);
#3012=ORIENTED_EDGE('',*,*,#2179,.F.);
#3013=ORIENTED_EDGE('',*,*,#2180,.T.);
#3014=ORIENTED_EDGE('',*,*,#2181,.T.);
#3015=ORIENTED_EDGE('',*,*,#2182,.F.);
#3016=ORIENTED_EDGE('',*,*,#2183,.T.);
#3017=ORIENTED_EDGE('',*,*,#2184,.T.);
#3018=ORIENTED_EDGE('',*,*,#2185,.F.);
#3019=ORIENTED_EDGE('',*,*,#2186,.F.);
#3020=ORIENTED_EDGE('',*,*,#2187,.F.);
#3021=ORIENTED_EDGE('',*,*,#2188,.F.);
#3022=ORIENTED_EDGE('',*,*,#2177,.F.);
#3023=ORIENTED_EDGE('',*,*,#2189,.T.);
#3024=ORIENTED_EDGE('',*,*,#2190,.F.);
#3025=ORIENTED_EDGE('',*,*,#2185,.T.);
#3026=ORIENTED_EDGE('',*,*,#2191,.T.);
#3027=ORIENTED_EDGE('',*,*,#2182,.T.);
#3028=ORIENTED_EDGE('',*,*,#2192,.T.);
#3029=ORIENTED_EDGE('',*,*,#2179,.T.);
#3030=ORIENTED_EDGE('',*,*,#2178,.F.);
#3031=ORIENTED_EDGE('',*,*,#2137,.F.);
#3032=ORIENTED_EDGE('',*,*,#2193,.F.);
#3033=ORIENTED_EDGE('',*,*,#2189,.F.);
#3034=ORIENTED_EDGE('',*,*,#2194,.T.);
#3035=ORIENTED_EDGE('',*,*,#2186,.T.);
#3036=ORIENTED_EDGE('',*,*,#2195,.T.);
#3037=ORIENTED_EDGE('',*,*,#2196,.T.);
#3038=ORIENTED_EDGE('',*,*,#2195,.F.);
#3039=ORIENTED_EDGE('',*,*,#2190,.T.);
#3040=ORIENTED_EDGE('',*,*,#2197,.T.);
#3041=ORIENTED_EDGE('',*,*,#2198,.T.);
#3042=ORIENTED_EDGE('',*,*,#2136,.T.);
#3043=ORIENTED_EDGE('',*,*,#2199,.T.);
#3044=ORIENTED_EDGE('',*,*,#2197,.F.);
#3045=ORIENTED_EDGE('',*,*,#2193,.T.);
#3046=ORIENTED_EDGE('',*,*,#2194,.F.);
#3047=ORIENTED_EDGE('',*,*,#2200,.T.);
#3048=ORIENTED_EDGE('',*,*,#2201,.T.);
#3049=ORIENTED_EDGE('',*,*,#2187,.T.);
#3050=ORIENTED_EDGE('',*,*,#2105,.F.);
#3051=ORIENTED_EDGE('',*,*,#2202,.F.);
#3052=ORIENTED_EDGE('',*,*,#2200,.F.);
#3053=ORIENTED_EDGE('',*,*,#2203,.T.);
#3054=ORIENTED_EDGE('',*,*,#2204,.T.);
#3055=ORIENTED_EDGE('',*,*,#2205,.T.);
#3056=ORIENTED_EDGE('',*,*,#2206,.T.);
#3057=ORIENTED_EDGE('',*,*,#2207,.T.);
#3058=ORIENTED_EDGE('',*,*,#2208,.T.);
#3059=ORIENTED_EDGE('',*,*,#2209,.T.);
#3060=ORIENTED_EDGE('',*,*,#2210,.T.);
#3061=ORIENTED_EDGE('',*,*,#2211,.T.);
#3062=ORIENTED_EDGE('',*,*,#2212,.T.);
#3063=ORIENTED_EDGE('',*,*,#2213,.T.);
#3064=ORIENTED_EDGE('',*,*,#2214,.T.);
#3065=ORIENTED_EDGE('',*,*,#2215,.T.);
#3066=ORIENTED_EDGE('',*,*,#2196,.F.);
#3067=ORIENTED_EDGE('',*,*,#2198,.F.);
#3068=ORIENTED_EDGE('',*,*,#2199,.F.);
#3069=ORIENTED_EDGE('',*,*,#2135,.T.);
#3070=ORIENTED_EDGE('',*,*,#2216,.T.);
#3071=ORIENTED_EDGE('',*,*,#2203,.F.);
#3072=ORIENTED_EDGE('',*,*,#2127,.F.);
#3073=ORIENTED_EDGE('',*,*,#2120,.F.);
#3074=ORIENTED_EDGE('',*,*,#2217,.T.);
#3075=ORIENTED_EDGE('',*,*,#2180,.F.);
#3076=ORIENTED_EDGE('',*,*,#2192,.F.);
#3077=ORIENTED_EDGE('',*,*,#2181,.F.);
#3078=ORIENTED_EDGE('',*,*,#2217,.F.);
#3079=ORIENTED_EDGE('',*,*,#2119,.F.);
#3080=ORIENTED_EDGE('',*,*,#2218,.T.);
#3081=ORIENTED_EDGE('',*,*,#2219,.T.);
#3082=ORIENTED_EDGE('',*,*,#2183,.F.);
#3083=ORIENTED_EDGE('',*,*,#2191,.F.);
#3084=ORIENTED_EDGE('',*,*,#2184,.F.);
#3085=ORIENTED_EDGE('',*,*,#2219,.F.);
#3086=ORIENTED_EDGE('',*,*,#2128,.F.);
#3087=ORIENTED_EDGE('',*,*,#2117,.F.);
#3088=ORIENTED_EDGE('',*,*,#2220,.T.);
#3089=ORIENTED_EDGE('',*,*,#2221,.T.);
#3090=ORIENTED_EDGE('',*,*,#2220,.F.);
#3091=ORIENTED_EDGE('',*,*,#2116,.F.);
#3092=ORIENTED_EDGE('',*,*,#2222,.T.);
#3093=ORIENTED_EDGE('',*,*,#2223,.T.);
#3094=ORIENTED_EDGE('',*,*,#2224,.T.);
#3095=ORIENTED_EDGE('',*,*,#2222,.F.);
#3096=ORIENTED_EDGE('',*,*,#2225,.T.);
#3097=ORIENTED_EDGE('',*,*,#2226,.T.);
#3098=ORIENTED_EDGE('',*,*,#2227,.T.);
#3099=ORIENTED_EDGE('',*,*,#2228,.T.);
#3100=ORIENTED_EDGE('',*,*,#2229,.T.);
#3101=ORIENTED_EDGE('',*,*,#2226,.F.);
#3102=ORIENTED_EDGE('',*,*,#2230,.T.);
#3103=ORIENTED_EDGE('',*,*,#2228,.F.);
#3104=ORIENTED_EDGE('',*,*,#2231,.T.);
#3105=ORIENTED_EDGE('',*,*,#2232,.T.);
#3106=ORIENTED_EDGE('',*,*,#2233,.T.);
#3107=ORIENTED_EDGE('',*,*,#2234,.T.);
#3108=ORIENTED_EDGE('',*,*,#2235,.T.);
#3109=ORIENTED_EDGE('',*,*,#2232,.F.);
#3110=ORIENTED_EDGE('',*,*,#2234,.F.);
#3111=ORIENTED_EDGE('',*,*,#2231,.F.);
#3112=ORIENTED_EDGE('',*,*,#2236,.T.);
#3113=ORIENTED_EDGE('',*,*,#2237,.T.);
#3114=ORIENTED_EDGE('',*,*,#2238,.T.);
#3115=ORIENTED_EDGE('',*,*,#2239,.F.);
#3116=ORIENTED_EDGE('',*,*,#2240,.T.);
#3117=ORIENTED_EDGE('',*,*,#2241,.F.);
#3118=ORIENTED_EDGE('',*,*,#2230,.F.);
#3119=ORIENTED_EDGE('',*,*,#2242,.F.);
#3120=ORIENTED_EDGE('',*,*,#2243,.F.);
#3121=ORIENTED_EDGE('',*,*,#2244,.F.);
#3122=ORIENTED_EDGE('',*,*,#2236,.F.);
#3123=ORIENTED_EDGE('',*,*,#2225,.F.);
#3124=ORIENTED_EDGE('',*,*,#2224,.F.);
#3125=ORIENTED_EDGE('',*,*,#2245,.F.);
#3126=ORIENTED_EDGE('',*,*,#2246,.T.);
#3127=ORIENTED_EDGE('',*,*,#2247,.F.);
#3128=ORIENTED_EDGE('',*,*,#2248,.T.);
#3129=ORIENTED_EDGE('',*,*,#2249,.T.);
#3130=ORIENTED_EDGE('',*,*,#2242,.T.);
#3131=ORIENTED_EDGE('',*,*,#2235,.F.);
#3132=ORIENTED_EDGE('',*,*,#2250,.T.);
#3133=ORIENTED_EDGE('',*,*,#2223,.F.);
#3134=ORIENTED_EDGE('',*,*,#2251,.T.);
#3135=ORIENTED_EDGE('',*,*,#2233,.F.);
#3136=ORIENTED_EDGE('',*,*,#2251,.F.);
#3137=ORIENTED_EDGE('',*,*,#2227,.F.);
#3138=ORIENTED_EDGE('',*,*,#2229,.F.);
#3139=ORIENTED_EDGE('',*,*,#2252,.T.);
#3140=ORIENTED_EDGE('',*,*,#2249,.F.);
#3141=ORIENTED_EDGE('',*,*,#2253,.T.);
#3142=ORIENTED_EDGE('',*,*,#2243,.T.);
#3143=ORIENTED_EDGE('',*,*,#2237,.F.);
#3144=ORIENTED_EDGE('',*,*,#2244,.T.);
#3145=ORIENTED_EDGE('',*,*,#2254,.T.);
#3146=ORIENTED_EDGE('',*,*,#2238,.F.);
#3147=ORIENTED_EDGE('',*,*,#2255,.T.);
#3148=ORIENTED_EDGE('',*,*,#2256,.T.);
#3149=ORIENTED_EDGE('',*,*,#2257,.T.);
#3150=ORIENTED_EDGE('',*,*,#2258,.T.);
#3151=ORIENTED_EDGE('',*,*,#2248,.F.);
#3152=ORIENTED_EDGE('',*,*,#2259,.T.);
#3153=ORIENTED_EDGE('',*,*,#2260,.T.);
#3154=ORIENTED_EDGE('',*,*,#2261,.T.);
#3155=ORIENTED_EDGE('',*,*,#2262,.T.);
#3156=ORIENTED_EDGE('',*,*,#2241,.T.);
#3157=ORIENTED_EDGE('',*,*,#2240,.F.);
#3158=ORIENTED_EDGE('',*,*,#2263,.T.);
#3159=ORIENTED_EDGE('',*,*,#2207,.F.);
#3160=ORIENTED_EDGE('',*,*,#2264,.T.);
#3161=ORIENTED_EDGE('',*,*,#2246,.F.);
#3162=ORIENTED_EDGE('',*,*,#2245,.T.);
#3163=ORIENTED_EDGE('',*,*,#2250,.F.);
#3164=ORIENTED_EDGE('',*,*,#2265,.F.);
#3165=ORIENTED_EDGE('',*,*,#2266,.F.);
#3166=ORIENTED_EDGE('',*,*,#2267,.F.);
#3167=ORIENTED_EDGE('',*,*,#2268,.F.);
#3168=ORIENTED_EDGE('',*,*,#2269,.F.);
#3169=ORIENTED_EDGE('',*,*,#2270,.F.);
#3170=ORIENTED_EDGE('',*,*,#2271,.F.);
#3171=ORIENTED_EDGE('',*,*,#2097,.T.);
#3172=ORIENTED_EDGE('',*,*,#2272,.T.);
#3173=ORIENTED_EDGE('',*,*,#2272,.F.);
#3174=ORIENTED_EDGE('',*,*,#2273,.T.);
#3175=ORIENTED_EDGE('',*,*,#2252,.F.);
#3176=ORIENTED_EDGE('',*,*,#2273,.F.);
#3177=ORIENTED_EDGE('',*,*,#2274,.F.);
#3178=ORIENTED_EDGE('',*,*,#2275,.T.);
#3179=ORIENTED_EDGE('',*,*,#2276,.F.);
#3180=ORIENTED_EDGE('',*,*,#2275,.F.);
#3181=ORIENTED_EDGE('',*,*,#2277,.F.);
#3182=ORIENTED_EDGE('',*,*,#2278,.T.);
#3183=ORIENTED_EDGE('',*,*,#2279,.F.);
#3184=ORIENTED_EDGE('',*,*,#2278,.F.);
#3185=ORIENTED_EDGE('',*,*,#2280,.F.);
#3186=ORIENTED_EDGE('',*,*,#2281,.T.);
#3187=ORIENTED_EDGE('',*,*,#2282,.F.);
#3188=ORIENTED_EDGE('',*,*,#2099,.T.);
#3189=ORIENTED_EDGE('',*,*,#2282,.T.);
#3190=ORIENTED_EDGE('',*,*,#2283,.F.);
#3191=ORIENTED_EDGE('',*,*,#2204,.F.);
#3192=ORIENTED_EDGE('',*,*,#2216,.F.);
#3193=ORIENTED_EDGE('',*,*,#2134,.F.);
#3194=ORIENTED_EDGE('',*,*,#2284,.T.);
#3195=ORIENTED_EDGE('',*,*,#2100,.T.);
#3196=ORIENTED_EDGE('',*,*,#2218,.F.);
#3197=ORIENTED_EDGE('',*,*,#2281,.F.);
#3198=ORIENTED_EDGE('',*,*,#2285,.F.);
#3199=ORIENTED_EDGE('',*,*,#2205,.F.);
#3200=ORIENTED_EDGE('',*,*,#2283,.T.);
#3201=ORIENTED_EDGE('',*,*,#2093,.F.);
#3202=ORIENTED_EDGE('',*,*,#2286,.F.);
#3203=ORIENTED_EDGE('',*,*,#2287,.T.);
#3204=ORIENTED_EDGE('',*,*,#2288,.F.);
#3205=ORIENTED_EDGE('',*,*,#2286,.T.);
#3206=ORIENTED_EDGE('',*,*,#2092,.F.);
#3207=ORIENTED_EDGE('',*,*,#2289,.F.);
#3208=ORIENTED_EDGE('',*,*,#2132,.F.);
#3209=ORIENTED_EDGE('',*,*,#2290,.F.);
#3210=ORIENTED_EDGE('',*,*,#2210,.F.);
#3211=ORIENTED_EDGE('',*,*,#2291,.T.);
#3212=ORIENTED_EDGE('',*,*,#2221,.F.);
#3213=ORIENTED_EDGE('',*,*,#2141,.F.);
#3214=ORIENTED_EDGE('',*,*,#2292,.T.);
#3215=ORIENTED_EDGE('',*,*,#2293,.T.);
#3216=ORIENTED_EDGE('',*,*,#2294,.F.);
#3217=ORIENTED_EDGE('',*,*,#2144,.F.);
#3218=ORIENTED_EDGE('',*,*,#2295,.T.);
#3219=ORIENTED_EDGE('',*,*,#2296,.T.);
#3220=ORIENTED_EDGE('',*,*,#2292,.F.);
#3221=ORIENTED_EDGE('',*,*,#2277,.T.);
#3222=ORIENTED_EDGE('',*,*,#2143,.F.);
#3223=ORIENTED_EDGE('',*,*,#2297,.T.);
#3224=ORIENTED_EDGE('',*,*,#2298,.T.);
#3225=ORIENTED_EDGE('',*,*,#2295,.F.);
#3226=ORIENTED_EDGE('',*,*,#2142,.F.);
#3227=ORIENTED_EDGE('',*,*,#2294,.T.);
#3228=ORIENTED_EDGE('',*,*,#2299,.T.);
#3229=ORIENTED_EDGE('',*,*,#2297,.F.);
#3230=ORIENTED_EDGE('',*,*,#2276,.T.);
#3231=ORIENTED_EDGE('',*,*,#2299,.F.);
#3232=ORIENTED_EDGE('',*,*,#2293,.F.);
#3233=ORIENTED_EDGE('',*,*,#2296,.F.);
#3234=ORIENTED_EDGE('',*,*,#2298,.F.);
#3235=ORIENTED_EDGE('',*,*,#2133,.F.);
#3236=ORIENTED_EDGE('',*,*,#2289,.T.);
#3237=ORIENTED_EDGE('',*,*,#2095,.T.);
#3238=ORIENTED_EDGE('',*,*,#2101,.T.);
#3239=ORIENTED_EDGE('',*,*,#2284,.F.);
#3240=ORIENTED_EDGE('',*,*,#2279,.T.);
#3241=ORIENTED_EDGE('',*,*,#2269,.T.);
#3242=ORIENTED_EDGE('',*,*,#2300,.F.);
#3243=ORIENTED_EDGE('',*,*,#2261,.F.);
#3244=ORIENTED_EDGE('',*,*,#2301,.T.);
#3245=ORIENTED_EDGE('',*,*,#2270,.T.);
#3246=ORIENTED_EDGE('',*,*,#2301,.F.);
#3247=ORIENTED_EDGE('',*,*,#2260,.F.);
#3248=ORIENTED_EDGE('',*,*,#2302,.T.);
#3249=ORIENTED_EDGE('',*,*,#2280,.T.);
#3250=ORIENTED_EDGE('',*,*,#2098,.T.);
#3251=ORIENTED_EDGE('',*,*,#2271,.T.);
#3252=ORIENTED_EDGE('',*,*,#2302,.F.);
#3253=ORIENTED_EDGE('',*,*,#2259,.F.);
#3254=ORIENTED_EDGE('',*,*,#2247,.T.);
#3255=ORIENTED_EDGE('',*,*,#2264,.F.);
#3256=ORIENTED_EDGE('',*,*,#2206,.F.);
#3257=ORIENTED_EDGE('',*,*,#2285,.T.);
#3258=ORIENTED_EDGE('',*,*,#2303,.F.);
#3259=ORIENTED_EDGE('',*,*,#2267,.T.);
#3260=ORIENTED_EDGE('',*,*,#2304,.F.);
#3261=ORIENTED_EDGE('',*,*,#2256,.F.);
#3262=ORIENTED_EDGE('',*,*,#2305,.F.);
#3263=ORIENTED_EDGE('',*,*,#2266,.T.);
#3264=ORIENTED_EDGE('',*,*,#2306,.F.);
#3265=ORIENTED_EDGE('',*,*,#2257,.F.);
#3266=ORIENTED_EDGE('',*,*,#2304,.T.);
#3267=ORIENTED_EDGE('',*,*,#2287,.F.);
#3268=ORIENTED_EDGE('',*,*,#2291,.F.);
#3269=ORIENTED_EDGE('',*,*,#2209,.F.);
#3270=ORIENTED_EDGE('',*,*,#2307,.T.);
#3271=ORIENTED_EDGE('',*,*,#2288,.T.);
#3272=ORIENTED_EDGE('',*,*,#2307,.F.);
#3273=ORIENTED_EDGE('',*,*,#2208,.F.);
#3274=ORIENTED_EDGE('',*,*,#2263,.F.);
#3275=ORIENTED_EDGE('',*,*,#2239,.T.);
#3276=ORIENTED_EDGE('',*,*,#2258,.F.);
#3277=ORIENTED_EDGE('',*,*,#2306,.T.);
#3278=ORIENTED_EDGE('',*,*,#2265,.T.);
#3279=ORIENTED_EDGE('',*,*,#2096,.T.);
#3280=ORIENTED_EDGE('',*,*,#2094,.T.);
#3281=ORIENTED_EDGE('',*,*,#2308,.F.);
#3282=ORIENTED_EDGE('',*,*,#2262,.F.);
#3283=ORIENTED_EDGE('',*,*,#2300,.T.);
#3284=ORIENTED_EDGE('',*,*,#2268,.T.);
#3285=ORIENTED_EDGE('',*,*,#2305,.T.);
#3286=ORIENTED_EDGE('',*,*,#2255,.F.);
#3287=ORIENTED_EDGE('',*,*,#2254,.F.);
#3288=ORIENTED_EDGE('',*,*,#2253,.F.);
#3289=ORIENTED_EDGE('',*,*,#2106,.F.);
#3290=ORIENTED_EDGE('',*,*,#2211,.F.);
#3291=ORIENTED_EDGE('',*,*,#2290,.T.);
#3292=ORIENTED_EDGE('',*,*,#2131,.T.);
#3293=ORIENTED_EDGE('',*,*,#2114,.F.);
#3294=ORIENTED_EDGE('',*,*,#2111,.F.);
#3295=ORIENTED_EDGE('',*,*,#2308,.T.);
#3296=ORIENTED_EDGE('',*,*,#2309,.T.);
#3297=ORIENTED_EDGE('',*,*,#2303,.T.);
#3298=ORIENTED_EDGE('',*,*,#2309,.F.);
#3299=ORIENTED_EDGE('',*,*,#2214,.F.);
#3300=ORIENTED_EDGE('',*,*,#2215,.F.);
#3301=ORIENTED_EDGE('',*,*,#2310,.T.);
#3302=ORIENTED_EDGE('',*,*,#2311,.F.);
#3303=ORIENTED_EDGE('',*,*,#2310,.F.);
#3304=ORIENTED_EDGE('',*,*,#2312,.F.);
#3305=ORIENTED_EDGE('',*,*,#2313,.T.);
#3306=ORIENTED_EDGE('',*,*,#2166,.F.);
#3307=ORIENTED_EDGE('',*,*,#2167,.F.);
#3308=ORIENTED_EDGE('',*,*,#2313,.F.);
#3309=ORIENTED_EDGE('',*,*,#2212,.F.);
#3310=ORIENTED_EDGE('',*,*,#2213,.F.);
#3311=ORIENTED_EDGE('',*,*,#2314,.T.);
#3312=ORIENTED_EDGE('',*,*,#2315,.F.);
#3313=ORIENTED_EDGE('',*,*,#2314,.F.);
#3314=ORIENTED_EDGE('',*,*,#2316,.F.);
#3315=ORIENTED_EDGE('',*,*,#2317,.T.);
#3316=ORIENTED_EDGE('',*,*,#2164,.F.);
#3317=ORIENTED_EDGE('',*,*,#2165,.F.);
#3318=ORIENTED_EDGE('',*,*,#2317,.F.);
#3319=ORIENTED_EDGE('',*,*,#2318,.F.);
#3320=ORIENTED_EDGE('',*,*,#2319,.F.);
#3321=ORIENTED_EDGE('',*,*,#2320,.F.);
#3322=ORIENTED_EDGE('',*,*,#2321,.F.);
#3323=ORIENTED_EDGE('',*,*,#2322,.F.);
#3324=ORIENTED_EDGE('',*,*,#2323,.F.);
#3325=ORIENTED_EDGE('',*,*,#2324,.F.);
#3326=ORIENTED_EDGE('',*,*,#2325,.F.);
#3327=ORIENTED_EDGE('',*,*,#2326,.F.);
#3328=ORIENTED_EDGE('',*,*,#2327,.F.);
#3329=ORIENTED_EDGE('',*,*,#2328,.F.);
#3330=ORIENTED_EDGE('',*,*,#2329,.F.);
#3331=ORIENTED_EDGE('',*,*,#2321,.T.);
#3332=ORIENTED_EDGE('',*,*,#2330,.T.);
#3333=ORIENTED_EDGE('',*,*,#2150,.T.);
#3334=ORIENTED_EDGE('',*,*,#2331,.T.);
#3335=ORIENTED_EDGE('',*,*,#2318,.T.);
#3336=ORIENTED_EDGE('',*,*,#2332,.T.);
#3337=ORIENTED_EDGE('',*,*,#2152,.T.);
#3338=ORIENTED_EDGE('',*,*,#2333,.T.);
#3339=ORIENTED_EDGE('',*,*,#2324,.T.);
#3340=ORIENTED_EDGE('',*,*,#2334,.T.);
#3341=ORIENTED_EDGE('',*,*,#2146,.T.);
#3342=ORIENTED_EDGE('',*,*,#2335,.T.);
#3343=ORIENTED_EDGE('',*,*,#2334,.F.);
#3344=ORIENTED_EDGE('',*,*,#2336,.T.);
#3345=ORIENTED_EDGE('',*,*,#2337,.F.);
#3346=ORIENTED_EDGE('',*,*,#2147,.T.);
#3347=ORIENTED_EDGE('',*,*,#2338,.T.);
#3348=ORIENTED_EDGE('',*,*,#2339,.F.);
#3349=ORIENTED_EDGE('',*,*,#2340,.F.);
#3350=ORIENTED_EDGE('',*,*,#2328,.T.);
#3351=ORIENTED_EDGE('',*,*,#2336,.F.);
#3352=ORIENTED_EDGE('',*,*,#2326,.T.);
#3353=ORIENTED_EDGE('',*,*,#2327,.T.);
#3354=ORIENTED_EDGE('',*,*,#2341,.T.);
#3355=ORIENTED_EDGE('',*,*,#2148,.T.);
#3356=ORIENTED_EDGE('',*,*,#2337,.T.);
#3357=ORIENTED_EDGE('',*,*,#2341,.F.);
#3358=ORIENTED_EDGE('',*,*,#2342,.F.);
#3359=ORIENTED_EDGE('',*,*,#2331,.F.);
#3360=ORIENTED_EDGE('',*,*,#2149,.T.);
#3361=ORIENTED_EDGE('',*,*,#2274,.T.);
#3362=ORIENTED_EDGE('',*,*,#2343,.T.);
#3363=ORIENTED_EDGE('',*,*,#2320,.T.);
#3364=ORIENTED_EDGE('',*,*,#2344,.T.);
#3365=ORIENTED_EDGE('',*,*,#2345,.F.);
#3366=ORIENTED_EDGE('',*,*,#2338,.F.);
#3367=ORIENTED_EDGE('',*,*,#2325,.T.);
#3368=ORIENTED_EDGE('',*,*,#2312,.T.);
#3369=ORIENTED_EDGE('',*,*,#2316,.T.);
#3370=ORIENTED_EDGE('',*,*,#2346,.F.);
#3371=ORIENTED_EDGE('',*,*,#2323,.T.);
#3372=ORIENTED_EDGE('',*,*,#2347,.T.);
#3373=ORIENTED_EDGE('',*,*,#2348,.F.);
#3374=ORIENTED_EDGE('',*,*,#2344,.F.);
#3375=ORIENTED_EDGE('',*,*,#2319,.T.);
#3376=ORIENTED_EDGE('',*,*,#2333,.F.);
#3377=ORIENTED_EDGE('',*,*,#2151,.T.);
#3378=ORIENTED_EDGE('',*,*,#2330,.F.);
#3379=ORIENTED_EDGE('',*,*,#2346,.T.);
#3380=ORIENTED_EDGE('',*,*,#2104,.F.);
#3381=ORIENTED_EDGE('',*,*,#2124,.T.);
#3382=ORIENTED_EDGE('',*,*,#2157,.F.);
#3383=ORIENTED_EDGE('',*,*,#2163,.T.);
#3384=ORIENTED_EDGE('',*,*,#2173,.F.);
#3385=ORIENTED_EDGE('',*,*,#2188,.T.);
#3386=ORIENTED_EDGE('',*,*,#2201,.F.);
#3387=ORIENTED_EDGE('',*,*,#2202,.T.);
#3388=ORIENTED_EDGE('',*,*,#2349,.T.);
#3389=ORIENTED_EDGE('',*,*,#2339,.T.);
#3390=ORIENTED_EDGE('',*,*,#2345,.T.);
#3391=ORIENTED_EDGE('',*,*,#2348,.T.);
#3392=ORIENTED_EDGE('',*,*,#2340,.T.);
#3393=ORIENTED_EDGE('',*,*,#2349,.F.);
#3394=ORIENTED_EDGE('',*,*,#2347,.F.);
#3395=ORIENTED_EDGE('',*,*,#2322,.T.);
#3396=ORIENTED_EDGE('',*,*,#2342,.T.);
#3397=ORIENTED_EDGE('',*,*,#2329,.T.);
#3398=ORIENTED_EDGE('',*,*,#2311,.T.);
#3399=ORIENTED_EDGE('',*,*,#2315,.T.);
#3400=ORIENTED_EDGE('',*,*,#2335,.F.);
#3401=ORIENTED_EDGE('',*,*,#2145,.F.);
#3402=ORIENTED_EDGE('',*,*,#2332,.F.);
#3403=ORIENTED_EDGE('',*,*,#2343,.F.);
#3404=CYLINDRICAL_SURFACE('',#3700,8.5);
#3405=CYLINDRICAL_SURFACE('',#3710,8.5);
#3406=CYLINDRICAL_SURFACE('',#3720,3.);
#3407=CYLINDRICAL_SURFACE('',#3721,3.);
#3408=CYLINDRICAL_SURFACE('',#3722,3.);
#3409=CYLINDRICAL_SURFACE('',#3723,3.);
#3410=CYLINDRICAL_SURFACE('',#3729,6.25);
#3411=CYLINDRICAL_SURFACE('',#3731,22.75);
#3412=CYLINDRICAL_SURFACE('',#3737,22.75);
#3413=CYLINDRICAL_SURFACE('',#3741,6.25);
#3414=CYLINDRICAL_SURFACE('',#3744,6.5);
#3415=CYLINDRICAL_SURFACE('',#3747,6.5);
#3416=CYLINDRICAL_SURFACE('',#3750,2.25);
#3417=CYLINDRICAL_SURFACE('',#3753,2.25);
#3418=CYLINDRICAL_SURFACE('',#3756,2.25);
#3419=CYLINDRICAL_SURFACE('',#3759,2.25);
#3420=CYLINDRICAL_SURFACE('',#3762,2.25);
#3421=CYLINDRICAL_SURFACE('',#3765,2.25);
#3422=CYLINDRICAL_SURFACE('',#3771,3.);
#3423=CYLINDRICAL_SURFACE('',#3774,5.);
#3424=CYLINDRICAL_SURFACE('',#3778,22.75);
#3425=CYLINDRICAL_SURFACE('',#3791,3.);
#3426=CYLINDRICAL_SURFACE('',#3795,5.);
#3427=CYLINDRICAL_SURFACE('',#3798,9.);
#3428=CYLINDRICAL_SURFACE('',#3803,18.75);
#3429=CYLINDRICAL_SURFACE('',#3807,8.5);
#3430=CYLINDRICAL_SURFACE('',#3810,3.);
#3431=CYLINDRICAL_SURFACE('',#3812,3.);
#3432=CYLINDRICAL_SURFACE('',#3814,3.);
#3433=CYLINDRICAL_SURFACE('',#3816,3.);
#3434=CYLINDRICAL_SURFACE('',#3818,8.5);
#3435=CYLINDRICAL_SURFACE('',#3824,3.);
#3436=CYLINDRICAL_SURFACE('',#3831,5.);
#3437=CYLINDRICAL_SURFACE('',#3851,3.);
#3438=CYLINDRICAL_SURFACE('',#3852,3.);
#3439=CYLINDRICAL_SURFACE('',#3854,8.5);
#3440=CYLINDRICAL_SURFACE('',#3856,8.5);
#3441=CYLINDRICAL_SURFACE('',#3857,5.);
#3442=CYLINDRICAL_SURFACE('',#3858,5.);
#3443=CYLINDRICAL_SURFACE('',#3859,5.);
#3444=CYLINDRICAL_SURFACE('',#3866,3.);
#3445=CYLINDRICAL_SURFACE('',#3871,15.);
#3446=CYLINDRICAL_SURFACE('',#3874,2.5);
#3447=CYLINDRICAL_SURFACE('',#3875,15.);
#3448=CYLINDRICAL_SURFACE('',#3878,2.5);
#3449=CYLINDRICAL_SURFACE('',#3889,10.25);
#3450=CYLINDRICAL_SURFACE('',#3896,6.25);
#3451=CYLINDRICAL_SURFACE('',#3898,14.5);
#3452=CYLINDRICAL_SURFACE('',#3909,40.);
#3453=CYLINDRICAL_SURFACE('',#3925,40.);
#3454=CYLINDRICAL_SURFACE('',#3929,6.35);
#3455=CYLINDRICAL_SURFACE('',#3930,6.35);
#3456=CYLINDRICAL_SURFACE('',#3932,6.35);
#3457=CYLINDRICAL_SURFACE('',#3942,11.0000001639128);
#3458=CYLINDRICAL_SURFACE('',#3948,4.5);
#3459=CYLINDRICAL_SURFACE('',#3949,4.5);
#3460=CYLINDRICAL_SURFACE('',#3952,4.5);
#3461=CYLINDRICAL_SURFACE('',#3955,18.);
#3462=CYLINDRICAL_SURFACE('',#3960,18.);
#3463=CYLINDRICAL_SURFACE('',#3980,6.35);
#3464=CYLINDRICAL_SURFACE('',#3981,3.);
#3465=CYLINDRICAL_SURFACE('',#3983,3.);
#3466=CYLINDRICAL_SURFACE('',#3985,3.);
#3467=CYLINDRICAL_SURFACE('',#3987,3.);
#3468=CYLINDRICAL_SURFACE('',#3997,15.);
#3469=CYLINDRICAL_SURFACE('',#3998,15.);
#3470=CYLINDRICAL_SURFACE('',#3999,15.);
#3471=CYLINDRICAL_SURFACE('',#4002,15.);
#3472=ADVANCED_FACE('',(#396),#3404,.T.);
#3473=ADVANCED_FACE('',(#397),#317,.T.);
#3474=ADVANCED_FACE('',(#398,#246,#247,#248,#249),#318,.T.);
#3475=ADVANCED_FACE('',(#399),#3405,.T.);
#3476=ADVANCED_FACE('',(#400,#250,#251,#252,#253),#319,.F.);
#3477=ADVANCED_FACE('',(#401),#320,.T.);
#3478=ADVANCED_FACE('',(#402),#321,.F.);
#3479=ADVANCED_FACE('',(#403),#322,.T.);
#3480=ADVANCED_FACE('',(#404),#3406,.F.);
#3481=ADVANCED_FACE('',(#405),#3407,.F.);
#3482=ADVANCED_FACE('',(#406),#3408,.F.);
#3483=ADVANCED_FACE('',(#407),#3409,.F.);
#3484=ADVANCED_FACE('',(#408),#323,.F.);
#3485=ADVANCED_FACE('',(#409),#3410,.F.);
#3486=ADVANCED_FACE('',(#410),#3411,.T.);
#3487=ADVANCED_FACE('',(#411),#324,.F.);
#3488=ADVANCED_FACE('',(#412),#325,.F.);
#3489=ADVANCED_FACE('',(#413),#3412,.T.);
#3490=ADVANCED_FACE('',(#414),#3413,.F.);
#3491=ADVANCED_FACE('',(#415),#3414,.F.);
#3492=ADVANCED_FACE('',(#416),#3415,.F.);
#3493=ADVANCED_FACE('',(#417),#3416,.F.);
#3494=ADVANCED_FACE('',(#418),#3417,.F.);
#3495=ADVANCED_FACE('',(#419),#3418,.F.);
#3496=ADVANCED_FACE('',(#420),#3419,.F.);
#3497=ADVANCED_FACE('',(#421),#3420,.F.);
#3498=ADVANCED_FACE('',(#422),#3421,.F.);
#3499=ADVANCED_FACE('',(#423,#254,#255,#256,#257,#258,#259,#260),#326,.T.);
#3500=ADVANCED_FACE('',(#424),#327,.T.);
#3501=ADVANCED_FACE('',(#425),#3422,.F.);
#3502=ADVANCED_FACE('',(#426),#3423,.T.);
#3503=ADVANCED_FACE('',(#427),#328,.T.);
#3504=ADVANCED_FACE('',(#428),#3424,.T.);
#3505=ADVANCED_FACE('',(#429,#261,#262,#263,#264,#265),#329,.F.);
#3506=ADVANCED_FACE('',(#430),#330,.T.);
#3507=ADVANCED_FACE('',(#431),#3425,.F.);
#3508=ADVANCED_FACE('',(#432),#331,.T.);
#3509=ADVANCED_FACE('',(#433),#3426,.T.);
#3510=ADVANCED_FACE('',(#434),#332,.F.);
#3511=ADVANCED_FACE('',(#435),#3427,.T.);
#3512=ADVANCED_FACE('',(#436,#266),#333,.T.);
#3513=ADVANCED_FACE('',(#437),#334,.F.);
#3514=ADVANCED_FACE('',(#438,#267),#3428,.F.);
#3515=ADVANCED_FACE('',(#439,#268,#269,#270),#335,.T.);
#3516=ADVANCED_FACE('',(#440),#336,.T.);
#3517=ADVANCED_FACE('',(#441),#3429,.T.);
#3518=ADVANCED_FACE('',(#442),#337,.T.);
#3519=ADVANCED_FACE('',(#443),#3430,.F.);
#3520=ADVANCED_FACE('',(#444),#3431,.F.);
#3521=ADVANCED_FACE('',(#445),#3432,.F.);
#3522=ADVANCED_FACE('',(#446),#3433,.F.);
#3523=ADVANCED_FACE('',(#447),#3434,.T.);
#3524=ADVANCED_FACE('',(#448),#338,.T.);
#3525=ADVANCED_FACE('',(#449),#339,.T.);
#3526=ADVANCED_FACE('',(#450,#271,#272,#273,#274,#275,#276,#277,#278,#279,
#280,#281,#282),#340,.T.);
#3527=ADVANCED_FACE('',(#451,#283),#341,.F.);
#3528=ADVANCED_FACE('',(#452),#3435,.F.);
#3529=ADVANCED_FACE('',(#453,#284),#342,.F.);
#3530=ADVANCED_FACE('',(#454,#285),#343,.T.);
#3531=ADVANCED_FACE('',(#455),#3436,.T.);
#3532=ADVANCED_FACE('',(#456),#193,.T.);
#3533=ADVANCED_FACE('',(#457),#194,.T.);
#3534=ADVANCED_FACE('',(#458),#344,.T.);
#3535=ADVANCED_FACE('',(#459),#345,.T.);
#3536=ADVANCED_FACE('',(#460,#286),#346,.T.);
#3537=ADVANCED_FACE('',(#461),#347,.T.);
#3538=ADVANCED_FACE('',(#462),#348,.T.);
#3539=ADVANCED_FACE('',(#463,#287,#288),#349,.F.);
#3540=ADVANCED_FACE('',(#464,#289,#290),#350,.T.);
#3541=ADVANCED_FACE('',(#465),#3437,.F.);
#3542=ADVANCED_FACE('',(#466),#3438,.F.);
#3543=ADVANCED_FACE('',(#467),#351,.F.);
#3544=ADVANCED_FACE('',(#468),#3439,.T.);
#3545=ADVANCED_FACE('',(#469),#352,.T.);
#3546=ADVANCED_FACE('',(#470),#3440,.T.);
#3547=ADVANCED_FACE('',(#471),#195,.T.);
#3548=ADVANCED_FACE('',(#472),#3441,.T.);
#3549=ADVANCED_FACE('',(#473),#196,.T.);
#3550=ADVANCED_FACE('',(#474),#3442,.T.);
#3551=ADVANCED_FACE('',(#475),#197,.T.);
#3552=ADVANCED_FACE('',(#476),#198,.T.);
#3553=ADVANCED_FACE('',(#477),#199,.T.);
#3554=ADVANCED_FACE('',(#478),#200,.T.);
#3555=ADVANCED_FACE('',(#479),#3443,.T.);
#3556=ADVANCED_FACE('',(#480,#291),#353,.T.);
#3557=ADVANCED_FACE('',(#481,#292),#354,.F.);
#3558=ADVANCED_FACE('',(#482),#3444,.F.);
#3559=ADVANCED_FACE('',(#483),#148,.F.);
#3560=ADVANCED_FACE('',(#484),#3445,.F.);
#3561=ADVANCED_FACE('',(#485),#201,.T.);
#3562=ADVANCED_FACE('',(#486),#3446,.T.);
#3563=ADVANCED_FACE('',(#487),#3447,.F.);
#3564=ADVANCED_FACE('',(#488),#202,.T.);
#3565=ADVANCED_FACE('',(#489),#3448,.T.);
#3566=ADVANCED_FACE('',(#490,#293),#355,.T.);
#3567=ADVANCED_FACE('',(#491,#294),#356,.F.);
#3568=ADVANCED_FACE('',(#492),#149,.F.);
#3569=ADVANCED_FACE('',(#493),#14,.T.);
#3570=ADVANCED_FACE('',(#494),#3449,.T.);
#3571=ADVANCED_FACE('',(#495,#295),#357,.T.);
#3572=ADVANCED_FACE('',(#496),#150,.F.);
#3573=ADVANCED_FACE('',(#497),#15,.F.);
#3574=ADVANCED_FACE('',(#498),#3450,.F.);
#3575=ADVANCED_FACE('',(#499),#151,.T.);
#3576=ADVANCED_FACE('',(#500),#3451,.T.);
#3577=ADVANCED_FACE('',(#501),#358,.F.);
#3578=ADVANCED_FACE('',(#502),#152,.F.);
#3579=ADVANCED_FACE('',(#503),#153,.F.);
#3580=ADVANCED_FACE('',(#504),#154,.F.);
#3581=ADVANCED_FACE('',(#505),#155,.F.);
#3582=ADVANCED_FACE('',(#506),#359,.T.);
#3583=ADVANCED_FACE('',(#507),#3452,.T.);
#3584=ADVANCED_FACE('',(#508),#360,.F.);
#3585=ADVANCED_FACE('',(#509,#296,#297),#361,.F.);
#3586=ADVANCED_FACE('',(#510),#156,.F.);
#3587=ADVANCED_FACE('',(#511),#157,.F.);
#3588=ADVANCED_FACE('',(#512),#158,.F.);
#3589=ADVANCED_FACE('',(#513),#159,.F.);
#3590=ADVANCED_FACE('',(#514,#298,#299),#203,.T.);
#3591=ADVANCED_FACE('',(#515),#204,.T.);
#3592=ADVANCED_FACE('',(#516),#160,.F.);
#3593=ADVANCED_FACE('',(#517),#161,.F.);
#3594=ADVANCED_FACE('',(#518),#162,.F.);
#3595=ADVANCED_FACE('',(#519),#163,.F.);
#3596=ADVANCED_FACE('',(#520),#362,.T.);
#3597=ADVANCED_FACE('',(#521),#3453,.T.);
#3598=ADVANCED_FACE('',(#522),#363,.F.);
#3599=ADVANCED_FACE('',(#523),#164,.F.);
#3600=ADVANCED_FACE('',(#524),#165,.F.);
#3601=ADVANCED_FACE('',(#525),#166,.F.);
#3602=ADVANCED_FACE('',(#526),#167,.F.);
#3603=ADVANCED_FACE('',(#527,#300,#301),#205,.T.);
#3604=ADVANCED_FACE('',(#528),#206,.T.);
#3605=ADVANCED_FACE('',(#529),#3454,.F.);
#3606=ADVANCED_FACE('',(#530),#3455,.F.);
#3607=ADVANCED_FACE('',(#531),#3456,.F.);
#3608=ADVANCED_FACE('',(#532),#168,.F.);
#3609=ADVANCED_FACE('',(#533),#169,.F.);
#3610=ADVANCED_FACE('',(#534),#16,.T.);
#3611=ADVANCED_FACE('',(#535),#170,.F.);
#3612=ADVANCED_FACE('',(#536),#171,.F.);
#3613=ADVANCED_FACE('',(#537),#172,.T.);
#3614=ADVANCED_FACE('',(#538),#3457,.T.);
#3615=ADVANCED_FACE('',(#539),#173,.T.);
#3616=ADVANCED_FACE('',(#540),#174,.T.);
#3617=ADVANCED_FACE('',(#541,#302),#364,.F.);
#3618=ADVANCED_FACE('',(#542),#175,.T.);
#3619=ADVANCED_FACE('',(#543),#176,.T.);
#3620=ADVANCED_FACE('',(#544),#207,.T.);
#3621=ADVANCED_FACE('',(#545),#208,.T.);
#3622=ADVANCED_FACE('',(#546),#209,.T.);
#3623=ADVANCED_FACE('',(#547,#303),#365,.F.);
#3624=ADVANCED_FACE('',(#548),#3458,.F.);
#3625=ADVANCED_FACE('',(#549),#3459,.F.);
#3626=ADVANCED_FACE('',(#550),#3460,.F.);
#3627=ADVANCED_FACE('',(#551),#3461,.F.);
#3628=ADVANCED_FACE('',(#552,#304),#366,.F.);
#3629=ADVANCED_FACE('',(#553),#367,.F.);
#3630=ADVANCED_FACE('',(#554),#3462,.F.);
#3631=ADVANCED_FACE('',(#555,#305),#368,.F.);
#3632=ADVANCED_FACE('',(#556),#369,.F.);
#3633=ADVANCED_FACE('',(#557,#306),#370,.F.);
#3634=ADVANCED_FACE('',(#558),#371,.F.);
#3635=ADVANCED_FACE('',(#559,#307),#372,.F.);
#3636=ADVANCED_FACE('',(#560),#373,.F.);
#3637=ADVANCED_FACE('',(#561,#308),#374,.F.);
#3638=ADVANCED_FACE('',(#562),#375,.F.);
#3639=ADVANCED_FACE('',(#563),#376,.F.);
#3640=ADVANCED_FACE('',(#564,#309),#377,.F.);
#3641=ADVANCED_FACE('',(#565),#378,.F.);
#3642=ADVANCED_FACE('',(#566),#379,.F.);
#3643=ADVANCED_FACE('',(#567),#380,.F.);
#3644=ADVANCED_FACE('',(#568,#310),#381,.F.);
#3645=ADVANCED_FACE('',(#569),#382,.F.);
#3646=ADVANCED_FACE('',(#570),#210,.T.);
#3647=ADVANCED_FACE('',(#571),#3463,.F.);
#3648=ADVANCED_FACE('',(#572),#3464,.F.);
#3649=ADVANCED_FACE('',(#573),#3465,.F.);
#3650=ADVANCED_FACE('',(#574),#3466,.F.);
#3651=ADVANCED_FACE('',(#575),#3467,.F.);
#3652=ADVANCED_FACE('',(#576),#383,.T.);
#3653=ADVANCED_FACE('',(#577),#384,.T.);
#3654=ADVANCED_FACE('',(#578),#385,.T.);
#3655=ADVANCED_FACE('',(#579),#386,.T.);
#3656=ADVANCED_FACE('',(#580),#3468,.F.);
#3657=ADVANCED_FACE('',(#581),#3469,.F.);
#3658=ADVANCED_FACE('',(#582),#3470,.F.);
#3659=ADVANCED_FACE('',(#583),#387,.T.);
#3660=ADVANCED_FACE('',(#584),#388,.T.);
#3661=ADVANCED_FACE('',(#585),#3471,.F.);
#3662=ADVANCED_FACE('',(#586,#311),#389,.F.);
#3663=ADVANCED_FACE('',(#587,#312,#313),#390,.T.);
#3664=ADVANCED_FACE('',(#588),#391,.T.);
#3665=ADVANCED_FACE('',(#589),#392,.T.);
#3666=ADVANCED_FACE('',(#590,#314),#393,.T.);
#3667=ADVANCED_FACE('',(#591,#315,#316),#394,.T.);
#3668=ADVANCED_FACE('',(#592),#395,.F.);
#3669=CLOSED_SHELL('',(#3472,#3473,#3474,#3475,#3476,#3477,#3478,#3479,
#3480,#3481,#3482,#3483));
#3670=CLOSED_SHELL('',(#3484,#3485,#3486,#3487,#3488,#3489,#3490,#3491,
#3492,#3493,#3494,#3495,#3496,#3497,#3498,#3499,#3500,#3501,#3502,#3503,
#3504,#3505,#3506,#3507,#3508,#3509,#3510,#3511,#3512,#3513,#3514,#3515,
#3516,#3517,#3518,#3519,#3520,#3521,#3522,#3523,#3524,#3525,#3526));
#3671=CLOSED_SHELL('',(#3527,#3528,#3529,#3530,#3531,#3532,#3533,#3534,
#3535,#3536,#3537,#3538,#3539,#3540,#3541,#3542,#3543,#3544,#3545,#3546,
#3547,#3548,#3549,#3550,#3551,#3552,#3553,#3554,#3555,#3556,#3557,#3558));
#3672=CLOSED_SHELL('',(#3559,#3560,#3561,#3562,#3563,#3564,#3565,#3566,
#3567,#3568,#3569,#3570,#3571,#3572,#3573,#3574,#3575));
#3673=CLOSED_SHELL('',(#3576,#3577,#3578,#3579,#3580,#3581,#3582,#3583,
#3584,#3585,#3586,#3587,#3588,#3589,#3590,#3591,#3592,#3593,#3594,#3595,
#3596,#3597,#3598,#3599,#3600,#3601,#3602,#3603,#3604,#3605,#3606,#3607,
#3608,#3609,#3610,#3611,#3612,#3613,#3614,#3615,#3616,#3617,#3618,#3619,
#3620,#3621,#3622,#3623,#3624,#3625,#3626,#3627,#3628,#3629,#3630,#3631,
#3632,#3633,#3634,#3635,#3636,#3637,#3638,#3639,#3640,#3641,#3642,#3643,
#3644,#3645,#3646,#3647,#3648,#3649,#3650,#3651,#3652,#3653,#3654,#3655,
#3656,#3657,#3658,#3659,#3660,#3661,#3662,#3663,#3664,#3665,#3666,#3667,
#3668));
#3674=DERIVED_UNIT_ELEMENT(#3678,1.);
#3675=DERIVED_UNIT_ELEMENT(#10918,-3.);
#3676=DERIVED_UNIT_ELEMENT(#3678,1.);
#3677=DERIVED_UNIT_ELEMENT(#10918,-3.);
#3678=(
MASS_UNIT()
NAMED_UNIT(*)
SI_UNIT(.KILO.,.GRAM.)
);
#3679=DERIVED_UNIT((#3674,#3675));
#3680=DERIVED_UNIT((#3676,#3677));
#3681=MEASURE_REPRESENTATION_ITEM('density measure',
POSITIVE_RATIO_MEASURE(7850.),#3679);
#3682=MEASURE_REPRESENTATION_ITEM('density measure',
POSITIVE_RATIO_MEASURE(7850.),#3680);
#3683=PROPERTY_DEFINITION_REPRESENTATION(#3693,#3687);
#3684=PROPERTY_DEFINITION_REPRESENTATION(#3694,#3688);
#3685=PROPERTY_DEFINITION_REPRESENTATION(#3695,#3689);
#3686=PROPERTY_DEFINITION_REPRESENTATION(#3696,#3690);
#3687=REPRESENTATION('material name',(#3691),#10913);
#3688=REPRESENTATION('density',(#3681),#10913);
#3689=REPRESENTATION('material name',(#3692),#10915);
#3690=REPRESENTATION('density',(#3682),#10915);
#3691=DESCRIPTIVE_REPRESENTATION_ITEM('Stahl','Stahl');
#3692=DESCRIPTIVE_REPRESENTATION_ITEM('Stahl','Stahl');
#3693=PROPERTY_DEFINITION('material property','material name',#10943);
#3694=PROPERTY_DEFINITION('material property','density of part',#10943);
#3695=PROPERTY_DEFINITION('material property','material name',#10945);
#3696=PROPERTY_DEFINITION('material property','density of part',#10945);
#3697=AXIS2_PLACEMENT_3D('',#4884,#4013,#4014);
#3698=AXIS2_PLACEMENT_3D('',#4885,#4015,#4016);
#3699=AXIS2_PLACEMENT_3D('',#4886,#4017,#4018);
#3700=AXIS2_PLACEMENT_3D('',#4887,#4019,#4020);
#3701=AXIS2_PLACEMENT_3D('',#4890,#4021,#4022);
#3702=AXIS2_PLACEMENT_3D('',#4894,#4024,#4025);
#3703=AXIS2_PLACEMENT_3D('',#4896,#4027,#4028);
#3704=AXIS2_PLACEMENT_3D('',#4902,#4032,#4033);
#3705=AXIS2_PLACEMENT_3D('',#4909,#4037,#4038);
#3706=AXIS2_PLACEMENT_3D('',#4911,#4039,#4040);
#3707=AXIS2_PLACEMENT_3D('',#4913,#4041,#4042);
#3708=AXIS2_PLACEMENT_3D('',#4915,#4043,#4044);
#3709=AXIS2_PLACEMENT_3D('',#4917,#4045,#4046);
#3710=AXIS2_PLACEMENT_3D('',#4918,#4047,#4048);
#3711=AXIS2_PLACEMENT_3D('',#4921,#4050,#4051);
#3712=AXIS2_PLACEMENT_3D('',#4922,#4052,#4053);
#3713=AXIS2_PLACEMENT_3D('',#4929,#4057,#4058);
#3714=AXIS2_PLACEMENT_3D('',#4931,#4059,#4060);
#3715=AXIS2_PLACEMENT_3D('',#4933,#4061,#4062);
#3716=AXIS2_PLACEMENT_3D('',#4935,#4063,#4064);
#3717=AXIS2_PLACEMENT_3D('',#4936,#4065,#4066);
#3718=AXIS2_PLACEMENT_3D('',#4938,#4068,#4069);
#3719=AXIS2_PLACEMENT_3D('',#4940,#4071,#4072);
#3720=AXIS2_PLACEMENT_3D('',#4941,#4073,#4074);
#3721=AXIS2_PLACEMENT_3D('',#4943,#4076,#4077);
#3722=AXIS2_PLACEMENT_3D('',#4945,#4079,#4080);
#3723=AXIS2_PLACEMENT_3D('',#4947,#4082,#4083);
#3724=AXIS2_PLACEMENT_3D('',#4949,#4085,#4086);
#3725=AXIS2_PLACEMENT_3D('',#4952,#4087,#4088);
#3726=AXIS2_PLACEMENT_3D('',#4956,#4090,#4091);
#3727=AXIS2_PLACEMENT_3D('',#4958,#4092,#4093);
#3728=AXIS2_PLACEMENT_3D('',#4960,#4094,#4095);
#3729=AXIS2_PLACEMENT_3D('',#4962,#4097,#4098);
#3730=AXIS2_PLACEMENT_3D('',#4966,#4100,#4101);
#3731=AXIS2_PLACEMENT_3D('',#4968,#4103,#4104);
#3732=AXIS2_PLACEMENT_3D('',#4972,#4106,#4107);
#3733=AXIS2_PLACEMENT_3D('',#4976,#4109,#4110);
#3734=AXIS2_PLACEMENT_3D('',#4979,#4112,#4113);
#3735=AXIS2_PLACEMENT_3D('',#4980,#4114,#4115);
#3736=AXIS2_PLACEMENT_3D('',#4986,#4119,#4120);
#3737=AXIS2_PLACEMENT_3D('',#4990,#4123,#4124);
#3738=AXIS2_PLACEMENT_3D('',#4992,#4125,#4126);
#3739=AXIS2_PLACEMENT_3D('',#4996,#4128,#4129);
#3740=AXIS2_PLACEMENT_3D('',#4999,#4131,#4132);
#3741=AXIS2_PLACEMENT_3D('',#5000,#4133,#4134);
#3742=AXIS2_PLACEMENT_3D('',#5002,#4135,#4136);
#3743=AXIS2_PLACEMENT_3D('',#5005,#4138,#4139);
#3744=AXIS2_PLACEMENT_3D('',#5006,#4140,#4141);
#3745=AXIS2_PLACEMENT_3D('',#5009,#4142,#4143);
#3746=AXIS2_PLACEMENT_3D('',#5013,#4145,#4146);
#3747=AXIS2_PLACEMENT_3D('',#5015,#4148,#4149);
#3748=AXIS2_PLACEMENT_3D('',#5016,#4150,#4151);
#3749=AXIS2_PLACEMENT_3D('',#5017,#4152,#4153);
#3750=AXIS2_PLACEMENT_3D('',#5018,#4154,#4155);
#3751=AXIS2_PLACEMENT_3D('',#5020,#4156,#4157);
#3752=AXIS2_PLACEMENT_3D('',#5023,#4159,#4160);
#3753=AXIS2_PLACEMENT_3D('',#5024,#4161,#4162);
#3754=AXIS2_PLACEMENT_3D('',#5026,#4163,#4164);
#3755=AXIS2_PLACEMENT_3D('',#5029,#4166,#4167);
#3756=AXIS2_PLACEMENT_3D('',#5030,#4168,#4169);
#3757=AXIS2_PLACEMENT_3D('',#5032,#4170,#4171);
#3758=AXIS2_PLACEMENT_3D('',#5035,#4173,#4174);
#3759=AXIS2_PLACEMENT_3D('',#5036,#4175,#4176);
#3760=AXIS2_PLACEMENT_3D('',#5038,#4177,#4178);
#3761=AXIS2_PLACEMENT_3D('',#5041,#4180,#4181);
#3762=AXIS2_PLACEMENT_3D('',#5042,#4182,#4183);
#3763=AXIS2_PLACEMENT_3D('',#5044,#4184,#4185);
#3764=AXIS2_PLACEMENT_3D('',#5047,#4187,#4188);
#3765=AXIS2_PLACEMENT_3D('',#5048,#4189,#4190);
#3766=AXIS2_PLACEMENT_3D('',#5050,#4191,#4192);
#3767=AXIS2_PLACEMENT_3D('',#5053,#4194,#4195);
#3768=AXIS2_PLACEMENT_3D('',#5054,#4196,#4197);
#3769=AXIS2_PLACEMENT_3D('',#5056,#4198,#4199);
#3770=AXIS2_PLACEMENT_3D('',#5057,#4200,#4201);
#3771=AXIS2_PLACEMENT_3D('',#5063,#4205,#4206);
#3772=AXIS2_PLACEMENT_3D('',#5065,#4207,#4208);
#3773=AXIS2_PLACEMENT_3D('',#5068,#4210,#4211);
#3774=AXIS2_PLACEMENT_3D('',#5069,#4212,#4213);
#3775=AXIS2_PLACEMENT_3D('',#5071,#4214,#4215);
#3776=AXIS2_PLACEMENT_3D('',#5073,#4216,#4217);
#3777=AXIS2_PLACEMENT_3D('',#5075,#4219,#4220);
#3778=AXIS2_PLACEMENT_3D('',#5081,#4224,#4225);
#3779=AXIS2_PLACEMENT_3D('',#5083,#4226,#4227);
#3780=AXIS2_PLACEMENT_3D('',#5086,#4229,#4230);
#3781=AXIS2_PLACEMENT_3D('',#5087,#4231,#4232);
#3782=AXIS2_PLACEMENT_3D('',#5090,#4233,#4234);
#3783=AXIS2_PLACEMENT_3D('',#5094,#4236,#4237);
#3784=AXIS2_PLACEMENT_3D('',#5103,#4242,#4243);
#3785=AXIS2_PLACEMENT_3D('',#5105,#4245,#4246);
#3786=AXIS2_PLACEMENT_3D('',#5107,#4247,#4248);
#3787=AXIS2_PLACEMENT_3D('',#5109,#4249,#4250);
#3788=AXIS2_PLACEMENT_3D('',#5111,#4251,#4252);
#3789=AXIS2_PLACEMENT_3D('',#5113,#4253,#4254);
#3790=AXIS2_PLACEMENT_3D('',#5114,#4255,#4256);
#3791=AXIS2_PLACEMENT_3D('',#5118,#4259,#4260);
#3792=AXIS2_PLACEMENT_3D('',#5120,#4261,#4262);
#3793=AXIS2_PLACEMENT_3D('',#5123,#4264,#4265);
#3794=AXIS2_PLACEMENT_3D('',#5124,#4266,#4267);
#3795=AXIS2_PLACEMENT_3D('',#5128,#4270,#4271);
#3796=AXIS2_PLACEMENT_3D('',#5129,#4272,#4273);
#3797=AXIS2_PLACEMENT_3D('',#5130,#4274,#4275);
#3798=AXIS2_PLACEMENT_3D('',#5131,#4276,#4277);
#3799=AXIS2_PLACEMENT_3D('',#5132,#4278,#4279);
#3800=AXIS2_PLACEMENT_3D('',#5133,#4280,#4281);
#3801=AXIS2_PLACEMENT_3D('',#5134,#4282,#4283);
#3802=AXIS2_PLACEMENT_3D('',#5135,#4284,#4285);
#3803=AXIS2_PLACEMENT_3D('',#5136,#4286,#4287);
#3804=AXIS2_PLACEMENT_3D('',#5138,#4288,#4289);
#3805=AXIS2_PLACEMENT_3D('',#5140,#4291,#4292);
#3806=AXIS2_PLACEMENT_3D('',#5141,#4293,#4294);
#3807=AXIS2_PLACEMENT_3D('',#5147,#4298,#4299);
#3808=AXIS2_PLACEMENT_3D('',#5149,#4300,#4301);
#3809=AXIS2_PLACEMENT_3D('',#5151,#4303,#4304);
#3810=AXIS2_PLACEMENT_3D('',#5155,#4307,#4308);
#3811=AXIS2_PLACEMENT_3D('',#5157,#4309,#4310);
#3812=AXIS2_PLACEMENT_3D('',#5159,#4312,#4313);
#3813=AXIS2_PLACEMENT_3D('',#5161,#4314,#4315);
#3814=AXIS2_PLACEMENT_3D('',#5163,#4317,#4318);
#3815=AXIS2_PLACEMENT_3D('',#5165,#4319,#4320);
#3816=AXIS2_PLACEMENT_3D('',#5167,#4322,#4323);
#3817=AXIS2_PLACEMENT_3D('',#5169,#4324,#4325);
#3818=AXIS2_PLACEMENT_3D('',#5171,#4327,#4328);
#3819=AXIS2_PLACEMENT_3D('',#5173,#4329,#4330);
#3820=AXIS2_PLACEMENT_3D('',#5175,#4332,#4333);
#3821=AXIS2_PLACEMENT_3D('',#5179,#4336,#4337);
#3822=AXIS2_PLACEMENT_3D('',#5181,#4339,#4340);
#3823=AXIS2_PLACEMENT_3D('',#5182,#4341,#4342);
#3824=AXIS2_PLACEMENT_3D('',#5199,#4351,#4352);
#3825=AXIS2_PLACEMENT_3D('',#5201,#4353,#4354);
#3826=AXIS2_PLACEMENT_3D('',#5204,#4356,#4357);
#3827=AXIS2_PLACEMENT_3D('',#5205,#4358,#4359);
#3828=AXIS2_PLACEMENT_3D('',#5226,#4361,#4362);
#3829=AXIS2_PLACEMENT_3D('',#5242,#4363,#4364);
#3830=AXIS2_PLACEMENT_3D('',#5245,#4365,#4366);
#3831=AXIS2_PLACEMENT_3D('',#5279,#4368,#4369);
#3832=AXIS2_PLACEMENT_3D('',#5344,#4374,#4375);
#3833=AXIS2_PLACEMENT_3D('',#5353,#4380,#4381);
#3834=AXIS2_PLACEMENT_3D('',#5359,#4385,#4386);
#3835=AXIS2_PLACEMENT_3D('',#5365,#4390,#4391);
#3836=AXIS2_PLACEMENT_3D('',#5371,#4395,#4396);
#3837=AXIS2_PLACEMENT_3D('',#5377,#4400,#4401);
#3838=AXIS2_PLACEMENT_3D('',#5395,#4402,#4403);
#3839=AXIS2_PLACEMENT_3D('',#5431,#4405,#4406);
#3840=AXIS2_PLACEMENT_3D('',#5448,#4407,#4408);
#3841=AXIS2_PLACEMENT_3D('',#5451,#4410,#4411);
#3842=AXIS2_PLACEMENT_3D('',#5453,#4412,#4413);
#3843=AXIS2_PLACEMENT_3D('',#5455,#4414,#4415);
#3844=AXIS2_PLACEMENT_3D('',#5456,#4416,#4417);
#3845=AXIS2_PLACEMENT_3D('',#5458,#4418,#4419);
#3846=AXIS2_PLACEMENT_3D('',#5461,#4421,#4422);
#3847=AXIS2_PLACEMENT_3D('',#5479,#4423,#4424);
#3848=AXIS2_PLACEMENT_3D('',#5515,#4426,#4427);
#3849=AXIS2_PLACEMENT_3D('',#5532,#4428,#4429);
#3850=AXIS2_PLACEMENT_3D('',#5534,#4430,#4431);
#3851=AXIS2_PLACEMENT_3D('',#5535,#4432,#4433);
#3852=AXIS2_PLACEMENT_3D('',#5537,#4435,#4436);
#3853=AXIS2_PLACEMENT_3D('',#5539,#4438,#4439);
#3854=AXIS2_PLACEMENT_3D('',#5542,#4442,#4443);
#3855=AXIS2_PLACEMENT_3D('',#5544,#4445,#4446);
#3856=AXIS2_PLACEMENT_3D('',#5546,#4448,#4449);
#3857=AXIS2_PLACEMENT_3D('',#5578,#4451,#4452);
#3858=AXIS2_PLACEMENT_3D('',#5611,#4455,#4456);
#3859=AXIS2_PLACEMENT_3D('',#5799,#4460,#4461);
#3860=AXIS2_PLACEMENT_3D('',#5800,#4462,#4463);
#3861=AXIS2_PLACEMENT_3D('',#5801,#4464,#4465);
#3862=AXIS2_PLACEMENT_3D('',#5802,#4466,#4467);
#3863=AXIS2_PLACEMENT_3D('',#5804,#4468,#4469);
#3864=AXIS2_PLACEMENT_3D('',#5805,#4470,#4471);
#3865=AXIS2_PLACEMENT_3D('',#5807,#4472,#4473);
#3866=AXIS2_PLACEMENT_3D('',#5808,#4474,#4475);
#3867=AXIS2_PLACEMENT_3D('',#5810,#4477,#4478);
#3868=AXIS2_PLACEMENT_3D('',#5811,#4479,#4480);
#3869=AXIS2_PLACEMENT_3D('',#5812,#4481,#4482);
#3870=AXIS2_PLACEMENT_3D('',#5854,#4483,#4484);
#3871=AXIS2_PLACEMENT_3D('',#5860,#4485,#4486);
#3872=AXIS2_PLACEMENT_3D('',#5907,#4489,#4490);
#3873=AXIS2_PLACEMENT_3D('',#5932,#4491,#4492);
#3874=AXIS2_PLACEMENT_3D('',#5933,#4493,#4494);
#3875=AXIS2_PLACEMENT_3D('',#5948,#4496,#4497);
#3876=AXIS2_PLACEMENT_3D('',#5973,#4500,#4501);
#3877=AXIS2_PLACEMENT_3D('',#5983,#4502,#4503);
#3878=AXIS2_PLACEMENT_3D('',#5984,#4504,#4505);
#3879=AXIS2_PLACEMENT_3D('',#5986,#4507,#4508);
#3880=AXIS2_PLACEMENT_3D('',#5988,#4509,#4510);
#3881=AXIS2_PLACEMENT_3D('',#5989,#4511,#4512);
#3882=AXIS2_PLACEMENT_3D('',#5991,#4513,#4514);
#3883=AXIS2_PLACEMENT_3D('',#6066,#4516,#4517);
#3884=AXIS2_PLACEMENT_3D('',#6067,#4518,#4519);
#3885=AXIS2_PLACEMENT_3D('',#6069,#4520,#4521);
#3886=AXIS2_PLACEMENT_3D('',#6071,#4522,#4523);
#3887=AXIS2_PLACEMENT_3D('',#6073,#4524,#4525);
#3888=AXIS2_PLACEMENT_3D('',#6074,#4526,#4527);
#3889=AXIS2_PLACEMENT_3D('',#6075,#4528,#4529);
#3890=AXIS2_PLACEMENT_3D('',#6079,#4531,#4532);
#3891=AXIS2_PLACEMENT_3D('',#6080,#4533,#4534);
#3892=AXIS2_PLACEMENT_3D('',#6081,#4535,#4536);
#3893=AXIS2_PLACEMENT_3D('',#6083,#4537,#4538);
#3894=AXIS2_PLACEMENT_3D('',#6794,#4539,#4540);
#3895=AXIS2_PLACEMENT_3D('',#6795,#4541,#4542);
#3896=AXIS2_PLACEMENT_3D('',#6796,#4543,#4544);
#3897=AXIS2_PLACEMENT_3D('',#6871,#4547,#4548);
#3898=AXIS2_PLACEMENT_3D('',#6872,#4549,#4550);
#3899=AXIS2_PLACEMENT_3D('',#6875,#4551,#4552);
#3900=AXIS2_PLACEMENT_3D('',#6879,#4554,#4555);
#3901=AXIS2_PLACEMENT_3D('',#6881,#4557,#4558);
#3902=AXIS2_PLACEMENT_3D('',#7122,#4565,#4566);
#3903=AXIS2_PLACEMENT_3D('',#7176,#4567,#4568);
#3904=AXIS2_PLACEMENT_3D('',#7242,#4569,#4570);
#3905=AXIS2_PLACEMENT_3D('',#7246,#4572,#4573);
#3906=AXIS2_PLACEMENT_3D('',#7248,#4574,#4575);
#3907=AXIS2_PLACEMENT_3D('',#7252,#4577,#4578);
#3908=AXIS2_PLACEMENT_3D('',#7254,#4579,#4580);
#3909=AXIS2_PLACEMENT_3D('',#7287,#4583,#4584);
#3910=AXIS2_PLACEMENT_3D('',#7336,#4586,#4587);
#3911=AXIS2_PLACEMENT_3D('',#7344,#4589,#4590);
#3912=AXIS2_PLACEMENT_3D('',#7418,#4600,#4601);
#3913=AXIS2_PLACEMENT_3D('',#7422,#4603,#4604);
#3914=AXIS2_PLACEMENT_3D('',#7426,#4606,#4607);
#3915=AXIS2_PLACEMENT_3D('',#7429,#4609,#4610);
#3916=AXIS2_PLACEMENT_3D('',#7478,#4611,#4612);
#3917=AXIS2_PLACEMENT_3D('',#7684,#4613,#4614);
#3918=AXIS2_PLACEMENT_3D('',#8413,#4617,#4618);
#3919=AXIS2_PLACEMENT_3D('',#8471,#4619,#4620);
#3920=AXIS2_PLACEMENT_3D('',#8512,#4621,#4622);
#3921=AXIS2_PLACEMENT_3D('',#8516,#4624,#4625);
#3922=AXIS2_PLACEMENT_3D('',#8518,#4626,#4627);
#3923=AXIS2_PLACEMENT_3D('',#8522,#4629,#4630);
#3924=AXIS2_PLACEMENT_3D('',#8524,#4631,#4632);
#3925=AXIS2_PLACEMENT_3D('',#8559,#4635,#4636);
#3926=AXIS2_PLACEMENT_3D('',#8606,#4638,#4639);
#3927=AXIS2_PLACEMENT_3D('',#8666,#4640,#4641);
#3928=AXIS2_PLACEMENT_3D('',#8714,#4642,#4643);
#3929=AXIS2_PLACEMENT_3D('',#9666,#4648,#4649);
#3930=AXIS2_PLACEMENT_3D('',#9668,#4651,#4652);
#3931=AXIS2_PLACEMENT_3D('',#9670,#4653,#4654);
#3932=AXIS2_PLACEMENT_3D('',#9672,#4656,#4657);
#3933=AXIS2_PLACEMENT_3D('',#9675,#4659,#4660);
#3934=AXIS2_PLACEMENT_3D('',#9710,#4661,#4662);
#3935=AXIS2_PLACEMENT_3D('',#9760,#4663,#4664);
#3936=AXIS2_PLACEMENT_3D('',#9766,#4665,#4666);
#3937=AXIS2_PLACEMENT_3D('',#9769,#4667,#4668);
#3938=AXIS2_PLACEMENT_3D('',#9770,#4669,#4670);
#3939=AXIS2_PLACEMENT_3D('',#9771,#4671,#4672);
#3940=AXIS2_PLACEMENT_3D('',#9804,#4673,#4674);
#3941=AXIS2_PLACEMENT_3D('',#9935,#4675,#4676);
#3942=AXIS2_PLACEMENT_3D('',#9985,#4677,#4678);
#3943=AXIS2_PLACEMENT_3D('',#10115,#4679,#4680);
#3944=AXIS2_PLACEMENT_3D('',#10140,#4681,#4682);
#3945=AXIS2_PLACEMENT_3D('',#10142,#4683,#4684);
#3946=AXIS2_PLACEMENT_3D('',#10559,#4685,#4686);
#3947=AXIS2_PLACEMENT_3D('',#10574,#4694,#4695);
#3948=AXIS2_PLACEMENT_3D('',#10575,#4696,#4697);
#3949=AXIS2_PLACEMENT_3D('',#10577,#4699,#4700);
#3950=AXIS2_PLACEMENT_3D('',#10579,#4701,#4702);
#3951=AXIS2_PLACEMENT_3D('',#10582,#4704,#4705);
#3952=AXIS2_PLACEMENT_3D('',#10583,#4706,#4707);
#3953=AXIS2_PLACEMENT_3D('',#10585,#4708,#4709);
#3954=AXIS2_PLACEMENT_3D('',#10588,#4711,#4712);
#3955=AXIS2_PLACEMENT_3D('',#10589,#4713,#4714);
#3956=AXIS2_PLACEMENT_3D('',#10591,#4715,#4716);
#3957=AXIS2_PLACEMENT_3D('',#10594,#4718,#4719);
#3958=AXIS2_PLACEMENT_3D('',#10595,#4720,#4721);
#3959=AXIS2_PLACEMENT_3D('',#10598,#4724,#4725);
#3960=AXIS2_PLACEMENT_3D('',#10600,#4727,#4728);
#3961=AXIS2_PLACEMENT_3D('',#10602,#4729,#4730);
#3962=AXIS2_PLACEMENT_3D('',#10605,#4732,#4733);
#3963=AXIS2_PLACEMENT_3D('',#10606,#4734,#4735);
#3964=AXIS2_PLACEMENT_3D('',#10742,#4738,#4739);
#3965=AXIS2_PLACEMENT_3D('',#10748,#4743,#4744);
#3966=AXIS2_PLACEMENT_3D('',#10752,#4747,#4748);
#3967=AXIS2_PLACEMENT_3D('',#10756,#4751,#4752);
#3968=AXIS2_PLACEMENT_3D('',#10758,#4754,#4755);
#3969=AXIS2_PLACEMENT_3D('',#10759,#4756,#4757);
#3970=AXIS2_PLACEMENT_3D('',#10760,#4758,#4759);
#3971=AXIS2_PLACEMENT_3D('',#10763,#4762,#4763);
#3972=AXIS2_PLACEMENT_3D('',#10765,#4765,#4766);
#3973=AXIS2_PLACEMENT_3D('',#10767,#4767,#4768);
#3974=AXIS2_PLACEMENT_3D('',#10768,#4769,#4770);
#3975=AXIS2_PLACEMENT_3D('',#10771,#4773,#4774);
#3976=AXIS2_PLACEMENT_3D('',#10773,#4776,#4777);
#3977=AXIS2_PLACEMENT_3D('',#10775,#4779,#4780);
#3978=AXIS2_PLACEMENT_3D('',#10777,#4781,#4782);
#3979=AXIS2_PLACEMENT_3D('',#10778,#4783,#4784);
#3980=AXIS2_PLACEMENT_3D('',#10819,#4785,#4786);
#3981=AXIS2_PLACEMENT_3D('',#10821,#4788,#4789);
#3982=AXIS2_PLACEMENT_3D('',#10824,#4791,#4792);
#3983=AXIS2_PLACEMENT_3D('',#10825,#4793,#4794);
#3984=AXIS2_PLACEMENT_3D('',#10827,#4795,#4796);
#3985=AXIS2_PLACEMENT_3D('',#10829,#4798,#4799);
#3986=AXIS2_PLACEMENT_3D('',#10832,#4801,#4802);
#3987=AXIS2_PLACEMENT_3D('',#10833,#4803,#4804);
#3988=AXIS2_PLACEMENT_3D('',#10835,#4805,#4806);
#3989=AXIS2_PLACEMENT_3D('',#10837,#4808,#4809);
#3990=AXIS2_PLACEMENT_3D('',#10840,#4810,#4811);
#3991=AXIS2_PLACEMENT_3D('',#10844,#4814,#4815);
#3992=AXIS2_PLACEMENT_3D('',#10847,#4816,#4817);
#3993=AXIS2_PLACEMENT_3D('',#10851,#4820,#4821);
#3994=AXIS2_PLACEMENT_3D('',#10854,#4822,#4823);
#3995=AXIS2_PLACEMENT_3D('',#10858,#4826,#4827);
#3996=AXIS2_PLACEMENT_3D('',#10861,#4828,#4829);
#3997=AXIS2_PLACEMENT_3D('',#10865,#4832,#4833);
#3998=AXIS2_PLACEMENT_3D('',#10868,#4836,#4837);
#3999=AXIS2_PLACEMENT_3D('',#10871,#4840,#4841);
#4000=AXIS2_PLACEMENT_3D('',#10874,#4844,#4845);
#4001=AXIS2_PLACEMENT_3D('',#10877,#4848,#4849);
#4002=AXIS2_PLACEMENT_3D('',#10883,#4853,#4854);
#4003=AXIS2_PLACEMENT_3D('',#10885,#4856,#4857);
#4004=AXIS2_PLACEMENT_3D('',#10887,#4859,#4860);
#4005=AXIS2_PLACEMENT_3D('',#10892,#4864,#4865);
#4006=AXIS2_PLACEMENT_3D('',#10897,#4869,#4870);
#4007=AXIS2_PLACEMENT_3D('',#10898,#4871,#4872);
#4008=AXIS2_PLACEMENT_3D('',#10900,#4874,#4875);
#4009=AXIS2_PLACEMENT_3D('',#10901,#4876,#4877);
#4010=AXIS2_PLACEMENT_3D('',#10902,#4878,#4879);
#4011=AXIS2_PLACEMENT_3D('',#10903,#4880,#4881);
#4012=AXIS2_PLACEMENT_3D('',#10904,#4882,#4883);
#4013=DIRECTION('axis',(0.,0.,1.));
#4014=DIRECTION('refdir',(1.,0.,0.));
#4015=DIRECTION('axis',(0.,0.,1.));
#4016=DIRECTION('refdir',(1.,0.,0.));
#4017=DIRECTION('axis',(0.,0.,1.));
#4018=DIRECTION('refdir',(1.,0.,0.));
#4019=DIRECTION('center_axis',(0.,0.,1.));
#4020=DIRECTION('ref_axis',(-0.707106781186548,0.707106781186547,0.));
#4021=DIRECTION('center_axis',(0.,0.,-1.));
#4022=DIRECTION('ref_axis',(-0.707106781186548,0.707106781186547,0.));
#4023=DIRECTION('',(0.,0.,-1.));
#4024=DIRECTION('center_axis',(0.,0.,1.));
#4025=DIRECTION('ref_axis',(-0.707106781186548,0.707106781186547,0.));
#4026=DIRECTION('',(0.,0.,1.));
#4027=DIRECTION('center_axis',(-4.44089209850063E-17,1.,0.));
#4028=DIRECTION('ref_axis',(-1.,-4.44089209850063E-17,0.));
#4029=DIRECTION('',(-1.,-4.44089209850063E-17,0.));
#4030=DIRECTION('',(0.,0.,1.));
#4031=DIRECTION('',(-1.,-4.44089209850063E-17,0.));
#4032=DIRECTION('center_axis',(0.,0.,1.));
#4033=DIRECTION('ref_axis',(1.,0.,0.));
#4034=DIRECTION('',(0.,-1.,0.));
#4035=DIRECTION('',(1.,0.,0.));
#4036=DIRECTION('',(0.,-1.,0.));
#4037=DIRECTION('center_axis',(0.,0.,-1.));
#4038=DIRECTION('ref_axis',(0.707106781186548,0.707106781186548,0.));
#4039=DIRECTION('center_axis',(0.,0.,-1.));
#4040=DIRECTION('ref_axis',(1.,0.,0.));
#4041=DIRECTION('center_axis',(0.,0.,-1.));
#4042=DIRECTION('ref_axis',(1.,0.,0.));
#4043=DIRECTION('center_axis',(0.,0.,-1.));
#4044=DIRECTION('ref_axis',(1.,0.,0.));
#4045=DIRECTION('center_axis',(0.,0.,-1.));
#4046=DIRECTION('ref_axis',(1.,0.,0.));
#4047=DIRECTION('center_axis',(0.,0.,1.));
#4048=DIRECTION('ref_axis',(0.707106781186548,0.707106781186548,0.));
#4049=DIRECTION('',(0.,0.,-1.));
#4050=DIRECTION('center_axis',(0.,0.,1.));
#4051=DIRECTION('ref_axis',(0.707106781186548,0.707106781186548,0.));
#4052=DIRECTION('center_axis',(0.,0.,1.));
#4053=DIRECTION('ref_axis',(1.,0.,0.));
#4054=DIRECTION('',(0.,-1.,0.));
#4055=DIRECTION('',(-1.,0.,0.));
#4056=DIRECTION('',(0.,-1.,0.));
#4057=DIRECTION('center_axis',(0.,0.,-1.));
#4058=DIRECTION('ref_axis',(1.,0.,0.));
#4059=DIRECTION('center_axis',(0.,0.,-1.));
#4060=DIRECTION('ref_axis',(1.,0.,0.));
#4061=DIRECTION('center_axis',(0.,0.,-1.));
#4062=DIRECTION('ref_axis',(1.,0.,0.));
#4063=DIRECTION('center_axis',(0.,0.,-1.));
#4064=DIRECTION('ref_axis',(1.,0.,0.));
#4065=DIRECTION('center_axis',(1.,0.,0.));
#4066=DIRECTION('ref_axis',(0.,1.,0.));
#4067=DIRECTION('',(0.,0.,-1.));
#4068=DIRECTION('center_axis',(0.,1.,0.));
#4069=DIRECTION('ref_axis',(0.,0.,1.));
#4070=DIRECTION('',(0.,0.,1.));
#4071=DIRECTION('center_axis',(-1.,0.,0.));
#4072=DIRECTION('ref_axis',(0.,-1.,0.));
#4073=DIRECTION('center_axis',(0.,0.,1.));
#4074=DIRECTION('ref_axis',(1.,0.,0.));
#4075=DIRECTION('',(0.,0.,-1.));
#4076=DIRECTION('center_axis',(0.,0.,1.));
#4077=DIRECTION('ref_axis',(1.,0.,0.));
#4078=DIRECTION('',(0.,0.,-1.));
#4079=DIRECTION('center_axis',(0.,0.,1.));
#4080=DIRECTION('ref_axis',(1.,0.,0.));
#4081=DIRECTION('',(0.,0.,-1.));
#4082=DIRECTION('center_axis',(0.,0.,1.));
#4083=DIRECTION('ref_axis',(1.,0.,0.));
#4084=DIRECTION('',(0.,0.,-1.));
#4085=DIRECTION('center_axis',(0.,0.,-1.));
#4086=DIRECTION('ref_axis',(1.,4.44089209850063E-17,0.));
#4087=DIRECTION('center_axis',(0.,0.,1.));
#4088=DIRECTION('ref_axis',(-1.,0.,0.));
#4089=DIRECTION('',(7.98606693011909E-17,-1.,0.));
#4090=DIRECTION('center_axis',(0.,0.,-1.));
#4091=DIRECTION('ref_axis',(-1.,0.,0.));
#4092=DIRECTION('center_axis',(0.,0.,1.));
#4093=DIRECTION('ref_axis',(-1.,0.,0.));
#4094=DIRECTION('center_axis',(0.,0.,-1.));
#4095=DIRECTION('ref_axis',(-1.,0.,0.));
#4096=DIRECTION('',(-7.98606693011909E-17,1.,0.));
#4097=DIRECTION('center_axis',(0.,0.,-1.));
#4098=DIRECTION('ref_axis',(-1.,0.,0.));
#4099=DIRECTION('',(0.,0.,1.));
#4100=DIRECTION('center_axis',(0.,0.,1.));
#4101=DIRECTION('ref_axis',(-1.,0.,0.));
#4102=DIRECTION('',(0.,0.,-1.));
#4103=DIRECTION('center_axis',(0.,0.,-1.));
#4104=DIRECTION('ref_axis',(-1.,0.,0.));
#4105=DIRECTION('',(0.,0.,1.));
#4106=DIRECTION('center_axis',(0.,0.,1.));
#4107=DIRECTION('ref_axis',(-1.,0.,0.));
#4108=DIRECTION('',(0.,0.,1.));
#4109=DIRECTION('center_axis',(0.,0.,1.));
#4110=DIRECTION('ref_axis',(-1.,0.,0.));
#4111=DIRECTION('',(0.,0.,-1.));
#4112=DIRECTION('center_axis',(0.,0.,-1.));
#4113=DIRECTION('ref_axis',(-1.,0.,0.));
#4114=DIRECTION('center_axis',(-1.,-7.98606693011909E-17,0.));
#4115=DIRECTION('ref_axis',(0.,0.,-1.));
#4116=DIRECTION('',(0.,0.,1.));
#4117=DIRECTION('',(0.,0.,-1.));
#4118=DIRECTION('',(7.98606693011909E-17,-1.,0.));
#4119=DIRECTION('center_axis',(1.,7.98606693011909E-17,0.));
#4120=DIRECTION('ref_axis',(0.,0.,1.));
#4121=DIRECTION('',(0.,0.,-1.));
#4122=DIRECTION('',(7.98606693011909E-17,-1.,0.));
#4123=DIRECTION('center_axis',(0.,0.,-1.));
#4124=DIRECTION('ref_axis',(-1.,0.,0.));
#4125=DIRECTION('center_axis',(0.,0.,-1.));
#4126=DIRECTION('ref_axis',(-1.,0.,0.));
#4127=DIRECTION('',(0.,0.,1.));
#4128=DIRECTION('center_axis',(0.,0.,1.));
#4129=DIRECTION('ref_axis',(-1.,0.,0.));
#4130=DIRECTION('',(0.,0.,-1.));
#4131=DIRECTION('center_axis',(0.,0.,1.));
#4132=DIRECTION('ref_axis',(-1.,0.,0.));
#4133=DIRECTION('center_axis',(0.,0.,-1.));
#4134=DIRECTION('ref_axis',(-1.,0.,0.));
#4135=DIRECTION('center_axis',(0.,0.,1.));
#4136=DIRECTION('ref_axis',(-1.,0.,0.));
#4137=DIRECTION('',(0.,0.,1.));
#4138=DIRECTION('center_axis',(0.,0.,-1.));
#4139=DIRECTION('ref_axis',(-1.,0.,0.));
#4140=DIRECTION('center_axis',(0.,0.,1.));
#4141=DIRECTION('ref_axis',(1.83697019872103E-16,1.,0.));
#4142=DIRECTION('center_axis',(0.,0.,-1.));
#4143=DIRECTION('ref_axis',(-1.,0.,0.));
#4144=DIRECTION('',(0.,0.,1.));
#4145=DIRECTION('center_axis',(0.,0.,1.));
#4146=DIRECTION('ref_axis',(-1.,0.,0.));
#4147=DIRECTION('',(0.,0.,-1.));
#4148=DIRECTION('center_axis',(0.,0.,1.));
#4149=DIRECTION('ref_axis',(-2.83276944882399E-16,-1.,0.));
#4150=DIRECTION('center_axis',(0.,0.,-1.));
#4151=DIRECTION('ref_axis',(-1.,0.,0.));
#4152=DIRECTION('center_axis',(0.,0.,1.));
#4153=DIRECTION('ref_axis',(-1.,0.,0.));
#4154=DIRECTION('center_axis',(0.,0.,-1.));
#4155=DIRECTION('ref_axis',(-1.,0.,0.));
#4156=DIRECTION('center_axis',(0.,0.,-1.));
#4157=DIRECTION('ref_axis',(-1.,0.,0.));
#4158=DIRECTION('',(0.,0.,-1.));
#4159=DIRECTION('center_axis',(0.,0.,1.));
#4160=DIRECTION('ref_axis',(-1.,0.,0.));
#4161=DIRECTION('center_axis',(0.,0.,-1.));
#4162=DIRECTION('ref_axis',(-1.,0.,0.));
#4163=DIRECTION('center_axis',(0.,0.,-1.));
#4164=DIRECTION('ref_axis',(-1.,0.,0.));
#4165=DIRECTION('',(0.,0.,-1.));
#4166=DIRECTION('center_axis',(0.,0.,1.));
#4167=DIRECTION('ref_axis',(-1.,0.,0.));
#4168=DIRECTION('center_axis',(0.,0.,-1.));
#4169=DIRECTION('ref_axis',(-1.,0.,0.));
#4170=DIRECTION('center_axis',(0.,0.,-1.));
#4171=DIRECTION('ref_axis',(-1.,0.,0.));
#4172=DIRECTION('',(0.,0.,-1.));
#4173=DIRECTION('center_axis',(0.,0.,1.));
#4174=DIRECTION('ref_axis',(-1.,0.,0.));
#4175=DIRECTION('center_axis',(0.,0.,-1.));
#4176=DIRECTION('ref_axis',(-1.,0.,0.));
#4177=DIRECTION('center_axis',(0.,0.,-1.));
#4178=DIRECTION('ref_axis',(-1.,0.,0.));
#4179=DIRECTION('',(0.,0.,-1.));
#4180=DIRECTION('center_axis',(0.,0.,1.));
#4181=DIRECTION('ref_axis',(-1.,0.,0.));
#4182=DIRECTION('center_axis',(0.,0.,-1.));
#4183=DIRECTION('ref_axis',(-1.,0.,0.));
#4184=DIRECTION('center_axis',(0.,0.,-1.));
#4185=DIRECTION('ref_axis',(-1.,0.,0.));
#4186=DIRECTION('',(0.,0.,-1.));
#4187=DIRECTION('center_axis',(0.,0.,1.));
#4188=DIRECTION('ref_axis',(-1.,0.,0.));
#4189=DIRECTION('center_axis',(0.,0.,-1.));
#4190=DIRECTION('ref_axis',(-1.,0.,0.));
#4191=DIRECTION('center_axis',(0.,0.,-1.));
#4192=DIRECTION('ref_axis',(-1.,0.,0.));
#4193=DIRECTION('',(0.,0.,-1.));
#4194=DIRECTION('center_axis',(0.,0.,1.));
#4195=DIRECTION('ref_axis',(-1.,0.,0.));
#4196=DIRECTION('center_axis',(0.,0.,-1.));
#4197=DIRECTION('ref_axis',(-1.,0.,0.));
#4198=DIRECTION('center_axis',(0.,0.,1.));
#4199=DIRECTION('ref_axis',(-1.,0.,0.));
#4200=DIRECTION('center_axis',(0.,1.,0.));
#4201=DIRECTION('ref_axis',(1.,0.,0.));
#4202=DIRECTION('',(-1.,0.,0.));
#4203=DIRECTION('',(1.,0.,0.));
#4204=DIRECTION('',(0.,0.,-1.));
#4205=DIRECTION('center_axis',(0.,0.,-1.));
#4206=DIRECTION('ref_axis',(-1.,0.,0.));
#4207=DIRECTION('center_axis',(0.,0.,1.));
#4208=DIRECTION('ref_axis',(-1.,0.,0.));
#4209=DIRECTION('',(0.,0.,1.));
#4210=DIRECTION('center_axis',(0.,0.,-1.));
#4211=DIRECTION('ref_axis',(-1.,0.,0.));
#4212=DIRECTION('center_axis',(0.,0.,-1.));
#4213=DIRECTION('ref_axis',(-1.,0.,0.));
#4214=DIRECTION('center_axis',(0.,0.,1.));
#4215=DIRECTION('ref_axis',(-1.,0.,0.));
#4216=DIRECTION('center_axis',(0.,0.,-1.));
#4217=DIRECTION('ref_axis',(-1.,0.,0.));
#4218=DIRECTION('',(0.,0.,-1.));
#4219=DIRECTION('center_axis',(0.,-1.,0.));
#4220=DIRECTION('ref_axis',(-1.,0.,0.));
#4221=DIRECTION('',(1.,0.,0.));
#4222=DIRECTION('',(-1.,0.,0.));
#4223=DIRECTION('',(0.,0.,-1.));
#4224=DIRECTION('center_axis',(0.,0.,-1.));
#4225=DIRECTION('ref_axis',(-1.,0.,0.));
#4226=DIRECTION('center_axis',(0.,0.,-1.));
#4227=DIRECTION('ref_axis',(-1.,0.,0.));
#4228=DIRECTION('',(0.,0.,1.));
#4229=DIRECTION('center_axis',(0.,0.,1.));
#4230=DIRECTION('ref_axis',(-1.,0.,0.));
#4231=DIRECTION('center_axis',(0.,0.,1.));
#4232=DIRECTION('ref_axis',(1.,0.,0.));
#4233=DIRECTION('center_axis',(0.,0.,1.));
#4234=DIRECTION('ref_axis',(-0.707106781186548,0.707106781186547,0.));
#4235=DIRECTION('',(1.,4.44089209850063E-17,0.));
#4236=DIRECTION('center_axis',(0.,0.,1.));
#4237=DIRECTION('ref_axis',(0.707106781186548,0.707106781186548,0.));
#4238=DIRECTION('',(0.,-1.,0.));
#4239=DIRECTION('',(-1.,0.,0.));
#4240=DIRECTION('',(0.,-1.,0.));
#4241=DIRECTION('',(1.,0.,0.));
#4242=DIRECTION('center_axis',(0.,0.,1.));
#4243=DIRECTION('ref_axis',(-1.,0.,0.));
#4244=DIRECTION('',(-1.,-1.77635683940025E-15,0.));
#4245=DIRECTION('center_axis',(0.,0.,1.));
#4246=DIRECTION('ref_axis',(-1.,0.,0.));
#4247=DIRECTION('center_axis',(0.,0.,1.));
#4248=DIRECTION('ref_axis',(1.,0.,0.));
#4249=DIRECTION('center_axis',(0.,0.,1.));
#4250=DIRECTION('ref_axis',(1.,0.,0.));
#4251=DIRECTION('center_axis',(0.,0.,1.));
#4252=DIRECTION('ref_axis',(1.,0.,0.));
#4253=DIRECTION('center_axis',(0.,0.,1.));
#4254=DIRECTION('ref_axis',(1.,0.,0.));
#4255=DIRECTION('center_axis',(-1.77635683940025E-15,1.,0.));
#4256=DIRECTION('ref_axis',(1.,1.77635683940025E-15,0.));
#4257=DIRECTION('',(0.,0.,-1.));
#4258=DIRECTION('',(1.,1.77635683940025E-15,0.));
#4259=DIRECTION('center_axis',(0.,0.,-1.));
#4260=DIRECTION('ref_axis',(-1.,0.,0.));
#4261=DIRECTION('center_axis',(0.,0.,1.));
#4262=DIRECTION('ref_axis',(-1.,0.,0.));
#4263=DIRECTION('',(0.,0.,1.));
#4264=DIRECTION('center_axis',(0.,0.,-1.));
#4265=DIRECTION('ref_axis',(-1.,0.,0.));
#4266=DIRECTION('center_axis',(0.,-1.,0.));
#4267=DIRECTION('ref_axis',(-1.,0.,0.));
#4268=DIRECTION('',(-1.,0.,0.));
#4269=DIRECTION('',(0.,0.,-1.));
#4270=DIRECTION('center_axis',(0.,0.,-1.));
#4271=DIRECTION('ref_axis',(1.,1.22464679914735E-16,0.));
#4272=DIRECTION('center_axis',(0.,0.,-1.));
#4273=DIRECTION('ref_axis',(-1.,0.,0.));
#4274=DIRECTION('center_axis',(0.,0.,1.));
#4275=DIRECTION('ref_axis',(1.,0.,0.));
#4276=DIRECTION('center_axis',(0.,0.,-1.));
#4277=DIRECTION('ref_axis',(-1.75716835696603E-10,1.,0.));
#4278=DIRECTION('center_axis',(0.,0.,-1.));
#4279=DIRECTION('ref_axis',(-1.,0.,0.));
#4280=DIRECTION('center_axis',(0.,0.,-1.));
#4281=DIRECTION('ref_axis',(-1.,0.,0.));
#4282=DIRECTION('center_axis',(0.,0.,-1.));
#4283=DIRECTION('ref_axis',(-1.,0.,0.));
#4284=DIRECTION('center_axis',(0.,0.,1.));
#4285=DIRECTION('ref_axis',(1.,0.,0.));
#4286=DIRECTION('center_axis',(0.,0.,-1.));
#4287=DIRECTION('ref_axis',(-1.,0.,0.));
#4288=DIRECTION('center_axis',(0.,0.,1.));
#4289=DIRECTION('ref_axis',(-1.,0.,0.));
#4290=DIRECTION('',(0.,0.,1.));
#4291=DIRECTION('center_axis',(0.,0.,-1.));
#4292=DIRECTION('ref_axis',(-1.,0.,0.));
#4293=DIRECTION('center_axis',(1.,0.,0.));
#4294=DIRECTION('ref_axis',(0.,1.,0.));
#4295=DIRECTION('',(0.,1.,0.));
#4296=DIRECTION('',(0.,0.,-1.));
#4297=DIRECTION('',(0.,0.,-1.));
#4298=DIRECTION('center_axis',(0.,0.,1.));
#4299=DIRECTION('ref_axis',(0.707106781186548,0.707106781186548,0.));
#4300=DIRECTION('center_axis',(0.,0.,1.));
#4301=DIRECTION('ref_axis',(0.707106781186548,0.707106781186548,0.));
#4302=DIRECTION('',(0.,0.,1.));
#4303=DIRECTION('center_axis',(-4.44089209850063E-17,1.,0.));
#4304=DIRECTION('ref_axis',(-1.,-4.44089209850063E-17,0.));
#4305=DIRECTION('',(-1.,-4.44089209850063E-17,0.));
#4306=DIRECTION('',(0.,0.,-1.));
#4307=DIRECTION('center_axis',(0.,0.,1.));
#4308=DIRECTION('ref_axis',(1.,0.,0.));
#4309=DIRECTION('center_axis',(0.,0.,-1.));
#4310=DIRECTION('ref_axis',(1.,0.,0.));
#4311=DIRECTION('',(0.,0.,-1.));
#4312=DIRECTION('center_axis',(0.,0.,1.));
#4313=DIRECTION('ref_axis',(1.,0.,0.));
#4314=DIRECTION('center_axis',(0.,0.,-1.));
#4315=DIRECTION('ref_axis',(1.,0.,0.));
#4316=DIRECTION('',(0.,0.,-1.));
#4317=DIRECTION('center_axis',(0.,0.,1.));
#4318=DIRECTION('ref_axis',(1.,0.,0.));
#4319=DIRECTION('center_axis',(0.,0.,-1.));
#4320=DIRECTION('ref_axis',(1.,0.,0.));
#4321=DIRECTION('',(0.,0.,-1.));
#4322=DIRECTION('center_axis',(0.,0.,1.));
#4323=DIRECTION('ref_axis',(1.,0.,0.));
#4324=DIRECTION('center_axis',(0.,0.,-1.));
#4325=DIRECTION('ref_axis',(1.,0.,0.));
#4326=DIRECTION('',(0.,0.,-1.));
#4327=DIRECTION('center_axis',(0.,0.,1.));
#4328=DIRECTION('ref_axis',(-0.707106781186548,0.707106781186547,0.));
#4329=DIRECTION('center_axis',(0.,0.,1.));
#4330=DIRECTION('ref_axis',(-0.707106781186548,0.707106781186547,0.));
#4331=DIRECTION('',(0.,0.,1.));
#4332=DIRECTION('center_axis',(-1.,0.,0.));
#4333=DIRECTION('ref_axis',(0.,-1.,0.));
#4334=DIRECTION('',(0.,-1.,0.));
#4335=DIRECTION('',(0.,0.,1.));
#4336=DIRECTION('center_axis',(-1.11022302462516E-15,-1.,0.));
#4337=DIRECTION('ref_axis',(0.,0.,-1.));
#4338=DIRECTION('',(1.,-1.11022302462516E-15,0.));
#4339=DIRECTION('center_axis',(0.,0.,1.));
#4340=DIRECTION('ref_axis',(1.,0.,0.));
#4341=DIRECTION('center_axis',(-1.,0.,0.));
#4342=DIRECTION('ref_axis',(0.,-1.,0.));
#4343=DIRECTION('',(0.,0.,1.));
#4344=DIRECTION('',(0.,-1.,0.));
#4345=DIRECTION('',(0.,0.,-1.));
#4346=DIRECTION('',(0.,1.,0.));
#4347=DIRECTION('',(0.,0.,-1.));
#4348=DIRECTION('',(0.,-1.,0.));
#4349=DIRECTION('',(0.,0.,1.));
#4350=DIRECTION('',(0.,1.,0.));
#4351=DIRECTION('center_axis',(0.,0.,1.));
#4352=DIRECTION('ref_axis',(1.,0.,0.));
#4353=DIRECTION('center_axis',(0.,0.,1.));
#4354=DIRECTION('ref_axis',(1.,0.,0.));
#4355=DIRECTION('',(0.,0.,-1.));
#4356=DIRECTION('center_axis',(0.,0.,-1.));
#4357=DIRECTION('ref_axis',(1.,0.,0.));
#4358=DIRECTION('center_axis',(0.,0.,1.));
#4359=DIRECTION('ref_axis',(1.,0.,0.));
#4360=DIRECTION('',(1.93082265152201E-16,1.,0.));
#4361=DIRECTION('center_axis',(0.,0.,1.));
#4362=DIRECTION('ref_axis',(1.,0.,0.));
#4363=DIRECTION('center_axis',(0.,0.,1.));
#4364=DIRECTION('ref_axis',(1.,0.,0.));
#4365=DIRECTION('center_axis',(0.,0.,-1.));
#4366=DIRECTION('ref_axis',(1.,0.,0.));
#4367=DIRECTION('',(-1.93082265152201E-16,-1.,0.));
#4368=DIRECTION('center_axis',(0.,0.,1.));
#4369=DIRECTION('ref_axis',(-1.,1.22464679914735E-16,0.));
#4370=DIRECTION('',(0.,0.,-1.));
#4371=DIRECTION('',(0.,0.,1.));
#4372=DIRECTION('',(0.,0.,1.));
#4373=DIRECTION('',(0.,0.,-1.));
#4374=DIRECTION('center_axis',(-1.11022302462516E-15,-1.,0.));
#4375=DIRECTION('ref_axis',(0.,0.,-1.));
#4376=DIRECTION('',(0.,0.,1.));
#4377=DIRECTION('',(1.,-1.11022302462516E-15,0.));
#4378=DIRECTION('',(0.,0.,-1.));
#4379=DIRECTION('',(1.,0.,0.));
#4380=DIRECTION('center_axis',(1.,0.,0.));
#4381=DIRECTION('ref_axis',(0.,1.,0.));
#4382=DIRECTION('',(0.,1.,0.));
#4383=DIRECTION('',(0.,0.,-1.));
#4384=DIRECTION('',(0.,1.,0.));
#4385=DIRECTION('center_axis',(-1.,1.93082265152201E-16,0.));
#4386=DIRECTION('ref_axis',(0.,0.,1.));
#4387=DIRECTION('',(0.,0.,-1.));
#4388=DIRECTION('',(-1.93082265152201E-16,-1.,0.));
#4389=DIRECTION('',(1.93082265152201E-16,1.,0.));
#4390=DIRECTION('center_axis',(-1.11022302462516E-15,-1.,0.));
#4391=DIRECTION('ref_axis',(0.,0.,-1.));
#4392=DIRECTION('',(1.,0.,0.));
#4393=DIRECTION('',(0.,0.,1.));
#4394=DIRECTION('',(1.,-1.11022302462516E-15,0.));
#4395=DIRECTION('center_axis',(-1.,0.,0.));
#4396=DIRECTION('ref_axis',(0.,-1.,0.));
#4397=DIRECTION('',(0.,-1.,0.));
#4398=DIRECTION('',(0.,-1.,0.));
#4399=DIRECTION('',(0.,0.,1.));
#4400=DIRECTION('center_axis',(0.,0.,1.));
#4401=DIRECTION('ref_axis',(1.,0.,0.));
#4402=DIRECTION('center_axis',(0.,0.,1.));
#4403=DIRECTION('ref_axis',(1.,0.,0.));
#4404=DIRECTION('',(1.,9.65411325761006E-17,0.));
#4405=DIRECTION('center_axis',(0.,0.,1.));
#4406=DIRECTION('ref_axis',(1.,0.,0.));
#4407=DIRECTION('center_axis',(0.,0.,1.));
#4408=DIRECTION('ref_axis',(-0.707106781186548,0.707106781186547,0.));
#4409=DIRECTION('',(-1.,-4.44089209850063E-17,0.));
#4410=DIRECTION('center_axis',(0.,0.,1.));
#4411=DIRECTION('ref_axis',(0.707106781186548,0.707106781186548,0.));
#4412=DIRECTION('center_axis',(0.,0.,-1.));
#4413=DIRECTION('ref_axis',(1.,0.,0.));
#4414=DIRECTION('center_axis',(0.,0.,-1.));
#4415=DIRECTION('ref_axis',(1.,0.,0.));
#4416=DIRECTION('center_axis',(0.,0.,1.));
#4417=DIRECTION('ref_axis',(1.,0.,0.));
#4418=DIRECTION('center_axis',(0.,0.,-1.));
#4419=DIRECTION('ref_axis',(0.707106781186548,0.707106781186548,0.));
#4420=DIRECTION('',(-1.,-4.44089209850063E-17,0.));
#4421=DIRECTION('center_axis',(0.,0.,-1.));
#4422=DIRECTION('ref_axis',(-0.707106781186548,0.707106781186547,0.));
#4423=DIRECTION('center_axis',(0.,0.,1.));
#4424=DIRECTION('ref_axis',(1.,0.,0.));
#4425=DIRECTION('',(1.,9.65411325761006E-17,0.));
#4426=DIRECTION('center_axis',(0.,0.,1.));
#4427=DIRECTION('ref_axis',(1.,0.,0.));
#4428=DIRECTION('center_axis',(0.,0.,-1.));
#4429=DIRECTION('ref_axis',(1.,0.,0.));
#4430=DIRECTION('center_axis',(0.,0.,-1.));
#4431=DIRECTION('ref_axis',(1.,0.,0.));
#4432=DIRECTION('center_axis',(0.,0.,1.));
#4433=DIRECTION('ref_axis',(1.,0.,0.));
#4434=DIRECTION('',(0.,0.,-1.));
#4435=DIRECTION('center_axis',(0.,0.,1.));
#4436=DIRECTION('ref_axis',(1.,0.,0.));
#4437=DIRECTION('',(0.,0.,-1.));
#4438=DIRECTION('center_axis',(-9.65411325761006E-17,1.,0.));
#4439=DIRECTION('ref_axis',(-1.,-9.65411325761006E-17,0.));
#4440=DIRECTION('',(0.,0.,1.));
#4441=DIRECTION('',(0.,0.,-1.));
#4442=DIRECTION('center_axis',(0.,0.,1.));
#4443=DIRECTION('ref_axis',(-0.707106781186548,0.707106781186547,0.));
#4444=DIRECTION('',(0.,0.,-1.));
#4445=DIRECTION('center_axis',(-4.44089209850063E-17,1.,0.));
#4446=DIRECTION('ref_axis',(-1.,-4.44089209850063E-17,0.));
#4447=DIRECTION('',(0.,0.,1.));
#4448=DIRECTION('center_axis',(0.,0.,1.));
#4449=DIRECTION('ref_axis',(0.707106781186548,0.707106781186548,0.));
#4450=DIRECTION('',(0.,0.,1.));
#4451=DIRECTION('center_axis',(0.,0.,1.));
#4452=DIRECTION('ref_axis',(1.,0.,0.));
#4453=DIRECTION('',(0.,0.,-1.));
#4454=DIRECTION('',(0.,0.,1.));
#4455=DIRECTION('center_axis',(0.,0.,1.));
#4456=DIRECTION('ref_axis',(1.,0.,0.));
#4457=DIRECTION('',(0.,0.,-1.));
#4458=DIRECTION('',(0.,0.,-1.));
#4459=DIRECTION('',(0.,0.,1.));
#4460=DIRECTION('center_axis',(0.,0.,1.));
#4461=DIRECTION('ref_axis',(1.,0.,0.));
#4462=DIRECTION('center_axis',(0.,0.,-1.));
#4463=DIRECTION('ref_axis',(1.,0.,0.));
#4464=DIRECTION('center_axis',(0.,0.,1.));
#4465=DIRECTION('ref_axis',(1.,0.,0.));
#4466=DIRECTION('center_axis',(0.,0.,1.));
#4467=DIRECTION('ref_axis',(1.,0.,0.));
#4468=DIRECTION('center_axis',(0.,0.,1.));
#4469=DIRECTION('ref_axis',(1.,0.,0.));
#4470=DIRECTION('center_axis',(0.,0.,1.));
#4471=DIRECTION('ref_axis',(1.,0.,0.));
#4472=DIRECTION('center_axis',(0.,0.,-1.));
#4473=DIRECTION('ref_axis',(1.,0.,0.));
#4474=DIRECTION('center_axis',(0.,0.,1.));
#4475=DIRECTION('ref_axis',(1.,0.,0.));
#4476=DIRECTION('',(0.,0.,-1.));
#4477=DIRECTION('',(0.,0.,1.));
#4478=DIRECTION('',(1.,0.,3.03858167864314E-64));
#4479=DIRECTION('axis',(0.,0.,1.));
#4480=DIRECTION('refdir',(1.,0.,0.));
#4481=DIRECTION('axis',(0.,0.,1.));
#4482=DIRECTION('refdir',(1.,0.,0.));
#4483=DIRECTION('center_axis',(0.320090567590262,-0.130983063613609,-0.938288583318659));
#4484=DIRECTION('ref_axis',(0.209385722894528,0.975685432358754,-0.0647731127154418));
#4485=DIRECTION('center_axis',(0.,0.,-1.));
#4486=DIRECTION('ref_axis',(0.,-1.,0.));
#4487=DIRECTION('',(0.,0.,1.));
#4488=DIRECTION('',(0.,0.,-1.));
#4489=DIRECTION('center_axis',(2.46519032881566E-32,1.,1.11156420409175E-33));
#4490=DIRECTION('ref_axis',(1.,0.,0.));
#4491=DIRECTION('center_axis',(2.46519032881566E-32,1.,1.11156420409175E-33));
#4492=DIRECTION('ref_axis',(1.,-2.46519032881566E-32,0.));
#4493=DIRECTION('center_axis',(2.74021732578466E-65,1.11156420409175E-33,
-1.));
#4494=DIRECTION('ref_axis',(-0.707106781186547,-0.707106781186547,0.));
#4495=DIRECTION('',(-2.74021732578466E-65,-1.11156420409175E-33,1.));
#4496=DIRECTION('center_axis',(-2.45758342800369E-16,0.,1.));
#4497=DIRECTION('ref_axis',(0.,-1.,0.));
#4498=DIRECTION('',(2.45758342800369E-16,0.,-1.));
#4499=DIRECTION('',(-2.45758342800369E-16,0.,1.));
#4500=DIRECTION('center_axis',(2.46519032881566E-32,1.,1.11156420409175E-33));
#4501=DIRECTION('ref_axis',(1.,-2.46519032881566E-32,0.));
#4502=DIRECTION('center_axis',(2.46519032881566E-32,1.,1.11156420409175E-33));
#4503=DIRECTION('ref_axis',(1.,0.,0.));
#4504=DIRECTION('center_axis',(-2.60038731962428E-16,-1.11156420409174E-33,
1.));
#4505=DIRECTION('ref_axis',(0.707106781186547,-0.707106781186547,3.14018491736755E-16));
#4506=DIRECTION('',(2.60038731962428E-16,1.11156420409174E-33,-1.));
#4507=DIRECTION('center_axis',(-2.46519032881566E-32,-1.,-1.11156420409175E-33));
#4508=DIRECTION('ref_axis',(1.,-2.46519032881566E-32,0.));
#4509=DIRECTION('center_axis',(-2.46519032881566E-32,-1.,-1.11156420409175E-33));
#4510=DIRECTION('ref_axis',(1.,0.,0.));
#4511=DIRECTION('center_axis',(2.46519032881566E-32,1.,1.11156420409175E-33));
#4512=DIRECTION('ref_axis',(1.,-2.46519032881566E-32,0.));
#4513=DIRECTION('center_axis',(-2.46519032881566E-32,-1.,-1.11156420409175E-33));
#4514=DIRECTION('ref_axis',(1.,-2.46519032881566E-32,0.));
#4515=DIRECTION('',(0.099503779210661,0.995037184191021,1.21856964739496E-17));
#4516=DIRECTION('center_axis',(0.,1.,0.));
#4517=DIRECTION('ref_axis',(1.,0.,0.));
#4518=DIRECTION('center_axis',(0.,1.,0.));
#4519=DIRECTION('ref_axis',(0.,0.,1.));
#4520=DIRECTION('center_axis',(0.,-1.,0.));
#4521=DIRECTION('ref_axis',(1.,0.,0.));
#4522=DIRECTION('center_axis',(-1.,0.,1.22464679914735E-16));
#4523=DIRECTION('ref_axis',(-1.22464679914735E-16,0.,-1.));
#4524=DIRECTION('center_axis',(0.,1.,0.));
#4525=DIRECTION('ref_axis',(1.,0.,0.));
#4526=DIRECTION('center_axis',(0.,1.,0.));
#4527=DIRECTION('ref_axis',(1.,0.,0.));
#4528=DIRECTION('center_axis',(0.,1.,0.));
#4529=DIRECTION('ref_axis',(1.,0.,0.));
#4530=DIRECTION('',(0.,-1.,0.));
#4531=DIRECTION('center_axis',(0.,-1.,0.));
#4532=DIRECTION('ref_axis',(1.,0.,0.));
#4533=DIRECTION('center_axis',(0.,-1.,0.));
#4534=DIRECTION('ref_axis',(1.,0.,0.));
#4535=DIRECTION('center_axis',(0.,1.,0.));
#4536=DIRECTION('ref_axis',(1.,0.,0.));
#4537=DIRECTION('center_axis',(0.,-1.,0.));
#4538=DIRECTION('ref_axis',(1.,0.,0.));
#4539=DIRECTION('center_axis',(0.,-1.,0.));
#4540=DIRECTION('ref_axis',(0.,0.,-1.));
#4541=DIRECTION('center_axis',(-1.,0.,-1.22464679914735E-16));
#4542=DIRECTION('ref_axis',(-1.22464679914735E-16,0.,1.));
#4543=DIRECTION('center_axis',(0.,1.,0.));
#4544=DIRECTION('ref_axis',(1.,0.,0.));
#4545=DIRECTION('',(0.,1.,0.));
#4546=DIRECTION('',(0.447213595499958,0.894427190999916,1.53824035476167E-15));
#4547=DIRECTION('',(9.47852907273728E-15,-1.22464679914735E-16,1.));
#4548=DIRECTION('',(1.,-1.22464679914734E-16,-9.47852907273726E-15));
#4549=DIRECTION('center_axis',(-1.,0.,0.));
#4550=DIRECTION('ref_axis',(0.,-0.856975948942403,-0.515356403796701));
#4551=DIRECTION('center_axis',(-1.,4.73375531825645E-16,9.77527491392238E-30));
#4552=DIRECTION('ref_axis',(0.,-0.856975948942403,-0.515356403796701));
#4553=DIRECTION('',(1.,0.,0.));
#4554=DIRECTION('center_axis',(1.,0.,0.));
#4555=DIRECTION('ref_axis',(0.,-0.856975948942403,-0.515356403796701));
#4556=DIRECTION('',(1.,0.,0.));
#4557=DIRECTION('center_axis',(0.,1.,1.3405970644157E-14));
#4558=DIRECTION('ref_axis',(0.,-1.3405970644157E-14,1.));
#4559=DIRECTION('',(0.,-1.3405970644157E-14,1.));
#4560=DIRECTION('',(-1.,0.,0.));
#4561=DIRECTION('',(-4.59580158936776E-30,1.3405970644157E-14,-1.));
#4562=DIRECTION('',(-1.,0.,0.));
#4563=DIRECTION('',(-8.46567109825012E-14,1.34336985979644E-14,-1.));
#4564=DIRECTION('',(1.,0.,0.));
#4565=DIRECTION('center_axis',(-9.66164739613336E-11,0.99645479682624,-0.0841298869723269));
#4566=DIRECTION('ref_axis',(0.,-0.0841298869723269,-0.99645479682624));
#4567=DIRECTION('center_axis',(-0.397880214666433,0.720333256010382,-0.568164883693523));
#4568=DIRECTION('ref_axis',(0.,-0.61929555078312,-0.785157959126845));
#4569=DIRECTION('center_axis',(-1.,0.,0.));
#4570=DIRECTION('ref_axis',(0.,-2.06501482580279E-14,1.));
#4571=DIRECTION('',(0.,2.06501482580279E-14,-1.));
#4572=DIRECTION('center_axis',(1.,0.,0.));
#4573=DIRECTION('ref_axis',(0.,2.06501482580279E-14,-1.));
#4574=DIRECTION('center_axis',(1.,0.,0.));
#4575=DIRECTION('ref_axis',(0.,2.06501482580279E-14,-1.));
#4576=DIRECTION('',(0.,2.06501482580279E-14,-1.));
#4577=DIRECTION('center_axis',(1.,0.,0.));
#4578=DIRECTION('ref_axis',(0.,2.06501482580279E-14,-1.));
#4579=DIRECTION('center_axis',(1.,0.,0.));
#4580=DIRECTION('ref_axis',(0.,2.06501482580279E-14,-1.));
#4581=DIRECTION('',(0.,2.06501482580279E-14,-1.));
#4582=DIRECTION('',(0.,-2.06501482580279E-14,1.));
#4583=DIRECTION('center_axis',(0.,-2.06501482580279E-14,1.));
#4584=DIRECTION('ref_axis',(-0.96833458329963,-0.249656032945195,-5.15543409382938E-15));
#4585=DIRECTION('',(0.,-2.06501482580279E-14,1.));
#4586=DIRECTION('center_axis',(0.875343730428135,0.483501141260448,9.98437024995395E-15));
#4587=DIRECTION('ref_axis',(-0.483501141260448,0.875343730428135,1.80759778100762E-14));
#4588=DIRECTION('',(3.98604745221939E-15,1.34336985979644E-14,-1.));
#4589=DIRECTION('center_axis',(0.,1.,1.34336985979644E-14));
#4590=DIRECTION('ref_axis',(0.,-1.34336985979644E-14,1.));
#4591=DIRECTION('',(3.41609069572556E-30,-1.34336985979644E-14,1.));
#4592=DIRECTION('',(1.,0.,0.));
#4593=DIRECTION('',(-3.66256848852612E-30,1.34336985979644E-14,-1.));
#4594=DIRECTION('',(3.98604745221939E-15,-1.34336985979644E-14,1.));
#4595=DIRECTION('',(0.,-1.34336985979644E-14,1.));
#4596=DIRECTION('',(1.,0.,0.));
#4597=DIRECTION('',(0.,1.34336985979644E-14,-1.));
#4598=DIRECTION('',(-1.,0.,0.));
#4599=DIRECTION('',(1.,0.,0.));
#4600=DIRECTION('center_axis',(0.,-1.,-1.34336985979644E-14));
#4601=DIRECTION('ref_axis',(0.931128250766257,-4.94844366252822E-15,0.364691898216795));
#4602=DIRECTION('',(0.,-1.34336985979644E-14,1.));
#4603=DIRECTION('center_axis',(0.,-1.,-1.34336985979644E-14));
#4604=DIRECTION('ref_axis',(0.931128250766266,4.89134281730073E-15,-0.364691898216773));
#4605=DIRECTION('',(1.,0.,0.));
#4606=DIRECTION('center_axis',(0.,-1.,-1.34336985979644E-14));
#4607=DIRECTION('ref_axis',(-0.931128250766266,4.94844366252789E-15,-0.364691898216773));
#4608=DIRECTION('',(0.,1.34336985979644E-14,-1.));
#4609=DIRECTION('center_axis',(0.,-1.,-1.34336985979644E-14));
#4610=DIRECTION('ref_axis',(-0.931128250766257,-4.89134281730107E-15,0.364691898216796));
#4611=DIRECTION('center_axis',(-9.65921356460478E-11,0.996454796826234,
0.0841298869723967));
#4612=DIRECTION('ref_axis',(-1.,-9.69357927260716E-11,-2.00173849130284E-24));
#4613=DIRECTION('center_axis',(-0.397880214666509,0.72033325601031,0.568164883693561));
#4614=DIRECTION('ref_axis',(-0.875343730427616,-0.483501141261388,-9.98437024997336E-15));
#4615=DIRECTION('',(-1.,0.,0.));
#4616=DIRECTION('',(1.,0.,0.));
#4617=DIRECTION('center_axis',(9.66186865354504E-11,0.996454796826236,0.0841298869723767));
#4618=DIRECTION('ref_axis',(0.,-0.0841298869723767,0.996454796826236));
#4619=DIRECTION('center_axis',(0.397880214666504,0.72033325601032,0.568164883693552));
#4620=DIRECTION('ref_axis',(0.,-0.619295550783173,0.785157959126803));
#4621=DIRECTION('center_axis',(1.,0.,0.));
#4622=DIRECTION('ref_axis',(0.,2.06501482580279E-14,-1.));
#4623=DIRECTION('',(0.,-2.06501482580279E-14,1.));
#4624=DIRECTION('center_axis',(-1.,0.,0.));
#4625=DIRECTION('ref_axis',(0.,2.06501482580279E-14,-1.));
#4626=DIRECTION('center_axis',(-1.,0.,0.));
#4627=DIRECTION('ref_axis',(0.,2.06501482580279E-14,-1.));
#4628=DIRECTION('',(0.,-2.06501482580279E-14,1.));
#4629=DIRECTION('center_axis',(-1.,0.,0.));
#4630=DIRECTION('ref_axis',(0.,2.06501482580279E-14,-1.));
#4631=DIRECTION('center_axis',(-1.,0.,0.));
#4632=DIRECTION('ref_axis',(0.,2.06501482580279E-14,-1.));
#4633=DIRECTION('',(0.,-2.06501482580279E-14,1.));
#4634=DIRECTION('',(0.,2.06501482580279E-14,-1.));
#4635=DIRECTION('center_axis',(0.,2.06501482580279E-14,-1.));
#4636=DIRECTION('ref_axis',(0.96833458329963,-0.249656032945195,-5.15543409382938E-15));
#4637=DIRECTION('',(0.,2.06501482580279E-14,-1.));
#4638=DIRECTION('center_axis',(-0.875343730428135,0.483501141260448,9.98437024995395E-15));
#4639=DIRECTION('ref_axis',(-0.483501141260448,-0.875343730428135,-1.80759778100762E-14));
#4640=DIRECTION('center_axis',(9.65687168119455E-11,0.996454796826238,-0.0841298869723577));
#4641=DIRECTION('ref_axis',(1.,-9.69124780425544E-11,-2.22044605125157E-15));
#4642=DIRECTION('center_axis',(0.397880214666428,0.720333256010373,-0.568164883693538));
#4643=DIRECTION('ref_axis',(0.875343730427669,-0.483501141261293,-9.98437024997138E-15));
#4644=DIRECTION('',(-1.,0.,0.));
#4645=DIRECTION('',(-1.,0.,0.));
#4646=DIRECTION('',(-1.,0.,0.));
#4647=DIRECTION('',(-1.,0.,0.));
#4648=DIRECTION('center_axis',(-1.,0.,0.));
#4649=DIRECTION('ref_axis',(0.,2.06501482580279E-14,-1.));
#4650=DIRECTION('',(1.,0.,0.));
#4651=DIRECTION('center_axis',(-1.,0.,0.));
#4652=DIRECTION('ref_axis',(0.,2.06501482580279E-14,-1.));
#4653=DIRECTION('center_axis',(-1.,5.07530525542928E-16,1.04805805979363E-29));
#4654=DIRECTION('ref_axis',(0.,2.06501482580279E-14,-1.));
#4655=DIRECTION('',(1.,0.,0.));
#4656=DIRECTION('center_axis',(-1.,0.,0.));
#4657=DIRECTION('ref_axis',(0.,2.06501482580279E-14,-1.));
#4658=DIRECTION('',(1.,0.,0.));
#4659=DIRECTION('center_axis',(1.,-4.73375531825645E-16,-9.77527491392238E-30));
#4660=DIRECTION('ref_axis',(0.,2.06501482580279E-14,-1.));
#4661=DIRECTION('center_axis',(0.205893312151493,0.978574444797782,1.66975368979142E-14));
#4662=DIRECTION('ref_axis',(0.6935797388055,-0.145930062268619,-0.705444230853702));
#4663=DIRECTION('center_axis',(0.0189098205110957,0.999821193358212,1.47263251577015E-14));
#4664=DIRECTION('ref_axis',(0.999821193358212,-0.0189098205110957,3.43038498353628E-13));
#4665=DIRECTION('center_axis',(0.,1.34691312476865E-14,-1.));
#4666=DIRECTION('ref_axis',(-1.,0.,0.));
#4667=DIRECTION('center_axis',(0.0189098207479462,-0.999821193353732,-1.47263251576356E-14));
#4668=DIRECTION('ref_axis',(-0.999821193353732,-0.0189098207479462,9.81507817551612E-10));
#4669=DIRECTION('center_axis',(0.,-1.34691312476865E-14,1.));
#4670=DIRECTION('ref_axis',(3.90672322719098E-11,-1.,-1.34691312476865E-14));
#4671=DIRECTION('center_axis',(0.,1.34691312476865E-14,-1.));
#4672=DIRECTION('ref_axis',(3.90672322719098E-11,-1.,-1.34589310465906E-14));
#4673=DIRECTION('center_axis',(0.205893312151474,-0.978574444797786,-1.59476237126122E-14));
#4674=DIRECTION('ref_axis',(-0.693579738805507,-0.145930062268608,-0.705444230853697));
#4675=DIRECTION('center_axis',(0.796995073537471,-0.560317351299411,0.22548463049577));
#4676=DIRECTION('ref_axis',(0.575128801412667,0.818062871535941,1.09719301169377E-14));
#4677=DIRECTION('center_axis',(0.,1.3596966689821E-14,-1.));
#4678=DIRECTION('ref_axis',(1.,0.,0.));
#4679=DIRECTION('center_axis',(-0.796995073537474,-0.560317351299411,0.22548463049576));
#4680=DIRECTION('ref_axis',(1.97372982155583E-15,0.373327698421758,0.927699536267596));
#4681=DIRECTION('center_axis',(0.,-1.34691312476865E-14,1.));
#4682=DIRECTION('ref_axis',(1.,0.,0.));
#4683=DIRECTION('center_axis',(0.,-1.34691312476865E-14,1.));
#4684=DIRECTION('ref_axis',(1.,0.,0.));
#4685=DIRECTION('center_axis',(0.,1.3405970644157E-14,-1.));
#4686=DIRECTION('ref_axis',(-1.,0.,0.));
#4687=DIRECTION('',(0.,1.,1.3405970644157E-14));
#4688=DIRECTION('',(-1.,-8.57453156696009E-15,-1.14949918474065E-28));
#4689=DIRECTION('',(-4.73375531825644E-16,1.,1.3405970644157E-14));
#4690=DIRECTION('',(-1.,0.,0.));
#4691=DIRECTION('',(-9.46751063651287E-16,-1.,-1.3405970644157E-14));
#4692=DIRECTION('',(-1.,8.57453156696009E-15,1.14949918474065E-28));
#4693=DIRECTION('',(-6.3441315692866E-16,-1.,-1.3405970644157E-14));
#4694=DIRECTION('center_axis',(0.,1.3405970644157E-14,-1.));
#4695=DIRECTION('ref_axis',(1.,0.,0.));
#4696=DIRECTION('center_axis',(0.,1.34242899282642E-14,-1.));
#4697=DIRECTION('ref_axis',(1.,0.,0.));
#4698=DIRECTION('',(0.,1.34242899282642E-14,-1.));
#4699=DIRECTION('center_axis',(0.,1.34242899282642E-14,-1.));
#4700=DIRECTION('ref_axis',(1.,0.,0.));
#4701=DIRECTION('center_axis',(0.,-0.228768026855979,-0.973480965344686));
#4702=DIRECTION('ref_axis',(0.,-0.973480965344686,0.228768026855979));
#4703=DIRECTION('',(0.,1.34242899282642E-14,-1.));
#4704=DIRECTION('center_axis',(0.,-1.3495377654888E-14,1.));
#4705=DIRECTION('ref_axis',(1.,0.,0.));
#4706=DIRECTION('center_axis',(0.,1.34242899282642E-14,-1.));
#4707=DIRECTION('ref_axis',(1.,0.,0.));
#4708=DIRECTION('center_axis',(0.,1.3495377654888E-14,-1.));
#4709=DIRECTION('ref_axis',(1.,0.,0.));
#4710=DIRECTION('',(0.,1.34242899282642E-14,-1.));
#4711=DIRECTION('center_axis',(0.,-1.3405970644157E-14,1.));
#4712=DIRECTION('ref_axis',(1.,0.,0.));
#4713=DIRECTION('center_axis',(-1.,4.44089209850064E-15,9.17050802319428E-29));
#4714=DIRECTION('ref_axis',(3.45402718772271E-15,0.782144130186307,0.62309755224612));
#4715=DIRECTION('center_axis',(1.,-6.3441315692866E-16,-1.31007257474204E-29));
#4716=DIRECTION('ref_axis',(3.45402718772271E-15,0.782144130186307,0.62309755224612));
#4717=DIRECTION('',(1.,-4.44089209850064E-15,-9.17050802319428E-29));
#4718=DIRECTION('center_axis',(-1.,5.07530525542928E-16,1.04805805979363E-29));
#4719=DIRECTION('ref_axis',(3.45402718772271E-15,0.782144130186307,0.62309755224612));
#4720=DIRECTION('center_axis',(1.,-5.07530525542928E-16,-1.04805805979363E-29));
#4721=DIRECTION('ref_axis',(5.07530525542928E-16,1.,2.06501482580279E-14));
#4722=DIRECTION('',(0.,-2.06501482580279E-14,1.));
#4723=DIRECTION('',(0.,1.,1.3405970644157E-14));
#4724=DIRECTION('center_axis',(4.44089209850064E-15,1.,2.06501482580279E-14));
#4725=DIRECTION('ref_axis',(-1.,4.44089209850064E-15,9.17050802319428E-29));
#4726=DIRECTION('',(0.,-2.06501482580279E-14,1.));
#4727=DIRECTION('center_axis',(-1.,0.,0.));
#4728=DIRECTION('ref_axis',(0.,0.782144130186307,0.623097552246119));
#4729=DIRECTION('center_axis',(1.,-4.73375531825645E-16,-9.77527491392238E-30));
#4730=DIRECTION('ref_axis',(0.,0.782144130186307,0.623097552246119));
#4731=DIRECTION('',(1.,0.,0.));
#4732=DIRECTION('center_axis',(-1.,0.,0.));
#4733=DIRECTION('ref_axis',(0.,0.782144130186307,0.623097552246119));
#4734=DIRECTION('center_axis',(-1.,4.73375531825645E-16,9.77527491392238E-30));
#4735=DIRECTION('ref_axis',(-4.73375531825645E-16,-1.,-2.06501482580279E-14));
#4736=DIRECTION('',(0.,1.,1.3405970644157E-14));
#4737=DIRECTION('',(0.,-2.06501482580279E-14,1.));
#4738=DIRECTION('center_axis',(-1.,0.,0.));
#4739=DIRECTION('ref_axis',(0.,-1.34336985979644E-14,1.));
#4740=DIRECTION('',(0.,1.,1.3495377654888E-14));
#4741=DIRECTION('',(0.,-1.34336985979644E-14,1.));
#4742=DIRECTION('',(0.,1.,1.3495377654888E-14));
#4743=DIRECTION('center_axis',(0.,1.3495377654888E-14,-1.));
#4744=DIRECTION('ref_axis',(-1.,0.,0.));
#4745=DIRECTION('',(0.,1.,1.3495377654888E-14));
#4746=DIRECTION('',(-1.,0.,0.));
#4747=DIRECTION('center_axis',(1.,0.,0.));
#4748=DIRECTION('ref_axis',(0.,1.34336985979644E-14,-1.));
#4749=DIRECTION('',(0.,1.,1.3495377654888E-14));
#4750=DIRECTION('',(0.,1.34336985979644E-14,-1.));
#4751=DIRECTION('center_axis',(0.,-1.3495377654888E-14,1.));
#4752=DIRECTION('ref_axis',(1.,0.,0.));
#4753=DIRECTION('',(1.,0.,0.));
#4754=DIRECTION('center_axis',(0.,1.,1.3495377654888E-14));
#4755=DIRECTION('ref_axis',(0.,-1.3495377654888E-14,1.));
#4756=DIRECTION('center_axis',(0.,-1.3405970644157E-14,1.));
#4757=DIRECTION('ref_axis',(1.,0.,0.));
#4758=DIRECTION('center_axis',(-1.,9.46751063651287E-16,1.95505498278447E-29));
#4759=DIRECTION('ref_axis',(-9.46751063651287E-16,-1.,-2.06501482580279E-14));
#4760=DIRECTION('',(6.8321813914511E-30,-1.34336985979644E-14,1.));
#4761=DIRECTION('',(0.,-2.06501482580279E-14,1.));
#4762=DIRECTION('center_axis',(8.57453156696009E-15,1.,2.06501482580279E-14));
#4763=DIRECTION('ref_axis',(-1.,8.57453156696009E-15,1.77065348100866E-28));
#4764=DIRECTION('',(0.,-2.06501482580279E-14,1.));
#4765=DIRECTION('center_axis',(-1.,6.3441315692866E-16,1.31007257474204E-29));
#4766=DIRECTION('ref_axis',(-6.3441315692866E-16,-1.,-2.06501482580279E-14));
#4767=DIRECTION('center_axis',(1.,-6.3441315692866E-16,-1.31007257474204E-29));
#4768=DIRECTION('ref_axis',(0.,2.06501482580279E-14,-1.));
#4769=DIRECTION('center_axis',(1.,4.73375531825644E-16,9.77527491392236E-30));
#4770=DIRECTION('ref_axis',(-4.73375531825644E-16,1.,2.06501482580279E-14));
#4771=DIRECTION('',(0.,-2.06501482580279E-14,1.));
#4772=DIRECTION('',(3.41609069572556E-30,1.34336985979644E-14,-1.));
#4773=DIRECTION('center_axis',(-8.57453156696009E-15,1.,2.06501482580279E-14));
#4774=DIRECTION('ref_axis',(-1.,-8.57453156696009E-15,-1.77065348100866E-28));
#4775=DIRECTION('',(0.,-2.06501482580279E-14,1.));
#4776=DIRECTION('center_axis',(0.,1.,2.06501482580279E-14));
#4777=DIRECTION('ref_axis',(-1.,0.,0.));
#4778=DIRECTION('',(0.,-2.06501482580279E-14,1.));
#4779=DIRECTION('center_axis',(1.,0.,0.));
#4780=DIRECTION('ref_axis',(0.,1.,2.06501482580279E-14));
#4781=DIRECTION('center_axis',(-1.,0.,0.));
#4782=DIRECTION('ref_axis',(0.,2.06501482580279E-14,-1.));
#4783=DIRECTION('center_axis',(0.,1.,1.34336985979644E-14));
#4784=DIRECTION('ref_axis',(0.,-1.34336985979644E-14,1.));
#4785=DIRECTION('center_axis',(-1.,0.,0.));
#4786=DIRECTION('ref_axis',(0.,2.06501482580279E-14,-1.));
#4787=DIRECTION('',(1.,0.,0.));
#4788=DIRECTION('center_axis',(0.,-2.06501482580279E-14,1.));
#4789=DIRECTION('ref_axis',(-1.,0.,0.));
#4790=DIRECTION('',(0.,-2.06501482580279E-14,1.));
#4791=DIRECTION('center_axis',(0.,2.06501482580279E-14,-1.));
#4792=DIRECTION('ref_axis',(-1.,0.,0.));
#4793=DIRECTION('center_axis',(0.,-2.06501482580279E-14,1.));
#4794=DIRECTION('ref_axis',(-1.,0.,0.));
#4795=DIRECTION('center_axis',(0.,-2.06501482580279E-14,1.));
#4796=DIRECTION('ref_axis',(-1.,0.,0.));
#4797=DIRECTION('',(0.,-2.06501482580279E-14,1.));
#4798=DIRECTION('center_axis',(0.,-2.06501482580279E-14,1.));
#4799=DIRECTION('ref_axis',(-1.,0.,0.));
#4800=DIRECTION('',(0.,-2.06501482580279E-14,1.));
#4801=DIRECTION('center_axis',(0.,2.06501482580279E-14,-1.));
#4802=DIRECTION('ref_axis',(-1.,0.,0.));
#4803=DIRECTION('center_axis',(0.,-2.06501482580279E-14,1.));
#4804=DIRECTION('ref_axis',(-1.,0.,0.));
#4805=DIRECTION('center_axis',(0.,-2.06501482580279E-14,1.));
#4806=DIRECTION('ref_axis',(-1.,0.,0.));
#4807=DIRECTION('',(0.,-2.06501482580279E-14,1.));
#4808=DIRECTION('center_axis',(0.,1.,2.06501482580279E-14));
#4809=DIRECTION('ref_axis',(1.,0.,0.));
#4810=DIRECTION('center_axis',(0.,1.,2.06501482580279E-14));
#4811=DIRECTION('ref_axis',(-0.931128250766261,-7.53094176667825E-15,0.364691898216786));
#4812=DIRECTION('',(0.,2.06501482580279E-14,-1.));
#4813=DIRECTION('',(-1.,0.,0.));
#4814=DIRECTION('center_axis',(0.,1.,2.06501482580279E-14));
#4815=DIRECTION('ref_axis',(1.,0.,0.));
#4816=DIRECTION('center_axis',(0.,1.,2.06501482580279E-14));
#4817=DIRECTION('ref_axis',(-0.931128250766262,7.53094176667819E-15,-0.364691898216783));
#4818=DIRECTION('',(1.,0.,0.));
#4819=DIRECTION('',(0.,2.06501482580279E-14,-1.));
#4820=DIRECTION('center_axis',(0.,1.,2.06501482580279E-14));
#4821=DIRECTION('ref_axis',(1.,0.,0.));
#4822=DIRECTION('center_axis',(0.,1.,2.06501482580279E-14));
#4823=DIRECTION('ref_axis',(0.931128250766261,-7.53094176667825E-15,0.364691898216786));
#4824=DIRECTION('',(-1.,0.,0.));
#4825=DIRECTION('',(0.,-2.06501482580279E-14,1.));
#4826=DIRECTION('center_axis',(0.,1.,2.06501482580279E-14));
#4827=DIRECTION('ref_axis',(1.,0.,0.));
#4828=DIRECTION('center_axis',(0.,1.,2.06501482580279E-14));
#4829=DIRECTION('ref_axis',(0.931128250766262,7.5309417666782E-15,-0.364691898216783));
#4830=DIRECTION('',(0.,-2.06501482580279E-14,1.));
#4831=DIRECTION('',(1.,0.,0.));
#4832=DIRECTION('center_axis',(0.504357524548483,-0.840595874247474,0.197540030448137));
#4833=DIRECTION('ref_axis',(-0.573525705460075,-0.497124666915296,-0.651103164422413));
#4834=DIRECTION('',(0.504357524548483,-0.840595874247474,0.197540030448137));
#4835=DIRECTION('',(-0.504357524548483,0.840595874247474,-0.197540030448137));
#4836=DIRECTION('center_axis',(-0.504357524548482,0.840595874247467,0.197540030448173));
#4837=DIRECTION('ref_axis',(-0.573525705460073,-0.497124666915322,0.651103164422395));
#4838=DIRECTION('',(0.504357524548482,-0.840595874247467,-0.197540030448173));
#4839=DIRECTION('',(-0.504357524548482,0.840595874247467,0.197540030448173));
#4840=DIRECTION('center_axis',(-0.504357524548482,-0.840595874247467,-0.197540030448173));
#4841=DIRECTION('ref_axis',(0.573525705460073,-0.497124666915322,0.651103164422395));
#4842=DIRECTION('',(-0.504357524548482,-0.840595874247467,-0.197540030448173));
#4843=DIRECTION('',(0.504357524548482,0.840595874247467,0.197540030448173));
#4844=DIRECTION('center_axis',(-0.857492925712544,0.514495755427527,6.91158090834539E-15));
#4845=DIRECTION('ref_axis',(-4.32986979603811E-15,-2.06501482580279E-14,
1.));
#4846=DIRECTION('',(0.,1.34336985979644E-14,-1.));
#4847=DIRECTION('',(0.504357524548483,0.840595874247474,-0.197540030448137));
#4848=DIRECTION('center_axis',(-1.,0.,0.));
#4849=DIRECTION('ref_axis',(0.,-2.06501482580279E-14,1.));
#4850=DIRECTION('',(0.,1.,2.06501482580279E-14));
#4851=DIRECTION('',(0.,-2.06501482580279E-14,1.));
#4852=DIRECTION('',(0.,1.,2.06501482580279E-14));
#4853=DIRECTION('center_axis',(0.504357524548483,0.840595874247474,-0.197540030448137));
#4854=DIRECTION('ref_axis',(0.573525705460075,-0.497124666915296,-0.651103164422413));
#4855=DIRECTION('',(-0.504357524548483,-0.840595874247474,0.197540030448137));
#4856=DIRECTION('center_axis',(0.,-0.228768026855979,-0.973480965344686));
#4857=DIRECTION('ref_axis',(0.,0.973480965344686,-0.228768026855979));
#4858=DIRECTION('',(1.,0.,0.));
#4859=DIRECTION('center_axis',(0.,2.06501482580279E-14,-1.));
#4860=DIRECTION('ref_axis',(-1.,0.,0.));
#4861=DIRECTION('',(-1.,0.,0.));
#4862=DIRECTION('',(0.,1.,2.06501482580279E-14));
#4863=DIRECTION('',(-1.,0.,0.));
#4864=DIRECTION('center_axis',(1.,0.,0.));
#4865=DIRECTION('ref_axis',(0.,2.06501482580279E-14,-1.));
#4866=DIRECTION('',(0.,-1.34336985979644E-14,1.));
#4867=DIRECTION('',(0.,1.,2.06501482580279E-14));
#4868=DIRECTION('',(0.,2.06501482580279E-14,-1.));
#4869=DIRECTION('center_axis',(0.857492925712544,0.514495755427527,6.91158090834539E-15));
#4870=DIRECTION('ref_axis',(-4.32986979603811E-15,2.06501482580279E-14,
-1.));
#4871=DIRECTION('center_axis',(0.,1.,2.06501482580279E-14));
#4872=DIRECTION('ref_axis',(0.,-2.06501482580279E-14,1.));
#4873=DIRECTION('',(1.,0.,0.));
#4874=DIRECTION('center_axis',(0.,-2.06501482580279E-14,1.));
#4875=DIRECTION('ref_axis',(1.,0.,0.));
#4876=DIRECTION('center_axis',(0.,-0.22876802685602,0.973480965344677));
#4877=DIRECTION('ref_axis',(0.,-0.973480965344677,-0.22876802685602));
#4878=DIRECTION('',(0.,2.46519032881566E-32,-1.));
#4879=DIRECTION('',(-1.,-1.22464679914735E-16,0.));
#4880=DIRECTION('',(-9.33975119465913E-15,-1.33907057366955E-16,-1.));
#4881=DIRECTION('',(0.999999999999999,-1.22464679914735E-16,-9.47852907273726E-15));
#4882=DIRECTION('center_axis',(0.,0.,1.));
#4883=DIRECTION('ref_axis',(1.,0.,0.));
#4884=CARTESIAN_POINT('',(0.,0.,0.));
#4885=CARTESIAN_POINT('',(0.,0.,0.));
#4886=CARTESIAN_POINT('',(0.,0.,0.));
#4887=CARTESIAN_POINT('Origin',(-47.3158858314918,-32.1125612884667,0.));
#4888=CARTESIAN_POINT('',(-55.8158858314918,-32.1125612884667,27.5));
#4889=CARTESIAN_POINT('',(-47.3158858314918,-23.6125612884667,27.5));
#4890=CARTESIAN_POINT('Origin',(-47.3158858314918,-32.1125612884667,27.5));
#4891=CARTESIAN_POINT('',(-47.3158858314918,-23.6125612884667,23.5));
#4892=CARTESIAN_POINT('',(-47.3158858314918,-23.6125612884667,0.));
#4893=CARTESIAN_POINT('',(-55.8158858314918,-32.1125612884667,23.5));
#4894=CARTESIAN_POINT('Origin',(-47.3158858314918,-32.1125612884667,23.5));
#4895=CARTESIAN_POINT('',(-55.8158858314918,-32.1125612884667,0.));
#4896=CARTESIAN_POINT('Origin',(44.1841141685082,-23.6125612884667,0.));
#4897=CARTESIAN_POINT('',(35.6841141685082,-23.6125612884667,27.5));
#4898=CARTESIAN_POINT('',(-55.8158858314918,-23.6125612884667,27.5));
#4899=CARTESIAN_POINT('',(35.6841141685082,-23.6125612884667,23.5));
#4900=CARTESIAN_POINT('',(35.6841141685082,-23.6125612884667,0.));
#4901=CARTESIAN_POINT('',(19.1841141685082,-23.6125612884667,23.5));
#4902=CARTESIAN_POINT('Origin',(-5.81588583149181,-100.112561288467,27.5));
#4903=CARTESIAN_POINT('',(-55.8158858314918,-123.612561288467,27.5));
#4904=CARTESIAN_POINT('',(-55.8158858314918,-123.612561288467,27.5));
#4905=CARTESIAN_POINT('',(44.1841141685082,-123.612561288467,27.5));
#4906=CARTESIAN_POINT('',(21.1841141685082,-123.612561288467,27.5));
#4907=CARTESIAN_POINT('',(44.1841141685082,-32.1125612884667,27.5));
#4908=CARTESIAN_POINT('',(44.1841141685082,-123.612561288467,27.5));
#4909=CARTESIAN_POINT('Origin',(35.6841141685082,-32.1125612884667,27.5));
#4910=CARTESIAN_POINT('',(32.1841141685082,-32.6125612884667,27.5));
#4911=CARTESIAN_POINT('Origin',(35.1841141685082,-32.6125612884667,27.5));
#4912=CARTESIAN_POINT('',(-49.8158858314918,-109.612561288467,27.5));
#4913=CARTESIAN_POINT('Origin',(-46.8158858314918,-109.612561288467,27.5));
#4914=CARTESIAN_POINT('',(-49.8158858314918,-32.6125612884667,27.5));
#4915=CARTESIAN_POINT('Origin',(-46.8158858314918,-32.6125612884667,27.5));
#4916=CARTESIAN_POINT('',(32.1841141685082,-109.612561288467,27.5));
#4917=CARTESIAN_POINT('Origin',(35.1841141685082,-109.612561288467,27.5));
#4918=CARTESIAN_POINT('Origin',(35.6841141685082,-32.1125612884667,0.));
#4919=CARTESIAN_POINT('',(44.1841141685082,-32.1125612884667,23.5));
#4920=CARTESIAN_POINT('',(44.1841141685082,-32.1125612884667,0.));
#4921=CARTESIAN_POINT('Origin',(35.6841141685082,-32.1125612884667,23.5));
#4922=CARTESIAN_POINT('Origin',(-5.81588583149182,-100.112561288467,23.5));
#4923=CARTESIAN_POINT('',(44.1841141685082,-123.612561288467,23.5));
#4924=CARTESIAN_POINT('',(44.1841141685082,-123.612561288467,23.5));
#4925=CARTESIAN_POINT('',(-55.8158858314918,-123.612561288467,23.5));
#4926=CARTESIAN_POINT('',(-5.81588583149181,-123.612561288467,23.5));
#4927=CARTESIAN_POINT('',(-55.8158858314918,-61.8625612884667,23.5));
#4928=CARTESIAN_POINT('',(32.1841141685082,-109.612561288467,23.5));
#4929=CARTESIAN_POINT('Origin',(35.1841141685082,-109.612561288467,23.5));
#4930=CARTESIAN_POINT('',(-49.8158858314918,-32.6125612884667,23.5));
#4931=CARTESIAN_POINT('Origin',(-46.8158858314918,-32.6125612884667,23.5));
#4932=CARTESIAN_POINT('',(-49.8158858314918,-109.612561288467,23.5));
#4933=CARTESIAN_POINT('Origin',(-46.8158858314918,-109.612561288467,23.5));
#4934=CARTESIAN_POINT('',(32.1841141685082,-32.6125612884667,23.5));
#4935=CARTESIAN_POINT('Origin',(35.1841141685082,-32.6125612884667,23.5));
#4936=CARTESIAN_POINT('Origin',(44.1841141685082,-123.612561288467,0.));
#4937=CARTESIAN_POINT('',(44.1841141685082,-123.612561288467,1.));
#4938=CARTESIAN_POINT('Origin',(-5.81588583149181,-123.612561288467,2.));
#4939=CARTESIAN_POINT('',(-55.8158858314918,-123.612561288467,1.));
#4940=CARTESIAN_POINT('Origin',(-55.8158858314918,-23.6125612884667,0.));
#4941=CARTESIAN_POINT('Origin',(35.1841141685082,-32.6125612884667,0.));
#4942=CARTESIAN_POINT('',(32.1841141685082,-32.6125612884667,0.));
#4943=CARTESIAN_POINT('Origin',(-46.8158858314918,-109.612561288467,0.));
#4944=CARTESIAN_POINT('',(-49.8158858314918,-109.612561288467,0.));
#4945=CARTESIAN_POINT('Origin',(-46.8158858314918,-32.6125612884667,0.));
#4946=CARTESIAN_POINT('',(-49.8158858314918,-32.6125612884667,0.));
#4947=CARTESIAN_POINT('Origin',(35.1841141685082,-109.612561288467,0.));
#4948=CARTESIAN_POINT('',(32.1841141685082,-109.612561288467,0.));
#4949=CARTESIAN_POINT('Origin',(-14.8158858286209,-23.6125612884667,-36.5));
#4950=CARTESIAN_POINT('',(3.18411417137905,-50.1637771425712,-36.5));
#4951=CARTESIAN_POINT('',(-14.8158858286209,-50.1637771445761,-36.5));
#4952=CARTESIAN_POINT('Origin',(-5.81588582678882,-66.6125612931697,-36.5));
#4953=CARTESIAN_POINT('',(3.18411417137905,-45.7184831839786,-36.5));
#4954=CARTESIAN_POINT('',(3.18411417137905,-23.6125612884667,-36.5));
#4955=CARTESIAN_POINT('',(-2.76603690926622,-44.0679184354909,-36.5));
#4956=CARTESIAN_POINT('Origin',(-5.81588582678882,-66.6125612931697,-36.5));
#4957=CARTESIAN_POINT('',(-8.86573475223436,-44.0679184365627,-36.5));
#4958=CARTESIAN_POINT('Origin',(-5.81588583170888,-38.6125612931697,-36.5));
#4959=CARTESIAN_POINT('',(-14.8158858286209,-45.7184831855569,-36.5));
#4960=CARTESIAN_POINT('Origin',(-5.81588582678882,-66.6125612931697,-36.5));
#4961=CARTESIAN_POINT('',(-14.8158858286209,-23.6125612884667,-36.5));
#4962=CARTESIAN_POINT('Origin',(-5.81588583170888,-38.6125612931697,-24.));
#4963=CARTESIAN_POINT('',(-2.76603690926622,-44.0679184354909,-39.5));
#4964=CARTESIAN_POINT('',(-2.76603690926622,-44.0679184354909,-24.));
#4965=CARTESIAN_POINT('',(-8.86573475223436,-44.0679184365627,-39.5));
#4966=CARTESIAN_POINT('Origin',(-5.81588583170888,-38.6125612931697,-39.5));
#4967=CARTESIAN_POINT('',(-8.86573475223436,-44.0679184365627,-24.));
#4968=CARTESIAN_POINT('Origin',(-5.81588582678882,-66.6125612931697,-24.));
#4969=CARTESIAN_POINT('',(3.18411417137905,-45.7184831839786,-31.));
#4970=CARTESIAN_POINT('',(3.18411417137905,-45.7184831839786,-24.));
#4971=CARTESIAN_POINT('',(0.703883546253374,-44.8168023634526,-31.));
#4972=CARTESIAN_POINT('Origin',(-5.81588582678882,-66.6125612931697,-31.));
#4973=CARTESIAN_POINT('',(0.703883546253377,-44.8168023634526,-27.5));
#4974=CARTESIAN_POINT('',(0.703883546253374,-44.8168023634526,-24.));
#4975=CARTESIAN_POINT('',(16.3778632931774,-61.6125612931697,-27.5));
#4976=CARTESIAN_POINT('Origin',(-5.81588582678882,-66.6125612931697,-27.5));
#4977=CARTESIAN_POINT('',(16.3778632931774,-61.6125612931697,-39.5));
#4978=CARTESIAN_POINT('',(16.3778632931774,-61.6125612931697,-24.));
#4979=CARTESIAN_POINT('Origin',(-5.81588582678882,-66.6125612931697,-39.5));
#4980=CARTESIAN_POINT('Origin',(-14.8158858286209,-23.6125612884667,-31.));
#4981=CARTESIAN_POINT('',(-14.8158858286209,-50.1637771445761,-31.));
#4982=CARTESIAN_POINT('',(-14.8158858286209,-50.1637771445761,-24.));
#4983=CARTESIAN_POINT('',(-14.8158858286209,-45.7184831855569,-31.));
#4984=CARTESIAN_POINT('',(-14.8158858286209,-45.7184831855569,-24.));
#4985=CARTESIAN_POINT('',(-14.8158858286209,-23.6125612884667,-31.));
#4986=CARTESIAN_POINT('Origin',(3.18411417137905,-23.6125612884667,-35.));
#4987=CARTESIAN_POINT('',(3.18411417137905,-50.1637771425712,-31.));
#4988=CARTESIAN_POINT('',(3.18411417137905,-50.1637771425712,-24.));
#4989=CARTESIAN_POINT('',(3.18411417137905,-23.6125612884667,-31.));
#4990=CARTESIAN_POINT('Origin',(-5.81588582678882,-66.6125612931697,-24.));
#4991=CARTESIAN_POINT('',(-28.009634946755,-61.6125612931697,-39.5));
#4992=CARTESIAN_POINT('Origin',(-5.81588582678882,-66.6125612931697,-39.5));
#4993=CARTESIAN_POINT('',(-28.009634946755,-61.6125612931697,-27.5));
#4994=CARTESIAN_POINT('',(-28.009634946755,-61.6125612931697,-24.));
#4995=CARTESIAN_POINT('',(-12.3356552074908,-44.8168023657439,-27.5));
#4996=CARTESIAN_POINT('Origin',(-5.81588582678882,-66.6125612931697,-27.5));
#4997=CARTESIAN_POINT('',(-12.3356552074908,-44.8168023657439,-31.));
#4998=CARTESIAN_POINT('',(-12.3356552074908,-44.8168023657439,-24.));
#4999=CARTESIAN_POINT('Origin',(-5.81588582678882,-66.6125612931697,-31.));
#5000=CARTESIAN_POINT('Origin',(-5.81588583170888,-38.6125612931697,-24.));
#5001=CARTESIAN_POINT('',(0.434114168291115,-38.6125612931697,-31.));
#5002=CARTESIAN_POINT('Origin',(-5.81588583170888,-38.6125612931697,-31.));
#5003=CARTESIAN_POINT('',(0.434114168291115,-38.6125612931697,-23.5));
#5004=CARTESIAN_POINT('',(0.434114168291115,-38.6125612931697,-24.));
#5005=CARTESIAN_POINT('Origin',(-5.81588583170888,-38.6125612931697,-23.5));
#5006=CARTESIAN_POINT('Origin',(-5.81588582678881,-72.9885640722748,-24.));
#5007=CARTESIAN_POINT('',(-12.2919211478377,-73.546207794132,-23.5));
#5008=CARTESIAN_POINT('',(0.660149494260106,-73.546207794132,-23.5));
#5009=CARTESIAN_POINT('Origin',(-5.81588582678881,-72.9885640722748,-23.5));
#5010=CARTESIAN_POINT('',(-12.2919211478377,-73.546207794132,-28.));
#5011=CARTESIAN_POINT('',(-12.2919211478377,-73.546207794132,-24.));
#5012=CARTESIAN_POINT('',(0.660149494260106,-73.546207794132,-28.));
#5013=CARTESIAN_POINT('Origin',(-5.81588582678881,-72.9885640722748,-28.));
#5014=CARTESIAN_POINT('',(0.660149494260106,-73.546207794132,-24.));
#5015=CARTESIAN_POINT('Origin',(-5.81588582678883,-74.1038515159892,-24.));
#5016=CARTESIAN_POINT('Origin',(-5.81588582678883,-74.1038515159892,-23.5));
#5017=CARTESIAN_POINT('Origin',(-5.81588582678883,-74.1038515159892,-28.));
#5018=CARTESIAN_POINT('Origin',(1.68411417321118,-53.6221802364031,-24.));
#5019=CARTESIAN_POINT('',(3.93411417321118,-53.6221802364031,-23.5));
#5020=CARTESIAN_POINT('Origin',(1.68411417321118,-53.6221802364031,-23.5));
#5021=CARTESIAN_POINT('',(3.93411417321118,-53.6221802364031,-28.));
#5022=CARTESIAN_POINT('',(3.93411417321118,-53.6221802364031,-24.));
#5023=CARTESIAN_POINT('Origin',(1.68411417321118,-53.6221802364031,-28.));
#5024=CARTESIAN_POINT('Origin',(9.18411417321118,-66.6125612931697,-24.));
#5025=CARTESIAN_POINT('',(11.4341141732112,-66.6125612931697,-23.5));
#5026=CARTESIAN_POINT('Origin',(9.18411417321118,-66.6125612931697,-23.5));
#5027=CARTESIAN_POINT('',(11.4341141732112,-66.6125612931697,-28.));
#5028=CARTESIAN_POINT('',(11.4341141732112,-66.6125612931697,-24.));
#5029=CARTESIAN_POINT('Origin',(9.18411417321118,-66.6125612931697,-28.));
#5030=CARTESIAN_POINT('Origin',(-20.8158858267888,-66.6125612931697,-24.));
#5031=CARTESIAN_POINT('',(-18.5658858267888,-66.6125612931697,-23.5));
#5032=CARTESIAN_POINT('Origin',(-20.8158858267888,-66.6125612931697,-23.5));
#5033=CARTESIAN_POINT('',(-18.5658858267888,-66.6125612931697,-28.));
#5034=CARTESIAN_POINT('',(-18.5658858267888,-66.6125612931697,-24.));
#5035=CARTESIAN_POINT('Origin',(-20.8158858267888,-66.6125612931697,-28.));
#5036=CARTESIAN_POINT('Origin',(-13.3158858267888,-79.6029423499363,-24.));
#5037=CARTESIAN_POINT('',(-11.0658858267888,-79.6029423499363,-23.5));
#5038=CARTESIAN_POINT('Origin',(-13.3158858267888,-79.6029423499363,-23.5));
#5039=CARTESIAN_POINT('',(-11.0658858267888,-79.6029423499363,-28.));
#5040=CARTESIAN_POINT('',(-11.0658858267888,-79.6029423499363,-24.));
#5041=CARTESIAN_POINT('Origin',(-13.3158858267888,-79.6029423499363,-28.));
#5042=CARTESIAN_POINT('Origin',(1.68411417321119,-79.6029423499362,-24.));
#5043=CARTESIAN_POINT('',(3.93411417321119,-79.6029423499362,-23.5));
#5044=CARTESIAN_POINT('Origin',(1.68411417321119,-79.6029423499362,-23.5));
#5045=CARTESIAN_POINT('',(3.93411417321119,-79.6029423499362,-28.));
#5046=CARTESIAN_POINT('',(3.93411417321119,-79.6029423499362,-24.));
#5047=CARTESIAN_POINT('Origin',(1.68411417321119,-79.6029423499362,-28.));
#5048=CARTESIAN_POINT('Origin',(-13.3158858267888,-53.6221802364031,-24.));
#5049=CARTESIAN_POINT('',(-11.0658858267888,-53.6221802364031,-23.5));
#5050=CARTESIAN_POINT('Origin',(-13.3158858267888,-53.6221802364031,-23.5));
#5051=CARTESIAN_POINT('',(-11.0658858267888,-53.6221802364031,-28.));
#5052=CARTESIAN_POINT('',(-11.0658858267888,-53.6221802364031,-24.));
#5053=CARTESIAN_POINT('Origin',(-13.3158858267888,-53.6221802364031,-28.));
#5054=CARTESIAN_POINT('Origin',(-5.81588582678882,-66.6125612931697,-28.));
#5055=CARTESIAN_POINT('',(12.9341141732112,-66.6125612931697,-28.));
#5056=CARTESIAN_POINT('Origin',(-5.81588582678882,-66.6125612931697,-28.));
#5057=CARTESIAN_POINT('Origin',(-38.009634946755,-61.6125612931697,-24.));
#5058=CARTESIAN_POINT('',(-38.009634946755,-61.6125612931697,-27.5));
#5059=CARTESIAN_POINT('',(-21.9127603891234,-61.6125612931697,-27.5));
#5060=CARTESIAN_POINT('',(-38.009634946755,-61.6125612931697,-39.5));
#5061=CARTESIAN_POINT('',(-38.009634946755,-61.6125612931697,-39.5));
#5062=CARTESIAN_POINT('',(-38.009634946755,-61.6125612931697,-24.));
#5063=CARTESIAN_POINT('Origin',(-38.009634946755,-66.6125612931697,-24.));
#5064=CARTESIAN_POINT('',(-35.009634946755,-66.6125612931697,-39.5));
#5065=CARTESIAN_POINT('Origin',(-38.009634946755,-66.6125612931697,-39.5));
#5066=CARTESIAN_POINT('',(-35.009634946755,-66.6125612931697,-27.5));
#5067=CARTESIAN_POINT('',(-35.009634946755,-66.6125612931697,-24.));
#5068=CARTESIAN_POINT('Origin',(-38.009634946755,-66.6125612931697,-27.5));
#5069=CARTESIAN_POINT('Origin',(-38.009634946755,-66.6125612931697,-24.));
#5070=CARTESIAN_POINT('',(-38.009634946755,-71.6125612931697,-27.5));
#5071=CARTESIAN_POINT('Origin',(-38.009634946755,-66.6125612931697,-27.5));
#5072=CARTESIAN_POINT('',(-38.009634946755,-71.6125612931697,-39.5));
#5073=CARTESIAN_POINT('Origin',(-38.009634946755,-66.6125612931697,-39.5));
#5074=CARTESIAN_POINT('',(-38.009634946755,-71.6125612931697,-24.));
#5075=CARTESIAN_POINT('Origin',(-28.009634946755,-71.6125612931697,-24.));
#5076=CARTESIAN_POINT('',(-28.009634946755,-71.6125612931697,-27.5));
#5077=CARTESIAN_POINT('',(-16.9127603891234,-71.6125612931697,-27.5));
#5078=CARTESIAN_POINT('',(-28.009634946755,-71.6125612931697,-39.5));
#5079=CARTESIAN_POINT('',(-38.009634946755,-71.6125612931697,-39.5));
#5080=CARTESIAN_POINT('',(-28.009634946755,-71.6125612931697,-24.));
#5081=CARTESIAN_POINT('Origin',(-5.81588582678882,-66.6125612931697,-24.));
#5082=CARTESIAN_POINT('',(16.3778632931774,-71.6125612931697,-39.5));
#5083=CARTESIAN_POINT('Origin',(-5.81588582678882,-66.6125612931697,-39.5));
#5084=CARTESIAN_POINT('',(16.3778632931774,-71.6125612931697,-27.5));
#5085=CARTESIAN_POINT('',(16.3778632931774,-71.6125612931697,-24.));
#5086=CARTESIAN_POINT('Origin',(-5.81588582678882,-66.6125612931697,-27.5));
#5087=CARTESIAN_POINT('Origin',(-5.81588583149181,-100.112561288467,-27.5));
#5088=CARTESIAN_POINT('',(-47.3158858314918,-23.6125612884667,-27.5));
#5089=CARTESIAN_POINT('',(-55.8158858314918,-32.1125612884667,-27.5));
#5090=CARTESIAN_POINT('Origin',(-47.3158858314918,-32.1125612884667,-27.5));
#5091=CARTESIAN_POINT('',(35.6841141685082,-23.6125612884667,-27.5));
#5092=CARTESIAN_POINT('',(-55.8158858314918,-23.6125612884667,-27.5));
#5093=CARTESIAN_POINT('',(44.1841141685082,-32.1125612884667,-27.5));
#5094=CARTESIAN_POINT('Origin',(35.6841141685082,-32.1125612884667,-27.5));
#5095=CARTESIAN_POINT('',(44.1841141685082,-123.612561288467,-27.5));
#5096=CARTESIAN_POINT('',(44.1841141685082,-23.6125612884667,-27.5));
#5097=CARTESIAN_POINT('',(-55.8158858314918,-123.612561288467,-27.5));
#5098=CARTESIAN_POINT('',(-5.81588583149181,-123.612561288467,-27.5));
#5099=CARTESIAN_POINT('',(-55.8158858314918,-123.612561288467,-27.5));
#5100=CARTESIAN_POINT('',(26.3778632931774,-71.6125612931697,-27.5));
#5101=CARTESIAN_POINT('',(10.2809887308428,-71.6125612931697,-27.5));
#5102=CARTESIAN_POINT('',(26.3778632931774,-61.6125612931697,-27.5));
#5103=CARTESIAN_POINT('Origin',(26.3778632931774,-66.6125612931697,-27.5));
#5104=CARTESIAN_POINT('',(5.28098873084274,-61.6125612931697,-27.5));
#5105=CARTESIAN_POINT('Origin',(-5.81588583170888,-38.6125612931697,-27.5));
#5106=CARTESIAN_POINT('',(32.1841141685082,-32.6125612884667,-27.5));
#5107=CARTESIAN_POINT('Origin',(35.1841141685082,-32.6125612884667,-27.5));
#5108=CARTESIAN_POINT('',(-49.8158858314918,-109.612561288467,-27.5));
#5109=CARTESIAN_POINT('Origin',(-46.8158858314918,-109.612561288467,-27.5));
#5110=CARTESIAN_POINT('',(-49.8158858314918,-32.6125612884667,-27.5));
#5111=CARTESIAN_POINT('Origin',(-46.8158858314918,-32.6125612884667,-27.5));
#5112=CARTESIAN_POINT('',(32.1841141685082,-109.612561288467,-27.5));
#5113=CARTESIAN_POINT('Origin',(35.1841141685082,-109.612561288467,-27.5));
#5114=CARTESIAN_POINT('Origin',(16.3778632931774,-61.6125612931697,-24.));
#5115=CARTESIAN_POINT('',(26.3778632931774,-61.6125612931697,-39.5));
#5116=CARTESIAN_POINT('',(26.3778632931774,-61.6125612931697,-24.));
#5117=CARTESIAN_POINT('',(26.3778632931774,-61.6125612931697,-39.5));
#5118=CARTESIAN_POINT('Origin',(26.3778632931774,-66.6125612931697,-24.));
#5119=CARTESIAN_POINT('',(29.3778632931774,-66.6125612931697,-39.5));
#5120=CARTESIAN_POINT('Origin',(26.3778632931774,-66.6125612931697,-39.5));
#5121=CARTESIAN_POINT('',(29.3778632931774,-66.6125612931697,-27.5));
#5122=CARTESIAN_POINT('',(29.3778632931774,-66.6125612931697,-24.));
#5123=CARTESIAN_POINT('Origin',(26.3778632931774,-66.6125612931697,-27.5));
#5124=CARTESIAN_POINT('Origin',(26.3778632931774,-71.6125612931697,-24.));
#5125=CARTESIAN_POINT('',(26.3778632931774,-71.6125612931697,-39.5));
#5126=CARTESIAN_POINT('',(26.3778632931774,-71.6125612931697,-39.5));
#5127=CARTESIAN_POINT('',(26.3778632931774,-71.6125612931697,-24.));
#5128=CARTESIAN_POINT('Origin',(26.3778632931774,-66.6125612931697,-24.));
#5129=CARTESIAN_POINT('Origin',(26.3778632931774,-66.6125612931697,-39.5));
#5130=CARTESIAN_POINT('Origin',(-5.81588583149181,-100.112561288467,-27.5));
#5131=CARTESIAN_POINT('Origin',(-5.81588583170888,-38.6125612931697,-24.));
#5132=CARTESIAN_POINT('Origin',(-5.81588583170888,-38.6125612931697,-31.));
#5133=CARTESIAN_POINT('Origin',(-5.81588583170888,-38.6125612931697,-31.));
#5134=CARTESIAN_POINT('Origin',(-5.81588582678882,-66.6125612931697,-31.));
#5135=CARTESIAN_POINT('Origin',(-5.81588583149181,-100.112561288467,-27.5));
#5136=CARTESIAN_POINT('Origin',(-5.81588582678882,-66.6125612931697,-24.));
#5137=CARTESIAN_POINT('',(12.9341141732112,-66.6125612931697,-39.5));
#5138=CARTESIAN_POINT('Origin',(-5.81588582678882,-66.6125612931697,-39.5));
#5139=CARTESIAN_POINT('',(12.9341141732112,-66.6125612931697,-24.));
#5140=CARTESIAN_POINT('Origin',(-5.81588582678882,-66.6125612931697,-39.5));
#5141=CARTESIAN_POINT('Origin',(44.1841141685082,-123.612561288467,0.));
#5142=CARTESIAN_POINT('',(44.1841141685082,-123.612561288467,-23.5));
#5143=CARTESIAN_POINT('',(44.1841141685082,-32.1125612884667,-23.5));
#5144=CARTESIAN_POINT('',(44.1841141685082,-98.6125612884667,-23.5));
#5145=CARTESIAN_POINT('',(44.1841141685082,-123.612561288467,1.));
#5146=CARTESIAN_POINT('',(44.1841141685082,-32.1125612884667,0.));
#5147=CARTESIAN_POINT('Origin',(35.6841141685082,-32.1125612884667,0.));
#5148=CARTESIAN_POINT('',(35.6841141685082,-23.6125612884667,-23.5));
#5149=CARTESIAN_POINT('Origin',(35.6841141685082,-32.1125612884667,-23.5));
#5150=CARTESIAN_POINT('',(35.6841141685082,-23.6125612884667,0.));
#5151=CARTESIAN_POINT('Origin',(44.1841141685082,-23.6125612884667,0.));
#5152=CARTESIAN_POINT('',(-47.3158858314918,-23.6125612884667,-23.5));
#5153=CARTESIAN_POINT('',(19.1841141685082,-23.6125612884667,-23.5));
#5154=CARTESIAN_POINT('',(-47.3158858314918,-23.6125612884667,0.));
#5155=CARTESIAN_POINT('Origin',(35.1841141685082,-32.6125612884667,0.));
#5156=CARTESIAN_POINT('',(32.1841141685082,-32.6125612884667,-23.5));
#5157=CARTESIAN_POINT('Origin',(35.1841141685082,-32.6125612884667,-23.5));
#5158=CARTESIAN_POINT('',(32.1841141685082,-32.6125612884667,0.));
#5159=CARTESIAN_POINT('Origin',(-46.8158858314918,-109.612561288467,0.));
#5160=CARTESIAN_POINT('',(-49.8158858314918,-109.612561288467,-23.5));
#5161=CARTESIAN_POINT('Origin',(-46.8158858314918,-109.612561288467,-23.5));
#5162=CARTESIAN_POINT('',(-49.8158858314918,-109.612561288467,0.));
#5163=CARTESIAN_POINT('Origin',(-46.8158858314918,-32.6125612884667,0.));
#5164=CARTESIAN_POINT('',(-49.8158858314918,-32.6125612884667,-23.5));
#5165=CARTESIAN_POINT('Origin',(-46.8158858314918,-32.6125612884667,-23.5));
#5166=CARTESIAN_POINT('',(-49.8158858314918,-32.6125612884667,0.));
#5167=CARTESIAN_POINT('Origin',(35.1841141685082,-109.612561288467,0.));
#5168=CARTESIAN_POINT('',(32.1841141685082,-109.612561288467,-23.5));
#5169=CARTESIAN_POINT('Origin',(35.1841141685082,-109.612561288467,-23.5));
#5170=CARTESIAN_POINT('',(32.1841141685082,-109.612561288467,0.));
#5171=CARTESIAN_POINT('Origin',(-47.3158858314918,-32.1125612884667,0.));
#5172=CARTESIAN_POINT('',(-55.8158858314918,-32.1125612884667,-23.5));
#5173=CARTESIAN_POINT('Origin',(-47.3158858314918,-32.1125612884667,-23.5));
#5174=CARTESIAN_POINT('',(-55.8158858314918,-32.1125612884667,0.));
#5175=CARTESIAN_POINT('Origin',(-55.8158858314918,-23.6125612884667,0.));
#5176=CARTESIAN_POINT('',(-55.8158858314918,-123.612561288467,-23.5));
#5177=CARTESIAN_POINT('',(-55.8158858314918,-48.6125612884667,-23.5));
#5178=CARTESIAN_POINT('',(-55.8158858314918,-123.612561288467,1.));
#5179=CARTESIAN_POINT('Origin',(-5.81588583149022,-123.612561288467,-10.625));
#5180=CARTESIAN_POINT('',(-5.81588583149104,-123.612561288467,-23.5));
#5181=CARTESIAN_POINT('Origin',(-5.81588583149181,-73.6125612884667,-23.5));
#5182=CARTESIAN_POINT('Origin',(-51.8158858314918,-109.612561288467,0.));
#5183=CARTESIAN_POINT('',(-51.8158858314918,-42.6271114807973,-23.5));
#5184=CARTESIAN_POINT('',(-51.8158858314918,-42.6271114807973,23.5));
#5185=CARTESIAN_POINT('',(-51.8158858314918,-42.6271114807973,0.));
#5186=CARTESIAN_POINT('',(-51.8158858314918,-123.612561288467,23.5));
#5187=CARTESIAN_POINT('',(-51.8158858314918,-86.8625612884667,23.5));
#5188=CARTESIAN_POINT('',(-51.8158858314918,-123.612561288467,-23.5));
#5189=CARTESIAN_POINT('',(-51.8158858314918,-123.612561288467,-5.3125));
#5190=CARTESIAN_POINT('',(-51.8158858314918,-73.6125612884667,-23.5));
#5191=CARTESIAN_POINT('',(-51.8158858314918,-101.153884802102,19.5));
#5192=CARTESIAN_POINT('',(-51.8158858314918,-101.153884802102,-19.5));
#5193=CARTESIAN_POINT('',(-51.8158858314918,-101.153884802102,0.));
#5194=CARTESIAN_POINT('',(-51.8158858314918,-118.071237774831,-19.5));
#5195=CARTESIAN_POINT('',(-51.8158858314918,-111.727230410058,-19.5));
#5196=CARTESIAN_POINT('',(-51.8158858314918,-118.071237774831,19.5));
#5197=CARTESIAN_POINT('',(-51.8158858314918,-118.071237774831,0.));
#5198=CARTESIAN_POINT('',(-51.8158858314918,-107.497892166876,19.5));
#5199=CARTESIAN_POINT('Origin',(35.1841141685082,-109.612561288467,0.));
#5200=CARTESIAN_POINT('',(32.1841141685082,-109.612561288467,19.5));
#5201=CARTESIAN_POINT('Origin',(35.1841141685082,-109.612561288467,19.5));
#5202=CARTESIAN_POINT('',(32.1841141685082,-109.612561288467,-19.5));
#5203=CARTESIAN_POINT('',(32.1841141685082,-109.612561288467,0.));
#5204=CARTESIAN_POINT('Origin',(35.1841141685082,-109.612561288467,-19.5));
#5205=CARTESIAN_POINT('Origin',(-5.81588583149181,-73.6125612884667,-19.5));
#5206=CARTESIAN_POINT('',(40.1841141685082,-118.071237774831,-19.5));
#5207=CARTESIAN_POINT('',(40.1841141685082,-101.153884802102,-19.5));
#5208=CARTESIAN_POINT('',(40.1841141685082,-73.6125612884667,-19.5));
#5209=CARTESIAN_POINT('',(34.7112506337209,-114.590151074444,-19.5));
#5210=CARTESIAN_POINT('Ctrl Pts',(40.1841141685082,-118.071237774831,-19.5));
#5211=CARTESIAN_POINT('Ctrl Pts',(40.1102412232828,-117.971921050358,-19.5));
#5212=CARTESIAN_POINT('Ctrl Pts',(39.9593404026982,-117.775920379161,-19.5));
#5213=CARTESIAN_POINT('Ctrl Pts',(39.7235244174481,-117.489817675549,-19.5));
#5214=CARTESIAN_POINT('Ctrl Pts',(39.3898618614677,-117.124404150963,-19.5));
#5215=CARTESIAN_POINT('Ctrl Pts',(38.9385802734221,-116.696179852634,-19.5));
#5216=CARTESIAN_POINT('Ctrl Pts',(38.4502037037835,-116.298911181825,-19.5));
#5217=CARTESIAN_POINT('Ctrl Pts',(37.9219604003769,-115.934911155659,-19.5));
#5218=CARTESIAN_POINT('Ctrl Pts',(37.3528139204876,-115.605044681808,-19.5));
#5219=CARTESIAN_POINT('Ctrl Pts',(36.744897315371,-115.307531736732,-19.5));
#5220=CARTESIAN_POINT('Ctrl Pts',(36.1013575113296,-115.039746221844,-19.5));
#5221=CARTESIAN_POINT('Ctrl Pts',(35.560473900462,-114.847257915446,-19.5));
#5222=CARTESIAN_POINT('Ctrl Pts',(35.1411050428269,-114.714329417629,-19.5));
#5223=CARTESIAN_POINT('Ctrl Pts',(34.8555341052401,-114.630710470282,-19.5));
#5224=CARTESIAN_POINT('Ctrl Pts',(34.7112506337209,-114.590151074444,-19.5));
#5225=CARTESIAN_POINT('',(34.7112506337209,-104.634971502489,-19.5));
#5226=CARTESIAN_POINT('Origin',(35.1841141685082,-109.612561288467,-19.5));
#5227=CARTESIAN_POINT('Ctrl Pts',(34.7112506337209,-104.634971502489,-19.5));
#5228=CARTESIAN_POINT('Ctrl Pts',(34.8555341052401,-104.594412106651,-19.5));
#5229=CARTESIAN_POINT('Ctrl Pts',(35.1411050428269,-104.510793159304,-19.5));
#5230=CARTESIAN_POINT('Ctrl Pts',(35.560473900462,-104.377864661488,-19.5));
#5231=CARTESIAN_POINT('Ctrl Pts',(36.1013575113296,-104.18537635509,-19.5));
#5232=CARTESIAN_POINT('Ctrl Pts',(36.744897315371,-103.917590840202,-19.5));
#5233=CARTESIAN_POINT('Ctrl Pts',(37.3528139204876,-103.620077895126,-19.5));
#5234=CARTESIAN_POINT('Ctrl Pts',(37.9219604003769,-103.290211421275,-19.5));
#5235=CARTESIAN_POINT('Ctrl Pts',(38.4502037037835,-102.926211395108,-19.5));
#5236=CARTESIAN_POINT('Ctrl Pts',(38.9385802734221,-102.5289427243,-19.5));
#5237=CARTESIAN_POINT('Ctrl Pts',(39.3898618614677,-102.10071842597,-19.5));
#5238=CARTESIAN_POINT('Ctrl Pts',(39.7235244174481,-101.735304901384,-19.5));
#5239=CARTESIAN_POINT('Ctrl Pts',(39.9593404026982,-101.449202197772,-19.5));
#5240=CARTESIAN_POINT('Ctrl Pts',(40.1102412232828,-101.253201526575,-19.5));
#5241=CARTESIAN_POINT('Ctrl Pts',(40.1841141685082,-101.153884802102,-19.5));
#5242=CARTESIAN_POINT('Origin',(-5.81588583149182,-100.112561288467,19.5));
#5243=CARTESIAN_POINT('',(34.7112506337209,-114.590151074444,19.5));
#5244=CARTESIAN_POINT('',(34.7112506337209,-104.634971502489,19.5));
#5245=CARTESIAN_POINT('Origin',(35.1841141685082,-109.612561288467,19.5));
#5246=CARTESIAN_POINT('',(40.1841141685082,-118.071237774831,19.5));
#5247=CARTESIAN_POINT('Ctrl Pts',(34.7112506337209,-114.590151074444,19.5));
#5248=CARTESIAN_POINT('Ctrl Pts',(34.8555341052401,-114.630710470282,19.5));
#5249=CARTESIAN_POINT('Ctrl Pts',(35.1411050428269,-114.714329417629,19.5));
#5250=CARTESIAN_POINT('Ctrl Pts',(35.560473900462,-114.847257915446,19.5));
#5251=CARTESIAN_POINT('Ctrl Pts',(36.1013575113296,-115.039746221844,19.5));
#5252=CARTESIAN_POINT('Ctrl Pts',(36.744897315371,-115.307531736732,19.5));
#5253=CARTESIAN_POINT('Ctrl Pts',(37.3528139204876,-115.605044681808,19.5));
#5254=CARTESIAN_POINT('Ctrl Pts',(37.9219604003769,-115.934911155659,19.5));
#5255=CARTESIAN_POINT('Ctrl Pts',(38.4502037037835,-116.298911181825,19.5));
#5256=CARTESIAN_POINT('Ctrl Pts',(38.9385802734221,-116.696179852634,19.5));
#5257=CARTESIAN_POINT('Ctrl Pts',(39.3898618614677,-117.124404150963,19.5));
#5258=CARTESIAN_POINT('Ctrl Pts',(39.7235244174481,-117.489817675549,19.5));
#5259=CARTESIAN_POINT('Ctrl Pts',(39.9593404026982,-117.775920379161,19.5));
#5260=CARTESIAN_POINT('Ctrl Pts',(40.1102412232828,-117.971921050358,19.5));
#5261=CARTESIAN_POINT('Ctrl Pts',(40.1841141685082,-118.071237774831,19.5));
#5262=CARTESIAN_POINT('',(40.1841141685082,-101.153884802102,19.5));
#5263=CARTESIAN_POINT('',(40.1841141685082,-86.8625612884667,19.5));
#5264=CARTESIAN_POINT('Ctrl Pts',(40.1841141685082,-101.153884802102,19.5));
#5265=CARTESIAN_POINT('Ctrl Pts',(40.1102412232828,-101.253201526575,19.5));
#5266=CARTESIAN_POINT('Ctrl Pts',(39.9593404026982,-101.449202197772,19.5));
#5267=CARTESIAN_POINT('Ctrl Pts',(39.7235244174481,-101.735304901384,19.5));
#5268=CARTESIAN_POINT('Ctrl Pts',(39.3898618614677,-102.10071842597,19.5));
#5269=CARTESIAN_POINT('Ctrl Pts',(38.9385802734221,-102.5289427243,19.5));
#5270=CARTESIAN_POINT('Ctrl Pts',(38.4502037037835,-102.926211395108,19.5));
#5271=CARTESIAN_POINT('Ctrl Pts',(37.9219604003769,-103.290211421275,19.5));
#5272=CARTESIAN_POINT('Ctrl Pts',(37.3528139204876,-103.620077895126,19.5));
#5273=CARTESIAN_POINT('Ctrl Pts',(36.744897315371,-103.917590840202,19.5));
#5274=CARTESIAN_POINT('Ctrl Pts',(36.1013575113296,-104.18537635509,19.5));
#5275=CARTESIAN_POINT('Ctrl Pts',(35.560473900462,-104.377864661488,19.5));
#5276=CARTESIAN_POINT('Ctrl Pts',(35.1411050428269,-104.510793159304,19.5));
#5277=CARTESIAN_POINT('Ctrl Pts',(34.8555341052401,-104.594412106651,19.5));
#5278=CARTESIAN_POINT('Ctrl Pts',(34.7112506337209,-104.634971502489,19.5));
#5279=CARTESIAN_POINT('Origin',(35.1841141685082,-109.612561288467,0.));
#5280=CARTESIAN_POINT('',(34.7112506337209,-104.634971502489,0.));
#5281=CARTESIAN_POINT('',(34.7112506337209,-114.590151074444,0.));
#5282=CARTESIAN_POINT('Ctrl Pts',(40.1841141685082,-101.153884802102,-19.5));
#5283=CARTESIAN_POINT('Ctrl Pts',(40.1841141685082,-101.153884802102,19.5));
#5284=CARTESIAN_POINT('Ctrl Pts',(40.1102412232828,-101.253201526575,-19.5));
#5285=CARTESIAN_POINT('Ctrl Pts',(40.1102412232828,-101.253201526575,19.5));
#5286=CARTESIAN_POINT('Ctrl Pts',(39.9593404026982,-101.449202197772,-19.5));
#5287=CARTESIAN_POINT('Ctrl Pts',(39.9593404026982,-101.449202197772,19.5));
#5288=CARTESIAN_POINT('Ctrl Pts',(39.7235244174481,-101.735304901384,-19.5));
#5289=CARTESIAN_POINT('Ctrl Pts',(39.7235244174481,-101.735304901384,19.5));
#5290=CARTESIAN_POINT('Ctrl Pts',(39.3898618614677,-102.10071842597,-19.5));
#5291=CARTESIAN_POINT('Ctrl Pts',(39.3898618614677,-102.10071842597,19.5));
#5292=CARTESIAN_POINT('Ctrl Pts',(38.9385802734221,-102.5289427243,-19.5));
#5293=CARTESIAN_POINT('Ctrl Pts',(38.9385802734221,-102.5289427243,19.5));
#5294=CARTESIAN_POINT('Ctrl Pts',(38.4502037037835,-102.926211395108,-19.5));
#5295=CARTESIAN_POINT('Ctrl Pts',(38.4502037037835,-102.926211395108,19.5));
#5296=CARTESIAN_POINT('Ctrl Pts',(37.9219604003769,-103.290211421275,-19.5));
#5297=CARTESIAN_POINT('Ctrl Pts',(37.9219604003769,-103.290211421275,19.5));
#5298=CARTESIAN_POINT('Ctrl Pts',(37.3528139204876,-103.620077895126,-19.5));
#5299=CARTESIAN_POINT('Ctrl Pts',(37.3528139204876,-103.620077895126,19.5));
#5300=CARTESIAN_POINT('Ctrl Pts',(36.744897315371,-103.917590840202,-19.5));
#5301=CARTESIAN_POINT('Ctrl Pts',(36.744897315371,-103.917590840202,19.5));
#5302=CARTESIAN_POINT('Ctrl Pts',(36.1013575113296,-104.18537635509,-19.5));
#5303=CARTESIAN_POINT('Ctrl Pts',(36.1013575113296,-104.18537635509,19.5));
#5304=CARTESIAN_POINT('Ctrl Pts',(35.560473900462,-104.377864661488,-19.5));
#5305=CARTESIAN_POINT('Ctrl Pts',(35.560473900462,-104.377864661488,19.5));
#5306=CARTESIAN_POINT('Ctrl Pts',(35.1411050428269,-104.510793159304,-19.5));
#5307=CARTESIAN_POINT('Ctrl Pts',(35.1411050428269,-104.510793159304,19.5));
#5308=CARTESIAN_POINT('Ctrl Pts',(34.8555341052401,-104.594412106651,-19.5));
#5309=CARTESIAN_POINT('Ctrl Pts',(34.8555341052401,-104.594412106651,19.5));
#5310=CARTESIAN_POINT('Ctrl Pts',(34.7112506337209,-104.634971502489,-19.5));
#5311=CARTESIAN_POINT('Ctrl Pts',(34.7112506337209,-104.634971502489,19.5));
#5312=CARTESIAN_POINT('',(40.1841141685082,-101.153884802102,0.));
#5313=CARTESIAN_POINT('Ctrl Pts',(34.7112506337209,-114.590151074444,-19.5));
#5314=CARTESIAN_POINT('Ctrl Pts',(34.7112506337209,-114.590151074444,19.5));
#5315=CARTESIAN_POINT('Ctrl Pts',(34.8555341052401,-114.630710470282,-19.5));
#5316=CARTESIAN_POINT('Ctrl Pts',(34.8555341052401,-114.630710470282,19.5));
#5317=CARTESIAN_POINT('Ctrl Pts',(35.1411050428269,-114.714329417629,-19.5));
#5318=CARTESIAN_POINT('Ctrl Pts',(35.1411050428269,-114.714329417629,19.5));
#5319=CARTESIAN_POINT('Ctrl Pts',(35.560473900462,-114.847257915446,-19.5));
#5320=CARTESIAN_POINT('Ctrl Pts',(35.560473900462,-114.847257915446,19.5));
#5321=CARTESIAN_POINT('Ctrl Pts',(36.1013575113296,-115.039746221844,-19.5));
#5322=CARTESIAN_POINT('Ctrl Pts',(36.1013575113296,-115.039746221844,19.5));
#5323=CARTESIAN_POINT('Ctrl Pts',(36.744897315371,-115.307531736732,-19.5));
#5324=CARTESIAN_POINT('Ctrl Pts',(36.744897315371,-115.307531736732,19.5));
#5325=CARTESIAN_POINT('Ctrl Pts',(37.3528139204876,-115.605044681808,-19.5));
#5326=CARTESIAN_POINT('Ctrl Pts',(37.3528139204876,-115.605044681808,19.5));
#5327=CARTESIAN_POINT('Ctrl Pts',(37.9219604003769,-115.934911155659,-19.5));
#5328=CARTESIAN_POINT('Ctrl Pts',(37.9219604003769,-115.934911155659,19.5));
#5329=CARTESIAN_POINT('Ctrl Pts',(38.4502037037835,-116.298911181825,-19.5));
#5330=CARTESIAN_POINT('Ctrl Pts',(38.4502037037835,-116.298911181825,19.5));
#5331=CARTESIAN_POINT('Ctrl Pts',(38.9385802734221,-116.696179852634,-19.5));
#5332=CARTESIAN_POINT('Ctrl Pts',(38.9385802734221,-116.696179852634,19.5));
#5333=CARTESIAN_POINT('Ctrl Pts',(39.3898618614677,-117.124404150963,-19.5));
#5334=CARTESIAN_POINT('Ctrl Pts',(39.3898618614677,-117.124404150963,19.5));
#5335=CARTESIAN_POINT('Ctrl Pts',(39.7235244174481,-117.489817675549,-19.5));
#5336=CARTESIAN_POINT('Ctrl Pts',(39.7235244174481,-117.489817675549,19.5));
#5337=CARTESIAN_POINT('Ctrl Pts',(39.9593404026982,-117.775920379161,-19.5));
#5338=CARTESIAN_POINT('Ctrl Pts',(39.9593404026982,-117.775920379161,19.5));
#5339=CARTESIAN_POINT('Ctrl Pts',(40.1102412232828,-117.971921050358,-19.5));
#5340=CARTESIAN_POINT('Ctrl Pts',(40.1102412232828,-117.971921050358,19.5));
#5341=CARTESIAN_POINT('Ctrl Pts',(40.1841141685082,-118.071237774831,-19.5));
#5342=CARTESIAN_POINT('Ctrl Pts',(40.1841141685082,-118.071237774831,19.5));
#5343=CARTESIAN_POINT('',(40.1841141685082,-118.071237774831,0.));
#5344=CARTESIAN_POINT('Origin',(-5.81588583149022,-123.612561288467,-10.625));
#5345=CARTESIAN_POINT('',(40.1841141685082,-123.612561288467,-23.5));
#5346=CARTESIAN_POINT('',(40.1841141685082,-123.612561288467,23.5));
#5347=CARTESIAN_POINT('',(40.1841141685082,-123.612561288467,-5.3125));
#5348=CARTESIAN_POINT('',(44.1841141685082,-123.612561288467,-23.5));
#5349=CARTESIAN_POINT('',(-5.81588583149104,-123.612561288467,-23.5));
#5350=CARTESIAN_POINT('',(44.1841141685082,-123.612561288467,23.5));
#5351=CARTESIAN_POINT('',(44.1841141685082,-123.612561288467,1.));
#5352=CARTESIAN_POINT('',(-5.81588583149181,-123.612561288467,23.5));
#5353=CARTESIAN_POINT('Origin',(44.1841141685082,-123.612561288467,0.));
#5354=CARTESIAN_POINT('',(44.1841141685082,-32.1125612884667,-23.5));
#5355=CARTESIAN_POINT('',(44.1841141685082,-98.6125612884667,-23.5));
#5356=CARTESIAN_POINT('',(44.1841141685082,-32.1125612884667,23.5));
#5357=CARTESIAN_POINT('',(44.1841141685082,-32.1125612884667,0.));
#5358=CARTESIAN_POINT('',(44.1841141685082,-111.862561288467,23.5));
#5359=CARTESIAN_POINT('Origin',(40.1841141685082,-73.6125612884667,-2.22044604925031E-15));
#5360=CARTESIAN_POINT('',(40.1841141685082,-42.6271114807973,23.5));
#5361=CARTESIAN_POINT('',(40.1841141685082,-42.6271114807973,-23.5));
#5362=CARTESIAN_POINT('',(40.1841141685082,-42.6271114807973,0.));
#5363=CARTESIAN_POINT('',(40.1841141685082,-73.6125612884667,-23.5));
#5364=CARTESIAN_POINT('',(40.1841141685082,-86.8625612884667,23.5));
#5365=CARTESIAN_POINT('Origin',(-5.81588583149022,-123.612561288467,-10.625));
#5366=CARTESIAN_POINT('',(-55.8158858314918,-123.612561288467,23.5));
#5367=CARTESIAN_POINT('',(-5.81588583149181,-123.612561288467,23.5));
#5368=CARTESIAN_POINT('',(-55.8158858314918,-123.612561288467,-23.5));
#5369=CARTESIAN_POINT('',(-55.8158858314918,-123.612561288467,1.));
#5370=CARTESIAN_POINT('',(-5.81588583149104,-123.612561288467,-23.5));
#5371=CARTESIAN_POINT('Origin',(-55.8158858314918,-23.6125612884667,0.));
#5372=CARTESIAN_POINT('',(-55.8158858314918,-32.1125612884667,-23.5));
#5373=CARTESIAN_POINT('',(-55.8158858314918,-48.6125612884667,-23.5));
#5374=CARTESIAN_POINT('',(-55.8158858314918,-32.1125612884667,23.5));
#5375=CARTESIAN_POINT('',(-55.8158858314918,-61.8625612884667,23.5));
#5376=CARTESIAN_POINT('',(-55.8158858314918,-32.1125612884667,0.));
#5377=CARTESIAN_POINT('Origin',(-5.81588583149181,-73.6125612884667,-23.5));
#5378=CARTESIAN_POINT('',(35.1841141685082,-37.6125612884667,-23.5));
#5379=CARTESIAN_POINT('Ctrl Pts',(40.1841141685082,-42.6271114807973,-23.5));
#5380=CARTESIAN_POINT('Ctrl Pts',(40.1706489705495,-42.5006784152649,-23.5));
#5381=CARTESIAN_POINT('Ctrl Pts',(40.1358530435898,-42.2501884518569,-23.5));
#5382=CARTESIAN_POINT('Ctrl Pts',(40.0600617630456,-41.8815822504811,-23.5));
#5383=CARTESIAN_POINT('Ctrl Pts',(39.9110424065878,-41.4045972785593,-23.5));
#5384=CARTESIAN_POINT('Ctrl Pts',(39.6396924909561,-40.8340673384017,-23.5));
#5385=CARTESIAN_POINT('Ctrl Pts',(39.2767708720173,-40.2912011018655,-23.5));
#5386=CARTESIAN_POINT('Ctrl Pts',(38.8165690009003,-39.7777231148301,-23.5));
#5387=CARTESIAN_POINT('Ctrl Pts',(38.2591470065733,-39.2936152124012,-23.5));
#5388=CARTESIAN_POINT('Ctrl Pts',(37.6112299315616,-38.836845767157,-23.5));
#5389=CARTESIAN_POINT('Ctrl Pts',(36.8810004791584,-38.404942794077,-23.5));
#5390=CARTESIAN_POINT('Ctrl Pts',(36.2369876907071,-38.0774947544073,-23.5));
#5391=CARTESIAN_POINT('Ctrl Pts',(35.7225658163632,-37.8413983383143,-23.5));
#5392=CARTESIAN_POINT('Ctrl Pts',(35.3658867313652,-37.6881488974809,-23.5));
#5393=CARTESIAN_POINT('Ctrl Pts',(35.1841141685082,-37.6125612884667,-23.5));
#5394=CARTESIAN_POINT('',(30.1841141685082,-32.6125612884667,-23.5));
#5395=CARTESIAN_POINT('Origin',(35.1841141685082,-32.6125612884667,-23.5));
#5396=CARTESIAN_POINT('',(22.8420908495144,-27.6125612884667,-23.5));
#5397=CARTESIAN_POINT('Ctrl Pts',(30.1841141685082,-32.6125612884667,-23.5));
#5398=CARTESIAN_POINT('Ctrl Pts',(30.1385309124245,-32.4174747476918,-23.5));
#5399=CARTESIAN_POINT('Ctrl Pts',(30.0383218980384,-32.0357931133526,-23.5));
#5400=CARTESIAN_POINT('Ctrl Pts',(29.8608806263465,-31.4887452320959,-23.5));
#5401=CARTESIAN_POINT('Ctrl Pts',(29.5691462799824,-30.811133414901,-23.5));
#5402=CARTESIAN_POINT('Ctrl Pts',(29.1065091956034,-30.0561175014088,-23.5));
#5403=CARTESIAN_POINT('Ctrl Pts',(28.5378515465436,-29.4006612016683,-23.5));
#5404=CARTESIAN_POINT('Ctrl Pts',(27.8556125074011,-28.851864580266,-23.5));
#5405=CARTESIAN_POINT('Ctrl Pts',(27.0576998311819,-28.4116923815247,-23.5));
#5406=CARTESIAN_POINT('Ctrl Pts',(26.1507685297596,-28.0738951536149,-23.5));
#5407=CARTESIAN_POINT('Ctrl Pts',(25.1439608613847,-27.8298877724779,-23.5));
#5408=CARTESIAN_POINT('Ctrl Pts',(24.2656099253889,-27.7031438105771,-23.5));
#5409=CARTESIAN_POINT('Ctrl Pts',(23.5685130724106,-27.6440834165686,-23.5));
#5410=CARTESIAN_POINT('Ctrl Pts',(23.0870246241832,-27.620445839792,-23.5));
#5411=CARTESIAN_POINT('Ctrl Pts',(22.8420908495144,-27.6125612884667,-23.5));
#5412=CARTESIAN_POINT('',(-34.473862512498,-27.6125612884667,-23.5));
#5413=CARTESIAN_POINT('',(-26.3158858314918,-27.6125612884667,-23.5));
#5414=CARTESIAN_POINT('',(-41.8158858314918,-32.6125612884667,-23.5));
#5415=CARTESIAN_POINT('Ctrl Pts',(-34.473862512498,-27.6125612884667,-23.5));
#5416=CARTESIAN_POINT('Ctrl Pts',(-34.7187962871668,-27.620445839792,-23.5));
#5417=CARTESIAN_POINT('Ctrl Pts',(-35.2002847353943,-27.6440834165686,-23.5));
#5418=CARTESIAN_POINT('Ctrl Pts',(-35.8973815883726,-27.7031438105771,-23.5));
#5419=CARTESIAN_POINT('Ctrl Pts',(-36.7757325243683,-27.8298877724779,-23.5));
#5420=CARTESIAN_POINT('Ctrl Pts',(-37.7825401927432,-28.0738951536149,-23.5));
#5421=CARTESIAN_POINT('Ctrl Pts',(-38.6894714941655,-28.4116923815247,-23.5));
#5422=CARTESIAN_POINT('Ctrl Pts',(-39.4873841703848,-28.851864580266,-23.5));
#5423=CARTESIAN_POINT('Ctrl Pts',(-40.1696232095272,-29.4006612016683,-23.5));
#5424=CARTESIAN_POINT('Ctrl Pts',(-40.738280858587,-30.0561175014088,-23.5));
#5425=CARTESIAN_POINT('Ctrl Pts',(-41.200917942966,-30.811133414901,-23.5));
#5426=CARTESIAN_POINT('Ctrl Pts',(-41.4926522893301,-31.4887452320959,-23.5));
#5427=CARTESIAN_POINT('Ctrl Pts',(-41.670093561022,-32.0357931133526,-23.5));
#5428=CARTESIAN_POINT('Ctrl Pts',(-41.7703025754081,-32.4174747476918,-23.5));
#5429=CARTESIAN_POINT('Ctrl Pts',(-41.8158858314918,-32.6125612884667,-23.5));
#5430=CARTESIAN_POINT('',(-46.8158858314918,-37.6125612884667,-23.5));
#5431=CARTESIAN_POINT('Origin',(-46.8158858314918,-32.6125612884667,-23.5));
#5432=CARTESIAN_POINT('Ctrl Pts',(-46.8158858314918,-37.6125612884667,-23.5));
#5433=CARTESIAN_POINT('Ctrl Pts',(-46.9976583943488,-37.6881488974809,-23.5));
#5434=CARTESIAN_POINT('Ctrl Pts',(-47.3543374793468,-37.8413983383143,-23.5));
#5435=CARTESIAN_POINT('Ctrl Pts',(-47.8687593536907,-38.0774947544073,-23.5));
#5436=CARTESIAN_POINT('Ctrl Pts',(-48.512772142142,-38.404942794077,-23.5));
#5437=CARTESIAN_POINT('Ctrl Pts',(-49.2430015945452,-38.836845767157,-23.5));
#5438=CARTESIAN_POINT('Ctrl Pts',(-49.890918669557,-39.2936152124012,-23.5));
#5439=CARTESIAN_POINT('Ctrl Pts',(-50.4483406638839,-39.7777231148301,-23.5));
#5440=CARTESIAN_POINT('Ctrl Pts',(-50.9085425350009,-40.2912011018655,-23.5));
#5441=CARTESIAN_POINT('Ctrl Pts',(-51.2714641539397,-40.8340673384017,-23.5));
#5442=CARTESIAN_POINT('Ctrl Pts',(-51.5428140695714,-41.4045972785593,-23.5));
#5443=CARTESIAN_POINT('Ctrl Pts',(-51.6918334260292,-41.8815822504811,-23.5));
#5444=CARTESIAN_POINT('Ctrl Pts',(-51.7676247065735,-42.2501884518569,-23.5));
#5445=CARTESIAN_POINT('Ctrl Pts',(-51.8024206335332,-42.5006784152649,-23.5));
#5446=CARTESIAN_POINT('Ctrl Pts',(-51.8158858314918,-42.6271114807973,-23.5));
#5447=CARTESIAN_POINT('',(-47.3158858314918,-23.6125612884667,-23.5));
#5448=CARTESIAN_POINT('Origin',(-47.3158858314918,-32.1125612884667,-23.5));
#5449=CARTESIAN_POINT('',(35.6841141685082,-23.6125612884667,-23.5));
#5450=CARTESIAN_POINT('',(19.1841141685082,-23.6125612884667,-23.5));
#5451=CARTESIAN_POINT('Origin',(35.6841141685082,-32.1125612884667,-23.5));
#5452=CARTESIAN_POINT('',(-49.8158858314918,-32.6125612884667,-23.5));
#5453=CARTESIAN_POINT('Origin',(-46.8158858314918,-32.6125612884667,-23.5));
#5454=CARTESIAN_POINT('',(32.1841141685082,-32.6125612884667,-23.5));
#5455=CARTESIAN_POINT('Origin',(35.1841141685082,-32.6125612884667,-23.5));
#5456=CARTESIAN_POINT('Origin',(-5.81588583149182,-100.112561288467,23.5));
#5457=CARTESIAN_POINT('',(35.6841141685082,-23.6125612884667,23.5));
#5458=CARTESIAN_POINT('Origin',(35.6841141685082,-32.1125612884667,23.5));
#5459=CARTESIAN_POINT('',(-47.3158858314918,-23.6125612884667,23.5));
#5460=CARTESIAN_POINT('',(19.1841141685082,-23.6125612884667,23.5));
#5461=CARTESIAN_POINT('Origin',(-47.3158858314918,-32.1125612884667,23.5));
#5462=CARTESIAN_POINT('',(-46.8158858314918,-37.6125612884667,23.5));
#5463=CARTESIAN_POINT('Ctrl Pts',(-51.8158858314918,-42.6271114807973,23.5));
#5464=CARTESIAN_POINT('Ctrl Pts',(-51.8024206335332,-42.5006784152649,23.5));
#5465=CARTESIAN_POINT('Ctrl Pts',(-51.7676247065735,-42.2501884518569,23.5));
#5466=CARTESIAN_POINT('Ctrl Pts',(-51.6918334260292,-41.8815822504811,23.5));
#5467=CARTESIAN_POINT('Ctrl Pts',(-51.5428140695714,-41.4045972785593,23.5));
#5468=CARTESIAN_POINT('Ctrl Pts',(-51.2714641539397,-40.8340673384017,23.5));
#5469=CARTESIAN_POINT('Ctrl Pts',(-50.9085425350009,-40.2912011018655,23.5));
#5470=CARTESIAN_POINT('Ctrl Pts',(-50.4483406638839,-39.7777231148301,23.5));
#5471=CARTESIAN_POINT('Ctrl Pts',(-49.890918669557,-39.2936152124012,23.5));
#5472=CARTESIAN_POINT('Ctrl Pts',(-49.2430015945452,-38.836845767157,23.5));
#5473=CARTESIAN_POINT('Ctrl Pts',(-48.512772142142,-38.404942794077,23.5));
#5474=CARTESIAN_POINT('Ctrl Pts',(-47.8687593536907,-38.0774947544073,23.5));
#5475=CARTESIAN_POINT('Ctrl Pts',(-47.3543374793468,-37.8413983383143,23.5));
#5476=CARTESIAN_POINT('Ctrl Pts',(-46.9976583943488,-37.6881488974809,23.5));
#5477=CARTESIAN_POINT('Ctrl Pts',(-46.8158858314918,-37.6125612884667,23.5));
#5478=CARTESIAN_POINT('',(-41.8158858314918,-32.6125612884667,23.5));
#5479=CARTESIAN_POINT('Origin',(-46.8158858314918,-32.6125612884667,23.5));
#5480=CARTESIAN_POINT('',(-34.473862512498,-27.6125612884667,23.5));
#5481=CARTESIAN_POINT('Ctrl Pts',(-41.8158858314918,-32.6125612884667,23.5));
#5482=CARTESIAN_POINT('Ctrl Pts',(-41.7703025754081,-32.4174747476918,23.5));
#5483=CARTESIAN_POINT('Ctrl Pts',(-41.670093561022,-32.0357931133526,23.5));
#5484=CARTESIAN_POINT('Ctrl Pts',(-41.4926522893301,-31.4887452320959,23.5));
#5485=CARTESIAN_POINT('Ctrl Pts',(-41.200917942966,-30.811133414901,23.5));
#5486=CARTESIAN_POINT('Ctrl Pts',(-40.738280858587,-30.0561175014088,23.5));
#5487=CARTESIAN_POINT('Ctrl Pts',(-40.1696232095272,-29.4006612016683,23.5));
#5488=CARTESIAN_POINT('Ctrl Pts',(-39.4873841703848,-28.851864580266,23.5));
#5489=CARTESIAN_POINT('Ctrl Pts',(-38.6894714941655,-28.4116923815247,23.5));
#5490=CARTESIAN_POINT('Ctrl Pts',(-37.7825401927432,-28.0738951536149,23.5));
#5491=CARTESIAN_POINT('Ctrl Pts',(-36.7757325243683,-27.8298877724779,23.5));
#5492=CARTESIAN_POINT('Ctrl Pts',(-35.8973815883726,-27.7031438105771,23.5));
#5493=CARTESIAN_POINT('Ctrl Pts',(-35.2002847353943,-27.6440834165686,23.5));
#5494=CARTESIAN_POINT('Ctrl Pts',(-34.7187962871668,-27.620445839792,23.5));
#5495=CARTESIAN_POINT('Ctrl Pts',(-34.473862512498,-27.6125612884667,23.5));
#5496=CARTESIAN_POINT('',(22.8420908495144,-27.6125612884667,23.5));
#5497=CARTESIAN_POINT('',(14.6841141685082,-27.6125612884667,23.5));
#5498=CARTESIAN_POINT('',(30.1841141685082,-32.6125612884667,23.5));
#5499=CARTESIAN_POINT('Ctrl Pts',(22.8420908495144,-27.6125612884667,23.5));
#5500=CARTESIAN_POINT('Ctrl Pts',(23.0870246241832,-27.620445839792,23.5));
#5501=CARTESIAN_POINT('Ctrl Pts',(23.5685130724106,-27.6440834165686,23.5));
#5502=CARTESIAN_POINT('Ctrl Pts',(24.2656099253889,-27.7031438105771,23.5));
#5503=CARTESIAN_POINT('Ctrl Pts',(25.1439608613847,-27.8298877724779,23.5));
#5504=CARTESIAN_POINT('Ctrl Pts',(26.1507685297596,-28.0738951536149,23.5));
#5505=CARTESIAN_POINT('Ctrl Pts',(27.0576998311819,-28.4116923815247,23.5));
#5506=CARTESIAN_POINT('Ctrl Pts',(27.8556125074011,-28.851864580266,23.5));
#5507=CARTESIAN_POINT('Ctrl Pts',(28.5378515465436,-29.4006612016683,23.5));
#5508=CARTESIAN_POINT('Ctrl Pts',(29.1065091956034,-30.0561175014088,23.5));
#5509=CARTESIAN_POINT('Ctrl Pts',(29.5691462799824,-30.811133414901,23.5));
#5510=CARTESIAN_POINT('Ctrl Pts',(29.8608806263465,-31.4887452320959,23.5));
#5511=CARTESIAN_POINT('Ctrl Pts',(30.0383218980384,-32.0357931133526,23.5));
#5512=CARTESIAN_POINT('Ctrl Pts',(30.1385309124245,-32.4174747476918,23.5));
#5513=CARTESIAN_POINT('Ctrl Pts',(30.1841141685082,-32.6125612884667,23.5));
#5514=CARTESIAN_POINT('',(35.1841141685082,-37.6125612884667,23.5));
#5515=CARTESIAN_POINT('Origin',(35.1841141685082,-32.6125612884667,23.5));
#5516=CARTESIAN_POINT('Ctrl Pts',(35.1841141685082,-37.6125612884667,23.5));
#5517=CARTESIAN_POINT('Ctrl Pts',(35.3658867313652,-37.6881488974809,23.5));
#5518=CARTESIAN_POINT('Ctrl Pts',(35.7225658163632,-37.8413983383143,23.5));
#5519=CARTESIAN_POINT('Ctrl Pts',(36.2369876907071,-38.0774947544073,23.5));
#5520=CARTESIAN_POINT('Ctrl Pts',(36.8810004791584,-38.404942794077,23.5));
#5521=CARTESIAN_POINT('Ctrl Pts',(37.6112299315616,-38.836845767157,23.5));
#5522=CARTESIAN_POINT('Ctrl Pts',(38.2591470065733,-39.2936152124012,23.5));
#5523=CARTESIAN_POINT('Ctrl Pts',(38.8165690009003,-39.7777231148301,23.5));
#5524=CARTESIAN_POINT('Ctrl Pts',(39.2767708720173,-40.2912011018655,23.5));
#5525=CARTESIAN_POINT('Ctrl Pts',(39.6396924909561,-40.8340673384017,23.5));
#5526=CARTESIAN_POINT('Ctrl Pts',(39.9110424065878,-41.4045972785593,23.5));
#5527=CARTESIAN_POINT('Ctrl Pts',(40.0600617630456,-41.8815822504811,23.5));
#5528=CARTESIAN_POINT('Ctrl Pts',(40.1358530435898,-42.2501884518569,23.5));
#5529=CARTESIAN_POINT('Ctrl Pts',(40.1706489705495,-42.5006784152649,23.5));
#5530=CARTESIAN_POINT('Ctrl Pts',(40.1841141685082,-42.6271114807973,23.5));
#5531=CARTESIAN_POINT('',(32.1841141685082,-32.6125612884667,23.5));
#5532=CARTESIAN_POINT('Origin',(35.1841141685082,-32.6125612884667,23.5));
#5533=CARTESIAN_POINT('',(-49.8158858314918,-32.6125612884667,23.5));
#5534=CARTESIAN_POINT('Origin',(-46.8158858314918,-32.6125612884667,23.5));
#5535=CARTESIAN_POINT('Origin',(35.1841141685082,-32.6125612884667,0.));
#5536=CARTESIAN_POINT('',(32.1841141685082,-32.6125612884667,0.));
#5537=CARTESIAN_POINT('Origin',(-46.8158858314918,-32.6125612884667,0.));
#5538=CARTESIAN_POINT('',(-49.8158858314918,-32.6125612884667,0.));
#5539=CARTESIAN_POINT('Origin',(35.1841141685082,-27.6125612884667,0.));
#5540=CARTESIAN_POINT('',(22.8420908495144,-27.6125612884667,0.));
#5541=CARTESIAN_POINT('',(-34.473862512498,-27.6125612884667,0.));
#5542=CARTESIAN_POINT('Origin',(-47.3158858314918,-32.1125612884667,0.));
#5543=CARTESIAN_POINT('',(-47.3158858314918,-23.6125612884667,0.));
#5544=CARTESIAN_POINT('Origin',(44.1841141685082,-23.6125612884667,0.));
#5545=CARTESIAN_POINT('',(35.6841141685082,-23.6125612884667,0.));
#5546=CARTESIAN_POINT('Origin',(35.6841141685082,-32.1125612884667,0.));
#5547=CARTESIAN_POINT('Ctrl Pts',(35.1841141685082,-37.6125612884667,-23.5));
#5548=CARTESIAN_POINT('Ctrl Pts',(35.1841141685082,-37.6125612884667,23.5));
#5549=CARTESIAN_POINT('Ctrl Pts',(35.3658867313652,-37.6881488974809,-23.5));
#5550=CARTESIAN_POINT('Ctrl Pts',(35.3658867313652,-37.6881488974809,23.5));
#5551=CARTESIAN_POINT('Ctrl Pts',(35.7225658163632,-37.8413983383143,-23.5));
#5552=CARTESIAN_POINT('Ctrl Pts',(35.7225658163632,-37.8413983383143,23.5));
#5553=CARTESIAN_POINT('Ctrl Pts',(36.2369876907071,-38.0774947544073,-23.5));
#5554=CARTESIAN_POINT('Ctrl Pts',(36.2369876907071,-38.0774947544073,23.5));
#5555=CARTESIAN_POINT('Ctrl Pts',(36.8810004791584,-38.404942794077,-23.5));
#5556=CARTESIAN_POINT('Ctrl Pts',(36.8810004791584,-38.404942794077,23.5));
#5557=CARTESIAN_POINT('Ctrl Pts',(37.6112299315616,-38.836845767157,-23.5));
#5558=CARTESIAN_POINT('Ctrl Pts',(37.6112299315616,-38.836845767157,23.5));
#5559=CARTESIAN_POINT('Ctrl Pts',(38.2591470065733,-39.2936152124012,-23.5));
#5560=CARTESIAN_POINT('Ctrl Pts',(38.2591470065733,-39.2936152124012,23.5));
#5561=CARTESIAN_POINT('Ctrl Pts',(38.8165690009003,-39.7777231148301,-23.5));
#5562=CARTESIAN_POINT('Ctrl Pts',(38.8165690009003,-39.7777231148301,23.5));
#5563=CARTESIAN_POINT('Ctrl Pts',(39.2767708720173,-40.2912011018655,-23.5));
#5564=CARTESIAN_POINT('Ctrl Pts',(39.2767708720173,-40.2912011018655,23.5));
#5565=CARTESIAN_POINT('Ctrl Pts',(39.6396924909561,-40.8340673384017,-23.5));
#5566=CARTESIAN_POINT('Ctrl Pts',(39.6396924909561,-40.8340673384017,23.5));
#5567=CARTESIAN_POINT('Ctrl Pts',(39.9110424065878,-41.4045972785593,-23.5));
#5568=CARTESIAN_POINT('Ctrl Pts',(39.9110424065878,-41.4045972785593,23.5));
#5569=CARTESIAN_POINT('Ctrl Pts',(40.0600617630456,-41.8815822504811,-23.5));
#5570=CARTESIAN_POINT('Ctrl Pts',(40.0600617630456,-41.8815822504811,23.5));
#5571=CARTESIAN_POINT('Ctrl Pts',(40.1358530435898,-42.2501884518569,-23.5));
#5572=CARTESIAN_POINT('Ctrl Pts',(40.1358530435898,-42.2501884518569,23.5));
#5573=CARTESIAN_POINT('Ctrl Pts',(40.1706489705495,-42.5006784152649,-23.5));
#5574=CARTESIAN_POINT('Ctrl Pts',(40.1706489705495,-42.5006784152649,23.5));
#5575=CARTESIAN_POINT('Ctrl Pts',(40.1841141685082,-42.6271114807973,-23.5));
#5576=CARTESIAN_POINT('Ctrl Pts',(40.1841141685082,-42.6271114807973,23.5));
#5577=CARTESIAN_POINT('',(35.1841141685082,-37.6125612884667,0.));
#5578=CARTESIAN_POINT('Origin',(-46.8158858314918,-32.6125612884667,0.));
#5579=CARTESIAN_POINT('',(-46.8158858314918,-37.6125612884667,0.));
#5580=CARTESIAN_POINT('',(-41.8158858314918,-32.6125612884667,0.));
#5581=CARTESIAN_POINT('Ctrl Pts',(-41.8158858314918,-32.6125612884667,-23.5));
#5582=CARTESIAN_POINT('Ctrl Pts',(-41.8158858314918,-32.6125612884667,23.5));
#5583=CARTESIAN_POINT('Ctrl Pts',(-41.7703025754081,-32.4174747476918,-23.5));
#5584=CARTESIAN_POINT('Ctrl Pts',(-41.7703025754081,-32.4174747476918,23.5));
#5585=CARTESIAN_POINT('Ctrl Pts',(-41.670093561022,-32.0357931133526,-23.5));
#5586=CARTESIAN_POINT('Ctrl Pts',(-41.670093561022,-32.0357931133526,23.5));
#5587=CARTESIAN_POINT('Ctrl Pts',(-41.4926522893301,-31.4887452320959,-23.5));
#5588=CARTESIAN_POINT('Ctrl Pts',(-41.4926522893301,-31.4887452320959,23.5));
#5589=CARTESIAN_POINT('Ctrl Pts',(-41.200917942966,-30.811133414901,-23.5));
#5590=CARTESIAN_POINT('Ctrl Pts',(-41.200917942966,-30.811133414901,23.5));
#5591=CARTESIAN_POINT('Ctrl Pts',(-40.738280858587,-30.0561175014088,-23.5));
#5592=CARTESIAN_POINT('Ctrl Pts',(-40.738280858587,-30.0561175014088,23.5));
#5593=CARTESIAN_POINT('Ctrl Pts',(-40.1696232095272,-29.4006612016683,-23.5));
#5594=CARTESIAN_POINT('Ctrl Pts',(-40.1696232095272,-29.4006612016683,23.5));
#5595=CARTESIAN_POINT('Ctrl Pts',(-39.4873841703848,-28.851864580266,-23.5));
#5596=CARTESIAN_POINT('Ctrl Pts',(-39.4873841703848,-28.851864580266,23.5));
#5597=CARTESIAN_POINT('Ctrl Pts',(-38.6894714941655,-28.4116923815247,-23.5));
#5598=CARTESIAN_POINT('Ctrl Pts',(-38.6894714941655,-28.4116923815247,23.5));
#5599=CARTESIAN_POINT('Ctrl Pts',(-37.7825401927432,-28.0738951536149,-23.5));
#5600=CARTESIAN_POINT('Ctrl Pts',(-37.7825401927432,-28.0738951536149,23.5));
#5601=CARTESIAN_POINT('Ctrl Pts',(-36.7757325243683,-27.8298877724779,-23.5));
#5602=CARTESIAN_POINT('Ctrl Pts',(-36.7757325243683,-27.8298877724779,23.5));
#5603=CARTESIAN_POINT('Ctrl Pts',(-35.8973815883726,-27.7031438105771,-23.5));
#5604=CARTESIAN_POINT('Ctrl Pts',(-35.8973815883726,-27.7031438105771,23.5));
#5605=CARTESIAN_POINT('Ctrl Pts',(-35.2002847353943,-27.6440834165686,-23.5));
#5606=CARTESIAN_POINT('Ctrl Pts',(-35.2002847353943,-27.6440834165686,23.5));
#5607=CARTESIAN_POINT('Ctrl Pts',(-34.7187962871668,-27.620445839792,-23.5));
#5608=CARTESIAN_POINT('Ctrl Pts',(-34.7187962871668,-27.620445839792,23.5));
#5609=CARTESIAN_POINT('Ctrl Pts',(-34.473862512498,-27.6125612884667,-23.5));
#5610=CARTESIAN_POINT('Ctrl Pts',(-34.473862512498,-27.6125612884667,23.5));
#5611=CARTESIAN_POINT('Origin',(35.1841141685082,-32.6125612884667,0.));
#5612=CARTESIAN_POINT('',(30.1841141685082,-32.6125612884667,0.));
#5613=CARTESIAN_POINT('Ctrl Pts',(22.8420908495144,-27.6125612884667,-23.5));
#5614=CARTESIAN_POINT('Ctrl Pts',(22.8420908495144,-27.6125612884667,23.5));
#5615=CARTESIAN_POINT('Ctrl Pts',(23.0870246241832,-27.620445839792,-23.5));
#5616=CARTESIAN_POINT('Ctrl Pts',(23.0870246241832,-27.620445839792,23.5));
#5617=CARTESIAN_POINT('Ctrl Pts',(23.5685130724106,-27.6440834165686,-23.5));
#5618=CARTESIAN_POINT('Ctrl Pts',(23.5685130724106,-27.6440834165686,23.5));
#5619=CARTESIAN_POINT('Ctrl Pts',(24.2656099253889,-27.7031438105771,-23.5));
#5620=CARTESIAN_POINT('Ctrl Pts',(24.2656099253889,-27.7031438105771,23.5));
#5621=CARTESIAN_POINT('Ctrl Pts',(25.1439608613847,-27.8298877724779,-23.5));
#5622=CARTESIAN_POINT('Ctrl Pts',(25.1439608613847,-27.8298877724779,23.5));
#5623=CARTESIAN_POINT('Ctrl Pts',(26.1507685297596,-28.0738951536149,-23.5));
#5624=CARTESIAN_POINT('Ctrl Pts',(26.1507685297596,-28.0738951536149,23.5));
#5625=CARTESIAN_POINT('Ctrl Pts',(27.0576998311819,-28.4116923815247,-23.5));
#5626=CARTESIAN_POINT('Ctrl Pts',(27.0576998311819,-28.4116923815247,23.5));
#5627=CARTESIAN_POINT('Ctrl Pts',(27.8556125074011,-28.851864580266,-23.5));
#5628=CARTESIAN_POINT('Ctrl Pts',(27.8556125074011,-28.851864580266,23.5));
#5629=CARTESIAN_POINT('Ctrl Pts',(28.5378515465436,-29.4006612016683,-23.5));
#5630=CARTESIAN_POINT('Ctrl Pts',(28.5378515465436,-29.4006612016683,23.5));
#5631=CARTESIAN_POINT('Ctrl Pts',(29.1065091956034,-30.0561175014088,-23.5));
#5632=CARTESIAN_POINT('Ctrl Pts',(29.1065091956034,-30.0561175014088,23.5));
#5633=CARTESIAN_POINT('Ctrl Pts',(29.5691462799824,-30.811133414901,-23.5));
#5634=CARTESIAN_POINT('Ctrl Pts',(29.5691462799824,-30.811133414901,23.5));
#5635=CARTESIAN_POINT('Ctrl Pts',(29.8608806263465,-31.4887452320959,-23.5));
#5636=CARTESIAN_POINT('Ctrl Pts',(29.8608806263465,-31.4887452320959,23.5));
#5637=CARTESIAN_POINT('Ctrl Pts',(30.0383218980384,-32.0357931133526,-23.5));
#5638=CARTESIAN_POINT('Ctrl Pts',(30.0383218980384,-32.0357931133526,23.5));
#5639=CARTESIAN_POINT('Ctrl Pts',(30.1385309124245,-32.4174747476918,-23.5));
#5640=CARTESIAN_POINT('Ctrl Pts',(30.1385309124245,-32.4174747476918,23.5));
#5641=CARTESIAN_POINT('Ctrl Pts',(30.1841141685082,-32.6125612884667,-23.5));
#5642=CARTESIAN_POINT('Ctrl Pts',(30.1841141685082,-32.6125612884667,23.5));
#5643=CARTESIAN_POINT('Ctrl Pts',(-51.8158858314918,-42.6271114807973,-23.5));
#5644=CARTESIAN_POINT('Ctrl Pts',(-51.8158858314918,-42.6271114807973,23.5));
#5645=CARTESIAN_POINT('Ctrl Pts',(-51.8024206335332,-42.5006784152649,-23.5));
#5646=CARTESIAN_POINT('Ctrl Pts',(-51.8024206335332,-42.5006784152649,23.5));
#5647=CARTESIAN_POINT('Ctrl Pts',(-51.7676247065735,-42.2501884518569,-23.5));
#5648=CARTESIAN_POINT('Ctrl Pts',(-51.7676247065735,-42.2501884518569,23.5));
#5649=CARTESIAN_POINT('Ctrl Pts',(-51.6918334260292,-41.8815822504811,-23.5));
#5650=CARTESIAN_POINT('Ctrl Pts',(-51.6918334260292,-41.8815822504811,23.5));
#5651=CARTESIAN_POINT('Ctrl Pts',(-51.5428140695714,-41.4045972785593,-23.5));
#5652=CARTESIAN_POINT('Ctrl Pts',(-51.5428140695714,-41.4045972785593,23.5));
#5653=CARTESIAN_POINT('Ctrl Pts',(-51.2714641539397,-40.8340673384017,-23.5));
#5654=CARTESIAN_POINT('Ctrl Pts',(-51.2714641539397,-40.8340673384017,23.5));
#5655=CARTESIAN_POINT('Ctrl Pts',(-50.9085425350009,-40.2912011018655,-23.5));
#5656=CARTESIAN_POINT('Ctrl Pts',(-50.9085425350009,-40.2912011018655,23.5));
#5657=CARTESIAN_POINT('Ctrl Pts',(-50.4483406638839,-39.7777231148301,-23.5));
#5658=CARTESIAN_POINT('Ctrl Pts',(-50.4483406638839,-39.7777231148301,23.5));
#5659=CARTESIAN_POINT('Ctrl Pts',(-49.890918669557,-39.2936152124012,-23.5));
#5660=CARTESIAN_POINT('Ctrl Pts',(-49.890918669557,-39.2936152124012,23.5));
#5661=CARTESIAN_POINT('Ctrl Pts',(-49.2430015945452,-38.836845767157,-23.5));
#5662=CARTESIAN_POINT('Ctrl Pts',(-49.2430015945452,-38.836845767157,23.5));
#5663=CARTESIAN_POINT('Ctrl Pts',(-48.512772142142,-38.404942794077,-23.5));
#5664=CARTESIAN_POINT('Ctrl Pts',(-48.512772142142,-38.404942794077,23.5));
#5665=CARTESIAN_POINT('Ctrl Pts',(-47.8687593536907,-38.0774947544073,-23.5));
#5666=CARTESIAN_POINT('Ctrl Pts',(-47.8687593536907,-38.0774947544073,23.5));
#5667=CARTESIAN_POINT('Ctrl Pts',(-47.3543374793468,-37.8413983383143,-23.5));
#5668=CARTESIAN_POINT('Ctrl Pts',(-47.3543374793468,-37.8413983383143,23.5));
#5669=CARTESIAN_POINT('Ctrl Pts',(-46.9976583943488,-37.6881488974809,-23.5));
#5670=CARTESIAN_POINT('Ctrl Pts',(-46.9976583943488,-37.6881488974809,23.5));
#5671=CARTESIAN_POINT('Ctrl Pts',(-46.8158858314918,-37.6125612884667,-23.5));
#5672=CARTESIAN_POINT('Ctrl Pts',(-46.8158858314918,-37.6125612884667,23.5));
#5673=CARTESIAN_POINT('Ctrl Pts',(-51.8158858314918,-118.071237774831,-19.5));
#5674=CARTESIAN_POINT('Ctrl Pts',(-51.8158858314918,-118.071237774831,19.5));
#5675=CARTESIAN_POINT('Ctrl Pts',(-51.7420128862664,-117.971921050358,-19.5));
#5676=CARTESIAN_POINT('Ctrl Pts',(-51.7420128862664,-117.971921050358,19.5));
#5677=CARTESIAN_POINT('Ctrl Pts',(-51.5911120656818,-117.775920379161,-19.5));
#5678=CARTESIAN_POINT('Ctrl Pts',(-51.5911120656818,-117.775920379161,19.5));
#5679=CARTESIAN_POINT('Ctrl Pts',(-51.3552960804318,-117.489817675549,-19.5));
#5680=CARTESIAN_POINT('Ctrl Pts',(-51.3552960804318,-117.489817675549,19.5));
#5681=CARTESIAN_POINT('Ctrl Pts',(-51.0216335244513,-117.124404150963,-19.5));
#5682=CARTESIAN_POINT('Ctrl Pts',(-51.0216335244513,-117.124404150963,19.5));
#5683=CARTESIAN_POINT('Ctrl Pts',(-50.5703519364058,-116.696179852634,-19.5));
#5684=CARTESIAN_POINT('Ctrl Pts',(-50.5703519364058,-116.696179852634,19.5));
#5685=CARTESIAN_POINT('Ctrl Pts',(-50.0819753667671,-116.298911181825,-19.5));
#5686=CARTESIAN_POINT('Ctrl Pts',(-50.0819753667671,-116.298911181825,19.5));
#5687=CARTESIAN_POINT('Ctrl Pts',(-49.5537320633606,-115.934911155659,-19.5));
#5688=CARTESIAN_POINT('Ctrl Pts',(-49.5537320633606,-115.934911155659,19.5));
#5689=CARTESIAN_POINT('Ctrl Pts',(-48.9845855834713,-115.605044681808,-19.5));
#5690=CARTESIAN_POINT('Ctrl Pts',(-48.9845855834713,-115.605044681808,19.5));
#5691=CARTESIAN_POINT('Ctrl Pts',(-48.3766689783546,-115.307531736732,-19.5));
#5692=CARTESIAN_POINT('Ctrl Pts',(-48.3766689783546,-115.307531736732,19.5));
#5693=CARTESIAN_POINT('Ctrl Pts',(-47.7331291743133,-115.039746221844,-19.5));
#5694=CARTESIAN_POINT('Ctrl Pts',(-47.7331291743133,-115.039746221844,19.5));
#5695=CARTESIAN_POINT('Ctrl Pts',(-47.1922455634456,-114.847257915446,-19.5));
#5696=CARTESIAN_POINT('Ctrl Pts',(-47.1922455634456,-114.847257915446,19.5));
#5697=CARTESIAN_POINT('Ctrl Pts',(-46.7728767058105,-114.714329417629,-19.5));
#5698=CARTESIAN_POINT('Ctrl Pts',(-46.7728767058105,-114.714329417629,19.5));
#5699=CARTESIAN_POINT('Ctrl Pts',(-46.4873057682237,-114.630710470282,-19.5));
#5700=CARTESIAN_POINT('Ctrl Pts',(-46.4873057682237,-114.630710470282,19.5));
#5701=CARTESIAN_POINT('Ctrl Pts',(-46.3430222967046,-114.590151074444,-19.5));
#5702=CARTESIAN_POINT('Ctrl Pts',(-46.3430222967046,-114.590151074444,19.5));
#5703=CARTESIAN_POINT('',(-46.3430222967046,-114.590151074444,19.5));
#5704=CARTESIAN_POINT('',(-46.3430222967046,-114.590151074444,-19.5));
#5705=CARTESIAN_POINT('',(-46.3430222967046,-114.590151074444,0.));
#5706=CARTESIAN_POINT('Ctrl Pts',(-51.8158858314918,-118.071237774831,19.5));
#5707=CARTESIAN_POINT('Ctrl Pts',(-51.7420128862664,-117.971921050358,19.5));
#5708=CARTESIAN_POINT('Ctrl Pts',(-51.5911120656818,-117.775920379161,19.5));
#5709=CARTESIAN_POINT('Ctrl Pts',(-51.3552960804318,-117.489817675549,19.5));
#5710=CARTESIAN_POINT('Ctrl Pts',(-51.0216335244513,-117.124404150963,19.5));
#5711=CARTESIAN_POINT('Ctrl Pts',(-50.5703519364058,-116.696179852634,19.5));
#5712=CARTESIAN_POINT('Ctrl Pts',(-50.0819753667671,-116.298911181825,19.5));
#5713=CARTESIAN_POINT('Ctrl Pts',(-49.5537320633606,-115.934911155659,19.5));
#5714=CARTESIAN_POINT('Ctrl Pts',(-48.9845855834713,-115.605044681808,19.5));
#5715=CARTESIAN_POINT('Ctrl Pts',(-48.3766689783546,-115.307531736732,19.5));
#5716=CARTESIAN_POINT('Ctrl Pts',(-47.7331291743133,-115.039746221844,19.5));
#5717=CARTESIAN_POINT('Ctrl Pts',(-47.1922455634456,-114.847257915446,19.5));
#5718=CARTESIAN_POINT('Ctrl Pts',(-46.7728767058105,-114.714329417629,19.5));
#5719=CARTESIAN_POINT('Ctrl Pts',(-46.4873057682237,-114.630710470282,19.5));
#5720=CARTESIAN_POINT('Ctrl Pts',(-46.3430222967046,-114.590151074444,19.5));
#5721=CARTESIAN_POINT('Ctrl Pts',(-46.3430222967046,-114.590151074444,-19.5));
#5722=CARTESIAN_POINT('Ctrl Pts',(-46.4873057682237,-114.630710470282,-19.5));
#5723=CARTESIAN_POINT('Ctrl Pts',(-46.7728767058105,-114.714329417629,-19.5));
#5724=CARTESIAN_POINT('Ctrl Pts',(-47.1922455634456,-114.847257915446,-19.5));
#5725=CARTESIAN_POINT('Ctrl Pts',(-47.7331291743133,-115.039746221844,-19.5));
#5726=CARTESIAN_POINT('Ctrl Pts',(-48.3766689783546,-115.307531736732,-19.5));
#5727=CARTESIAN_POINT('Ctrl Pts',(-48.9845855834713,-115.605044681808,-19.5));
#5728=CARTESIAN_POINT('Ctrl Pts',(-49.5537320633606,-115.934911155659,-19.5));
#5729=CARTESIAN_POINT('Ctrl Pts',(-50.0819753667671,-116.298911181825,-19.5));
#5730=CARTESIAN_POINT('Ctrl Pts',(-50.5703519364058,-116.696179852634,-19.5));
#5731=CARTESIAN_POINT('Ctrl Pts',(-51.0216335244513,-117.124404150963,-19.5));
#5732=CARTESIAN_POINT('Ctrl Pts',(-51.3552960804318,-117.489817675549,-19.5));
#5733=CARTESIAN_POINT('Ctrl Pts',(-51.5911120656818,-117.775920379161,-19.5));
#5734=CARTESIAN_POINT('Ctrl Pts',(-51.7420128862664,-117.971921050358,-19.5));
#5735=CARTESIAN_POINT('Ctrl Pts',(-51.8158858314918,-118.071237774831,-19.5));
#5736=CARTESIAN_POINT('Ctrl Pts',(-46.3430222967046,-104.634971502489,-19.5));
#5737=CARTESIAN_POINT('Ctrl Pts',(-46.3430222967046,-104.634971502489,19.5));
#5738=CARTESIAN_POINT('Ctrl Pts',(-46.4873057682237,-104.594412106651,-19.5));
#5739=CARTESIAN_POINT('Ctrl Pts',(-46.4873057682237,-104.594412106651,19.5));
#5740=CARTESIAN_POINT('Ctrl Pts',(-46.7728767058105,-104.510793159304,-19.5));
#5741=CARTESIAN_POINT('Ctrl Pts',(-46.7728767058105,-104.510793159304,19.5));
#5742=CARTESIAN_POINT('Ctrl Pts',(-47.1922455634456,-104.377864661488,-19.5));
#5743=CARTESIAN_POINT('Ctrl Pts',(-47.1922455634456,-104.377864661488,19.5));
#5744=CARTESIAN_POINT('Ctrl Pts',(-47.7331291743133,-104.18537635509,-19.5));
#5745=CARTESIAN_POINT('Ctrl Pts',(-47.7331291743133,-104.18537635509,19.5));
#5746=CARTESIAN_POINT('Ctrl Pts',(-48.3766689783546,-103.917590840202,-19.5));
#5747=CARTESIAN_POINT('Ctrl Pts',(-48.3766689783546,-103.917590840202,19.5));
#5748=CARTESIAN_POINT('Ctrl Pts',(-48.9845855834713,-103.620077895126,-19.5));
#5749=CARTESIAN_POINT('Ctrl Pts',(-48.9845855834713,-103.620077895126,19.5));
#5750=CARTESIAN_POINT('Ctrl Pts',(-49.5537320633606,-103.290211421275,-19.5));
#5751=CARTESIAN_POINT('Ctrl Pts',(-49.5537320633606,-103.290211421275,19.5));
#5752=CARTESIAN_POINT('Ctrl Pts',(-50.0819753667671,-102.926211395108,-19.5));
#5753=CARTESIAN_POINT('Ctrl Pts',(-50.0819753667671,-102.926211395108,19.5));
#5754=CARTESIAN_POINT('Ctrl Pts',(-50.5703519364058,-102.5289427243,-19.5));
#5755=CARTESIAN_POINT('Ctrl Pts',(-50.5703519364058,-102.5289427243,19.5));
#5756=CARTESIAN_POINT('Ctrl Pts',(-51.0216335244513,-102.10071842597,-19.5));
#5757=CARTESIAN_POINT('Ctrl Pts',(-51.0216335244513,-102.10071842597,19.5));
#5758=CARTESIAN_POINT('Ctrl Pts',(-51.3552960804318,-101.735304901384,-19.5));
#5759=CARTESIAN_POINT('Ctrl Pts',(-51.3552960804318,-101.735304901384,19.5));
#5760=CARTESIAN_POINT('Ctrl Pts',(-51.5911120656818,-101.449202197772,-19.5));
#5761=CARTESIAN_POINT('Ctrl Pts',(-51.5911120656818,-101.449202197772,19.5));
#5762=CARTESIAN_POINT('Ctrl Pts',(-51.7420128862664,-101.253201526575,-19.5));
#5763=CARTESIAN_POINT('Ctrl Pts',(-51.7420128862664,-101.253201526575,19.5));
#5764=CARTESIAN_POINT('Ctrl Pts',(-51.8158858314918,-101.153884802102,-19.5));
#5765=CARTESIAN_POINT('Ctrl Pts',(-51.8158858314918,-101.153884802102,19.5));
#5766=CARTESIAN_POINT('',(-46.3430222967046,-104.634971502489,19.5));
#5767=CARTESIAN_POINT('Ctrl Pts',(-46.3430222967046,-104.634971502489,19.5));
#5768=CARTESIAN_POINT('Ctrl Pts',(-46.4873057682237,-104.594412106651,19.5));
#5769=CARTESIAN_POINT('Ctrl Pts',(-46.7728767058105,-104.510793159304,19.5));
#5770=CARTESIAN_POINT('Ctrl Pts',(-47.1922455634456,-104.377864661488,19.5));
#5771=CARTESIAN_POINT('Ctrl Pts',(-47.7331291743133,-104.18537635509,19.5));
#5772=CARTESIAN_POINT('Ctrl Pts',(-48.3766689783546,-103.917590840202,19.5));
#5773=CARTESIAN_POINT('Ctrl Pts',(-48.9845855834713,-103.620077895126,19.5));
#5774=CARTESIAN_POINT('Ctrl Pts',(-49.5537320633606,-103.290211421275,19.5));
#5775=CARTESIAN_POINT('Ctrl Pts',(-50.0819753667671,-102.926211395108,19.5));
#5776=CARTESIAN_POINT('Ctrl Pts',(-50.5703519364058,-102.5289427243,19.5));
#5777=CARTESIAN_POINT('Ctrl Pts',(-51.0216335244513,-102.10071842597,19.5));
#5778=CARTESIAN_POINT('Ctrl Pts',(-51.3552960804318,-101.735304901384,19.5));
#5779=CARTESIAN_POINT('Ctrl Pts',(-51.5911120656818,-101.449202197772,19.5));
#5780=CARTESIAN_POINT('Ctrl Pts',(-51.7420128862664,-101.253201526575,19.5));
#5781=CARTESIAN_POINT('Ctrl Pts',(-51.8158858314918,-101.153884802102,19.5));
#5782=CARTESIAN_POINT('',(-46.3430222967046,-104.634971502489,-19.5));
#5783=CARTESIAN_POINT('',(-46.3430222967046,-104.634971502489,0.));
#5784=CARTESIAN_POINT('Ctrl Pts',(-51.8158858314918,-101.153884802102,-19.5));
#5785=CARTESIAN_POINT('Ctrl Pts',(-51.7420128862664,-101.253201526575,-19.5));
#5786=CARTESIAN_POINT('Ctrl Pts',(-51.5911120656818,-101.449202197772,-19.5));
#5787=CARTESIAN_POINT('Ctrl Pts',(-51.3552960804318,-101.735304901384,-19.5));
#5788=CARTESIAN_POINT('Ctrl Pts',(-51.0216335244513,-102.10071842597,-19.5));
#5789=CARTESIAN_POINT('Ctrl Pts',(-50.5703519364058,-102.5289427243,-19.5));
#5790=CARTESIAN_POINT('Ctrl Pts',(-50.0819753667671,-102.926211395108,-19.5));
#5791=CARTESIAN_POINT('Ctrl Pts',(-49.5537320633606,-103.290211421275,-19.5));
#5792=CARTESIAN_POINT('Ctrl Pts',(-48.9845855834713,-103.620077895126,-19.5));
#5793=CARTESIAN_POINT('Ctrl Pts',(-48.3766689783546,-103.917590840202,-19.5));
#5794=CARTESIAN_POINT('Ctrl Pts',(-47.7331291743133,-104.18537635509,-19.5));
#5795=CARTESIAN_POINT('Ctrl Pts',(-47.1922455634456,-104.377864661488,-19.5));
#5796=CARTESIAN_POINT('Ctrl Pts',(-46.7728767058105,-104.510793159304,-19.5));
#5797=CARTESIAN_POINT('Ctrl Pts',(-46.4873057682237,-104.594412106651,-19.5));
#5798=CARTESIAN_POINT('Ctrl Pts',(-46.3430222967046,-104.634971502489,-19.5));
#5799=CARTESIAN_POINT('Origin',(-46.8158858314918,-109.612561288467,0.));
#5800=CARTESIAN_POINT('Origin',(-46.8158858314918,-109.612561288467,19.5));
#5801=CARTESIAN_POINT('Origin',(-46.8158858314918,-109.612561288467,-19.5));
#5802=CARTESIAN_POINT('Origin',(-5.81588583149182,-100.112561288467,19.5));
#5803=CARTESIAN_POINT('',(-49.8158858314918,-109.612561288467,19.5));
#5804=CARTESIAN_POINT('Origin',(-46.8158858314918,-109.612561288467,19.5));
#5805=CARTESIAN_POINT('Origin',(-5.81588583149181,-73.6125612884667,-19.5));
#5806=CARTESIAN_POINT('',(-49.8158858314918,-109.612561288467,-19.5));
#5807=CARTESIAN_POINT('Origin',(-46.8158858314918,-109.612561288467,-19.5));
#5808=CARTESIAN_POINT('Origin',(-46.8158858314918,-109.612561288467,0.));
#5809=CARTESIAN_POINT('',(-49.8158858314918,-109.612561288467,0.));
#5810=CARTESIAN_POINT('',(0.,0.,-8.88178419700125E-16));
#5811=CARTESIAN_POINT('',(0.,0.,0.));
#5812=CARTESIAN_POINT('',(0.,0.,0.));
#5813=CARTESIAN_POINT('Ctrl Pts',(27.1148970851184,24.3891618999048,5.15878554287705));
#5814=CARTESIAN_POINT('Ctrl Pts',(27.5977240395243,24.3526100403386,3.44552863110992));
#5815=CARTESIAN_POINT('Ctrl Pts',(28.2211709578951,24.2596809825645,-0.803744700604177));
#5816=CARTESIAN_POINT('Ctrl Pts',(27.4578730851998,24.0080081357033,-5.12484472095251));
#5817=CARTESIAN_POINT('Ctrl Pts',(26.6708488658336,23.8253623818457,-7.34501092170963));
#5818=CARTESIAN_POINT('Ctrl Pts',(26.3723480971067,26.1382994425645,4.66129433457057));
#5819=CARTESIAN_POINT('Ctrl Pts',(26.7780970253701,26.1075073356434,3.0559329451883));
#5820=CARTESIAN_POINT('Ctrl Pts',(27.2774964587631,26.044274993882,-0.909974961957429));
#5821=CARTESIAN_POINT('Ctrl Pts',(26.5448863841859,25.8839105297489,-4.96287561507601));
#5822=CARTESIAN_POINT('Ctrl Pts',(25.8047401593482,25.7626765625214,-7.06723921793504));
#5823=CARTESIAN_POINT('Ctrl Pts',(24.2548981477437,28.7841218134468,3.56959003989804));
#5824=CARTESIAN_POINT('Ctrl Pts',(24.5035982603954,28.7529989855327,2.22537213618427));
#5825=CARTESIAN_POINT('Ctrl Pts',(24.7354729038533,28.7171774523791,-1.06775937832456));
#5826=CARTESIAN_POINT('Ctrl Pts',(24.0140618158271,28.6933345609789,-4.436856127057));
#5827=CARTESIAN_POINT('Ctrl Pts',(23.3445039772808,28.6694514839593,-6.20694788770171));
#5828=CARTESIAN_POINT('Ctrl Pts',(21.2236359062737,30.0693592900105,2.35607981097556));
#5829=CARTESIAN_POINT('Ctrl Pts',(21.3185469530246,30.0162142633909,1.33580901636243));
#5830=CARTESIAN_POINT('Ctrl Pts',(21.278609653777,29.936667910584,-1.13004835221822));
#5831=CARTESIAN_POINT('Ctrl Pts',(20.5446144881403,29.916318979588,-3.62198163940713));
#5832=CARTESIAN_POINT('Ctrl Pts',(19.9401059753519,29.9097327022771,-4.94014215191268));
#5833=CARTESIAN_POINT('Ctrl Pts',(19.8624573098877,30.3282466631568,1.85558316301088));
#5834=CARTESIAN_POINT('Ctrl Pts',(19.8981052052791,30.2621220951448,0.974776065862965));
#5835=CARTESIAN_POINT('Ctrl Pts',(19.7542497360469,30.1511065419389,-1.13577185570016));
#5836=CARTESIAN_POINT('Ctrl Pts',(19.0219273194857,30.1047580585095,-3.25111149994821));
#5837=CARTESIAN_POINT('Ctrl Pts',(18.4482992793261,30.0876185476836,-4.3749928722539));
#5838=CARTESIAN_POINT('',(18.4482992793261,30.0876185476836,-4.3749928722539));
#5839=CARTESIAN_POINT('',(26.6708488658336,23.8253623818457,-7.34501092170963));
#5840=CARTESIAN_POINT('Ctrl Pts',(18.4482992793261,30.0876185476836,-4.3749928722539));
#5841=CARTESIAN_POINT('Ctrl Pts',(19.9401059753519,29.9097327022771,-4.94014215191268));
#5842=CARTESIAN_POINT('Ctrl Pts',(21.3991336904643,29.3781836087123,-5.48305889582227));
#5843=CARTESIAN_POINT('Ctrl Pts',(22.6847439284593,28.5405438349826,-5.95130972850733));
#5844=CARTESIAN_POINT('Ctrl Pts',(24.3988909124526,27.4236908033431,-6.57564417208742));
#5845=CARTESIAN_POINT('Ctrl Pts',(25.8047401593482,25.7626765625214,-7.06723921793504));
#5846=CARTESIAN_POINT('Ctrl Pts',(26.6708488658336,23.8253623818457,-7.34501092170963));
#5847=CARTESIAN_POINT('',(19.8624573098877,30.3282466631568,1.85558316301087));
#5848=CARTESIAN_POINT('Ctrl Pts',(18.4482992793261,30.0876185476836,-4.3749928722539));
#5849=CARTESIAN_POINT('Ctrl Pts',(19.0219273194857,30.1047580585095,-3.25111149994821));
#5850=CARTESIAN_POINT('Ctrl Pts',(19.7542497360469,30.1511065419389,-1.13577185570016));
#5851=CARTESIAN_POINT('Ctrl Pts',(19.8981052052791,30.2621220951448,0.974776065862965));
#5852=CARTESIAN_POINT('Ctrl Pts',(19.8624573098877,30.3282466631568,1.85558316301088));
#5853=CARTESIAN_POINT('',(27.1148970851184,24.3891618999048,5.15878554287703));
#5854=CARTESIAN_POINT('Origin',(17.5592143580479,19.5957069072105,2.56808740288073));
#5855=CARTESIAN_POINT('Ctrl Pts',(27.1148970851184,24.3891618999048,5.15878554287705));
#5856=CARTESIAN_POINT('Ctrl Pts',(27.5977240395243,24.3526100403386,3.44552863110992));
#5857=CARTESIAN_POINT('Ctrl Pts',(28.2211709578951,24.2596809825645,-0.803744700604177));
#5858=CARTESIAN_POINT('Ctrl Pts',(27.4578730851998,24.0080081357033,-5.12484472095251));
#5859=CARTESIAN_POINT('Ctrl Pts',(26.6708488658336,23.8253623818457,-7.34501092170963));
#5860=CARTESIAN_POINT('Origin',(16.1215496812874,-15.,12.5389051392185));
#5861=CARTESIAN_POINT('',(29.6741682247815,-8.57142857125021,-16.8657424761468));
#5862=CARTESIAN_POINT('',(16.1215496812874,-3.70249470284911E-31,-24.4497017926226));
#5863=CARTESIAN_POINT('Ctrl Pts',(29.6741682247708,-8.57142857122764,-16.8657424760812));
#5864=CARTESIAN_POINT('Ctrl Pts',(28.967005386854,-7.08059840832087,-17.4938772764205));
#5865=CARTESIAN_POINT('Ctrl Pts',(28.0240014478912,-5.74870116953238,-18.2650487670195));
#5866=CARTESIAN_POINT('Ctrl Pts',(25.673503115752,-3.27812560032912,-19.9500188346943));
#5867=CARTESIAN_POINT('Ctrl Pts',(23.9977181244413,-2.07008245686368,-20.9992443308226));
#5868=CARTESIAN_POINT('Ctrl Pts',(21.1740824179279,-0.839275589898418,-22.4350627125028));
#5869=CARTESIAN_POINT('Ctrl Pts',(20.1821731099206,-0.523231878872225,-22.8922947732438));
#5870=CARTESIAN_POINT('Ctrl Pts',(18.1608594366668,-0.103467061311885,-23.7315089387332));
#5871=CARTESIAN_POINT('Ctrl Pts',(17.1314192739554,-2.07479441376294E-16,
-24.1135318727127));
#5872=CARTESIAN_POINT('Ctrl Pts',(16.1215496812874,-1.04083408558608E-16,
-24.4497017926226));
#5873=CARTESIAN_POINT('',(29.6741682248212,-8.57142857133375,16.8657424760764));
#5874=CARTESIAN_POINT('',(29.6741682248661,-8.57142857142857,12.5389051392185));
#5875=CARTESIAN_POINT('',(16.1215496812874,-4.24604296911705E-31,24.4497017926226));
#5876=CARTESIAN_POINT('Ctrl Pts',(16.1215496812874,-5.20417042793042E-16,
24.4497017926226));
#5877=CARTESIAN_POINT('Ctrl Pts',(17.1314192739554,-6.38583937441826E-16,
24.1135318727127));
#5878=CARTESIAN_POINT('Ctrl Pts',(18.1608594366668,-0.103467061311886,23.7315089387332));
#5879=CARTESIAN_POINT('Ctrl Pts',(20.1821731099206,-0.523231878872226,22.8922947732438));
#5880=CARTESIAN_POINT('Ctrl Pts',(21.1740824179279,-0.839275589898416,22.4350627125028));
#5881=CARTESIAN_POINT('Ctrl Pts',(23.9977181244413,-2.07008245686368,20.9992443308226));
#5882=CARTESIAN_POINT('Ctrl Pts',(25.673503115752,-3.27812560032912,19.9500188346943));
#5883=CARTESIAN_POINT('Ctrl Pts',(28.024001447913,-5.74870116955527,18.2650487670039));
#5884=CARTESIAN_POINT('Ctrl Pts',(28.9670053868933,-7.08059840837708,17.4938772763879));
#5885=CARTESIAN_POINT('Ctrl Pts',(29.6741682248155,-8.57142857132175,16.8657424760415));
#5886=CARTESIAN_POINT('',(16.1215496812874,0.,12.5389051392185));
#5887=CARTESIAN_POINT('Ctrl Pts',(-31.9329379821339,-10.0000000000002,14.6355920544596));
#5888=CARTESIAN_POINT('Ctrl Pts',(-20.7079877573924,-10.0000000000002,27.000000447034));
#5889=CARTESIAN_POINT('Ctrl Pts',(-2.46519032881566E-31,-10.0000000000002,
27.0000004470348));
#5890=CARTESIAN_POINT('Ctrl Pts',(20.7079877573881,-10.0000000000002,27.0000004470357));
#5891=CARTESIAN_POINT('Ctrl Pts',(31.9329379821293,-10.0000000000002,14.6355920544647));
#5892=CARTESIAN_POINT('Ctrl Pts',(-31.9329379821339,0.,14.6355920544596));
#5893=CARTESIAN_POINT('Ctrl Pts',(-20.7079877573924,0.,27.000000447034));
#5894=CARTESIAN_POINT('Ctrl Pts',(-2.46519032881566E-31,0.,27.0000004470348));
#5895=CARTESIAN_POINT('Ctrl Pts',(20.7079877573881,0.,27.0000004470357));
#5896=CARTESIAN_POINT('Ctrl Pts',(31.9329379821293,0.,14.6355920544647));
#5897=CARTESIAN_POINT('',(31.9329379821293,-10.,14.6355920544647));
#5898=CARTESIAN_POINT('Ctrl Pts',(29.6741682248155,-8.57142857132175,16.8657424760415));
#5899=CARTESIAN_POINT('Ctrl Pts',(29.7793643456456,-8.7932014665739,16.7723024070625));
#5900=CARTESIAN_POINT('Ctrl Pts',(29.9139455244004,-8.98964333962776,16.651327308341));
#5901=CARTESIAN_POINT('Ctrl Pts',(30.3110572184195,-9.44182130133769,16.286646280651));
#5902=CARTESIAN_POINT('Ctrl Pts',(30.6280429194678,-9.66218954946651,15.9867659366304));
#5903=CARTESIAN_POINT('Ctrl Pts',(31.2863572326507,-9.94125939177671,15.3296944606039));
#5904=CARTESIAN_POINT('Ctrl Pts',(31.6273581498738,-10.,14.9721916622039));
#5905=CARTESIAN_POINT('Ctrl Pts',(31.9329379821293,-10.,14.6355920544647));
#5906=CARTESIAN_POINT('',(-31.9329379821293,-10.,14.6355920544647));
#5907=CARTESIAN_POINT('Origin',(-2.46519032881566E-31,-10.,-1.11156420409175E-32));
#5908=CARTESIAN_POINT('',(-29.6741682247815,-8.57142857125021,16.8657424761468));
#5909=CARTESIAN_POINT('Ctrl Pts',(-31.9329379821339,-10.,14.6355920544596));
#5910=CARTESIAN_POINT('Ctrl Pts',(-31.835490575253,-10.0000000000002,14.7429314645549));
#5911=CARTESIAN_POINT('Ctrl Pts',(-31.7364761570147,-9.99427739580223,14.8503113233995));
#5912=CARTESIAN_POINT('Ctrl Pts',(-31.334171787286,-9.94633287125545,15.279930271103));
#5913=CARTESIAN_POINT('Ctrl Pts',(-31.0274562621672,-9.85090659360399,15.5913951219528));
#5914=CARTESIAN_POINT('Ctrl Pts',(-30.5721077094035,-9.6072239649579,16.0371545795839));
#5915=CARTESIAN_POINT('Ctrl Pts',(-30.3794489515755,-9.47379451344255,16.220756683697));
#5916=CARTESIAN_POINT('Ctrl Pts',(-30.0280294230438,-9.13722834884698,16.5478106832155));
#5917=CARTESIAN_POINT('Ctrl Pts',(-29.8696968929004,-8.93354142841643,16.6911561330673));
#5918=CARTESIAN_POINT('Ctrl Pts',(-29.7230022504504,-8.67002134347955,16.8222994859882));
#5919=CARTESIAN_POINT('Ctrl Pts',(-29.6980314896559,-8.62173675086899,16.8445460184616));
#5920=CARTESIAN_POINT('Ctrl Pts',(-29.6741682247708,-8.57142857122764,16.8657424760812));
#5921=CARTESIAN_POINT('',(-16.1215496812874,3.70249470284911E-31,24.4497017926226));
#5922=CARTESIAN_POINT('Ctrl Pts',(-29.6741682247708,-8.57142857122764,16.8657424760812));
#5923=CARTESIAN_POINT('Ctrl Pts',(-28.967005386854,-7.08059840832087,17.4938772764204));
#5924=CARTESIAN_POINT('Ctrl Pts',(-28.0240014478912,-5.74870116953238,18.2650487670195));
#5925=CARTESIAN_POINT('Ctrl Pts',(-25.673503115752,-3.27812560032912,19.9500188346943));
#5926=CARTESIAN_POINT('Ctrl Pts',(-23.9977181244413,-2.07008245686368,20.9992443308226));
#5927=CARTESIAN_POINT('Ctrl Pts',(-21.174082417928,-0.839275589898417,22.4350627125028));
#5928=CARTESIAN_POINT('Ctrl Pts',(-20.1821731099206,-0.523231878872226,
22.8922947732438));
#5929=CARTESIAN_POINT('Ctrl Pts',(-18.1608594366668,-0.103467061311886,
23.7315089387332));
#5930=CARTESIAN_POINT('Ctrl Pts',(-17.1314192739555,-4.8434782179166E-16,
24.1135318727127));
#5931=CARTESIAN_POINT('Ctrl Pts',(-16.1215496812874,-2.77555756156289E-16,
24.4497017926226));
#5932=CARTESIAN_POINT('Origin',(-2.46519032881566E-31,0.,-1.11156420409175E-32));
#5933=CARTESIAN_POINT('Origin',(31.9329379821293,-7.5,12.5389051392185));
#5934=CARTESIAN_POINT('',(31.9329379821293,-10.,-14.6355920544647));
#5935=CARTESIAN_POINT('Ctrl Pts',(31.9329379821339,-10.,-14.6355920544596));
#5936=CARTESIAN_POINT('Ctrl Pts',(31.8354905752531,-10.0000000000002,-14.7429314645549));
#5937=CARTESIAN_POINT('Ctrl Pts',(31.7364761570148,-9.99427739580223,-14.8503113233994));
#5938=CARTESIAN_POINT('Ctrl Pts',(31.3341717872862,-9.94633287125549,-15.2799302711029));
#5939=CARTESIAN_POINT('Ctrl Pts',(31.0274562621674,-9.85090659360405,-15.5913951219526));
#5940=CARTESIAN_POINT('Ctrl Pts',(30.5721077094036,-9.60722396495801,-16.0371545795838));
#5941=CARTESIAN_POINT('Ctrl Pts',(30.3794489515756,-9.47379451344266,-16.2207566836969));
#5942=CARTESIAN_POINT('Ctrl Pts',(30.0280294230439,-9.1372283488471,-16.5478106832154));
#5943=CARTESIAN_POINT('Ctrl Pts',(29.8696968929004,-8.93354142841652,-16.6911561330673));
#5944=CARTESIAN_POINT('Ctrl Pts',(29.7230022504504,-8.67002134347961,-16.8222994859881));
#5945=CARTESIAN_POINT('Ctrl Pts',(29.6980314896559,-8.62173675086902,-16.8445460184616));
#5946=CARTESIAN_POINT('Ctrl Pts',(29.6741682247708,-8.57142857122764,-16.8657424760812));
#5947=CARTESIAN_POINT('',(31.9329379821293,-10.,12.5389051392185));
#5948=CARTESIAN_POINT('Origin',(-16.1215496812874,-15.,-4.53890502000917));
#5949=CARTESIAN_POINT('',(-29.6741682248212,-8.57142857133375,-16.8657424760764));
#5950=CARTESIAN_POINT('',(-29.6741682248661,-8.57142857142857,-4.53890502000918));
#5951=CARTESIAN_POINT('',(-16.1215496812874,4.24604296911705E-31,-24.4497017926226));
#5952=CARTESIAN_POINT('Ctrl Pts',(-16.1215496812874,-1.90819582357449E-16,
-24.4497017926226));
#5953=CARTESIAN_POINT('Ctrl Pts',(-17.1314192739554,1.48910239757803E-16,
-24.1135318727127));
#5954=CARTESIAN_POINT('Ctrl Pts',(-18.1608594366668,-0.103467061311885,
-23.7315089387332));
#5955=CARTESIAN_POINT('Ctrl Pts',(-20.1821731099206,-0.523231878872224,
-22.8922947732438));
#5956=CARTESIAN_POINT('Ctrl Pts',(-21.1740824179279,-0.839275589898418,
-22.4350627125028));
#5957=CARTESIAN_POINT('Ctrl Pts',(-23.9977181244413,-2.07008245686368,-20.9992443308226));
#5958=CARTESIAN_POINT('Ctrl Pts',(-25.673503115752,-3.27812560032912,-19.9500188346943));
#5959=CARTESIAN_POINT('Ctrl Pts',(-28.024001447913,-5.74870116955526,-18.2650487670039));
#5960=CARTESIAN_POINT('Ctrl Pts',(-28.9670053868933,-7.08059840837708,-17.4938772763879));
#5961=CARTESIAN_POINT('Ctrl Pts',(-29.6741682248155,-8.57142857132175,-16.8657424760415));
#5962=CARTESIAN_POINT('',(-16.1215496812874,0.,-4.53890502000917));
#5963=CARTESIAN_POINT('Ctrl Pts',(31.9329379821339,-10.0000000000002,-14.6355920544596));
#5964=CARTESIAN_POINT('Ctrl Pts',(20.7079877573924,-10.0000000000002,-27.000000447034));
#5965=CARTESIAN_POINT('Ctrl Pts',(-2.46519032881566E-31,-10.0000000000002,
-27.0000004470348));
#5966=CARTESIAN_POINT('Ctrl Pts',(-20.7079877573881,-10.0000000000002,-27.0000004470357));
#5967=CARTESIAN_POINT('Ctrl Pts',(-31.9329379821293,-10.0000000000002,-14.6355920544647));
#5968=CARTESIAN_POINT('Ctrl Pts',(31.9329379821339,0.,-14.6355920544596));
#5969=CARTESIAN_POINT('Ctrl Pts',(20.7079877573924,0.,-27.000000447034));
#5970=CARTESIAN_POINT('Ctrl Pts',(-2.46519032881566E-31,0.,-27.0000004470348));
#5971=CARTESIAN_POINT('Ctrl Pts',(-20.7079877573881,0.,-27.0000004470357));
#5972=CARTESIAN_POINT('Ctrl Pts',(-31.9329379821293,0.,-14.6355920544647));
#5973=CARTESIAN_POINT('Origin',(-2.46519032881566E-31,0.,-1.11156420409175E-32));
#5974=CARTESIAN_POINT('',(-31.9329379821293,-10.,-14.6355920544647));
#5975=CARTESIAN_POINT('Ctrl Pts',(-29.6741682248155,-8.57142857132175,-16.8657424760415));
#5976=CARTESIAN_POINT('Ctrl Pts',(-29.7793643456456,-8.7932014665739,-16.7723024070625));
#5977=CARTESIAN_POINT('Ctrl Pts',(-29.9139455244004,-8.98964333962776,-16.651327308341));
#5978=CARTESIAN_POINT('Ctrl Pts',(-30.3110572184195,-9.44182130133769,-16.286646280651));
#5979=CARTESIAN_POINT('Ctrl Pts',(-30.6280429194678,-9.66218954946651,-15.9867659366304));
#5980=CARTESIAN_POINT('Ctrl Pts',(-31.2863572326507,-9.94125939177671,-15.3296944606039));
#5981=CARTESIAN_POINT('Ctrl Pts',(-31.6273581498738,-10.,-14.9721916622039));
#5982=CARTESIAN_POINT('Ctrl Pts',(-31.9329379821293,-10.,-14.6355920544647));
#5983=CARTESIAN_POINT('Origin',(-2.46519032881566E-31,-10.,-1.11156420409175E-32));
#5984=CARTESIAN_POINT('Origin',(-31.9329379821293,-7.5,-4.53890502000918));
#5985=CARTESIAN_POINT('',(-31.9329379821293,-10.,-4.53890502000918));
#5986=CARTESIAN_POINT('Origin',(-4.44089209850063E-15,0.,-1.11156420409175E-32));
#5987=CARTESIAN_POINT('',(-6.25,0.,8.00000011920929));
#5988=CARTESIAN_POINT('Origin',(0.,0.,8.00000011920929));
#5989=CARTESIAN_POINT('Origin',(-2.19217389329367E-64,-10.,8.00000011920929));
#5990=CARTESIAN_POINT('',(-41.0000006109476,-10.,-3.67394045218804E-15));
#5991=CARTESIAN_POINT('Origin',(-2.46519032881566E-31,-10.,-1.11156420409175E-32));
#5992=CARTESIAN_POINT('Ctrl Pts',(-41.0000006109476,-10.,-3.67394045218804E-15));
#5993=CARTESIAN_POINT('Ctrl Pts',(-40.6666670739651,-6.66666666666667,-3.6331188739678E-15));
#5994=CARTESIAN_POINT('Ctrl Pts',(-40.3333335369825,-3.33333333333333,-3.59229729574756E-15));
#5995=CARTESIAN_POINT('Ctrl Pts',(-40.,0.,-3.55147571752732E-15));
#5996=CARTESIAN_POINT('Ctrl Pts',(-41.0000006109476,-10.,-4.48798957200454));
#5997=CARTESIAN_POINT('Ctrl Pts',(-40.6666279625691,-6.66666666666667,-4.4381315356642));
#5998=CARTESIAN_POINT('Ctrl Pts',(-40.3333726483785,-3.33333333333333,-4.38824789129767));
#5999=CARTESIAN_POINT('Ctrl Pts',(-40.,0.,-4.33838985495734));
#6000=CARTESIAN_POINT('Ctrl Pts',(-38.2043841003348,-10.,-13.4624494787897));
#6001=CARTESIAN_POINT('Ctrl Pts',(-37.8937947831406,-6.66666666666667,-13.3128704592134));
#6002=CARTESIAN_POINT('Ctrl Pts',(-37.5831586157749,-3.33333333333333,-13.1632799884872));
#6003=CARTESIAN_POINT('Ctrl Pts',(-37.2725692985807,0.,-13.0137009689108));
#6004=CARTESIAN_POINT('Ctrl Pts',(-27.7419232884328,-10.,-23.0557523830373));
#6005=CARTESIAN_POINT('Ctrl Pts',(-27.5163670062476,-6.66666666666667,-22.7995673540746));
#6006=CARTESIAN_POINT('Ctrl Pts',(-27.2908468919861,-3.33333333333333,-22.5434120004598));
#6007=CARTESIAN_POINT('Ctrl Pts',(-27.0652906098009,0.,-22.2872269714971));
#6008=CARTESIAN_POINT('Ctrl Pts',(-15.2039670030197,-10.,-28.3440314459138));
#6009=CARTESIAN_POINT('Ctrl Pts',(-15.0803640418498,-6.66666666666667,-28.0291143612886));
#6010=CARTESIAN_POINT('Ctrl Pts',(-14.9567412796703,-3.33333333333333,-27.7141470740615));
#6011=CARTESIAN_POINT('Ctrl Pts',(-14.8331383185004,0.,-27.3992299894363));
#6012=CARTESIAN_POINT('Ctrl Pts',(-3.10849124109814,-10.,-30.3689057536625));
#6013=CARTESIAN_POINT('Ctrl Pts',(-3.08322141755058,-6.66666666666666,-30.0314473997091));
#6014=CARTESIAN_POINT('Ctrl Pts',(-3.05794415991636,-3.33333333333334,-29.694066811713));
#6015=CARTESIAN_POINT('Ctrl Pts',(-3.0326743363688,0.,-29.3566084577596));
#6016=CARTESIAN_POINT('Ctrl Pts',(9.25484777911936,-10.,-29.6803652247621));
#6017=CARTESIAN_POINT('Ctrl Pts',(9.17961398808022,-6.66666666666668,-29.3506085860804));
#6018=CARTESIAN_POINT('Ctrl Pts',(9.10435344100146,-3.33333333333333,-29.0207759284223));
#6019=CARTESIAN_POINT('Ctrl Pts',(9.02911964996232,0.,-28.6910192897405));
#6020=CARTESIAN_POINT('Ctrl Pts',(24.6727087841271,-10.,-25.2837472569577));
#6021=CARTESIAN_POINT('Ctrl Pts',(24.4721095524703,-6.66666666666666,-25.0028042273578));
#6022=CARTESIAN_POINT('Ctrl Pts',(24.2715342721203,-3.33333333333334,-24.7218983471271));
#6023=CARTESIAN_POINT('Ctrl Pts',(24.0709350404635,0.,-24.4409553175272));
#6024=CARTESIAN_POINT('Ctrl Pts',(39.2218219519816,-10.,-13.8223912439798));
#6025=CARTESIAN_POINT('Ctrl Pts',(38.9029639004061,-6.66666666666668,-13.6688024382942));
#6026=CARTESIAN_POINT('Ctrl Pts',(38.5840496296545,-3.33333333333333,-13.5152334757621));
#6027=CARTESIAN_POINT('Ctrl Pts',(38.265191578079,0.,-13.3616446700765));
#6028=CARTESIAN_POINT('Ctrl Pts',(42.4005274457001,-10.,1.65218812334232));
#6029=CARTESIAN_POINT('Ctrl Pts',(42.0557795461531,-6.66666666666666,1.63379956548809));
#6030=CARTESIAN_POINT('Ctrl Pts',(41.7111155228475,-3.33333333333334,1.61550371995294));
#6031=CARTESIAN_POINT('Ctrl Pts',(41.3663676233005,0.,1.59711516209871));
#6032=CARTESIAN_POINT('Ctrl Pts',(37.4814856839863,-10.,13.2053421665153));
#6033=CARTESIAN_POINT('Ctrl Pts',(37.176802559144,-6.66666666666668,13.058651744423));
#6034=CARTESIAN_POINT('Ctrl Pts',(36.8719856862752,-3.33333333333333,12.9118543261747));
#6035=CARTESIAN_POINT('Ctrl Pts',(36.5673025614329,0.,12.7651639040823));
#6036=CARTESIAN_POINT('Ctrl Pts',(28.1983169793597,-10.,23.2322388027905));
#6037=CARTESIAN_POINT('Ctrl Pts',(27.9690276572262,-6.66666666666666,22.9740902618375));
#6038=CARTESIAN_POINT('Ctrl Pts',(27.7398420627892,-3.33333333333334,22.7159790490027));
#6039=CARTESIAN_POINT('Ctrl Pts',(27.5105527406557,0.,22.4578305080497));
#6040=CARTESIAN_POINT('Ctrl Pts',(11.5437772979981,-10.,30.2616480105822));
#6041=CARTESIAN_POINT('Ctrl Pts',(11.4499439376024,-6.66666666666667,29.9254153884352));
#6042=CARTESIAN_POINT('Ctrl Pts',(11.3560549467201,-3.33333333333333,29.5891585964739));
#6043=CARTESIAN_POINT('Ctrl Pts',(11.2622215863243,0.,29.2529259743269));
#6044=CARTESIAN_POINT('Ctrl Pts',(-9.44068637604738,-10.,30.2416635777516));
#6045=CARTESIAN_POINT('Ctrl Pts',(-9.36394211077912,-6.66666666666666,29.9056451780738));
#6046=CARTESIAN_POINT('Ctrl Pts',(-9.28716986075137,-3.33333333333334,29.5696260892229));
#6047=CARTESIAN_POINT('Ctrl Pts',(-9.21042559548311,0.,29.2336076895452));
#6048=CARTESIAN_POINT('Ctrl Pts',(-26.4346731014395,-10.,24.2599964085791));
#6049=CARTESIAN_POINT('Ctrl Pts',(-26.2197510076496,-6.66666666666667,23.9904291189529));
#6050=CARTESIAN_POINT('Ctrl Pts',(-26.0048466865042,-3.33333333333333,23.7208968018006));
#6051=CARTESIAN_POINT('Ctrl Pts',(-25.7899245927143,0.,23.4513295121744));
#6052=CARTESIAN_POINT('Ctrl Pts',(-38.2041054306281,-10.,13.4596048653788));
#6053=CARTESIAN_POINT('Ctrl Pts',(-37.8935103004119,-6.66666666666667,13.3100661375601));
#6054=CARTESIAN_POINT('Ctrl Pts',(-37.5828925559163,-3.33333333333334,13.1604899038065));
#6055=CARTESIAN_POINT('Ctrl Pts',(-37.2722974257001,0.,13.0109511759879));
#6056=CARTESIAN_POINT('Ctrl Pts',(-41.0000006109476,-10.,4.48798957200453));
#6057=CARTESIAN_POINT('Ctrl Pts',(-40.6666312706407,-6.66666666666667,4.43811164759919));
#6058=CARTESIAN_POINT('Ctrl Pts',(-40.3333693403069,-3.33333333333333,4.38826777936268));
#6059=CARTESIAN_POINT('Ctrl Pts',(-40.,0.,4.33838985495734));
#6060=CARTESIAN_POINT('Ctrl Pts',(-41.0000006109476,-10.,3.67394045218804E-15));
#6061=CARTESIAN_POINT('Ctrl Pts',(-40.6666670739651,-6.66666666666667,3.6331188739678E-15));
#6062=CARTESIAN_POINT('Ctrl Pts',(-40.3333335369825,-3.33333333333333,3.59229729574756E-15));
#6063=CARTESIAN_POINT('Ctrl Pts',(-40.,0.,3.55147571752732E-15));
#6064=CARTESIAN_POINT('',(-40.,0.,3.55147571752732E-15));
#6065=CARTESIAN_POINT('',(-41.0000006109476,-10.,-3.67394045218804E-15));
#6066=CARTESIAN_POINT('Origin',(0.,0.,0.));
#6067=CARTESIAN_POINT('Origin',(0.,47.,8.00000011920929));
#6068=CARTESIAN_POINT('',(-8.87868929381831E-16,50.,0.750000119209291));
#6069=CARTESIAN_POINT('Origin',(0.,50.,8.00000011920929));
#6070=CARTESIAN_POINT('',(-1.25526296912604E-15,47.,-2.24999988079071));
#6071=CARTESIAN_POINT('Origin',(-8.87868929381831E-16,47.,0.750000119209291));
#6072=CARTESIAN_POINT('',(-10.25,47.,8.00000011920929));
#6073=CARTESIAN_POINT('Origin',(0.,47.,8.00000011920929));
#6074=CARTESIAN_POINT('Origin',(0.,47.,8.00000011920929));
#6075=CARTESIAN_POINT('Origin',(0.,0.,8.00000011920929));
#6076=CARTESIAN_POINT('',(-10.25,43.5,8.00000011920929));
#6077=CARTESIAN_POINT('',(-10.25,0.,8.00000011920929));
#6078=CARTESIAN_POINT('',(-1.25526296912604E-15,43.5,18.2500001192093));
#6079=CARTESIAN_POINT('Origin',(0.,43.5,8.00000011920929));
#6080=CARTESIAN_POINT('Origin',(0.,43.5,8.00000011920929));
#6081=CARTESIAN_POINT('Origin',(0.,50.,8.00000011920929));
#6082=CARTESIAN_POINT('',(-6.25,50.,8.00000011920929));
#6083=CARTESIAN_POINT('Origin',(0.,50.,8.00000011920929));
#6084=CARTESIAN_POINT('Ctrl Pts',(26.6708488658336,23.8253623818457,-7.34501092170963));
#6085=CARTESIAN_POINT('Ctrl Pts',(25.9168176170381,23.6503733504034,-9.47210517331803));
#6086=CARTESIAN_POINT('Ctrl Pts',(23.7590429647143,23.232718032501,-13.3534301679124));
#6087=CARTESIAN_POINT('Ctrl Pts',(20.2657457220556,22.7404433245988,-16.8776715662502));
#6088=CARTESIAN_POINT('Ctrl Pts',(17.2023112042674,22.4072726228619,-19.1078370923054));
#6089=CARTESIAN_POINT('Ctrl Pts',(14.0655944596862,22.1244684432043,-20.9202524929693));
#6090=CARTESIAN_POINT('Ctrl Pts',(10.009471359349,21.8597007210842,-22.5662672435357));
#6091=CARTESIAN_POINT('Ctrl Pts',(5.00143304994512,21.6759507438058,-23.6956012737642));
#6092=CARTESIAN_POINT('Ctrl Pts',(0.854171210232657,21.6271640841989,-23.9952867151324));
#6093=CARTESIAN_POINT('Ctrl Pts',(-2.48668882279892,21.6461917357992,-23.8788531052191));
#6094=CARTESIAN_POINT('Ctrl Pts',(-5.84124422339838,21.7068986972666,-23.5042081155497));
#6095=CARTESIAN_POINT('Ctrl Pts',(-10.5131825399579,21.8776841355326,-22.4579452325844));
#6096=CARTESIAN_POINT('Ctrl Pts',(-16.4748915644064,22.293355016525,-19.8693130352258));
#6097=CARTESIAN_POINT('Ctrl Pts',(-22.4899964666868,23.006412354482,-15.1549533788411));
#6098=CARTESIAN_POINT('Ctrl Pts',(-26.4102767072267,23.7289038362004,-9.04069926130179));
#6099=CARTESIAN_POINT('Ctrl Pts',(-27.710991335135,24.092252638536,-3.72192813040502));
#6100=CARTESIAN_POINT('Ctrl Pts',(-27.9164009460216,24.2324491485422,-0.61603096958803));
#6101=CARTESIAN_POINT('Ctrl Pts',(-27.7293882336782,24.3915451436271,4.1064937759667));
#6102=CARTESIAN_POINT('Ctrl Pts',(-25.3217674523633,24.4422047395827,10.6391652333604));
#6103=CARTESIAN_POINT('Ctrl Pts',(-20.0029137507019,25.0488211368007,16.2381654097598));
#6104=CARTESIAN_POINT('Ctrl Pts',(-14.3128953040725,26.6090066504899,19.4273780875002));
#6105=CARTESIAN_POINT('Ctrl Pts',(-9.81295611157491,28.631250597564,20.684556725559));
#6106=CARTESIAN_POINT('Ctrl Pts',(-6.46149927255316,30.6106055490051,21.1078188567653));
#6107=CARTESIAN_POINT('Ctrl Pts',(-4.43123941456441,31.9758193436971,21.1662205214377));
#6108=CARTESIAN_POINT('Ctrl Pts',(-3.00372164452785,32.9485292986099,21.1212289493639));
#6109=CARTESIAN_POINT('Ctrl Pts',(-2.12600467505112,33.4904105264206,21.077239199268));
#6110=CARTESIAN_POINT('Ctrl Pts',(-1.41125304585687,33.8695246881736,21.0385449036811));
#6111=CARTESIAN_POINT('Ctrl Pts',(-0.698492296703462,34.1296920789007,21.0072722682444));
#6112=CARTESIAN_POINT('Ctrl Pts',(-0.0254957218843824,34.2046860232936,
20.9977642776158));
#6113=CARTESIAN_POINT('Ctrl Pts',(0.657100873585833,34.1406801268695,21.0058807927356));
#6114=CARTESIAN_POINT('Ctrl Pts',(1.36734622145391,33.8902818520766,21.0362216522914));
#6115=CARTESIAN_POINT('Ctrl Pts',(2.33317587256128,33.3820144102366,21.0886339082986));
#6116=CARTESIAN_POINT('Ctrl Pts',(3.39799086472026,32.6830860657989,21.139348894737));
#6117=CARTESIAN_POINT('Ctrl Pts',(5.0159879035535,31.5757306194316,21.1594560507118));
#6118=CARTESIAN_POINT('Ctrl Pts',(7.86440862405843,29.7096352994205,21.0155633467912));
#6119=CARTESIAN_POINT('Ctrl Pts',(13.0446065731353,26.9812341305708,19.9949769582543));
#6120=CARTESIAN_POINT('Ctrl Pts',(19.3386014755652,25.1489437384788,16.9258765899349));
#6121=CARTESIAN_POINT('Ctrl Pts',(23.5904885725782,24.6439230283644,12.3624133892711));
#6122=CARTESIAN_POINT('Ctrl Pts',(25.7866124416716,24.4662459104885,8.81669292842779));
#6123=CARTESIAN_POINT('Ctrl Pts',(26.6523107981601,24.4241814630089,6.80022073241618));
#6124=CARTESIAN_POINT('Ctrl Pts',(27.1148970851184,24.3891618999048,5.15878554287702));
#6125=CARTESIAN_POINT('Ctrl Pts',(25.8047401593482,25.7626765625214,-7.06723921793504));
#6126=CARTESIAN_POINT('Ctrl Pts',(25.0955943627606,25.6464893895819,-9.08331415421933));
#6127=CARTESIAN_POINT('Ctrl Pts',(23.0764115217916,25.3602477669228,-12.8008868582377));
#6128=CARTESIAN_POINT('Ctrl Pts',(19.7613817197835,25.0051097674548,-16.2570652853167));
#6129=CARTESIAN_POINT('Ctrl Pts',(16.8203662756874,24.7576204053605,-18.4698951949255));
#6130=CARTESIAN_POINT('Ctrl Pts',(13.7899667418969,24.5438545838798,-20.2837808316976));
#6131=CARTESIAN_POINT('Ctrl Pts',(9.83922203340413,24.3386012545845,-21.9477120446582));
#6132=CARTESIAN_POINT('Ctrl Pts',(4.92524758688409,24.1932273542184,-23.0990801796678));
#6133=CARTESIAN_POINT('Ctrl Pts',(0.841108065598671,24.1541966696145,-23.4058588723505));
#6134=CARTESIAN_POINT('Ctrl Pts',(-2.44876493866892,24.1694244460993,-23.2865943041345));
#6135=CARTESIAN_POINT('Ctrl Pts',(-5.7493139703034,24.2176829955729,-22.9040810168378));
#6136=CARTESIAN_POINT('Ctrl Pts',(-10.3335825168332,24.3529092396772,-21.8371094650659));
#6137=CARTESIAN_POINT('Ctrl Pts',(-16.1336593292659,24.674489230835,-19.2218028415522));
#6138=CARTESIAN_POINT('Ctrl Pts',(-21.888327185288,25.2023815013143,-14.5441922674427));
#6139=CARTESIAN_POINT('Ctrl Pts',(-25.5557585303497,25.7022950673247,-8.65479155065727));
#6140=CARTESIAN_POINT('Ctrl Pts',(-26.7867422373248,25.9378919533352,-3.64768234970851));
#6141=CARTESIAN_POINT('Ctrl Pts',(-27.0097170920177,26.0280693434356,-0.738185373609427));
#6142=CARTESIAN_POINT('Ctrl Pts',(-26.9014457341603,26.1312355084164,3.67288959562123));
#6143=CARTESIAN_POINT('Ctrl Pts',(-24.8592573645923,26.1917347228292,9.79143250545337));
#6144=CARTESIAN_POINT('Ctrl Pts',(-20.1918468606588,26.7864246499197,15.2073346413427));
#6145=CARTESIAN_POINT('Ctrl Pts',(-15.0639204359067,28.1918285299178,18.4684258383201));
#6146=CARTESIAN_POINT('Ctrl Pts',(-10.8786931461034,29.9711424029752,19.9211033053368));
#6147=CARTESIAN_POINT('Ctrl Pts',(-7.60245464922526,31.691425713461,20.5582584440947));
#6148=CARTESIAN_POINT('Ctrl Pts',(-5.49859623361244,32.8678276687933,20.7718390145732));
#6149=CARTESIAN_POINT('Ctrl Pts',(-3.88730023999034,33.6981735634023,20.8411109837571));
#6150=CARTESIAN_POINT('Ctrl Pts',(-2.82846458726651,34.1579596613494,20.8618004915584));
#6151=CARTESIAN_POINT('Ctrl Pts',(-1.92266580298871,34.4782663856867,20.8689466702577));
#6152=CARTESIAN_POINT('Ctrl Pts',(-0.96660884229127,34.6969899677864,20.8694987078306));
#6153=CARTESIAN_POINT('Ctrl Pts',(-0.0353853046997153,34.7599047749787,
20.8692265201336));
#6154=CARTESIAN_POINT('Ctrl Pts',(0.909772551294717,34.706209767345,20.8694574730541));
#6155=CARTESIAN_POINT('Ctrl Pts',(1.86541172116023,34.4957438801126,20.8691183811459));
#6156=CARTESIAN_POINT('Ctrl Pts',(3.09283062122923,34.0664752040988,20.8601116417043));
#6157=CARTESIAN_POINT('Ctrl Pts',(4.34426801442318,33.4722432765821,20.8277437343325));
#6158=CARTESIAN_POINT('Ctrl Pts',(6.11690748945146,32.5239288467097,20.7193898158127));
#6159=CARTESIAN_POINT('Ctrl Pts',(9.01450198365484,30.9119562510472,20.3650208074878));
#6160=CARTESIAN_POINT('Ctrl Pts',(13.922064135372,28.5264139884597,19.0642178998044));
#6161=CARTESIAN_POINT('Ctrl Pts',(19.6043749461487,26.8805616257664,15.8742211165848));
#6162=CARTESIAN_POINT('Ctrl Pts',(23.3387082262605,26.3896060481,11.4633986012048));
#6163=CARTESIAN_POINT('Ctrl Pts',(25.2434250593127,26.2111883550884,8.09563774164892));
#6164=CARTESIAN_POINT('Ctrl Pts',(25.9836170369371,26.1678084013906,6.19932920966528));
#6165=CARTESIAN_POINT('Ctrl Pts',(26.3723480971067,26.1382994425645,4.66129433457054));
#6166=CARTESIAN_POINT('Ctrl Pts',(23.3446085170294,28.6696010521271,-6.2069919385946));
#6167=CARTESIAN_POINT('Ctrl Pts',(22.703152124179,28.6467589844271,-7.9029644184178));
#6168=CARTESIAN_POINT('Ctrl Pts',(20.9350870905322,28.5844686517106,-11.0771515605255));
#6169=CARTESIAN_POINT('Ctrl Pts',(18.021899500502,28.4834405502622,-14.1328452011094));
#6170=CARTESIAN_POINT('Ctrl Pts',(15.4021438744577,28.4043391189403,-16.132022623207));
#6171=CARTESIAN_POINT('Ctrl Pts',(12.6798706154773,28.330938738647,-17.7954312254654));
#6172=CARTESIAN_POINT('Ctrl Pts',(9.08720849709983,28.254018456376,-19.3530708887813));
#6173=CARTESIAN_POINT('Ctrl Pts',(4.56322338201991,28.1953968003809,-20.4496867208314));
#6174=CARTESIAN_POINT('Ctrl Pts',(0.779356891367747,28.1791074545238,-20.7444523536806));
#6175=CARTESIAN_POINT('Ctrl Pts',(-2.26889518350673,28.1854700609434,-20.6298118987136));
#6176=CARTESIAN_POINT('Ctrl Pts',(-5.32170408634925,28.2052480165512,-20.2641821163293));
#6177=CARTESIAN_POINT('Ctrl Pts',(-9.54277692794375,28.259793521818,-19.2471788269499));
#6178=CARTESIAN_POINT('Ctrl Pts',(-14.8061303563903,28.379693933419,-16.8029043639305));
#6179=CARTESIAN_POINT('Ctrl Pts',(-19.9034210767071,28.5462160110282,-12.5844284847603));
#6180=CARTESIAN_POINT('Ctrl Pts',(-23.0955175206434,28.6615288641414,-7.52181279740865));
#6181=CARTESIAN_POINT('Ctrl Pts',(-24.25013006332,28.7013728823522,-3.34343266224856));
#6182=CARTESIAN_POINT('Ctrl Pts',(-24.5361450014991,28.7215304089624,-0.925235017441725));
#6183=CARTESIAN_POINT('Ctrl Pts',(-24.6207089416739,28.7548849406672,2.73355735135501));
#6184=CARTESIAN_POINT('Ctrl Pts',(-23.2986143849404,28.8692193293764,7.86246407732098));
#6185=CARTESIAN_POINT('Ctrl Pts',(-19.9101602989596,29.4929986560274,12.7064985302245));
#6186=CARTESIAN_POINT('Ctrl Pts',(-15.945205740395,30.6865538849779,15.9815983662398));
#6187=CARTESIAN_POINT('Ctrl Pts',(-12.4709140378415,32.0968617614273,17.8140378991735));
#6188=CARTESIAN_POINT('Ctrl Pts',(-9.45045887407251,33.4205568726911,18.9652789390407));
#6189=CARTESIAN_POINT('Ctrl Pts',(-7.28902522507604,34.3115148530911,19.6029015732295));
#6190=CARTESIAN_POINT('Ctrl Pts',(-5.39654708227208,34.9316050449087,20.0236121889103));
#6191=CARTESIAN_POINT('Ctrl Pts',(-4.03936076323883,35.2723928924884,20.2577364214826));
#6192=CARTESIAN_POINT('Ctrl Pts',(-2.8100777348333,35.5084618618112,20.4227763716539));
#6193=CARTESIAN_POINT('Ctrl Pts',(-1.43365767420406,35.6687225422395,20.5384566089823));
#6194=CARTESIAN_POINT('Ctrl Pts',(-0.0526182416062118,35.714694855499,20.5722006121032));
#6195=CARTESIAN_POINT('Ctrl Pts',(1.34997822394775,35.6754638187365,20.5433909801218));
#6196=CARTESIAN_POINT('Ctrl Pts',(2.73000035297424,35.5213077476106,20.4319349171256));
#6197=CARTESIAN_POINT('Ctrl Pts',(4.40082498955114,35.2050348244293,20.210366075764));
#6198=CARTESIAN_POINT('Ctrl Pts',(5.9530247264264,34.7634866254592,19.9099625516848));
#6199=CARTESIAN_POINT('Ctrl Pts',(7.94633161026159,34.0521633198124,19.4213662743662));
#6200=CARTESIAN_POINT('Ctrl Pts',(10.8272317515926,32.8260920655284,18.5116802810894));
#6201=CARTESIAN_POINT('Ctrl Pts',(15.0650847123684,30.9675375210442,16.6047675057683));
#6202=CARTESIAN_POINT('Ctrl Pts',(19.4762371797794,29.583679467649,13.3087948914109));
#6203=CARTESIAN_POINT('Ctrl Pts',(22.1912571684748,29.0761652037685,9.36599106227836));
#6204=CARTESIAN_POINT('Ctrl Pts',(23.5238979091538,28.8716906116934,6.46097622920789));
#6205=CARTESIAN_POINT('Ctrl Pts',(24.0166975094813,28.8140360304214,4.85750406578328));
#6206=CARTESIAN_POINT('Ctrl Pts',(24.2549822412011,28.7842267490501,3.56960407900706));
#6207=CARTESIAN_POINT('Ctrl Pts',(19.9401059753519,29.9097327022771,-4.94014215191268));
#6208=CARTESIAN_POINT('Ctrl Pts',(19.3609230037277,29.9034029358259,-6.20300196133062));
#6209=CARTESIAN_POINT('Ctrl Pts',(17.8475393688468,29.8993859478864,-8.58549257606613));
#6210=CARTESIAN_POINT('Ctrl Pts',(15.4113928197192,29.8943522815888,-10.9534148340961));
#6211=CARTESIAN_POINT('Ctrl Pts',(13.2090689206889,29.8892523020185,-12.539570363076));
#6212=CARTESIAN_POINT('Ctrl Pts',(10.9099170159589,29.883963504652,-13.8811780236318));
#6213=CARTESIAN_POINT('Ctrl Pts',(7.84853979730555,29.8776336859857,-15.1672677977363));
#6214=CARTESIAN_POINT('Ctrl Pts',(3.95258535741093,29.8726026400451,-16.0918604123537));
#6215=CARTESIAN_POINT('Ctrl Pts',(0.67506234818661,29.8711878354749,-16.3430632136649));
#6216=CARTESIAN_POINT('Ctrl Pts',(-1.96529686405994,29.8717467518077,-16.2453348167764));
#6217=CARTESIAN_POINT('Ctrl Pts',(-4.60573770232182,29.8734176964883,-15.9355395712247));
#6218=CARTESIAN_POINT('Ctrl Pts',(-8.24106803716959,29.8782098384601,-15.0778167894419));
#6219=CARTESIAN_POINT('Ctrl Pts',(-12.7179882693745,29.8878385984697,-13.0628603251382));
#6220=CARTESIAN_POINT('Ctrl Pts',(-16.9823801481765,29.8984188227324,-9.72708643457596));
#6221=CARTESIAN_POINT('Ctrl Pts',(-19.6791222282593,29.9019601851118,-5.90962818932532));
#6222=CARTESIAN_POINT('Ctrl Pts',(-20.7835873333483,29.9228902224263,-2.81397344180705));
#6223=CARTESIAN_POINT('Ctrl Pts',(-21.1436088526641,29.9524001723166,-1.01676817206198));
#6224=CARTESIAN_POINT('Ctrl Pts',(-21.4345437164252,30.0171964899235,1.70878816860011));
#6225=CARTESIAN_POINT('Ctrl Pts',(-20.8063003958426,30.2376320738775,5.61532607582635));
#6226=CARTESIAN_POINT('Ctrl Pts',(-18.635067915177,30.9440751129381,9.61474400767757));
#6227=CARTESIAN_POINT('Ctrl Pts',(-15.851348045913,32.0970280103927,12.6907225371834));
#6228=CARTESIAN_POINT('Ctrl Pts',(-13.2357097595287,33.3842269273492,14.8149777871163));
#6229=CARTESIAN_POINT('Ctrl Pts',(-10.7161622882391,34.5703838510528,16.5427158635086));
#6230=CARTESIAN_POINT('Ctrl Pts',(-8.71210720559502,35.3647884765067,17.7447254394584));
#6231=CARTESIAN_POINT('Ctrl Pts',(-6.70814406200463,35.9182744410483,18.7058861219371));
#6232=CARTESIAN_POINT('Ctrl Pts',(-5.14354695933504,36.2232420733343,19.2934104488327));
#6233=CARTESIAN_POINT('Ctrl Pts',(-3.65049463099956,36.434967624369,19.732437225677));
#6234=CARTESIAN_POINT('Ctrl Pts',(-1.88682739477453,36.5791251552142,20.0575729336087));
#6235=CARTESIAN_POINT('Ctrl Pts',(-0.0694192768978517,36.620539419042,20.1544837173059));
#6236=CARTESIAN_POINT('Ctrl Pts',(1.7774171323996,36.5851963306897,20.0717125018924));
#6237=CARTESIAN_POINT('Ctrl Pts',(3.55054049832569,36.4465026466482,19.757562248552));
#6238=CARTESIAN_POINT('Ctrl Pts',(5.58538260940682,36.1628076941612,19.1661436807984));
#6239=CARTESIAN_POINT('Ctrl Pts',(7.31750529704388,35.7680731278304,18.4324620204603));
#6240=CARTESIAN_POINT('Ctrl Pts',(9.34283939219745,35.1336065833175,17.384206332813));
#6241=CARTESIAN_POINT('Ctrl Pts',(11.927612678805,34.0396594879391,15.767074416617));
#6242=CARTESIAN_POINT('Ctrl Pts',(15.2332419600952,32.3642722549787,13.2918375739608));
#6243=CARTESIAN_POINT('Ctrl Pts',(18.3511556046976,31.0423782357735,10.1201718497488));
#6244=CARTESIAN_POINT('Ctrl Pts',(20.0916042602853,30.4699526810746,6.8643233007316));
#6245=CARTESIAN_POINT('Ctrl Pts',(20.8777127920228,30.2096559964748,4.56803390953215));
#6246=CARTESIAN_POINT('Ctrl Pts',(21.1327087742258,30.1202807687348,3.33356328367636));
#6247=CARTESIAN_POINT('Ctrl Pts',(21.2236359062737,30.0693592900104,2.35607981097554));
#6248=CARTESIAN_POINT('Ctrl Pts',(18.4482992793261,30.0876185476836,-4.3749928722539));
#6249=CARTESIAN_POINT('Ctrl Pts',(17.8987183937291,30.0711975450845,-5.45175983037858));
#6250=CARTESIAN_POINT('Ctrl Pts',(16.4980997336723,30.0549977755248,-7.49283126323601));
#6251=CARTESIAN_POINT('Ctrl Pts',(14.2687628702117,30.0516174170918,-9.56161699515073));
#6252=CARTESIAN_POINT('Ctrl Pts',(12.2472023183319,30.0533215428297,-10.9660960383679));
#6253=CARTESIAN_POINT('Ctrl Pts',(10.1316096691012,30.0569854973411,-12.1649051654476));
#6254=CARTESIAN_POINT('Ctrl Pts',(7.30189878324674,30.0634492077877,-13.3283035688117));
#6255=CARTESIAN_POINT('Ctrl Pts',(3.6822826485015,30.0701259237173,-14.1735982334833));
#6256=CARTESIAN_POINT('Ctrl Pts',(0.628882585928889,30.0722286548432,-14.4044570101923));
#6257=CARTESIAN_POINT('Ctrl Pts',(-1.83088844182098,30.0714175385641,-14.3146265816706));
#6258=CARTESIAN_POINT('Ctrl Pts',(-4.28911630434357,30.0689774376371,-14.0307175135724));
#6259=CARTESIAN_POINT('Ctrl Pts',(-7.66663675534321,30.0628495721568,-13.2464749569361));
#6260=CARTESIAN_POINT('Ctrl Pts',(-11.801211118369,30.0529061769309,-11.4251303727933));
#6261=CARTESIAN_POINT('Ctrl Pts',(-15.7056623722991,30.0505896960464,-8.47659145496428));
#6262=CARTESIAN_POINT('Ctrl Pts',(-18.1850864978977,30.0691754241482,-5.1963272380862));
#6263=CARTESIAN_POINT('Ctrl Pts',(-19.2599445605648,30.1196877937184,-2.56570753798959));
#6264=CARTESIAN_POINT('Ctrl Pts',(-19.6451016887232,30.1693471113528,-1.03506456359024));
#6265=CARTESIAN_POINT('Ctrl Pts',(-20.0127698408784,30.2673221589112,1.28973697913808));
#6266=CARTESIAN_POINT('Ctrl Pts',(-19.6541169411788,30.5391799616046,4.67037822139746));
#6267=CARTESIAN_POINT('Ctrl Pts',(-17.9535496569445,31.285932222121,8.29204023575336));
#6268=CARTESIAN_POINT('Ctrl Pts',(-15.6358559098491,32.4552655884509,11.2483676693411));
#6269=CARTESIAN_POINT('Ctrl Pts',(-13.3878286650875,33.7437378842333,13.4589267476793));
#6270=CARTESIAN_POINT('Ctrl Pts',(-11.1205875784972,34.9294667982986,15.4115727671659));
#6271=CARTESIAN_POINT('Ctrl Pts',(-9.22863130669041,35.7256424982584,16.8552571378252));
#6272=CARTESIAN_POINT('Ctrl Pts',(-7.21785888182092,36.2836194039462,18.0655713977566));
#6273=CARTESIAN_POINT('Ctrl Pts',(-5.58776767834574,36.5925206757269,18.8223071250583));
#6274=CARTESIAN_POINT('Ctrl Pts',(-3.99761065681433,36.8077399725692,19.3954995738703));
#6275=CARTESIAN_POINT('Ctrl Pts',(-2.07714820326943,36.9549152739634,19.8256335580554));
#6276=CARTESIAN_POINT('Ctrl Pts',(-0.0764955678585774,36.9972795414163,
19.9545190043617));
#6277=CARTESIAN_POINT('Ctrl Pts',(1.95702687731198,36.96112431584,19.8444271825591));
#6278=CARTESIAN_POINT('Ctrl Pts',(3.88995750769656,36.8194970636655,19.4285540283065));
#6279=CARTESIAN_POINT('Ctrl Pts',(6.05953213052491,36.5310375185876,18.6557456863534));
#6280=CARTESIAN_POINT('Ctrl Pts',(7.83820674732658,36.131876148576,17.7171680803752));
#6281=CARTESIAN_POINT('Ctrl Pts',(9.83368639089047,35.4936397126132,16.4164655684051));
#6282=CARTESIAN_POINT('Ctrl Pts',(12.2368727077767,34.3984704639902,14.5033326033204));
#6283=CARTESIAN_POINT('Ctrl Pts',(15.1197107675378,32.7246619464596,11.8312006943189));
#6284=CARTESIAN_POINT('Ctrl Pts',(17.7282906801032,31.3891201459649,8.75366913774801));
#6285=CARTESIAN_POINT('Ctrl Pts',(19.0911842042668,30.7838001263129,5.80506238128852));
#6286=CARTESIAN_POINT('Ctrl Pts',(19.6655792537189,30.4965862696295,3.77449096020429));
#6287=CARTESIAN_POINT('Ctrl Pts',(19.8283038157289,30.3915992123761,2.69946580228368));
#6288=CARTESIAN_POINT('Ctrl Pts',(19.8624573098877,30.3282466631568,1.85558316301086));
#6289=CARTESIAN_POINT('',(-27.8743207432196,24.2513585303941,2.16026782656212E-8));
#6290=CARTESIAN_POINT('Ctrl Pts',(26.6708488658336,23.8253623818457,-7.34501092170963));
#6291=CARTESIAN_POINT('Ctrl Pts',(25.9168176170381,23.6503733504034,-9.47210517331803));
#6292=CARTESIAN_POINT('Ctrl Pts',(23.7590429647143,23.232718032501,-13.3534301679124));
#6293=CARTESIAN_POINT('Ctrl Pts',(20.2657457220556,22.7404433245988,-16.8776715662502));
#6294=CARTESIAN_POINT('Ctrl Pts',(17.2023112042674,22.4072726228619,-19.1078370923054));
#6295=CARTESIAN_POINT('Ctrl Pts',(14.0655944596862,22.1244684432043,-20.9202524929693));
#6296=CARTESIAN_POINT('Ctrl Pts',(10.009471359349,21.8597007210842,-22.5662672435357));
#6297=CARTESIAN_POINT('Ctrl Pts',(5.00143304994512,21.6759507438058,-23.6956012737642));
#6298=CARTESIAN_POINT('Ctrl Pts',(0.854171210232657,21.6271640841989,-23.9952867151324));
#6299=CARTESIAN_POINT('Ctrl Pts',(-2.48668882279892,21.6461917357992,-23.8788531052191));
#6300=CARTESIAN_POINT('Ctrl Pts',(-5.84124422339838,21.7068986972666,-23.5042081155497));
#6301=CARTESIAN_POINT('Ctrl Pts',(-10.5131825399579,21.8776841355326,-22.4579452325844));
#6302=CARTESIAN_POINT('Ctrl Pts',(-16.4748915644064,22.293355016525,-19.8693130352258));
#6303=CARTESIAN_POINT('Ctrl Pts',(-22.4899964666868,23.006412354482,-15.1549533788411));
#6304=CARTESIAN_POINT('Ctrl Pts',(-26.4102767072267,23.7289038362004,-9.04069926130179));
#6305=CARTESIAN_POINT('Ctrl Pts',(-27.710991335135,24.092252638536,-3.72192813040502));
#6306=CARTESIAN_POINT('Ctrl Pts',(-27.878407458239,24.2065177699319,-1.19051171235489));
#6307=CARTESIAN_POINT('Ctrl Pts',(-27.877598694918,24.2439095226094,-0.20361724389692));
#6308=CARTESIAN_POINT('Ctrl Pts',(-27.8745336964844,24.2513414587123,0.000165974762729275));
#6309=CARTESIAN_POINT('Ctrl Pts',(-27.8745336964844,24.2513414587123,0.000165974762729275));
#6310=CARTESIAN_POINT('Ctrl Pts',(-27.8658166726039,24.2724782931646,0.579736640777712));
#6311=CARTESIAN_POINT('Ctrl Pts',(-27.6597967669624,24.3930094421633,4.29531844130463));
#6312=CARTESIAN_POINT('Ctrl Pts',(-25.3217674523633,24.4422047395827,10.6391652333604));
#6313=CARTESIAN_POINT('Ctrl Pts',(-20.0029137507019,25.0488211368007,16.2381654097598));
#6314=CARTESIAN_POINT('Ctrl Pts',(-14.3128953040725,26.6090066504899,19.4273780875002));
#6315=CARTESIAN_POINT('Ctrl Pts',(-9.81295611157491,28.631250597564,20.684556725559));
#6316=CARTESIAN_POINT('Ctrl Pts',(-6.46149927255316,30.6106055490051,21.1078188567653));
#6317=CARTESIAN_POINT('Ctrl Pts',(-4.43123941456441,31.9758193436971,21.1662205214377));
#6318=CARTESIAN_POINT('Ctrl Pts',(-3.00372164452785,32.9485292986099,21.1212289493639));
#6319=CARTESIAN_POINT('Ctrl Pts',(-2.12600467505112,33.4904105264206,21.077239199268));
#6320=CARTESIAN_POINT('Ctrl Pts',(-1.41125304585687,33.8695246881736,21.0385449036811));
#6321=CARTESIAN_POINT('Ctrl Pts',(-0.698492296703462,34.1296920789007,21.0072722682444));
#6322=CARTESIAN_POINT('Ctrl Pts',(-0.0254957218843824,34.2046860232936,
20.9977642776158));
#6323=CARTESIAN_POINT('Ctrl Pts',(0.657100873585833,34.1406801268695,21.0058807927356));
#6324=CARTESIAN_POINT('Ctrl Pts',(1.36734622145391,33.8902818520766,21.0362216522914));
#6325=CARTESIAN_POINT('Ctrl Pts',(2.33317587256128,33.3820144102366,21.0886339082986));
#6326=CARTESIAN_POINT('Ctrl Pts',(3.39799086472026,32.6830860657989,21.139348894737));
#6327=CARTESIAN_POINT('Ctrl Pts',(5.0159879035535,31.5757306194316,21.1594560507118));
#6328=CARTESIAN_POINT('Ctrl Pts',(7.86440862405843,29.7096352994205,21.0155633467912));
#6329=CARTESIAN_POINT('Ctrl Pts',(13.0446065731353,26.9812341305708,19.9949769582543));
#6330=CARTESIAN_POINT('Ctrl Pts',(19.3386014755652,25.1489437384788,16.9258765899349));
#6331=CARTESIAN_POINT('Ctrl Pts',(23.5904885725782,24.6439230283644,12.3624133892711));
#6332=CARTESIAN_POINT('Ctrl Pts',(25.7866124416716,24.4662459104885,8.81669292842779));
#6333=CARTESIAN_POINT('Ctrl Pts',(26.6523107981601,24.4241814630089,6.80022073241618));
#6334=CARTESIAN_POINT('Ctrl Pts',(27.1148970851184,24.3891618999048,5.15878554287702));
#6335=CARTESIAN_POINT('',(5.99578033414345E-8,36.9875089793396,19.924780150032));
#6336=CARTESIAN_POINT('Ctrl Pts',(19.8624573098877,30.3282466631568,1.85558316301086));
#6337=CARTESIAN_POINT('Ctrl Pts',(19.8558994470054,30.3404110797489,2.01761831558884));
#6338=CARTESIAN_POINT('Ctrl Pts',(19.8460859824246,30.3531642993367,2.17854220060254));
#6339=CARTESIAN_POINT('Ctrl Pts',(19.8331465514413,30.3665307636029,2.33808233113254));
#6340=CARTESIAN_POINT('Ctrl Pts',(19.8198835015379,30.3802315270154,2.50161260657853));
#6341=CARTESIAN_POINT('Ctrl Pts',(19.8033363056893,30.3945767530344,2.66368903439747));
#6342=CARTESIAN_POINT('Ctrl Pts',(19.7836941526738,30.4095828824349,2.82403984775971));
#6343=CARTESIAN_POINT('Ctrl Pts',(19.7751546312602,30.4161068700676,2.89375314259657));
#6344=CARTESIAN_POINT('Ctrl Pts',(19.7660307364629,30.4227556375697,2.96314054927012));
#6345=CARTESIAN_POINT('Ctrl Pts',(19.7563407087704,30.4295298582198,3.03218096787417));
#6346=CARTESIAN_POINT('Ctrl Pts',(19.721422813798,30.453940678569,3.28096726262578));
#6347=CARTESIAN_POINT('Ctrl Pts',(19.6789330607904,30.4801330765772,3.52680029868326));
#6348=CARTESIAN_POINT('Ctrl Pts',(19.6293659877534,30.5082878199002,3.76959515311487));
#6349=CARTESIAN_POINT('Ctrl Pts',(19.5944315663743,30.5281310264242,3.94071475396511));
#6350=CARTESIAN_POINT('Ctrl Pts',(19.5559827478267,30.5489488644272,4.11032566143757));
#6351=CARTESIAN_POINT('Ctrl Pts',(19.5142065899814,30.5708020418142,4.2784042930303));
#6352=CARTESIAN_POINT('Ctrl Pts',(19.4502059170965,30.6042808998418,4.53589914354627));
#6353=CARTESIAN_POINT('Ctrl Pts',(19.3783938244611,30.64019054406,4.7897965502741));
#6354=CARTESIAN_POINT('Ctrl Pts',(19.2999976067139,30.6782207367316,5.03821738062188));
#6355=CARTESIAN_POINT('Ctrl Pts',(19.2185718300729,30.7177205756661,5.29623823451172));
#6356=CARTESIAN_POINT('Ctrl Pts',(19.1300439494939,30.759508152617,5.54835070698398));
#6357=CARTESIAN_POINT('Ctrl Pts',(19.0353082507238,30.8036486060208,5.79471873394361));
#6358=CARTESIAN_POINT('Ctrl Pts',(18.9528853537969,30.8420521232634,6.00906630044506));
#6359=CARTESIAN_POINT('Ctrl Pts',(18.8657645441413,30.8822364451276,6.21906640306821));
#6360=CARTESIAN_POINT('Ctrl Pts',(18.7745556947027,30.9242328394847,6.42484807512431));
#6361=CARTESIAN_POINT('Ctrl Pts',(18.6891714467994,30.9635473420675,6.61748851965296));
#6362=CARTESIAN_POINT('Ctrl Pts',(18.5998248801623,31.0046222111678,6.80722936394165));
#6363=CARTESIAN_POINT('Ctrl Pts',(18.5069929282,31.047495667431,6.99402778294697));
#6364=CARTESIAN_POINT('Ctrl Pts',(18.4094532712773,31.0925433274943,7.19029914553661));
#6365=CARTESIAN_POINT('Ctrl Pts',(18.3080661234812,31.1395768577464,7.3833221095823));
#6366=CARTESIAN_POINT('Ctrl Pts',(18.203425665074,31.1886246124923,7.5730846636832));
#6367=CARTESIAN_POINT('Ctrl Pts',(18.164993972541,31.2066385648251,7.6427794666733));
#6368=CARTESIAN_POINT('Ctrl Pts',(18.1261237945939,31.2249240481527,7.71203482221767));
#6369=CARTESIAN_POINT('Ctrl Pts',(18.0868456859124,31.2434818660298,7.78085129640141));
#6370=CARTESIAN_POINT('Ctrl Pts',(17.9727694496473,31.2973797263846,7.98071642818697));
#6371=CARTESIAN_POINT('Ctrl Pts',(17.8552499398347,31.3535764894071,8.17687692891967));
#6372=CARTESIAN_POINT('Ctrl Pts',(17.7346266860234,31.4119375107899,8.36945005539121));
#6373=CARTESIAN_POINT('Ctrl Pts',(17.6067277531396,31.4738187162874,8.57363868900513));
#6374=CARTESIAN_POINT('Ctrl Pts',(17.4753393974196,31.5381332798608,8.77379459697563));
#6375=CARTESIAN_POINT('Ctrl Pts',(17.3409027866648,31.6046927228559,8.97009483280353));
#6376=CARTESIAN_POINT('Ctrl Pts',(17.2888846887878,31.630446835526,9.04605007165729));
#6377=CARTESIAN_POINT('Ctrl Pts',(17.2364105782196,31.6565367520408,9.12142838547113));
#6378=CARTESIAN_POINT('Ctrl Pts',(17.1835073182358,31.6829504643077,9.196241143742));
#6379=CARTESIAN_POINT('Ctrl Pts',(17.0045063734082,31.7723226401175,9.44937402099262));
#6380=CARTESIAN_POINT('Ctrl Pts',(16.819447261546,31.8659751427103,9.69760343335451));
#6381=CARTESIAN_POINT('Ctrl Pts',(16.6288163626617,31.9637655183783,9.94168808382659));
#6382=CARTESIAN_POINT('Ctrl Pts',(16.4248051019984,32.0684197897347,10.2029050090093));
#6383=CARTESIAN_POINT('Ctrl Pts',(16.2144124107934,32.1778133435394,10.4593752482098));
#6384=CARTESIAN_POINT('Ctrl Pts',(15.9982708483657,32.2917481925756,10.712070597322));
#6385=CARTESIAN_POINT('Ctrl Pts',(15.7612429364745,32.4166928772321,10.9891845881341));
#6386=CARTESIAN_POINT('Ctrl Pts',(15.5173013594632,32.5470992227858,11.2617595154003));
#6387=CARTESIAN_POINT('Ctrl Pts',(15.2673236842238,32.6826752063677,11.5311182799971));
#6388=CARTESIAN_POINT('Ctrl Pts',(15.0415531073997,32.8051224128532,11.7743931388317));
#6389=CARTESIAN_POINT('Ctrl Pts',(14.8108597912444,32.9317859981723,12.0150458573156));
#6390=CARTESIAN_POINT('Ctrl Pts',(14.5759153388483,33.0624301262732,12.2540671523645));
#6391=CARTESIAN_POINT('Ctrl Pts',(14.3632245051079,33.1806998204316,12.4704486757721));
#6392=CARTESIAN_POINT('Ctrl Pts',(14.147048127573,33.3022313584304,12.6854946541343));
#6393=CARTESIAN_POINT('Ctrl Pts',(13.9246955128856,33.4267765778186,12.9011963682223));
#6394=CARTESIAN_POINT('Ctrl Pts',(13.7744472463794,33.5109343618006,13.0469504834582));
#6395=CARTESIAN_POINT('Ctrl Pts',(13.6213794557449,33.5964679481575,13.1930039112035));
#6396=CARTESIAN_POINT('Ctrl Pts',(13.4646745436996,33.6832981574344,13.3399654555409));
#6397=CARTESIAN_POINT('Ctrl Pts',(13.2078294380547,33.8256160591759,13.580840823699));
#6398=CARTESIAN_POINT('Ctrl Pts',(12.9406256668579,33.9717084587793,13.8248056704599));
#6399=CARTESIAN_POINT('Ctrl Pts',(12.6593559539377,34.1212753860582,14.0744964071138));
#6400=CARTESIAN_POINT('Ctrl Pts',(12.4193290710411,34.2489111807779,14.2875747673289));
#6401=CARTESIAN_POINT('Ctrl Pts',(12.1690582390356,34.3790768682903,14.5048238022675));
#6402=CARTESIAN_POINT('Ctrl Pts',(11.9062769779516,34.511575948412,14.7278784067605));
[truncated: 410,356 more chars]
