# Supplementary material for: Development and evaluation of a mechanical chest compression device for standardized rodent cardiopulmonary resuscitation
Source: Sci Rep. 2025 Dec 8;15:43397. doi: 10.1038/s41598-025-31959-2 (PMC12689703; doi:10.1038/s41598-025-31959-2)
Supplement: Supplementary file 2 — Supplementary Material 2 [file 41598_2025_31959_MOESM2_ESM.zip › Additional file 2. Production files /Ground_plate_right_Rev01.step]

ISO-10303-21;
HEADER;
/* Generated by software containing ST-Developer
 * from STEP Tools, Inc. (www.steptools.com) 
 */

FILE_DESCRIPTION(
/* description */ ('',
'CAx-IF Rec.Pracs.---Representation and Presentation of Product Manufa
cturing Information (PMI)---4.0---2014-10-13'),
/* implementation_level */ '2;1');

FILE_NAME(
/* name */ 'Ground_plate_right_Rev01.step',
/* time_stamp */ '2025-01-01T12:04:50+01:00',
/* author */ (''),
/* organization */ (''),
/* preprocessor_version */ 'ST-DEVELOPER v20',
/* originating_system */ 'Autodesk Translation Framework v13.20.0.188',

/* authorisation */ '');

FILE_SCHEMA (('AP242_MANAGED_MODEL_BASED_3D_ENGINEERING_MIM_LF { 1 0 10303 442 1 1 4 }'));
ENDSEC;

DATA;
#10=MECHANICAL_DESIGN_GEOMETRIC_PRESENTATION_REPRESENTATION('',(#13),#1437);
#11=SHAPE_REPRESENTATION_RELATIONSHIP('SRR','None',#1444,#12);
#12=ADVANCED_BREP_SHAPE_REPRESENTATION('',(#14),#1436);
#13=STYLED_ITEM('',(#1454),#14);
#14=MANIFOLD_SOLID_BREP('K\X\F6rper1',#725);
#15=CONICAL_SURFACE('',#797,5.,0.896055384571344);
#16=CONICAL_SURFACE('',#801,5.,0.896055384571344);
#17=CONICAL_SURFACE('',#805,5.,0.896055384571344);
#18=CONICAL_SURFACE('',#809,5.,0.896055384571344);
#19=CONICAL_SURFACE('',#813,5.,0.896055384571344);
#20=CONICAL_SURFACE('',#817,5.,0.896055384571344);
#21=CYLINDRICAL_SURFACE('',#780,10.9435607100057);
#22=CYLINDRICAL_SURFACE('',#782,12.5);
#23=CYLINDRICAL_SURFACE('',#784,12.5);
#24=CYLINDRICAL_SURFACE('',#786,45.);
#25=CYLINDRICAL_SURFACE('',#789,45.);
#26=CYLINDRICAL_SURFACE('',#792,10.);
#27=CYLINDRICAL_SURFACE('',#795,10.);
#28=CYLINDRICAL_SURFACE('',#799,2.5);
#29=CYLINDRICAL_SURFACE('',#803,2.5);
#30=CYLINDRICAL_SURFACE('',#807,2.5);
#31=CYLINDRICAL_SURFACE('',#811,2.5);
#32=CYLINDRICAL_SURFACE('',#815,2.5);
#33=CYLINDRICAL_SURFACE('',#819,2.5);
#34=CYLINDRICAL_SURFACE('',#821,6.35);
#35=CYLINDRICAL_SURFACE('',#825,6.175);
#36=CYLINDRICAL_SURFACE('',#830,6.175);
#37=FACE_BOUND('',#173,.T.);
#38=FACE_BOUND('',#200,.T.);
#39=FACE_BOUND('',#203,.T.);
#40=FACE_BOUND('',#207,.T.);
#41=FACE_BOUND('',#212,.T.);
#42=FACE_BOUND('',#213,.T.);
#43=FACE_BOUND('',#214,.T.);
#44=FACE_BOUND('',#215,.T.);
#45=FACE_BOUND('',#216,.T.);
#46=FACE_BOUND('',#217,.T.);
#47=LINE('',#1210,#83);
#48=LINE('',#1214,#84);
#49=LINE('',#1218,#85);
#50=LINE('',#1222,#86);
#51=LINE('',#1226,#87);
#52=LINE('',#1246,#88);
#53=LINE('',#1320,#89);
#54=LINE('',#1324,#90);
#55=LINE('',#1328,#91);
#56=LINE('',#1331,#92);
#57=LINE('',#1334,#93);
#58=LINE('',#1337,#94);
#59=LINE('',#1338,#95);
#60=LINE('',#1342,#96);
#61=LINE('',#1345,#97);
#62=LINE('',#1346,#98);
#63=LINE('',#1349,#99);
#64=LINE('',#1352,#100);
#65=LINE('',#1355,#101);
#66=LINE('',#1356,#102);
#67=LINE('',#1361,#103);
#68=LINE('',#1365,#104);
#69=LINE('',#1369,#105);
#70=LINE('',#1373,#106);
#71=LINE('',#1377,#107);
#72=LINE('',#1381,#108);
#73=LINE('',#1385,#109);
#74=LINE('',#1389,#110);
#75=LINE('',#1393,#111);
#76=LINE('',#1397,#112);
#77=LINE('',#1401,#113);
#78=LINE('',#1405,#114);
#79=LINE('',#1411,#115);
#80=LINE('',#1418,#116);
#81=LINE('',#1426,#117);
#82=LINE('',#1431,#118);
#83=VECTOR('',#884,10.);
#84=VECTOR('',#887,10.);
#85=VECTOR('',#890,10.);
#86=VECTOR('',#893,10.);
#87=VECTOR('',#896,10.);
#88=VECTOR('',#919,10.);
#89=VECTOR('',#932,10.9435607100057);
#90=VECTOR('',#937,12.5);
#91=VECTOR('',#942,12.5);
#92=VECTOR('',#945,10.);
#93=VECTOR('',#948,10.);
#94=VECTOR('',#951,10.);
#95=VECTOR('',#952,10.);
#96=VECTOR('',#957,10.);
#97=VECTOR('',#960,10.);
#98=VECTOR('',#961,10.);
#99=VECTOR('',#964,10.);
#100=VECTOR('',#967,10.);
#101=VECTOR('',#970,10.);
#102=VECTOR('',#971,10.);
#103=VECTOR('',#978,5.);
#104=VECTOR('',#983,2.5);
#105=VECTOR('',#988,5.);
#106=VECTOR('',#993,2.5);
#107=VECTOR('',#998,5.);
#108=VECTOR('',#1003,2.5);
#109=VECTOR('',#1008,5.);
#110=VECTOR('',#1013,2.5);
#111=VECTOR('',#1018,5.);
#112=VECTOR('',#1023,2.5);
#113=VECTOR('',#1028,5.);
#114=VECTOR('',#1033,2.5);
#115=VECTOR('',#1040,6.35);
#116=VECTOR('',#1049,6.175);
#117=VECTOR('',#1060,6.175);
#118=VECTOR('',#1069,10.);
#119=PLANE('',#756);
#120=PLANE('',#772);
#121=PLANE('',#788);
#122=PLANE('',#791);
#123=PLANE('',#794);
#124=PLANE('',#824);
#125=PLANE('',#828);
#126=PLANE('',#829);
#127=PLANE('',#833);
#128=PLANE('',#834);
#129=PLANE('',#835);
#130=PLANE('',#836);
#131=PLANE('',#837);
#132=FACE_OUTER_BOUND('',#170,.T.);
#133=FACE_OUTER_BOUND('',#171,.T.);
#134=FACE_OUTER_BOUND('',#172,.T.);
#135=FACE_OUTER_BOUND('',#174,.T.);
#136=FACE_OUTER_BOUND('',#175,.T.);
#137=FACE_OUTER_BOUND('',#176,.T.);
#138=FACE_OUTER_BOUND('',#177,.T.);
#139=FACE_OUTER_BOUND('',#178,.T.);
#140=FACE_OUTER_BOUND('',#179,.T.);
#141=FACE_OUTER_BOUND('',#180,.T.);
#142=FACE_OUTER_BOUND('',#181,.T.);
#143=FACE_OUTER_BOUND('',#182,.T.);
#144=FACE_OUTER_BOUND('',#183,.T.);
#145=FACE_OUTER_BOUND('',#184,.T.);
#146=FACE_OUTER_BOUND('',#185,.T.);
#147=FACE_OUTER_BOUND('',#186,.T.);
#148=FACE_OUTER_BOUND('',#187,.T.);
#149=FACE_OUTER_BOUND('',#188,.T.);
#150=FACE_OUTER_BOUND('',#189,.T.);
#151=FACE_OUTER_BOUND('',#190,.T.);
#152=FACE_OUTER_BOUND('',#191,.T.);
#153=FACE_OUTER_BOUND('',#192,.T.);
#154=FACE_OUTER_BOUND('',#193,.T.);
#155=FACE_OUTER_BOUND('',#194,.T.);
#156=FACE_OUTER_BOUND('',#195,.T.);
#157=FACE_OUTER_BOUND('',#196,.T.);
#158=FACE_OUTER_BOUND('',#197,.T.);
#159=FACE_OUTER_BOUND('',#198,.T.);
#160=FACE_OUTER_BOUND('',#199,.T.);
#161=FACE_OUTER_BOUND('',#201,.T.);
#162=FACE_OUTER_BOUND('',#202,.T.);
#163=FACE_OUTER_BOUND('',#204,.T.);
#164=FACE_OUTER_BOUND('',#205,.T.);
#165=FACE_OUTER_BOUND('',#206,.T.);
#166=FACE_OUTER_BOUND('',#208,.T.);
#167=FACE_OUTER_BOUND('',#209,.T.);
#168=FACE_OUTER_BOUND('',#210,.T.);
#169=FACE_OUTER_BOUND('',#211,.T.);
#170=EDGE_LOOP('',(#468,#469,#470,#471,#472,#473,#474,#475,#476,#477,#478));
#171=EDGE_LOOP('',(#479,#480,#481,#482,#483,#484,#485,#486,#487,#488,#489,
#490,#491));
#172=EDGE_LOOP('',(#492,#493,#494,#495,#496,#497,#498,#499,#500,#501,#502,
#503,#504,#505,#506,#507,#508,#509,#510,#511,#512,#513,#514,#515,#516));
#173=EDGE_LOOP('',(#517));
#174=EDGE_LOOP('',(#518,#519,#520,#521,#522,#523,#524));
#175=EDGE_LOOP('',(#525,#526,#527,#528,#529,#530,#531,#532,#533,#534,#535,
#536,#537,#538));
#176=EDGE_LOOP('',(#539,#540,#541,#542,#543));
#177=EDGE_LOOP('',(#544,#545,#546,#547,#548));
#178=EDGE_LOOP('',(#549,#550,#551,#552,#553));
#179=EDGE_LOOP('',(#554,#555,#556,#557));
#180=EDGE_LOOP('',(#558,#559,#560,#561));
#181=EDGE_LOOP('',(#562,#563,#564,#565));
#182=EDGE_LOOP('',(#566,#567,#568,#569));
#183=EDGE_LOOP('',(#570,#571,#572,#573));
#184=EDGE_LOOP('',(#574,#575,#576,#577,#578,#579,#580,#581));
#185=EDGE_LOOP('',(#582,#583,#584,#585));
#186=EDGE_LOOP('',(#586,#587,#588,#589,#590,#591));
#187=EDGE_LOOP('',(#592,#593,#594,#595));
#188=EDGE_LOOP('',(#596,#597,#598,#599,#600,#601));
#189=EDGE_LOOP('',(#602,#603,#604,#605));
#190=EDGE_LOOP('',(#606,#607,#608,#609));
#191=EDGE_LOOP('',(#610,#611,#612,#613));
#192=EDGE_LOOP('',(#614,#615,#616,#617,#618,#619));
#193=EDGE_LOOP('',(#620,#621,#622,#623));
#194=EDGE_LOOP('',(#624,#625,#626,#627,#628,#629));
#195=EDGE_LOOP('',(#630,#631,#632,#633));
#196=EDGE_LOOP('',(#634,#635,#636,#637,#638,#639,#640));
#197=EDGE_LOOP('',(#641,#642,#643,#644));
#198=EDGE_LOOP('',(#645,#646,#647,#648));
#199=EDGE_LOOP('',(#649));
#200=EDGE_LOOP('',(#650));
#201=EDGE_LOOP('',(#651,#652,#653,#654));
#202=EDGE_LOOP('',(#655));
#203=EDGE_LOOP('',(#656));
#204=EDGE_LOOP('',(#657));
#205=EDGE_LOOP('',(#658,#659,#660,#661));
#206=EDGE_LOOP('',(#662));
#207=EDGE_LOOP('',(#663));
#208=EDGE_LOOP('',(#664));
#209=EDGE_LOOP('',(#665,#666,#667,#668));
#210=EDGE_LOOP('',(#669));
#211=EDGE_LOOP('',(#670,#671,#672,#673,#674,#675,#676,#677));
#212=EDGE_LOOP('',(#678));
#213=EDGE_LOOP('',(#679));
#214=EDGE_LOOP('',(#680));
#215=EDGE_LOOP('',(#681));
#216=EDGE_LOOP('',(#682));
#217=EDGE_LOOP('',(#683));
#218=B_SPLINE_CURVE_WITH_KNOTS('',3,(#1085,#1086,#1087,#1088,#1089,#1090,
#1091,#1092,#1093,#1094),.UNSPECIFIED.,.F.,.F.,(4,2,2,2,4),(-0.00750115544093404,
0.,0.340256267329038,0.68051253465808,0.688013690099),.UNSPECIFIED.);
#219=B_SPLINE_CURVE_WITH_KNOTS('',3,(#1098,#1099,#1100,#1101,#1102,#1103,
#1104,#1105,#1106,#1107,#1108,#1109,#1110,#1111,#1112,#1113,#1114,#1115),
 .UNSPECIFIED.,.F.,.F.,(4,2,2,2,2,2,2,2,4),(2.444735221841,2.70395052339552,
3.1189904688314,3.28950352020429,3.39585166951329,3.50453356402079,3.6858825906156,
4.12773329199843,4.49705038118225),.UNSPECIFIED.);
#220=B_SPLINE_CURVE_WITH_KNOTS('',3,(#1119,#1120,#1121,#1122,#1123,#1124,
#1125,#1126,#1127,#1128),.UNSPECIFIED.,.F.,.F.,(4,2,2,2,4),(-0.00750127128103199,
0.,0.340256155377419,0.680512310754841,0.688013582035843),.UNSPECIFIED.);
#221=B_SPLINE_CURVE_WITH_KNOTS('',3,(#1141,#1142,#1143,#1144,#1145,#1146,
#1147,#1148,#1149,#1150,#1151,#1152,#1153,#1154),.UNSPECIFIED.,.F.,.F.,
(4,2,2,2,2,2,4),(11.6307408128744,12.1252034888227,12.6927318891282,13.2602602894338,
13.8277886897393,14.3953170900449,14.8897797659931),.UNSPECIFIED.);
#222=B_SPLINE_CURVE_WITH_KNOTS('',3,(#1158,#1159,#1160,#1161,#1162,#1163,
#1164,#1165,#1166,#1167,#1168,#1169,#1170,#1171,#1172,#1173,#1174,#1175,
#1176,#1177),.UNSPECIFIED.,.F.,.F.,(4,2,2,2,2,2,2,2,2,4),(1.42411556948835,
1.59568945589805,1.98376744125713,2.28221656388609,2.47391144602054,2.62383620141503,
2.78373831300276,3.01251231128323,3.3683856279252,3.73734204085291),
 .UNSPECIFIED.);
#223=B_SPLINE_CURVE_WITH_KNOTS('',3,(#1181,#1182,#1183,#1184,#1185,#1186,
#1187,#1188,#1189,#1190,#1191,#1192,#1193,#1194,#1195,#1196,#1197,#1198,
#1199,#1200),.UNSPECIFIED.,.F.,.F.,(4,2,2,2,2,2,2,2,2,4),(1.46138485807446,
1.47461613736197,1.77646429221543,2.02024622868215,2.18555346620856,2.31926898654061,
2.45992219945121,2.65073165013746,2.94272723833229,3.15682563768354),
 .UNSPECIFIED.);
#224=B_SPLINE_CURVE_WITH_KNOTS('',3,(#1254,#1255,#1256,#1257,#1258,#1259,
#1260,#1261,#1262,#1263,#1264,#1265),.UNSPECIFIED.,.F.,.F.,(4,2,2,2,2,4),
(1.42411559982846,1.59568944729364,1.98376742477155,2.28221654643973,2.47391142957111,
2.58901320589669),.UNSPECIFIED.);
#225=B_SPLINE_CURVE_WITH_KNOTS('',3,(#1267,#1268,#1269,#1270,#1271,#1272,
#1273,#1274,#1275,#1276,#1277,#1278),.UNSPECIFIED.,.F.,.F.,(4,2,2,2,2,4),
(2.58716214205493,2.62383620142419,2.78373831301283,3.01251231129454,3.36838562793863,
3.7373420408689),.UNSPECIFIED.);
#226=B_SPLINE_CURVE_WITH_KNOTS('',3,(#1279,#1280,#1281,#1282,#1283,#1284,
#1285,#1286,#1287,#1288,#1289,#1290),.UNSPECIFIED.,.F.,.F.,(4,2,2,2,2,4),
(1.42411556949173,1.59568945590198,1.9837674412626,2.28221656389306,2.47391144602879,
2.58716214205493),.UNSPECIFIED.);
#227=B_SPLINE_CURVE_WITH_KNOTS('',3,(#1291,#1292,#1293,#1294,#1295,#1296,
#1297,#1298,#1299,#1300,#1301,#1302,#1303,#1304),.UNSPECIFIED.,.F.,.F.,
(4,2,2,2,2,2,4),(11.6307408128744,12.1252034888227,12.6927318891282,13.2602602894338,
13.8277886897393,14.3953170900449,14.8897797659931),.UNSPECIFIED.);
#228=B_SPLINE_CURVE_WITH_KNOTS('',3,(#1305,#1306,#1307,#1308,#1309,#1310,
#1311,#1312,#1313,#1314,#1315,#1316),.UNSPECIFIED.,.F.,.F.,(4,2,2,2,2,4),
(2.58901320589669,2.62383618540626,2.78373829522757,3.01251228591527,3.36838558800958,
3.73734198422419),.UNSPECIFIED.);
#229=CIRCLE('',#740,10.9435607100057);
#230=CIRCLE('',#741,10.9435607100057);
#231=CIRCLE('',#742,10.);
#232=CIRCLE('',#743,20.9435607100057);
#233=CIRCLE('',#744,20.9435607100057);
#234=CIRCLE('',#745,20.9435607100057);
#235=CIRCLE('',#746,20.9435607100057);
#236=CIRCLE('',#748,12.5);
#237=CIRCLE('',#749,12.5);
#238=CIRCLE('',#750,27.);
#239=CIRCLE('',#751,39.5);
#240=CIRCLE('',#752,39.5);
#241=CIRCLE('',#753,39.5);
#242=CIRCLE('',#754,39.5);
#243=CIRCLE('',#755,39.5);
#244=CIRCLE('',#757,7.5);
#245=CIRCLE('',#758,7.5);
#246=CIRCLE('',#759,7.5);
#247=CIRCLE('',#760,7.5);
#248=CIRCLE('',#761,10.);
#249=CIRCLE('',#762,45.);
#250=CIRCLE('',#763,45.);
#251=CIRCLE('',#764,10.);
#252=CIRCLE('',#765,39.5);
#253=CIRCLE('',#766,7.5);
#254=CIRCLE('',#767,39.5);
#255=CIRCLE('',#768,7.5);
#256=CIRCLE('',#769,7.5);
#257=CIRCLE('',#770,39.5);
#258=CIRCLE('',#771,7.5);
#259=CIRCLE('',#773,7.5);
#260=CIRCLE('',#774,7.5);
#261=CIRCLE('',#775,39.5);
#262=CIRCLE('',#777,12.5);
#263=CIRCLE('',#778,12.5);
#264=CIRCLE('',#779,27.);
#265=CIRCLE('',#781,10.9435607100057);
#266=CIRCLE('',#783,12.5);
#267=CIRCLE('',#785,12.5);
#268=CIRCLE('',#787,45.);
#269=CIRCLE('',#790,45.);
#270=CIRCLE('',#793,10.);
#271=CIRCLE('',#796,10.);
#272=CIRCLE('',#798,2.5);
#273=CIRCLE('',#800,2.5);
#274=CIRCLE('',#802,2.5);
#275=CIRCLE('',#804,2.5);
#276=CIRCLE('',#806,2.5);
#277=CIRCLE('',#808,2.5);
#278=CIRCLE('',#810,2.5);
#279=CIRCLE('',#812,2.5);
#280=CIRCLE('',#814,2.5);
#281=CIRCLE('',#816,2.5);
#282=CIRCLE('',#818,2.5);
#283=CIRCLE('',#820,2.5);
#284=CIRCLE('',#822,6.35);
#285=CIRCLE('',#823,6.35);
#286=CIRCLE('',#826,6.175);
#287=CIRCLE('',#827,6.175);
#288=CIRCLE('',#831,6.175);
#289=CIRCLE('',#832,6.175);
#290=VERTEX_POINT('',#1076);
#291=VERTEX_POINT('',#1077);
#292=VERTEX_POINT('',#1080);
#293=VERTEX_POINT('',#1082);
#294=VERTEX_POINT('',#1084);
#295=VERTEX_POINT('',#1095);
#296=VERTEX_POINT('',#1097);
#297=VERTEX_POINT('',#1116);
#298=VERTEX_POINT('',#1118);
#299=VERTEX_POINT('',#1131);
#300=VERTEX_POINT('',#1132);
#301=VERTEX_POINT('',#1135);
#302=VERTEX_POINT('',#1138);
#303=VERTEX_POINT('',#1140);
#304=VERTEX_POINT('',#1155);
#305=VERTEX_POINT('',#1157);
#306=VERTEX_POINT('',#1178);
#307=VERTEX_POINT('',#1180);
#308=VERTEX_POINT('',#1203);
#309=VERTEX_POINT('',#1206);
#310=VERTEX_POINT('',#1209);
#311=VERTEX_POINT('',#1211);
#312=VERTEX_POINT('',#1213);
#313=VERTEX_POINT('',#1215);
#314=VERTEX_POINT('',#1217);
#315=VERTEX_POINT('',#1219);
#316=VERTEX_POINT('',#1221);
#317=VERTEX_POINT('',#1223);
#318=VERTEX_POINT('',#1225);
#319=VERTEX_POINT('',#1227);
#320=VERTEX_POINT('',#1229);
#321=VERTEX_POINT('',#1231);
#322=VERTEX_POINT('',#1233);
#323=VERTEX_POINT('',#1235);
#324=VERTEX_POINT('',#1238);
#325=VERTEX_POINT('',#1241);
#326=VERTEX_POINT('',#1244);
#327=VERTEX_POINT('',#1248);
#328=VERTEX_POINT('',#1249);
#329=VERTEX_POINT('',#1252);
#330=VERTEX_POINT('',#1266);
#331=VERTEX_POINT('',#1318);
#332=VERTEX_POINT('',#1322);
#333=VERTEX_POINT('',#1326);
#334=VERTEX_POINT('',#1330);
#335=VERTEX_POINT('',#1332);
#336=VERTEX_POINT('',#1336);
#337=VERTEX_POINT('',#1340);
#338=VERTEX_POINT('',#1344);
#339=VERTEX_POINT('',#1348);
#340=VERTEX_POINT('',#1350);
#341=VERTEX_POINT('',#1354);
#342=VERTEX_POINT('',#1360);
#343=VERTEX_POINT('',#1364);
#344=VERTEX_POINT('',#1368);
#345=VERTEX_POINT('',#1372);
#346=VERTEX_POINT('',#1376);
#347=VERTEX_POINT('',#1380);
#348=VERTEX_POINT('',#1384);
#349=VERTEX_POINT('',#1388);
#350=VERTEX_POINT('',#1392);
#351=VERTEX_POINT('',#1396);
#352=VERTEX_POINT('',#1400);
#353=VERTEX_POINT('',#1404);
#354=VERTEX_POINT('',#1408);
#355=VERTEX_POINT('',#1410);
#356=VERTEX_POINT('',#1415);
#357=VERTEX_POINT('',#1417);
#358=VERTEX_POINT('',#1423);
#359=VERTEX_POINT('',#1425);
#360=EDGE_CURVE('',#290,#291,#229,.T.);
#361=EDGE_CURVE('',#291,#290,#230,.T.);
#362=EDGE_CURVE('',#291,#292,#231,.T.);
#363=EDGE_CURVE('',#293,#292,#232,.T.);
#364=EDGE_CURVE('',#293,#294,#218,.T.);
#365=EDGE_CURVE('',#295,#294,#233,.T.);
#366=EDGE_CURVE('',#295,#296,#219,.F.);
#367=EDGE_CURVE('',#297,#296,#234,.T.);
#368=EDGE_CURVE('',#297,#298,#220,.T.);
#369=EDGE_CURVE('',#292,#298,#235,.T.);
#370=EDGE_CURVE('',#299,#300,#236,.T.);
#371=EDGE_CURVE('',#300,#299,#237,.T.);
#372=EDGE_CURVE('',#300,#301,#238,.T.);
#373=EDGE_CURVE('',#298,#301,#239,.T.);
#374=EDGE_CURVE('',#302,#297,#240,.T.);
#375=EDGE_CURVE('',#302,#303,#221,.F.);
#376=EDGE_CURVE('',#304,#303,#241,.T.);
#377=EDGE_CURVE('',#304,#305,#222,.F.);
#378=EDGE_CURVE('',#306,#305,#242,.T.);
#379=EDGE_CURVE('',#306,#307,#223,.F.);
#380=EDGE_CURVE('',#301,#307,#243,.T.);
#381=EDGE_CURVE('',#307,#308,#244,.T.);
#382=EDGE_CURVE('',#308,#306,#245,.T.);
#383=EDGE_CURVE('',#305,#309,#246,.T.);
#384=EDGE_CURVE('',#309,#304,#247,.T.);
#385=EDGE_CURVE('',#310,#303,#47,.T.);
#386=EDGE_CURVE('',#310,#311,#248,.T.);
#387=EDGE_CURVE('',#312,#311,#48,.T.);
#388=EDGE_CURVE('',#312,#313,#249,.T.);
#389=EDGE_CURVE('',#314,#313,#49,.T.);
#390=EDGE_CURVE('',#314,#315,#250,.T.);
#391=EDGE_CURVE('',#316,#315,#50,.T.);
#392=EDGE_CURVE('',#316,#317,#251,.T.);
#393=EDGE_CURVE('',#318,#317,#51,.T.);
#394=EDGE_CURVE('',#318,#319,#252,.T.);
#395=EDGE_CURVE('',#319,#320,#253,.T.);
#396=EDGE_CURVE('',#320,#321,#254,.T.);
#397=EDGE_CURVE('',#321,#322,#255,.T.);
#398=EDGE_CURVE('',#322,#323,#256,.T.);
#399=EDGE_CURVE('',#323,#293,#257,.T.);
#400=EDGE_CURVE('',#324,#324,#258,.T.);
#401=EDGE_CURVE('',#296,#325,#259,.T.);
#402=EDGE_CURVE('',#325,#295,#260,.T.);
#403=EDGE_CURVE('',#294,#326,#261,.T.);
#404=EDGE_CURVE('',#302,#326,#52,.T.);
#405=EDGE_CURVE('',#327,#328,#262,.T.);
#406=EDGE_CURVE('',#328,#327,#263,.T.);
#407=EDGE_CURVE('',#328,#329,#264,.T.);
#408=EDGE_CURVE('',#329,#321,#224,.F.);
#409=EDGE_CURVE('',#320,#330,#225,.F.);
#410=EDGE_CURVE('',#330,#319,#226,.F.);
#411=EDGE_CURVE('',#318,#326,#227,.F.);
#412=EDGE_CURVE('',#323,#329,#228,.F.);
#413=EDGE_CURVE('',#331,#331,#265,.T.);
#414=EDGE_CURVE('',#331,#290,#53,.T.);
#415=EDGE_CURVE('',#332,#332,#266,.T.);
#416=EDGE_CURVE('',#332,#299,#54,.T.);
#417=EDGE_CURVE('',#333,#333,#267,.T.);
#418=EDGE_CURVE('',#333,#327,#55,.T.);
#419=EDGE_CURVE('',#334,#312,#56,.T.);
#420=EDGE_CURVE('',#335,#334,#268,.T.);
#421=EDGE_CURVE('',#313,#335,#57,.T.);
#422=EDGE_CURVE('',#335,#336,#58,.T.);
#423=EDGE_CURVE('',#336,#314,#59,.T.);
#424=EDGE_CURVE('',#337,#336,#269,.T.);
#425=EDGE_CURVE('',#315,#337,#60,.T.);
#426=EDGE_CURVE('',#337,#338,#61,.T.);
#427=EDGE_CURVE('',#338,#316,#62,.T.);
#428=EDGE_CURVE('',#339,#310,#63,.T.);
#429=EDGE_CURVE('',#340,#339,#270,.T.);
#430=EDGE_CURVE('',#311,#340,#64,.T.);
#431=EDGE_CURVE('',#317,#341,#65,.T.);
#432=EDGE_CURVE('',#341,#339,#66,.T.);
#433=EDGE_CURVE('',#341,#338,#271,.T.);
#434=EDGE_CURVE('',#309,#342,#67,.T.);
#435=EDGE_CURVE('',#342,#342,#272,.T.);
#436=EDGE_CURVE('',#342,#343,#68,.T.);
#437=EDGE_CURVE('',#343,#343,#273,.T.);
#438=EDGE_CURVE('',#308,#344,#69,.T.);
#439=EDGE_CURVE('',#344,#344,#274,.T.);
#440=EDGE_CURVE('',#344,#345,#70,.T.);
#441=EDGE_CURVE('',#345,#345,#275,.T.);
#442=EDGE_CURVE('',#324,#346,#71,.T.);
#443=EDGE_CURVE('',#346,#346,#276,.T.);
#444=EDGE_CURVE('',#346,#347,#72,.T.);
#445=EDGE_CURVE('',#347,#347,#277,.T.);
#446=EDGE_CURVE('',#330,#348,#73,.T.);
#447=EDGE_CURVE('',#348,#348,#278,.T.);
#448=EDGE_CURVE('',#348,#349,#74,.T.);
#449=EDGE_CURVE('',#349,#349,#279,.T.);
#450=EDGE_CURVE('',#325,#350,#75,.T.);
#451=EDGE_CURVE('',#350,#350,#280,.T.);
#452=EDGE_CURVE('',#350,#351,#76,.T.);
#453=EDGE_CURVE('',#351,#351,#281,.T.);
#454=EDGE_CURVE('',#322,#352,#77,.T.);
#455=EDGE_CURVE('',#352,#352,#282,.T.);
#456=EDGE_CURVE('',#352,#353,#78,.T.);
#457=EDGE_CURVE('',#353,#353,#283,.T.);
#458=EDGE_CURVE('',#354,#354,#284,.T.);
#459=EDGE_CURVE('',#354,#355,#79,.T.);
#460=EDGE_CURVE('',#355,#355,#285,.T.);
#461=EDGE_CURVE('',#356,#356,#286,.T.);
#462=EDGE_CURVE('',#356,#357,#80,.T.);
#463=EDGE_CURVE('',#357,#357,#287,.T.);
#464=EDGE_CURVE('',#358,#358,#288,.T.);
#465=EDGE_CURVE('',#358,#359,#81,.T.);
#466=EDGE_CURVE('',#359,#359,#289,.T.);
#467=EDGE_CURVE('',#340,#334,#82,.T.);
#468=ORIENTED_EDGE('',*,*,#360,.F.);
#469=ORIENTED_EDGE('',*,*,#361,.F.);
#470=ORIENTED_EDGE('',*,*,#362,.T.);
#471=ORIENTED_EDGE('',*,*,#363,.F.);
#472=ORIENTED_EDGE('',*,*,#364,.T.);
#473=ORIENTED_EDGE('',*,*,#365,.F.);
#474=ORIENTED_EDGE('',*,*,#366,.T.);
#475=ORIENTED_EDGE('',*,*,#367,.F.);
#476=ORIENTED_EDGE('',*,*,#368,.T.);
#477=ORIENTED_EDGE('',*,*,#369,.F.);
#478=ORIENTED_EDGE('',*,*,#362,.F.);
#479=ORIENTED_EDGE('',*,*,#370,.F.);
#480=ORIENTED_EDGE('',*,*,#371,.F.);
#481=ORIENTED_EDGE('',*,*,#372,.T.);
#482=ORIENTED_EDGE('',*,*,#373,.F.);
#483=ORIENTED_EDGE('',*,*,#368,.F.);
#484=ORIENTED_EDGE('',*,*,#374,.F.);
#485=ORIENTED_EDGE('',*,*,#375,.T.);
#486=ORIENTED_EDGE('',*,*,#376,.F.);
#487=ORIENTED_EDGE('',*,*,#377,.T.);
#488=ORIENTED_EDGE('',*,*,#378,.F.);
#489=ORIENTED_EDGE('',*,*,#379,.T.);
#490=ORIENTED_EDGE('',*,*,#380,.F.);
#491=ORIENTED_EDGE('',*,*,#372,.F.);
#492=ORIENTED_EDGE('',*,*,#363,.T.);
#493=ORIENTED_EDGE('',*,*,#369,.T.);
#494=ORIENTED_EDGE('',*,*,#373,.T.);
#495=ORIENTED_EDGE('',*,*,#380,.T.);
#496=ORIENTED_EDGE('',*,*,#381,.T.);
#497=ORIENTED_EDGE('',*,*,#382,.T.);
#498=ORIENTED_EDGE('',*,*,#378,.T.);
#499=ORIENTED_EDGE('',*,*,#383,.T.);
#500=ORIENTED_EDGE('',*,*,#384,.T.);
#501=ORIENTED_EDGE('',*,*,#376,.T.);
#502=ORIENTED_EDGE('',*,*,#385,.F.);
#503=ORIENTED_EDGE('',*,*,#386,.T.);
#504=ORIENTED_EDGE('',*,*,#387,.F.);
#505=ORIENTED_EDGE('',*,*,#388,.T.);
#506=ORIENTED_EDGE('',*,*,#389,.F.);
#507=ORIENTED_EDGE('',*,*,#390,.T.);
#508=ORIENTED_EDGE('',*,*,#391,.F.);
#509=ORIENTED_EDGE('',*,*,#392,.T.);
#510=ORIENTED_EDGE('',*,*,#393,.F.);
#511=ORIENTED_EDGE('',*,*,#394,.T.);
#512=ORIENTED_EDGE('',*,*,#395,.T.);
#513=ORIENTED_EDGE('',*,*,#396,.T.);
#514=ORIENTED_EDGE('',*,*,#397,.T.);
#515=ORIENTED_EDGE('',*,*,#398,.T.);
#516=ORIENTED_EDGE('',*,*,#399,.T.);
#517=ORIENTED_EDGE('',*,*,#400,.T.);
#518=ORIENTED_EDGE('',*,*,#367,.T.);
#519=ORIENTED_EDGE('',*,*,#401,.T.);
#520=ORIENTED_EDGE('',*,*,#402,.T.);
#521=ORIENTED_EDGE('',*,*,#365,.T.);
#522=ORIENTED_EDGE('',*,*,#403,.T.);
#523=ORIENTED_EDGE('',*,*,#404,.F.);
#524=ORIENTED_EDGE('',*,*,#374,.T.);
#525=ORIENTED_EDGE('',*,*,#405,.F.);
#526=ORIENTED_EDGE('',*,*,#406,.F.);
#527=ORIENTED_EDGE('',*,*,#407,.T.);
#528=ORIENTED_EDGE('',*,*,#408,.T.);
#529=ORIENTED_EDGE('',*,*,#396,.F.);
#530=ORIENTED_EDGE('',*,*,#409,.T.);
#531=ORIENTED_EDGE('',*,*,#410,.T.);
#532=ORIENTED_EDGE('',*,*,#394,.F.);
#533=ORIENTED_EDGE('',*,*,#411,.T.);
#534=ORIENTED_EDGE('',*,*,#403,.F.);
#535=ORIENTED_EDGE('',*,*,#364,.F.);
#536=ORIENTED_EDGE('',*,*,#399,.F.);
#537=ORIENTED_EDGE('',*,*,#412,.T.);
#538=ORIENTED_EDGE('',*,*,#407,.F.);
#539=ORIENTED_EDGE('',*,*,#413,.T.);
#540=ORIENTED_EDGE('',*,*,#414,.T.);
#541=ORIENTED_EDGE('',*,*,#360,.T.);
#542=ORIENTED_EDGE('',*,*,#361,.T.);
#543=ORIENTED_EDGE('',*,*,#414,.F.);
#544=ORIENTED_EDGE('',*,*,#415,.T.);
#545=ORIENTED_EDGE('',*,*,#416,.T.);
#546=ORIENTED_EDGE('',*,*,#370,.T.);
#547=ORIENTED_EDGE('',*,*,#371,.T.);
#548=ORIENTED_EDGE('',*,*,#416,.F.);
#549=ORIENTED_EDGE('',*,*,#417,.T.);
#550=ORIENTED_EDGE('',*,*,#418,.T.);
#551=ORIENTED_EDGE('',*,*,#405,.T.);
#552=ORIENTED_EDGE('',*,*,#406,.T.);
#553=ORIENTED_EDGE('',*,*,#418,.F.);
#554=ORIENTED_EDGE('',*,*,#388,.F.);
#555=ORIENTED_EDGE('',*,*,#419,.F.);
#556=ORIENTED_EDGE('',*,*,#420,.F.);
#557=ORIENTED_EDGE('',*,*,#421,.F.);
#558=ORIENTED_EDGE('',*,*,#421,.T.);
#559=ORIENTED_EDGE('',*,*,#422,.T.);
#560=ORIENTED_EDGE('',*,*,#423,.T.);
#561=ORIENTED_EDGE('',*,*,#389,.T.);
#562=ORIENTED_EDGE('',*,*,#390,.F.);
#563=ORIENTED_EDGE('',*,*,#423,.F.);
#564=ORIENTED_EDGE('',*,*,#424,.F.);
#565=ORIENTED_EDGE('',*,*,#425,.F.);
#566=ORIENTED_EDGE('',*,*,#425,.T.);
#567=ORIENTED_EDGE('',*,*,#426,.T.);
#568=ORIENTED_EDGE('',*,*,#427,.T.);
#569=ORIENTED_EDGE('',*,*,#391,.T.);
#570=ORIENTED_EDGE('',*,*,#386,.F.);
#571=ORIENTED_EDGE('',*,*,#428,.F.);
#572=ORIENTED_EDGE('',*,*,#429,.F.);
#573=ORIENTED_EDGE('',*,*,#430,.F.);
#574=ORIENTED_EDGE('',*,*,#428,.T.);
#575=ORIENTED_EDGE('',*,*,#385,.T.);
#576=ORIENTED_EDGE('',*,*,#375,.F.);
#577=ORIENTED_EDGE('',*,*,#404,.T.);
#578=ORIENTED_EDGE('',*,*,#411,.F.);
#579=ORIENTED_EDGE('',*,*,#393,.T.);
#580=ORIENTED_EDGE('',*,*,#431,.T.);
#581=ORIENTED_EDGE('',*,*,#432,.T.);
#582=ORIENTED_EDGE('',*,*,#392,.F.);
#583=ORIENTED_EDGE('',*,*,#427,.F.);
#584=ORIENTED_EDGE('',*,*,#433,.F.);
#585=ORIENTED_EDGE('',*,*,#431,.F.);
#586=ORIENTED_EDGE('',*,*,#383,.F.);
#587=ORIENTED_EDGE('',*,*,#377,.F.);
#588=ORIENTED_EDGE('',*,*,#384,.F.);
#589=ORIENTED_EDGE('',*,*,#434,.T.);
#590=ORIENTED_EDGE('',*,*,#435,.F.);
#591=ORIENTED_EDGE('',*,*,#434,.F.);
#592=ORIENTED_EDGE('',*,*,#435,.T.);
#593=ORIENTED_EDGE('',*,*,#436,.T.);
#594=ORIENTED_EDGE('',*,*,#437,.T.);
#595=ORIENTED_EDGE('',*,*,#436,.F.);
#596=ORIENTED_EDGE('',*,*,#381,.F.);
#597=ORIENTED_EDGE('',*,*,#379,.F.);
#598=ORIENTED_EDGE('',*,*,#382,.F.);
#599=ORIENTED_EDGE('',*,*,#438,.T.);
#600=ORIENTED_EDGE('',*,*,#439,.F.);
#601=ORIENTED_EDGE('',*,*,#438,.F.);
#602=ORIENTED_EDGE('',*,*,#439,.T.);
#603=ORIENTED_EDGE('',*,*,#440,.T.);
#604=ORIENTED_EDGE('',*,*,#441,.T.);
#605=ORIENTED_EDGE('',*,*,#440,.F.);
#606=ORIENTED_EDGE('',*,*,#400,.F.);
#607=ORIENTED_EDGE('',*,*,#442,.T.);
#608=ORIENTED_EDGE('',*,*,#443,.F.);
#609=ORIENTED_EDGE('',*,*,#442,.F.);
#610=ORIENTED_EDGE('',*,*,#443,.T.);
#611=ORIENTED_EDGE('',*,*,#444,.T.);
#612=ORIENTED_EDGE('',*,*,#445,.T.);
#613=ORIENTED_EDGE('',*,*,#444,.F.);
#614=ORIENTED_EDGE('',*,*,#395,.F.);
#615=ORIENTED_EDGE('',*,*,#410,.F.);
#616=ORIENTED_EDGE('',*,*,#446,.T.);
#617=ORIENTED_EDGE('',*,*,#447,.F.);
#618=ORIENTED_EDGE('',*,*,#446,.F.);
#619=ORIENTED_EDGE('',*,*,#409,.F.);
#620=ORIENTED_EDGE('',*,*,#447,.T.);
#621=ORIENTED_EDGE('',*,*,#448,.T.);
#622=ORIENTED_EDGE('',*,*,#449,.T.);
#623=ORIENTED_EDGE('',*,*,#448,.F.);
#624=ORIENTED_EDGE('',*,*,#401,.F.);
#625=ORIENTED_EDGE('',*,*,#366,.F.);
#626=ORIENTED_EDGE('',*,*,#402,.F.);
#627=ORIENTED_EDGE('',*,*,#450,.T.);
#628=ORIENTED_EDGE('',*,*,#451,.F.);
#629=ORIENTED_EDGE('',*,*,#450,.F.);
#630=ORIENTED_EDGE('',*,*,#451,.T.);
#631=ORIENTED_EDGE('',*,*,#452,.T.);
#632=ORIENTED_EDGE('',*,*,#453,.T.);
#633=ORIENTED_EDGE('',*,*,#452,.F.);
#634=ORIENTED_EDGE('',*,*,#397,.F.);
#635=ORIENTED_EDGE('',*,*,#408,.F.);
#636=ORIENTED_EDGE('',*,*,#412,.F.);
#637=ORIENTED_EDGE('',*,*,#398,.F.);
#638=ORIENTED_EDGE('',*,*,#454,.T.);
#639=ORIENTED_EDGE('',*,*,#455,.F.);
#640=ORIENTED_EDGE('',*,*,#454,.F.);
#641=ORIENTED_EDGE('',*,*,#455,.T.);
#642=ORIENTED_EDGE('',*,*,#456,.T.);
#643=ORIENTED_EDGE('',*,*,#457,.T.);
#644=ORIENTED_EDGE('',*,*,#456,.F.);
#645=ORIENTED_EDGE('',*,*,#458,.T.);
#646=ORIENTED_EDGE('',*,*,#459,.T.);
#647=ORIENTED_EDGE('',*,*,#460,.T.);
#648=ORIENTED_EDGE('',*,*,#459,.F.);
#649=ORIENTED_EDGE('',*,*,#413,.F.);
#650=ORIENTED_EDGE('',*,*,#458,.F.);
#651=ORIENTED_EDGE('',*,*,#461,.T.);
#652=ORIENTED_EDGE('',*,*,#462,.T.);
#653=ORIENTED_EDGE('',*,*,#463,.T.);
#654=ORIENTED_EDGE('',*,*,#462,.F.);
#655=ORIENTED_EDGE('',*,*,#415,.F.);
#656=ORIENTED_EDGE('',*,*,#461,.F.);
#657=ORIENTED_EDGE('',*,*,#460,.F.);
#658=ORIENTED_EDGE('',*,*,#464,.T.);
#659=ORIENTED_EDGE('',*,*,#465,.T.);
#660=ORIENTED_EDGE('',*,*,#466,.T.);
#661=ORIENTED_EDGE('',*,*,#465,.F.);
#662=ORIENTED_EDGE('',*,*,#417,.F.);
#663=ORIENTED_EDGE('',*,*,#464,.F.);
#664=ORIENTED_EDGE('',*,*,#463,.F.);
#665=ORIENTED_EDGE('',*,*,#419,.T.);
#666=ORIENTED_EDGE('',*,*,#387,.T.);
#667=ORIENTED_EDGE('',*,*,#430,.T.);
#668=ORIENTED_EDGE('',*,*,#467,.T.);
#669=ORIENTED_EDGE('',*,*,#466,.F.);
#670=ORIENTED_EDGE('',*,*,#420,.T.);
#671=ORIENTED_EDGE('',*,*,#467,.F.);
#672=ORIENTED_EDGE('',*,*,#429,.T.);
#673=ORIENTED_EDGE('',*,*,#432,.F.);
#674=ORIENTED_EDGE('',*,*,#433,.T.);
#675=ORIENTED_EDGE('',*,*,#426,.F.);
#676=ORIENTED_EDGE('',*,*,#424,.T.);
#677=ORIENTED_EDGE('',*,*,#422,.F.);
#678=ORIENTED_EDGE('',*,*,#449,.F.);
#679=ORIENTED_EDGE('',*,*,#457,.F.);
#680=ORIENTED_EDGE('',*,*,#437,.F.);
#681=ORIENTED_EDGE('',*,*,#441,.F.);
#682=ORIENTED_EDGE('',*,*,#445,.F.);
#683=ORIENTED_EDGE('',*,*,#453,.F.);
#684=TOROIDAL_SURFACE('',#739,20.9435607100057,10.);
#685=TOROIDAL_SURFACE('',#747,39.5,27.);
#686=TOROIDAL_SURFACE('',#776,39.5,27.);
#687=ADVANCED_FACE('',(#132),#684,.F.);
#688=ADVANCED_FACE('',(#133),#685,.F.);
#689=ADVANCED_FACE('',(#134,#37),#119,.F.);
#690=ADVANCED_FACE('',(#135),#120,.F.);
#691=ADVANCED_FACE('',(#136),#686,.F.);
#692=ADVANCED_FACE('',(#137),#21,.T.);
#693=ADVANCED_FACE('',(#138),#22,.T.);
#694=ADVANCED_FACE('',(#139),#23,.T.);
#695=ADVANCED_FACE('',(#140),#24,.T.);
#696=ADVANCED_FACE('',(#141),#121,.F.);
#697=ADVANCED_FACE('',(#142),#25,.T.);
#698=ADVANCED_FACE('',(#143),#122,.F.);
#699=ADVANCED_FACE('',(#144),#26,.T.);
#700=ADVANCED_FACE('',(#145),#123,.F.);
#701=ADVANCED_FACE('',(#146),#27,.T.);
#702=ADVANCED_FACE('',(#147),#15,.F.);
#703=ADVANCED_FACE('',(#148),#28,.F.);
#704=ADVANCED_FACE('',(#149),#16,.F.);
#705=ADVANCED_FACE('',(#150),#29,.F.);
#706=ADVANCED_FACE('',(#151),#17,.F.);
#707=ADVANCED_FACE('',(#152),#30,.F.);
#708=ADVANCED_FACE('',(#153),#18,.F.);
#709=ADVANCED_FACE('',(#154),#31,.F.);
#710=ADVANCED_FACE('',(#155),#19,.F.);
#711=ADVANCED_FACE('',(#156),#32,.F.);
#712=ADVANCED_FACE('',(#157),#20,.F.);
#713=ADVANCED_FACE('',(#158),#33,.F.);
#714=ADVANCED_FACE('',(#159),#34,.F.);
#715=ADVANCED_FACE('',(#160,#38),#124,.F.);
#716=ADVANCED_FACE('',(#161),#35,.F.);
#717=ADVANCED_FACE('',(#162,#39),#125,.F.);
#718=ADVANCED_FACE('',(#163),#126,.F.);
#719=ADVANCED_FACE('',(#164),#36,.F.);
#720=ADVANCED_FACE('',(#165,#40),#127,.F.);
#721=ADVANCED_FACE('',(#166),#128,.F.);
#722=ADVANCED_FACE('',(#167),#129,.F.);
#723=ADVANCED_FACE('',(#168),#130,.F.);
#724=ADVANCED_FACE('',(#169,#41,#42,#43,#44,#45,#46),#131,.T.);
#725=CLOSED_SHELL('',(#687,#688,#689,#690,#691,#692,#693,#694,#695,#696,
#697,#698,#699,#700,#701,#702,#703,#704,#705,#706,#707,#708,#709,#710,#711,
#712,#713,#714,#715,#716,#717,#718,#719,#720,#721,#722,#723,#724));
#726=DERIVED_UNIT_ELEMENT(#728,1.);
#727=DERIVED_UNIT_ELEMENT(#1439,-3.);
#728=(
MASS_UNIT()
NAMED_UNIT(*)
SI_UNIT(.KILO.,.GRAM.)
);
#729=DERIVED_UNIT((#726,#727));
#730=MEASURE_REPRESENTATION_ITEM('density measure',
POSITIVE_RATIO_MEASURE(7850.),#729);
#731=PROPERTY_DEFINITION_REPRESENTATION(#736,#733);
#732=PROPERTY_DEFINITION_REPRESENTATION(#737,#734);
#733=REPRESENTATION('material name',(#735),#1436);
#734=REPRESENTATION('density',(#730),#1436);
#735=DESCRIPTIVE_REPRESENTATION_ITEM('Stahl','Stahl');
#736=PROPERTY_DEFINITION('material property','material name',#1446);
#737=PROPERTY_DEFINITION('material property','density of part',#1446);
#738=AXIS2_PLACEMENT_3D('',#1074,#838,#839);
#739=AXIS2_PLACEMENT_3D('',#1075,#840,#841);
#740=AXIS2_PLACEMENT_3D('',#1078,#842,#843);
#741=AXIS2_PLACEMENT_3D('',#1079,#844,#845);
#742=AXIS2_PLACEMENT_3D('',#1081,#846,#847);
#743=AXIS2_PLACEMENT_3D('',#1083,#848,#849);
#744=AXIS2_PLACEMENT_3D('',#1096,#850,#851);
#745=AXIS2_PLACEMENT_3D('',#1117,#852,#853);
#746=AXIS2_PLACEMENT_3D('',#1129,#854,#855);
#747=AXIS2_PLACEMENT_3D('',#1130,#856,#857);
#748=AXIS2_PLACEMENT_3D('',#1133,#858,#859);
#749=AXIS2_PLACEMENT_3D('',#1134,#860,#861);
#750=AXIS2_PLACEMENT_3D('',#1136,#862,#863);
#751=AXIS2_PLACEMENT_3D('',#1137,#864,#865);
#752=AXIS2_PLACEMENT_3D('',#1139,#866,#867);
#753=AXIS2_PLACEMENT_3D('',#1156,#868,#869);
#754=AXIS2_PLACEMENT_3D('',#1179,#870,#871);
#755=AXIS2_PLACEMENT_3D('',#1201,#872,#873);
#756=AXIS2_PLACEMENT_3D('',#1202,#874,#875);
#757=AXIS2_PLACEMENT_3D('',#1204,#876,#877);
#758=AXIS2_PLACEMENT_3D('',#1205,#878,#879);
#759=AXIS2_PLACEMENT_3D('',#1207,#880,#881);
#760=AXIS2_PLACEMENT_3D('',#1208,#882,#883);
#761=AXIS2_PLACEMENT_3D('',#1212,#885,#886);
#762=AXIS2_PLACEMENT_3D('',#1216,#888,#889);
#763=AXIS2_PLACEMENT_3D('',#1220,#891,#892);
#764=AXIS2_PLACEMENT_3D('',#1224,#894,#895);
#765=AXIS2_PLACEMENT_3D('',#1228,#897,#898);
#766=AXIS2_PLACEMENT_3D('',#1230,#899,#900);
#767=AXIS2_PLACEMENT_3D('',#1232,#901,#902);
#768=AXIS2_PLACEMENT_3D('',#1234,#903,#904);
#769=AXIS2_PLACEMENT_3D('',#1236,#905,#906);
#770=AXIS2_PLACEMENT_3D('',#1237,#907,#908);
#771=AXIS2_PLACEMENT_3D('',#1239,#909,#910);
#772=AXIS2_PLACEMENT_3D('',#1240,#911,#912);
#773=AXIS2_PLACEMENT_3D('',#1242,#913,#914);
#774=AXIS2_PLACEMENT_3D('',#1243,#915,#916);
#775=AXIS2_PLACEMENT_3D('',#1245,#917,#918);
#776=AXIS2_PLACEMENT_3D('',#1247,#920,#921);
#777=AXIS2_PLACEMENT_3D('',#1250,#922,#923);
#778=AXIS2_PLACEMENT_3D('',#1251,#924,#925);
#779=AXIS2_PLACEMENT_3D('',#1253,#926,#927);
#780=AXIS2_PLACEMENT_3D('',#1317,#928,#929);
#781=AXIS2_PLACEMENT_3D('',#1319,#930,#931);
#782=AXIS2_PLACEMENT_3D('',#1321,#933,#934);
#783=AXIS2_PLACEMENT_3D('',#1323,#935,#936);
#784=AXIS2_PLACEMENT_3D('',#1325,#938,#939);
#785=AXIS2_PLACEMENT_3D('',#1327,#940,#941);
#786=AXIS2_PLACEMENT_3D('',#1329,#943,#944);
#787=AXIS2_PLACEMENT_3D('',#1333,#946,#947);
#788=AXIS2_PLACEMENT_3D('',#1335,#949,#950);
#789=AXIS2_PLACEMENT_3D('',#1339,#953,#954);
#790=AXIS2_PLACEMENT_3D('',#1341,#955,#956);
#791=AXIS2_PLACEMENT_3D('',#1343,#958,#959);
#792=AXIS2_PLACEMENT_3D('',#1347,#962,#963);
#793=AXIS2_PLACEMENT_3D('',#1351,#965,#966);
#794=AXIS2_PLACEMENT_3D('',#1353,#968,#969);
#795=AXIS2_PLACEMENT_3D('',#1357,#972,#973);
#796=AXIS2_PLACEMENT_3D('',#1358,#974,#975);
#797=AXIS2_PLACEMENT_3D('',#1359,#976,#977);
#798=AXIS2_PLACEMENT_3D('',#1362,#979,#980);
#799=AXIS2_PLACEMENT_3D('',#1363,#981,#982);
#800=AXIS2_PLACEMENT_3D('',#1366,#984,#985);
#801=AXIS2_PLACEMENT_3D('',#1367,#986,#987);
#802=AXIS2_PLACEMENT_3D('',#1370,#989,#990);
#803=AXIS2_PLACEMENT_3D('',#1371,#991,#992);
#804=AXIS2_PLACEMENT_3D('',#1374,#994,#995);
#805=AXIS2_PLACEMENT_3D('',#1375,#996,#997);
#806=AXIS2_PLACEMENT_3D('',#1378,#999,#1000);
#807=AXIS2_PLACEMENT_3D('',#1379,#1001,#1002);
#808=AXIS2_PLACEMENT_3D('',#1382,#1004,#1005);
#809=AXIS2_PLACEMENT_3D('',#1383,#1006,#1007);
#810=AXIS2_PLACEMENT_3D('',#1386,#1009,#1010);
#811=AXIS2_PLACEMENT_3D('',#1387,#1011,#1012);
#812=AXIS2_PLACEMENT_3D('',#1390,#1014,#1015);
#813=AXIS2_PLACEMENT_3D('',#1391,#1016,#1017);
#814=AXIS2_PLACEMENT_3D('',#1394,#1019,#1020);
#815=AXIS2_PLACEMENT_3D('',#1395,#1021,#1022);
#816=AXIS2_PLACEMENT_3D('',#1398,#1024,#1025);
#817=AXIS2_PLACEMENT_3D('',#1399,#1026,#1027);
#818=AXIS2_PLACEMENT_3D('',#1402,#1029,#1030);
#819=AXIS2_PLACEMENT_3D('',#1403,#1031,#1032);
#820=AXIS2_PLACEMENT_3D('',#1406,#1034,#1035);
#821=AXIS2_PLACEMENT_3D('',#1407,#1036,#1037);
#822=AXIS2_PLACEMENT_3D('',#1409,#1038,#1039);
#823=AXIS2_PLACEMENT_3D('',#1412,#1041,#1042);
#824=AXIS2_PLACEMENT_3D('',#1413,#1043,#1044);
#825=AXIS2_PLACEMENT_3D('',#1414,#1045,#1046);
#826=AXIS2_PLACEMENT_3D('',#1416,#1047,#1048);
#827=AXIS2_PLACEMENT_3D('',#1419,#1050,#1051);
#828=AXIS2_PLACEMENT_3D('',#1420,#1052,#1053);
#829=AXIS2_PLACEMENT_3D('',#1421,#1054,#1055);
#830=AXIS2_PLACEMENT_3D('',#1422,#1056,#1057);
#831=AXIS2_PLACEMENT_3D('',#1424,#1058,#1059);
#832=AXIS2_PLACEMENT_3D('',#1427,#1061,#1062);
#833=AXIS2_PLACEMENT_3D('',#1428,#1063,#1064);
#834=AXIS2_PLACEMENT_3D('',#1429,#1065,#1066);
#835=AXIS2_PLACEMENT_3D('',#1430,#1067,#1068);
#836=AXIS2_PLACEMENT_3D('',#1432,#1070,#1071);
#837=AXIS2_PLACEMENT_3D('',#1433,#1072,#1073);
#838=DIRECTION('axis',(0.,0.,1.));
#839=DIRECTION('refdir',(1.,0.,0.));
#840=DIRECTION('center_axis',(0.,-1.,0.));
#841=DIRECTION('ref_axis',(0.,0.,1.));
#842=DIRECTION('center_axis',(0.,1.,0.));
#843=DIRECTION('ref_axis',(-1.,0.,0.));
#844=DIRECTION('center_axis',(0.,1.,0.));
#845=DIRECTION('ref_axis',(-1.,0.,0.));
#846=DIRECTION('center_axis',(1.,0.,-1.22464679914735E-16));
#847=DIRECTION('ref_axis',(-1.22464679914735E-16,0.,-1.));
#848=DIRECTION('center_axis',(0.,-1.,0.));
#849=DIRECTION('ref_axis',(-1.,0.,0.));
#850=DIRECTION('center_axis',(0.,-1.,0.));
#851=DIRECTION('ref_axis',(-1.,0.,0.));
#852=DIRECTION('center_axis',(0.,-1.,0.));
#853=DIRECTION('ref_axis',(-1.,0.,0.));
#854=DIRECTION('center_axis',(0.,-1.,0.));
#855=DIRECTION('ref_axis',(-1.,0.,0.));
#856=DIRECTION('center_axis',(0.,-1.,0.));
#857=DIRECTION('ref_axis',(0.,0.,1.));
#858=DIRECTION('center_axis',(0.,1.,0.));
#859=DIRECTION('ref_axis',(-1.,0.,0.));
#860=DIRECTION('center_axis',(0.,1.,0.));
#861=DIRECTION('ref_axis',(-1.,0.,0.));
#862=DIRECTION('center_axis',(1.,0.,-1.3356066461656E-16));
#863=DIRECTION('ref_axis',(-1.3356066461656E-16,0.,-1.));
#864=DIRECTION('center_axis',(0.,-1.,0.));
#865=DIRECTION('ref_axis',(-1.,0.,0.));
#866=DIRECTION('center_axis',(0.,-1.,0.));
#867=DIRECTION('ref_axis',(-1.,0.,0.));
#868=DIRECTION('center_axis',(0.,-1.,0.));
#869=DIRECTION('ref_axis',(-1.,0.,0.));
#870=DIRECTION('center_axis',(0.,-1.,0.));
#871=DIRECTION('ref_axis',(-1.,0.,0.));
#872=DIRECTION('center_axis',(0.,-1.,0.));
#873=DIRECTION('ref_axis',(-1.,0.,0.));
#874=DIRECTION('center_axis',(0.,-1.,0.));
#875=DIRECTION('ref_axis',(0.,0.,-1.));
#876=DIRECTION('center_axis',(0.,-1.,0.));
#877=DIRECTION('ref_axis',(-1.,0.,0.));
#878=DIRECTION('center_axis',(0.,-1.,0.));
#879=DIRECTION('ref_axis',(-1.,0.,0.));
#880=DIRECTION('center_axis',(0.,-1.,0.));
#881=DIRECTION('ref_axis',(-1.,0.,0.));
#882=DIRECTION('center_axis',(0.,-1.,0.));
#883=DIRECTION('ref_axis',(-1.,0.,0.));
#884=DIRECTION('',(-1.,0.,0.));
#885=DIRECTION('center_axis',(0.,1.,0.));
#886=DIRECTION('ref_axis',(0.707106781186547,0.,0.707106781186547));
#887=DIRECTION('',(0.,0.,1.));
#888=DIRECTION('center_axis',(0.,1.,0.));
#889=DIRECTION('ref_axis',(0.707106781186548,0.,-0.707106781186548));
#890=DIRECTION('',(1.,0.,0.));
#891=DIRECTION('center_axis',(0.,1.,0.));
#892=DIRECTION('ref_axis',(-0.707106781186548,0.,-0.707106781186548));
#893=DIRECTION('',(0.,0.,-1.));
#894=DIRECTION('center_axis',(0.,1.,0.));
#895=DIRECTION('ref_axis',(-0.707106781186547,0.,0.707106781186547));
#896=DIRECTION('',(-1.,0.,0.));
#897=DIRECTION('center_axis',(0.,-1.,0.));
#898=DIRECTION('ref_axis',(-1.,0.,0.));
#899=DIRECTION('center_axis',(0.,-1.,0.));
#900=DIRECTION('ref_axis',(-1.,0.,0.));
#901=DIRECTION('center_axis',(0.,-1.,0.));
#902=DIRECTION('ref_axis',(-1.,0.,0.));
#903=DIRECTION('center_axis',(0.,-1.,0.));
#904=DIRECTION('ref_axis',(-1.,0.,0.));
#905=DIRECTION('center_axis',(0.,-1.,0.));
#906=DIRECTION('ref_axis',(-1.,0.,0.));
#907=DIRECTION('center_axis',(0.,-1.,0.));
#908=DIRECTION('ref_axis',(-1.,0.,0.));
#909=DIRECTION('center_axis',(0.,-1.,0.));
#910=DIRECTION('ref_axis',(-1.,0.,0.));
#911=DIRECTION('center_axis',(0.,-1.,0.));
#912=DIRECTION('ref_axis',(0.,0.,-1.));
#913=DIRECTION('center_axis',(0.,-1.,0.));
#914=DIRECTION('ref_axis',(-1.,0.,0.));
#915=DIRECTION('center_axis',(0.,-1.,0.));
#916=DIRECTION('ref_axis',(-1.,0.,0.));
#917=DIRECTION('center_axis',(0.,-1.,0.));
#918=DIRECTION('ref_axis',(-1.,0.,0.));
#919=DIRECTION('',(-1.,0.,0.));
#920=DIRECTION('center_axis',(0.,-1.,0.));
#921=DIRECTION('ref_axis',(0.,0.,1.));
#922=DIRECTION('center_axis',(0.,1.,0.));
#923=DIRECTION('ref_axis',(-1.,0.,0.));
#924=DIRECTION('center_axis',(0.,1.,0.));
#925=DIRECTION('ref_axis',(-1.,0.,0.));
#926=DIRECTION('center_axis',(1.,0.,-1.3356066461656E-16));
#927=DIRECTION('ref_axis',(-1.3356066461656E-16,0.,-1.));
#928=DIRECTION('center_axis',(0.,-1.,0.));
#929=DIRECTION('ref_axis',(-1.,0.,0.));
#930=DIRECTION('center_axis',(0.,-1.,0.));
#931=DIRECTION('ref_axis',(-1.,0.,0.));
#932=DIRECTION('',(0.,-1.,0.));
#933=DIRECTION('center_axis',(0.,-1.,0.));
#934=DIRECTION('ref_axis',(-1.,0.,0.));
#935=DIRECTION('center_axis',(0.,-1.,0.));
#936=DIRECTION('ref_axis',(-1.,0.,0.));
#937=DIRECTION('',(0.,-1.,0.));
#938=DIRECTION('center_axis',(0.,-1.,0.));
#939=DIRECTION('ref_axis',(-1.,0.,0.));
#940=DIRECTION('center_axis',(0.,-1.,0.));
#941=DIRECTION('ref_axis',(-1.,0.,0.));
#942=DIRECTION('',(0.,-1.,0.));
#943=DIRECTION('center_axis',(0.,-1.,0.));
#944=DIRECTION('ref_axis',(0.707106781186548,0.,-0.707106781186548));
#945=DIRECTION('',(0.,1.,0.));
#946=DIRECTION('center_axis',(0.,-1.,0.));
#947=DIRECTION('ref_axis',(0.707106781186548,0.,-0.707106781186548));
#948=DIRECTION('',(0.,-1.,0.));
#949=DIRECTION('center_axis',(0.,0.,1.));
#950=DIRECTION('ref_axis',(1.,0.,0.));
#951=DIRECTION('',(-1.,0.,0.));
#952=DIRECTION('',(0.,1.,0.));
#953=DIRECTION('center_axis',(0.,-1.,0.));
#954=DIRECTION('ref_axis',(-0.707106781186548,0.,-0.707106781186548));
#955=DIRECTION('center_axis',(0.,-1.,0.));
#956=DIRECTION('ref_axis',(-0.707106781186548,0.,-0.707106781186548));
#957=DIRECTION('',(0.,-1.,0.));
#958=DIRECTION('center_axis',(1.,0.,0.));
#959=DIRECTION('ref_axis',(0.,0.,-1.));
#960=DIRECTION('',(0.,0.,1.));
#961=DIRECTION('',(0.,1.,0.));
#962=DIRECTION('center_axis',(0.,-1.,0.));
#963=DIRECTION('ref_axis',(0.707106781186547,0.,0.707106781186547));
#964=DIRECTION('',(0.,1.,0.));
#965=DIRECTION('center_axis',(0.,-1.,0.));
#966=DIRECTION('ref_axis',(0.707106781186547,0.,0.707106781186547));
#967=DIRECTION('',(0.,-1.,0.));
#968=DIRECTION('center_axis',(0.,0.,-1.));
#969=DIRECTION('ref_axis',(-1.,0.,0.));
#970=DIRECTION('',(0.,-1.,0.));
#971=DIRECTION('',(1.,0.,0.));
#972=DIRECTION('center_axis',(0.,-1.,0.));
#973=DIRECTION('ref_axis',(-0.707106781186547,0.,0.707106781186547));
#974=DIRECTION('center_axis',(0.,-1.,0.));
#975=DIRECTION('ref_axis',(-0.707106781186547,0.,0.707106781186547));
#976=DIRECTION('center_axis',(0.,1.,0.));
#977=DIRECTION('ref_axis',(-1.,0.,0.));
#978=DIRECTION('',(-0.78086880944303,-0.624695047554424,-9.56288488038411E-17));
#979=DIRECTION('center_axis',(0.,1.,0.));
#980=DIRECTION('ref_axis',(-1.,0.,0.));
#981=DIRECTION('center_axis',(0.,1.,0.));
#982=DIRECTION('ref_axis',(-1.,0.,0.));
#983=DIRECTION('',(0.,-1.,0.));
#984=DIRECTION('center_axis',(0.,-1.,0.));
#985=DIRECTION('ref_axis',(-1.,0.,0.));
#986=DIRECTION('center_axis',(0.,1.,0.));
#987=DIRECTION('ref_axis',(-1.,0.,0.));
#988=DIRECTION('',(-0.78086880944303,-0.624695047554424,-9.56288488038411E-17));
#989=DIRECTION('center_axis',(0.,1.,0.));
#990=DIRECTION('ref_axis',(-1.,0.,0.));
#991=DIRECTION('center_axis',(0.,1.,0.));
#992=DIRECTION('ref_axis',(-1.,0.,0.));
#993=DIRECTION('',(0.,-1.,0.));
#994=DIRECTION('center_axis',(0.,-1.,0.));
#995=DIRECTION('ref_axis',(-1.,0.,0.));
#996=DIRECTION('center_axis',(0.,1.,0.));
#997=DIRECTION('ref_axis',(-1.,0.,0.));
#998=DIRECTION('',(-0.78086880944303,-0.624695047554424,-9.56288488038411E-17));
#999=DIRECTION('center_axis',(0.,1.,0.));
#1000=DIRECTION('ref_axis',(-1.,0.,0.));
#1001=DIRECTION('center_axis',(0.,1.,0.));
#1002=DIRECTION('ref_axis',(-1.,0.,0.));
#1003=DIRECTION('',(0.,-1.,0.));
#1004=DIRECTION('center_axis',(0.,-1.,0.));
#1005=DIRECTION('ref_axis',(-1.,0.,0.));
#1006=DIRECTION('center_axis',(0.,1.,0.));
#1007=DIRECTION('ref_axis',(-1.,0.,0.));
#1008=DIRECTION('',(-0.78086880944303,-0.624695047554424,-9.56288488038411E-17));
#1009=DIRECTION('center_axis',(0.,1.,0.));
#1010=DIRECTION('ref_axis',(-1.,0.,0.));
#1011=DIRECTION('center_axis',(0.,1.,0.));
#1012=DIRECTION('ref_axis',(-1.,0.,0.));
#1013=DIRECTION('',(0.,-1.,0.));
#1014=DIRECTION('center_axis',(0.,-1.,0.));
#1015=DIRECTION('ref_axis',(-1.,0.,0.));
#1016=DIRECTION('center_axis',(0.,1.,0.));
#1017=DIRECTION('ref_axis',(-1.,0.,0.));
#1018=DIRECTION('',(-0.78086880944303,-0.624695047554424,-9.56288488038411E-17));
#1019=DIRECTION('center_axis',(0.,1.,0.));
#1020=DIRECTION('ref_axis',(-1.,0.,0.));
#1021=DIRECTION('center_axis',(0.,1.,0.));
#1022=DIRECTION('ref_axis',(-1.,0.,0.));
#1023=DIRECTION('',(0.,-1.,0.));
#1024=DIRECTION('center_axis',(0.,-1.,0.));
#1025=DIRECTION('ref_axis',(-1.,0.,0.));
#1026=DIRECTION('center_axis',(0.,1.,0.));
#1027=DIRECTION('ref_axis',(-1.,0.,0.));
#1028=DIRECTION('',(-0.78086880944303,-0.624695047554424,-9.56288488038411E-17));
#1029=DIRECTION('center_axis',(0.,1.,0.));
#1030=DIRECTION('ref_axis',(-1.,0.,0.));
#1031=DIRECTION('center_axis',(0.,1.,0.));
#1032=DIRECTION('ref_axis',(-1.,0.,0.));
#1033=DIRECTION('',(0.,-1.,0.));
#1034=DIRECTION('center_axis',(0.,-1.,0.));
#1035=DIRECTION('ref_axis',(-1.,0.,0.));
#1036=DIRECTION('center_axis',(0.,-1.,0.));
#1037=DIRECTION('ref_axis',(-1.,0.,0.));
#1038=DIRECTION('center_axis',(0.,1.,0.));
#1039=DIRECTION('ref_axis',(-1.,0.,0.));
#1040=DIRECTION('',(0.,-1.,0.));
#1041=DIRECTION('center_axis',(0.,-1.,0.));
#1042=DIRECTION('ref_axis',(-1.,0.,0.));
#1043=DIRECTION('center_axis',(0.,-1.,0.));
#1044=DIRECTION('ref_axis',(-1.,0.,0.));
#1045=DIRECTION('center_axis',(0.,-1.,0.));
#1046=DIRECTION('ref_axis',(-1.,0.,0.));
#1047=DIRECTION('center_axis',(0.,1.,0.));
#1048=DIRECTION('ref_axis',(-1.,0.,0.));
#1049=DIRECTION('',(0.,-1.,0.));
#1050=DIRECTION('center_axis',(0.,-1.,0.));
#1051=DIRECTION('ref_axis',(-1.,0.,0.));
#1052=DIRECTION('center_axis',(0.,-1.,0.));
#1053=DIRECTION('ref_axis',(-1.,0.,0.));
#1054=DIRECTION('center_axis',(0.,-1.,0.));
#1055=DIRECTION('ref_axis',(0.,0.,-1.));
#1056=DIRECTION('center_axis',(0.,-1.,0.));
#1057=DIRECTION('ref_axis',(-1.,0.,0.));
#1058=DIRECTION('center_axis',(0.,1.,0.));
#1059=DIRECTION('ref_axis',(-1.,0.,0.));
#1060=DIRECTION('',(0.,-1.,0.));
#1061=DIRECTION('center_axis',(0.,-1.,0.));
#1062=DIRECTION('ref_axis',(-1.,0.,0.));
#1063=DIRECTION('center_axis',(0.,-1.,0.));
#1064=DIRECTION('ref_axis',(-1.,0.,0.));
#1065=DIRECTION('center_axis',(0.,-1.,0.));
#1066=DIRECTION('ref_axis',(0.,0.,-1.));
#1067=DIRECTION('center_axis',(-1.,0.,0.));
#1068=DIRECTION('ref_axis',(0.,0.,1.));
#1069=DIRECTION('',(0.,0.,-1.));
#1070=DIRECTION('center_axis',(0.,-1.,0.));
#1071=DIRECTION('ref_axis',(0.,0.,-1.));
#1072=DIRECTION('center_axis',(0.,-1.,0.));
#1073=DIRECTION('ref_axis',(1.,0.,0.));
#1074=CARTESIAN_POINT('',(0.,0.,0.));
#1075=CARTESIAN_POINT('Origin',(0.,20.,-215.472077233711));
#1076=CARTESIAN_POINT('',(10.9435607100057,20.,-215.472077233711));
#1077=CARTESIAN_POINT('',(-1.34019965947832E-15,20.,-226.415637943717));
#1078=CARTESIAN_POINT('Origin',(0.,20.,-215.472077233711));
#1079=CARTESIAN_POINT('Origin',(0.,20.,-215.472077233711));
#1080=CARTESIAN_POINT('',(-2.56484645862568E-15,10.,-236.415637943717));
#1081=CARTESIAN_POINT('Origin',(-2.56484645862568E-15,20.,-236.415637943717));
#1082=CARTESIAN_POINT('',(-20.6531894601141,10.,-218.947490926831));
#1083=CARTESIAN_POINT('Origin',(0.,10.,-215.472077233711));
#1084=CARTESIAN_POINT('',(-20.6531894601141,10.,-211.996663540591));
#1085=CARTESIAN_POINT('Ctrl Pts',(-20.6531894601141,10.,-218.947490926831));
#1086=CARTESIAN_POINT('Ctrl Pts',(-20.654949966896,10.,-218.9225491305));
#1087=CARTESIAN_POINT('Ctrl Pts',(-20.6566915550507,10.0000008659188,-218.897606000337));
#1088=CARTESIAN_POINT('Ctrl Pts',(-20.7365552275732,10.0000786250929,-217.741169010698));
#1089=CARTESIAN_POINT('Ctrl Pts',(-20.7757489580777,10.0014081383469,-216.606916081722));
#1090=CARTESIAN_POINT('Ctrl Pts',(-20.7757489580777,10.0014081383469,-214.3372383857));
#1091=CARTESIAN_POINT('Ctrl Pts',(-20.7365552275732,10.0000786250929,-213.202985456724));
#1092=CARTESIAN_POINT('Ctrl Pts',(-20.6566915550507,10.0000008659188,-212.046548467085));
#1093=CARTESIAN_POINT('Ctrl Pts',(-20.654949966896,10.,-212.021605336921));
#1094=CARTESIAN_POINT('Ctrl Pts',(-20.6531894601141,10.,-211.996663540591));
#1095=CARTESIAN_POINT('',(-5.37548664297028,10.,-195.230118865881));
#1096=CARTESIAN_POINT('Origin',(0.,10.,-215.472077233711));
#1097=CARTESIAN_POINT('',(5.37548664297028,10.,-195.230118865881));
#1098=CARTESIAN_POINT('Ctrl Pts',(5.37548664297921,10.,-195.230118865872));
#1099=CARTESIAN_POINT('Ctrl Pts',(4.91157524375137,9.99999999999935,-195.706924382921));
#1100=CARTESIAN_POINT('Ctrl Pts',(4.42626303918059,10.0507491873705,-196.169966127395));
#1101=CARTESIAN_POINT('Ctrl Pts',(3.06794094820643,10.2899856464717,-197.319295877634));
#1102=CARTESIAN_POINT('Ctrl Pts',(2.25775433895824,10.5200588329229,-197.869316831684));
#1103=CARTESIAN_POINT('Ctrl Pts',(1.23232641852264,10.7324116258675,-198.330876994675));
#1104=CARTESIAN_POINT('Ctrl Pts',(0.919681458433198,10.7871225577957,-198.440044797497));
#1105=CARTESIAN_POINT('Ctrl Pts',(0.403019426687602,10.8386387603155,-198.541151259424));
#1106=CARTESIAN_POINT('Ctrl Pts',(0.206490192595297,10.8491422112309,-198.561216163006));
#1107=CARTESIAN_POINT('Ctrl Pts',(-0.1928877387614,10.8497607687215,-198.562407707857));
#1108=CARTESIAN_POINT('Ctrl Pts',(-0.387966526802036,10.8394618007041,-198.542715586117));
#1109=CARTESIAN_POINT('Ctrl Pts',(-0.899436004016805,10.7901749182904,-198.446113015685));
#1110=CARTESIAN_POINT('Ctrl Pts',(-1.20378067468997,10.7373140725251,-198.340624005585));
#1111=CARTESIAN_POINT('Ctrl Pts',(-2.17972622960376,10.5384329415701,-197.911245134019));
#1112=CARTESIAN_POINT('Ctrl Pts',(-2.91981109462199,10.3325764857068,-197.416311569727));
#1113=CARTESIAN_POINT('Ctrl Pts',(-4.27152699909349,10.0686766011283,-196.317100828755));
#1114=CARTESIAN_POINT('Ctrl Pts',(-4.83717023007081,9.99999999999957,-195.783397435918));
#1115=CARTESIAN_POINT('Ctrl Pts',(-5.37548664297541,10.,-195.230118865876));
#1116=CARTESIAN_POINT('',(20.6531894601141,10.,-211.996663540591));
#1117=CARTESIAN_POINT('Origin',(0.,10.,-215.472077233711));
#1118=CARTESIAN_POINT('',(20.6531894601141,10.,-218.947490926831));
#1119=CARTESIAN_POINT('Ctrl Pts',(20.6531894601141,10.,-211.996663540591));
#1120=CARTESIAN_POINT('Ctrl Pts',(20.6549499940835,10.,-212.021605722097));
#1121=CARTESIAN_POINT('Ctrl Pts',(20.6566916087053,10.0000008659454,-212.046549235503));
#1122=CARTESIAN_POINT('Ctrl Pts',(20.7365552550568,10.0000786262803,-213.202986239942));
#1123=CARTESIAN_POINT('Ctrl Pts',(20.7757489580777,10.0014081383469,-214.337238773862));
#1124=CARTESIAN_POINT('Ctrl Pts',(20.7757489580777,10.0014081383469,-216.60691569356));
#1125=CARTESIAN_POINT('Ctrl Pts',(20.7365552550568,10.0000786262803,-217.74116822748));
#1126=CARTESIAN_POINT('Ctrl Pts',(20.6566916087053,10.0000008659454,-218.897605231919));
#1127=CARTESIAN_POINT('Ctrl Pts',(20.6549499940835,10.,-218.922548745325));
#1128=CARTESIAN_POINT('Ctrl Pts',(20.6531894601141,10.,-218.947490926831));
#1129=CARTESIAN_POINT('Origin',(0.,10.,-215.472077233711));
#1130=CARTESIAN_POINT('Origin',(60.,37.,-215.472077233711));
#1131=CARTESIAN_POINT('',(72.5,37.,-215.472077233711));
#1132=CARTESIAN_POINT('',(60.,37.,-227.972077233711));
#1133=CARTESIAN_POINT('Origin',(60.,37.,-215.472077233711));
#1134=CARTESIAN_POINT('Origin',(60.,37.,-215.472077233711));
#1135=CARTESIAN_POINT('',(60.,10.,-254.972077233711));
#1136=CARTESIAN_POINT('Origin',(60.,37.,-254.972077233711));
#1137=CARTESIAN_POINT('Origin',(60.,10.,-215.472077233711));
#1138=CARTESIAN_POINT('',(42.6223782776339,10.,-180.));
#1139=CARTESIAN_POINT('Origin',(60.,10.,-215.472077233711));
#1140=CARTESIAN_POINT('',(77.3776217223661,10.,-180.));
#1141=CARTESIAN_POINT('Ctrl Pts',(77.3776217223661,10.,-180.));
#1142=CARTESIAN_POINT('Ctrl Pts',(75.7294128025386,10.,-180.));
#1143=CARTESIAN_POINT('Ctrl Pts',(73.7518847692389,10.0357251173339,-180.));
#1144=CARTESIAN_POINT('Ctrl Pts',(70.2129527319202,10.1214539672817,-180.));
#1145=CARTESIAN_POINT('Ctrl Pts',(68.1329214735353,10.1838636618249,-180.));
#1146=CARTESIAN_POINT('Ctrl Pts',(63.9723597411555,10.2757566155854,-180.));
#1147=CARTESIAN_POINT('Ctrl Pts',(61.8917613343518,10.3021379472286,-180.));
#1148=CARTESIAN_POINT('Ctrl Pts',(58.1082386656482,10.3021379472286,-180.));
#1149=CARTESIAN_POINT('Ctrl Pts',(56.0276402588445,10.2757566155854,-180.));
#1150=CARTESIAN_POINT('Ctrl Pts',(51.8670785264647,10.1838636618249,-180.));
#1151=CARTESIAN_POINT('Ctrl Pts',(49.7870472680798,10.1214539672817,-180.));
#1152=CARTESIAN_POINT('Ctrl Pts',(46.2481152307611,10.0357251173339,-180.));
#1153=CARTESIAN_POINT('Ctrl Pts',(44.2705871974614,10.,-180.));
#1154=CARTESIAN_POINT('Ctrl Pts',(42.6223782776339,10.,-180.));
#1155=CARTESIAN_POINT('',(98.7888786910053,10.,-208.010650433529));
#1156=CARTESIAN_POINT('Origin',(60.,10.,-215.472077233711));
#1157=CARTESIAN_POINT('',(98.8110344359805,10.,-222.817389072505));
#1158=CARTESIAN_POINT('Ctrl Pts',(98.8110344359805,10.,-222.817389072505));
#1159=CARTESIAN_POINT('Ctrl Pts',(98.1498982994174,10.,-222.711241741114));
#1160=CARTESIAN_POINT('Ctrl Pts',(97.4961548050475,10.0250407293867,-222.547046198553));
#1161=CARTESIAN_POINT('Ctrl Pts',(95.4105973607949,10.1881180498208,-221.822689102312));
#1162=CARTESIAN_POINT('Ctrl Pts',(94.173516062081,10.4212769151499,-221.071466048657));
#1163=CARTESIAN_POINT('Ctrl Pts',(92.4603742178393,10.852369614382,-219.588046035844));
#1164=CARTESIAN_POINT('Ctrl Pts',(91.8357066443324,11.0550780130908,-218.858726417729));
#1165=CARTESIAN_POINT('Ctrl Pts',(91.1005439203163,11.3152122495157,-217.586518432114));
#1166=CARTESIAN_POINT('Ctrl Pts',(90.8726354988755,11.4032444614266,-217.046924661177));
#1167=CARTESIAN_POINT('Ctrl Pts',(90.6416915638154,11.4936123199219,-216.023355645948));
#1168=CARTESIAN_POINT('Ctrl Pts',(90.6033235258599,11.5090178703132,-215.566000781003));
#1169=CARTESIAN_POINT('Ctrl Pts',(90.6692164799222,11.4820512910761,-214.602280905716));
#1170=CARTESIAN_POINT('Ctrl Pts',(90.7817159965415,11.436417994249,-214.118786698569));
#1171=CARTESIAN_POINT('Ctrl Pts',(91.2118564342227,11.2721624280949,-212.983884939573));
#1172=CARTESIAN_POINT('Ctrl Pts',(91.5932205843795,11.1331756827439,-212.360839178802));
#1173=CARTESIAN_POINT('Ctrl Pts',(92.7372275887072,10.7711128721214,-210.934116280815));
#1174=CARTESIAN_POINT('Ctrl Pts',(93.6875100335835,10.5131569679757,-210.104537849998));
#1175=CARTESIAN_POINT('Ctrl Pts',(96.0434193081967,10.1169094369048,-208.728323846887));
#1176=CARTESIAN_POINT('Ctrl Pts',(97.3824484253112,10.,-208.24077645096));
#1177=CARTESIAN_POINT('Ctrl Pts',(98.7888786910053,10.,-208.010650433529));
#1178=CARTESIAN_POINT('',(76.1146153136417,10.,-251.535482138037));
#1179=CARTESIAN_POINT('Origin',(60.,10.,-215.472077233711));
#1180=CARTESIAN_POINT('',(62.252045924016,10.,-254.90782610648));
#1181=CARTESIAN_POINT('Ctrl Pts',(62.252045924015,10.,-254.907826106493));
#1182=CARTESIAN_POINT('Ctrl Pts',(62.2568497522725,9.99999999999997,-254.844154803299));
#1183=CARTESIAN_POINT('Ctrl Pts',(62.2621927667581,10.0002225737682,-254.780477426063));
#1184=CARTESIAN_POINT('Ctrl Pts',(62.4023632921161,10.0108075091902,-253.264086753599));
#1185=CARTESIAN_POINT('Ctrl Pts',(62.8052782069961,10.1372977327815,-251.954008125275));
#1186=CARTESIAN_POINT('Ctrl Pts',(63.8165742933087,10.4164886925695,-249.965594831743));
#1187=CARTESIAN_POINT('Ctrl Pts',(64.3853909143263,10.5631708382161,-249.184571897231));
#1188=CARTESIAN_POINT('Ctrl Pts',(65.4882865039939,10.7628571852425,-248.135024601078));
#1189=CARTESIAN_POINT('Ctrl Pts',(65.9885909841212,10.833162536416,-247.769333309187));
#1190=CARTESIAN_POINT('Ctrl Pts',(66.9885554795128,10.9093492837888,-247.267135298492));
#1191=CARTESIAN_POINT('Ctrl Pts',(67.4587529923334,10.9239129783578,-247.105726006641));
#1192=CARTESIAN_POINT('Ctrl Pts',(68.4686103680838,10.9075955657411,-246.914101652473));
#1193=CARTESIAN_POINT('Ctrl Pts',(68.9911950104309,10.8746791585783,-246.894847917411));
#1194=CARTESIAN_POINT('Ctrl Pts',(70.2195871219713,10.7566460656456,-247.01098749805));
#1195=CARTESIAN_POINT('Ctrl Pts',(70.9098415529723,10.6592341803331,-247.202718037719));
#1196=CARTESIAN_POINT('Ctrl Pts',(72.5535837414269,10.4078246353606,-247.901146085816));
#1197=CARTESIAN_POINT('Ctrl Pts',(73.5353435092847,10.2383048856085,-248.555251084823));
#1198=CARTESIAN_POINT('Ctrl Pts',(75.0716299137907,10.0457591784276,-250.050031525493));
#1199=CARTESIAN_POINT('Ctrl Pts',(75.6379681176628,10.,-250.762521720295));
#1200=CARTESIAN_POINT('Ctrl Pts',(76.1146153136417,10.,-251.535482138037));
#1201=CARTESIAN_POINT('Origin',(60.,10.,-215.472077233711));
#1202=CARTESIAN_POINT('Origin',(0.,10.,-225.));
#1203=CARTESIAN_POINT('',(77.2307905155513,10.,-255.472077233711));
#1204=CARTESIAN_POINT('Origin',(69.7307905155513,10.,-255.472077233711));
#1205=CARTESIAN_POINT('Origin',(69.7307905155513,10.,-255.472077233711));
#1206=CARTESIAN_POINT('',(107.499955220096,10.,-215.412224160831));
#1207=CARTESIAN_POINT('Origin',(99.9999552200958,10.,-215.412224160831));
#1208=CARTESIAN_POINT('Origin',(99.9999552200958,10.,-215.412224160831));
#1209=CARTESIAN_POINT('',(100.,10.,-180.));
#1210=CARTESIAN_POINT('',(-110.,10.,-180.));
#1211=CARTESIAN_POINT('',(110.,10.,-190.));
#1212=CARTESIAN_POINT('Origin',(100.,10.,-190.));
#1213=CARTESIAN_POINT('',(110.,10.,-225.));
#1214=CARTESIAN_POINT('',(110.,10.,-180.));
#1215=CARTESIAN_POINT('',(65.,10.,-270.));
#1216=CARTESIAN_POINT('Origin',(65.,10.,-225.));
#1217=CARTESIAN_POINT('',(-65.,10.,-270.));
#1218=CARTESIAN_POINT('',(110.,10.,-270.));
#1219=CARTESIAN_POINT('',(-110.,10.,-225.));
#1220=CARTESIAN_POINT('Origin',(-65.,10.,-225.));
#1221=CARTESIAN_POINT('',(-110.,10.,-190.));
#1222=CARTESIAN_POINT('',(-110.,10.,-270.));
#1223=CARTESIAN_POINT('',(-100.,10.,-180.));
#1224=CARTESIAN_POINT('Origin',(-100.,10.,-190.));
#1225=CARTESIAN_POINT('',(-77.3776217223661,10.,-180.));
#1226=CARTESIAN_POINT('',(-110.,10.,-180.));
#1227=CARTESIAN_POINT('',(-98.7888786910053,10.,-208.010650433529));
#1228=CARTESIAN_POINT('Origin',(-60.,10.,-215.472077233711));
#1229=CARTESIAN_POINT('',(-98.8110344359805,10.,-222.817389072505));
#1230=CARTESIAN_POINT('Origin',(-99.9999552200958,10.,-215.412224160831));
#1231=CARTESIAN_POINT('',(-67.4072891103537,10.,-254.271330680596));
#1232=CARTESIAN_POINT('Origin',(-60.,10.,-215.472077233711));
#1233=CARTESIAN_POINT('',(-52.5040325488679,10.,-255.472077233711));
#1234=CARTESIAN_POINT('Origin',(-60.0040325488679,10.,-255.472077233711));
#1235=CARTESIAN_POINT('',(-52.6005340344114,10.,-254.272823404682));
#1236=CARTESIAN_POINT('Origin',(-60.0040325488679,10.,-255.472077233711));
#1237=CARTESIAN_POINT('Origin',(-60.,10.,-215.472077233711));
#1238=CARTESIAN_POINT('',(7.5,10.,-255.472077233711));
#1239=CARTESIAN_POINT('Origin',(0.,10.,-255.472077233711));
#1240=CARTESIAN_POINT('Origin',(0.,10.,-225.));
#1241=CARTESIAN_POINT('',(7.5,10.,-190.));
#1242=CARTESIAN_POINT('Origin',(0.,10.,-190.));
#1243=CARTESIAN_POINT('Origin',(0.,10.,-190.));
#1244=CARTESIAN_POINT('',(-42.6223782776339,10.,-180.));
#1245=CARTESIAN_POINT('Origin',(-60.,10.,-215.472077233711));
#1246=CARTESIAN_POINT('',(-110.,10.,-180.));
#1247=CARTESIAN_POINT('Origin',(-60.,37.,-215.472077233711));
#1248=CARTESIAN_POINT('',(-47.5,37.,-215.472077233711));
#1249=CARTESIAN_POINT('',(-60.,37.,-227.972077233711));
#1250=CARTESIAN_POINT('Origin',(-60.,37.,-215.472077233711));
#1251=CARTESIAN_POINT('Origin',(-60.,37.,-215.472077233711));
#1252=CARTESIAN_POINT('',(-60.0000000009453,11.500541791166,-246.096400861967));
#1253=CARTESIAN_POINT('Origin',(-60.,37.,-254.972077233711));
#1254=CARTESIAN_POINT('Ctrl Pts',(-67.4072891103537,10.,-254.271330680596));
#1255=CARTESIAN_POINT('Ctrl Pts',(-67.3000859928435,10.,-253.610365066279));
#1256=CARTESIAN_POINT('Ctrl Pts',(-67.1348465706235,10.0250407184517,-252.956884793066));
#1257=CARTESIAN_POINT('Ctrl Pts',(-66.4071595467834,10.188117991339,-250.872487056158));
#1258=CARTESIAN_POINT('Ctrl Pts',(-65.6539616805577,10.4212768308723,-249.636607147456));
#1259=CARTESIAN_POINT('Ctrl Pts',(-64.1678074419519,10.8523695007675,-247.925836695375));
#1260=CARTESIAN_POINT('Ctrl Pts',(-63.4374910667677,11.0550778913363,-247.302334730989));
#1261=CARTESIAN_POINT('Ctrl Pts',(-62.1641105283311,11.3152121215748,-246.569204816646));
#1262=CARTESIAN_POINT('Ctrl Pts',(-61.6241534332838,11.4032443326803,-246.34215848404));
#1263=CARTESIAN_POINT('Ctrl Pts',(-60.7045917742699,11.4844005494149,-246.136224200878));
#1264=CARTESIAN_POINT('Ctrl Pts',(-60.3548547825588,11.5006358327185,-246.096130684379));
#1265=CARTESIAN_POINT('Ctrl Pts',(-60.0000000018906,11.5005417911659,-246.096400861967));
#1266=CARTESIAN_POINT('',(-90.6242878721727,11.5005338783385,-215.412224150793));
#1267=CARTESIAN_POINT('Ctrl Pts',(-90.6242878721576,11.5005338783505,-215.412224150792));
#1268=CARTESIAN_POINT('Ctrl Pts',(-90.6241177553224,11.5006699717219,-215.525236928736));
#1269=CARTESIAN_POINT('Ctrl Pts',(-90.6280452936275,11.4991608043402,-215.638762938901));
#1270=CARTESIAN_POINT('Ctrl Pts',(-90.6716821397779,11.4820512910761,-216.25008742706));
#1271=CARTESIAN_POINT('Ctrl Pts',(-90.7856280817066,11.436417994249,-216.733242797415));
#1272=CARTESIAN_POINT('Ctrl Pts',(-91.2191629573066,11.2721624280949,-217.866852214427));
#1273=CARTESIAN_POINT('Ctrl Pts',(-91.6023899577981,11.133175682744,-218.488753895671));
#1274=CARTESIAN_POINT('Ctrl Pts',(-92.7506615219767,10.7711128721213,-219.912046791914));
#1275=CARTESIAN_POINT('Ctrl Pts',(-93.7034223496346,10.5131569679756,-220.738777644851));
#1276=CARTESIAN_POINT('Ctrl Pts',(-96.0634396017544,10.1169094369048,-222.107935072708));
#1277=CARTESIAN_POINT('Ctrl Pts',(-97.4039217815705,10.,-222.591473039524));
#1278=CARTESIAN_POINT('Ctrl Pts',(-98.8110344359805,10.,-222.817389072505));
#1279=CARTESIAN_POINT('Ctrl Pts',(-98.7888786910053,10.,-208.010650433529));
#1280=CARTESIAN_POINT('Ctrl Pts',(-98.1280631768444,10.,-208.118775838847));
#1281=CARTESIAN_POINT('Ctrl Pts',(-97.4748139897687,10.0250407293867,-208.284927071803));
#1282=CARTESIAN_POINT('Ctrl Pts',(-95.3914336320931,10.1881180498208,-209.01552226848));
#1283=CARTESIAN_POINT('Ctrl Pts',(-94.1566060209067,10.42127691515,-209.770444109879));
#1284=CARTESIAN_POINT('Ctrl Pts',(-92.447911205431,10.852369614382,-211.258984314398));
#1285=CARTESIAN_POINT('Ctrl Pts',(-91.8254290277474,11.0550780130908,-211.990170078226));
#1286=CARTESIAN_POINT('Ctrl Pts',(-91.0940768693825,11.3152122495158,-213.264572451851));
#1287=CARTESIAN_POINT('Ctrl Pts',(-90.8677842839704,11.4032444614266,-213.804845856698));
#1288=CARTESIAN_POINT('Ctrl Pts',(-90.6643682494369,11.4839110151857,-214.719144016071));
#1289=CARTESIAN_POINT('Ctrl Pts',(-90.6248131985142,11.5001136175641,-215.063236992509));
#1290=CARTESIAN_POINT('Ctrl Pts',(-90.6242878721576,11.5005338783505,-215.412224150792));
#1291=CARTESIAN_POINT('Ctrl Pts',(-42.6223782776339,10.,-180.));
#1292=CARTESIAN_POINT('Ctrl Pts',(-44.2705871974614,10.,-180.));
#1293=CARTESIAN_POINT('Ctrl Pts',(-46.2481152307611,10.0357251173339,-180.));
#1294=CARTESIAN_POINT('Ctrl Pts',(-49.7870472680798,10.1214539672817,-180.));
#1295=CARTESIAN_POINT('Ctrl Pts',(-51.8670785264647,10.1838636618249,-180.));
#1296=CARTESIAN_POINT('Ctrl Pts',(-56.0276402588445,10.2757566155854,-180.));
#1297=CARTESIAN_POINT('Ctrl Pts',(-58.1082386656482,10.3021379472286,-180.));
#1298=CARTESIAN_POINT('Ctrl Pts',(-61.8917613343518,10.3021379472286,-180.));
#1299=CARTESIAN_POINT('Ctrl Pts',(-63.9723597411555,10.2757566155854,-180.));
#1300=CARTESIAN_POINT('Ctrl Pts',(-68.1329214735353,10.1838636618249,-180.));
#1301=CARTESIAN_POINT('Ctrl Pts',(-70.2129527319202,10.1214539672817,-180.));
#1302=CARTESIAN_POINT('Ctrl Pts',(-73.7518847692389,10.0357251173339,-180.));
#1303=CARTESIAN_POINT('Ctrl Pts',(-75.7294128025386,10.,-180.));
#1304=CARTESIAN_POINT('Ctrl Pts',(-77.3776217223661,10.,-180.));
#1305=CARTESIAN_POINT('Ctrl Pts',(-60.0000000018906,11.500541791166,-246.096400861967));
#1306=CARTESIAN_POINT('Ctrl Pts',(-59.892641964938,11.5005133397627,-246.096482601702));
#1307=CARTESIAN_POINT('Ctrl Pts',(-59.7848154912932,11.4989995665426,-246.100263326504));
#1308=CARTESIAN_POINT('Ctrl Pts',(-59.1791878654697,11.48205117,-246.142644135483));
#1309=CARTESIAN_POINT('Ctrl Pts',(-58.6958739478641,11.4364178774834,-246.255915710747));
#1310=CARTESIAN_POINT('Ctrl Pts',(-57.5616606313997,11.2721623249917,-246.687868179659));
#1311=CARTESIAN_POINT('Ctrl Pts',(-56.9392247618617,11.1331755914836,-247.070226917923));
#1312=CARTESIAN_POINT('Ctrl Pts',(-55.5143308322587,10.771112809366,-248.216511097281));
#1313=CARTESIAN_POINT('Ctrl Pts',(-54.6862712059191,10.5131569264164,-249.168117243865));
#1314=CARTESIAN_POINT('Ctrl Pts',(-53.3138216851118,10.1169094282508,-251.526221416459));
#1315=CARTESIAN_POINT('Ctrl Pts',(-52.8284135205869,10.,-252.866027448282));
#1316=CARTESIAN_POINT('Ctrl Pts',(-52.6005340344114,10.,-254.272823404682));
#1317=CARTESIAN_POINT('Origin',(0.,10.,-215.472077233711));
#1318=CARTESIAN_POINT('',(10.9435607100057,35.,-215.472077233711));
#1319=CARTESIAN_POINT('Origin',(0.,35.,-215.472077233711));
#1320=CARTESIAN_POINT('',(10.9435607100057,10.,-215.472077233711));
#1321=CARTESIAN_POINT('Origin',(60.,10.,-215.472077233711));
#1322=CARTESIAN_POINT('',(72.5,40.,-215.472077233711));
#1323=CARTESIAN_POINT('Origin',(60.,40.,-215.472077233711));
#1324=CARTESIAN_POINT('',(72.5,10.,-215.472077233711));
#1325=CARTESIAN_POINT('Origin',(-60.,10.,-215.472077233711));
#1326=CARTESIAN_POINT('',(-47.5,40.,-215.472077233711));
#1327=CARTESIAN_POINT('Origin',(-60.,40.,-215.472077233711));
#1328=CARTESIAN_POINT('',(-47.5,10.,-215.472077233711));
#1329=CARTESIAN_POINT('Origin',(65.,0.,-225.));
#1330=CARTESIAN_POINT('',(110.,0.,-225.));
#1331=CARTESIAN_POINT('',(110.,0.,-225.));
#1332=CARTESIAN_POINT('',(65.,0.,-270.));
#1333=CARTESIAN_POINT('Origin',(65.,0.,-225.));
#1334=CARTESIAN_POINT('',(65.,0.,-270.));
#1335=CARTESIAN_POINT('Origin',(-110.,0.,-270.));
#1336=CARTESIAN_POINT('',(-65.,0.,-270.));
#1337=CARTESIAN_POINT('',(110.,0.,-270.));
#1338=CARTESIAN_POINT('',(-65.,0.,-270.));
#1339=CARTESIAN_POINT('Origin',(-65.,0.,-225.));
#1340=CARTESIAN_POINT('',(-110.,0.,-225.));
#1341=CARTESIAN_POINT('Origin',(-65.,0.,-225.));
#1342=CARTESIAN_POINT('',(-110.,0.,-225.));
#1343=CARTESIAN_POINT('Origin',(-110.,0.,-180.));
#1344=CARTESIAN_POINT('',(-110.,0.,-190.));
#1345=CARTESIAN_POINT('',(-110.,0.,-270.));
#1346=CARTESIAN_POINT('',(-110.,0.,-190.));
#1347=CARTESIAN_POINT('Origin',(100.,0.,-190.));
#1348=CARTESIAN_POINT('',(100.,0.,-180.));
#1349=CARTESIAN_POINT('',(100.,0.,-180.));
#1350=CARTESIAN_POINT('',(110.,0.,-190.));
#1351=CARTESIAN_POINT('Origin',(100.,0.,-190.));
#1352=CARTESIAN_POINT('',(110.,0.,-190.));
#1353=CARTESIAN_POINT('Origin',(110.,0.,-180.));
#1354=CARTESIAN_POINT('',(-100.,0.,-180.));
#1355=CARTESIAN_POINT('',(-100.,0.,-180.));
#1356=CARTESIAN_POINT('',(-110.,0.,-180.));
#1357=CARTESIAN_POINT('Origin',(-100.,0.,-190.));
#1358=CARTESIAN_POINT('Origin',(-100.,0.,-190.));
#1359=CARTESIAN_POINT('Origin',(99.9999552200958,8.,-215.412224160831));
#1360=CARTESIAN_POINT('',(102.499955220096,6.,-215.412224160831));
#1361=CARTESIAN_POINT('',(104.999955220096,8.,-215.412224160831));
#1362=CARTESIAN_POINT('Origin',(99.9999552200958,6.,-215.412224160831));
#1363=CARTESIAN_POINT('Origin',(99.9999552200958,10.,-215.412224160831));
#1364=CARTESIAN_POINT('',(102.499955220096,0.,-215.412224160831));
#1365=CARTESIAN_POINT('',(102.499955220096,10.,-215.412224160831));
#1366=CARTESIAN_POINT('Origin',(99.9999552200958,0.,-215.412224160831));
#1367=CARTESIAN_POINT('Origin',(69.7307905155513,8.,-255.472077233711));
#1368=CARTESIAN_POINT('',(72.2307905155513,6.,-255.472077233711));
#1369=CARTESIAN_POINT('',(74.7307905155513,8.,-255.472077233711));
#1370=CARTESIAN_POINT('Origin',(69.7307905155513,6.,-255.472077233711));
#1371=CARTESIAN_POINT('Origin',(69.7307905155513,10.,-255.472077233711));
#1372=CARTESIAN_POINT('',(72.2307905155513,0.,-255.472077233711));
#1373=CARTESIAN_POINT('',(72.2307905155513,10.,-255.472077233711));
#1374=CARTESIAN_POINT('Origin',(69.7307905155513,0.,-255.472077233711));
#1375=CARTESIAN_POINT('Origin',(0.,8.,-255.472077233711));
#1376=CARTESIAN_POINT('',(2.5,6.,-255.472077233711));
#1377=CARTESIAN_POINT('',(5.,8.,-255.472077233711));
#1378=CARTESIAN_POINT('Origin',(0.,6.,-255.472077233711));
#1379=CARTESIAN_POINT('Origin',(0.,10.,-255.472077233711));
#1380=CARTESIAN_POINT('',(2.5,0.,-255.472077233711));
#1381=CARTESIAN_POINT('',(2.5,10.,-255.472077233711));
#1382=CARTESIAN_POINT('Origin',(0.,0.,-255.472077233711));
#1383=CARTESIAN_POINT('Origin',(-99.9999552200958,8.,-215.412224160831));
#1384=CARTESIAN_POINT('',(-97.4999552200958,6.,-215.412224160831));
#1385=CARTESIAN_POINT('',(-94.9999552200958,8.,-215.412224160831));
#1386=CARTESIAN_POINT('Origin',(-99.9999552200958,6.,-215.412224160831));
#1387=CARTESIAN_POINT('Origin',(-99.9999552200958,10.,-215.412224160831));
#1388=CARTESIAN_POINT('',(-97.4999552200958,0.,-215.412224160831));
#1389=CARTESIAN_POINT('',(-97.4999552200958,10.,-215.412224160831));
#1390=CARTESIAN_POINT('Origin',(-99.9999552200958,0.,-215.412224160831));
#1391=CARTESIAN_POINT('Origin',(0.,8.,-190.));
#1392=CARTESIAN_POINT('',(2.5,6.,-190.));
#1393=CARTESIAN_POINT('',(5.,8.,-190.));
#1394=CARTESIAN_POINT('Origin',(0.,6.,-190.));
#1395=CARTESIAN_POINT('Origin',(0.,10.,-190.));
#1396=CARTESIAN_POINT('',(2.5,0.,-190.));
#1397=CARTESIAN_POINT('',(2.5,10.,-190.));
#1398=CARTESIAN_POINT('Origin',(0.,0.,-190.));
#1399=CARTESIAN_POINT('Origin',(-60.0040325488679,8.,-255.472077233711));
#1400=CARTESIAN_POINT('',(-57.5040325488679,6.,-255.472077233711));
#1401=CARTESIAN_POINT('',(-55.0040325488679,8.,-255.472077233711));
#1402=CARTESIAN_POINT('Origin',(-60.0040325488679,6.,-255.472077233711));
#1403=CARTESIAN_POINT('Origin',(-60.0040325488679,10.,-255.472077233711));
#1404=CARTESIAN_POINT('',(-57.5040325488679,0.,-255.472077233711));
#1405=CARTESIAN_POINT('',(-57.5040325488679,10.,-255.472077233711));
#1406=CARTESIAN_POINT('Origin',(-60.0040325488679,0.,-255.472077233711));
#1407=CARTESIAN_POINT('Origin',(0.,10.,-215.472077233711));
#1408=CARTESIAN_POINT('',(6.35,35.,-215.472077233711));
#1409=CARTESIAN_POINT('Origin',(0.,35.,-215.472077233711));
#1410=CARTESIAN_POINT('',(6.35,10.,-215.472077233711));
#1411=CARTESIAN_POINT('',(6.35,10.,-215.472077233711));
#1412=CARTESIAN_POINT('Origin',(0.,10.,-215.472077233711));
#1413=CARTESIAN_POINT('Origin',(0.,35.,-215.472077233711));
#1414=CARTESIAN_POINT('Origin',(60.,10.,-215.472077233711));
#1415=CARTESIAN_POINT('',(66.175,40.,-215.472077233711));
#1416=CARTESIAN_POINT('Origin',(60.,40.,-215.472077233711));
#1417=CARTESIAN_POINT('',(66.175,10.,-215.472077233711));
#1418=CARTESIAN_POINT('',(66.175,10.,-215.472077233711));
#1419=CARTESIAN_POINT('Origin',(60.,10.,-215.472077233711));
#1420=CARTESIAN_POINT('Origin',(60.,40.,-215.472077233711));
#1421=CARTESIAN_POINT('Origin',(0.,10.,-225.));
#1422=CARTESIAN_POINT('Origin',(-60.,10.,-215.472077233711));
#1423=CARTESIAN_POINT('',(-53.825,40.,-215.472077233711));
#1424=CARTESIAN_POINT('Origin',(-60.,40.,-215.472077233711));
#1425=CARTESIAN_POINT('',(-53.825,10.,-215.472077233711));
#1426=CARTESIAN_POINT('',(-53.825,10.,-215.472077233711));
#1427=CARTESIAN_POINT('Origin',(-60.,10.,-215.472077233711));
#1428=CARTESIAN_POINT('Origin',(-60.,40.,-215.472077233711));
#1429=CARTESIAN_POINT('Origin',(0.,10.,-225.));
#1430=CARTESIAN_POINT('Origin',(110.,0.,-270.));
#1431=CARTESIAN_POINT('',(110.,0.,-180.));
#1432=CARTESIAN_POINT('Origin',(0.,10.,-225.));
#1433=CARTESIAN_POINT('Origin',(0.,0.,-225.));
#1434=UNCERTAINTY_MEASURE_WITH_UNIT(LENGTH_MEASURE(0.01),#1438,
'DISTANCE_ACCURACY_VALUE',
'Maximum model space distance between geometric entities at asserted c
onnectivities');
#1435=UNCERTAINTY_MEASURE_WITH_UNIT(LENGTH_MEASURE(0.01),#1438,
'DISTANCE_ACCURACY_VALUE',
'Maximum model space distance between geometric entities at asserted c
onnectivities');
#1436=(
GEOMETRIC_REPRESENTATION_CONTEXT(3)
GLOBAL_UNCERTAINTY_ASSIGNED_CONTEXT((#1434))
GLOBAL_UNIT_ASSIGNED_CONTEXT((#1438,#1440,#1441))
REPRESENTATION_CONTEXT('','3D')
);
#1437=(
GEOMETRIC_REPRESENTATION_CONTEXT(3)
GLOBAL_UNCERTAINTY_ASSIGNED_CONTEXT((#1435))
GLOBAL_UNIT_ASSIGNED_CONTEXT((#1438,#1440,#1441))
REPRESENTATION_CONTEXT('','3D')
);
#1438=(
LENGTH_UNIT()
NAMED_UNIT(*)
SI_UNIT(.MILLI.,.METRE.)
);
#1439=(
LENGTH_UNIT()
NAMED_UNIT(*)
SI_UNIT($,.METRE.)
);
#1440=(
NAMED_UNIT(*)
PLANE_ANGLE_UNIT()
SI_UNIT($,.RADIAN.)
);
#1441=(
NAMED_UNIT(*)
SI_UNIT($,.STERADIAN.)
SOLID_ANGLE_UNIT()
);
#1442=SHAPE_DEFINITION_REPRESENTATION(#1443,#1444);
#1443=PRODUCT_DEFINITION_SHAPE('',$,#1446);
#1444=SHAPE_REPRESENTATION('',(#738),#1436);
#1445=PRODUCT_DEFINITION_CONTEXT('part definition',#1450,'design');
#1446=PRODUCT_DEFINITION('Ground plate (1)','Ground plate (1)',#1447,#1445);
#1447=PRODUCT_DEFINITION_FORMATION('',$,#1452);
#1448=PRODUCT_RELATED_PRODUCT_CATEGORY('Ground plate (1)',
'Ground plate (1)',(#1452));
#1449=APPLICATION_PROTOCOL_DEFINITION('international standard',
'ap242_managed_model_based_3d_engineering',2011,#1450);
#1450=APPLICATION_CONTEXT('Managed model based 3d engineering');
#1451=PRODUCT_CONTEXT('part definition',#1450,'mechanical');
#1452=PRODUCT('Ground plate (1)','Ground plate (1)',$,(#1451));
#1453=PRESENTATION_STYLE_ASSIGNMENT((#1455));
#1454=PRESENTATION_STYLE_ASSIGNMENT((#1456));
#1455=SURFACE_STYLE_USAGE(.BOTH.,#1457);
#1456=SURFACE_STYLE_USAGE(.BOTH.,#1458);
#1457=SURFACE_SIDE_STYLE('',(#1459));
#1458=SURFACE_SIDE_STYLE('',(#1460));
#1459=SURFACE_STYLE_FILL_AREA(#1461);
#1460=SURFACE_STYLE_FILL_AREA(#1462);
#1461=FILL_AREA_STYLE('Stahl - satiniert',(#1463));
#1462=FILL_AREA_STYLE('Pulverbeschichtung - rau (Schwarz)',(#1464));
#1463=FILL_AREA_STYLE_COLOUR('Stahl - satiniert',#1465);
#1464=FILL_AREA_STYLE_COLOUR('Pulverbeschichtung - rau (Schwarz)',#1466);
#1465=COLOUR_RGB('Stahl - satiniert',0.627450980392157,0.627450980392157,
0.627450980392157);
#1466=COLOUR_RGB('Pulverbeschichtung - rau (Schwarz)',0.0980392156862745,
0.0980392156862745,0.0980392156862745);
ENDSEC;
END-ISO-10303-21;
