# Supplementary material for: Development and evaluation of a mechanical chest compression device for standardized rodent cardiopulmonary resuscitation
Source: Sci Rep. 2025 Dec 8;15:43397. doi: 10.1038/s41598-025-31959-2 (PMC12689703; doi:10.1038/s41598-025-31959-2)
Supplement: Supplementary file 2 — Supplementary Material 2 [file 41598_2025_31959_MOESM2_ESM.zip › Additional file 2. Production files /Bracket_Rev01.step]

ISO-10303-21;
HEADER;
/* Generated by software containing ST-Developer
 * from STEP Tools, Inc. (www.steptools.com) 
 */

FILE_DESCRIPTION(
/* description */ ('',
'CAx-IF Rec.Pracs.---Representation and Presentation of Product Manufa
cturing Information (PMI)---4.0---2014-10-13'),
/* implementation_level */ '2;1');

FILE_NAME(
/* name */ 'Bracket_Rev01.step',
/* time_stamp */ '2025-01-01T12:06:35+01:00',
/* author */ (''),
/* organization */ (''),
/* preprocessor_version */ 'ST-DEVELOPER v20',
/* originating_system */ 'Autodesk Translation Framework v13.20.0.188',

/* authorisation */ '');

FILE_SCHEMA (('AP242_MANAGED_MODEL_BASED_3D_ENGINEERING_MIM_LF { 1 0 10303 442 1 1 4 }'));
ENDSEC;

DATA;
#10=MECHANICAL_DESIGN_GEOMETRIC_PRESENTATION_REPRESENTATION('',(#13),#784);
#11=SHAPE_REPRESENTATION_RELATIONSHIP('SRR','None',#791,#12);
#12=ADVANCED_BREP_SHAPE_REPRESENTATION('',(#14),#783);
#13=STYLED_ITEM('',(#801),#14);
#14=MANIFOLD_SOLID_BREP('K\X\F6rper1 (3)',#304);
#15=(
BOUNDED_SURFACE()
B_SPLINE_SURFACE(5,1,((#622,#623),(#624,#625),(#626,#627),(#628,#629),(#630,
#631),(#632,#633)),.UNSPECIFIED.,.F.,.F.,.F.)
B_SPLINE_SURFACE_WITH_KNOTS((6,6),(2,2),(-0.0401226999437352,0.),(0.,2.5),
 .UNSPECIFIED.)
GEOMETRIC_REPRESENTATION_ITEM()
RATIONAL_B_SPLINE_SURFACE(((1.,1.),(1.,1.),(1.,1.),(1.,1.),(1.,1.),(1.,
1.)))
REPRESENTATION_ITEM('')
SURFACE()
);
#16=(
BOUNDED_SURFACE()
B_SPLINE_SURFACE(5,1,((#636,#637),(#638,#639),(#640,#641),(#642,#643),(#644,
#645),(#646,#647),(#648,#649),(#650,#651),(#652,#653),(#654,#655),(#656,
#657),(#658,#659),(#660,#661),(#662,#663),(#664,#665),(#666,#667),(#668,
#669),(#670,#671),(#672,#673),(#674,#675),(#676,#677),(#678,#679),(#680,
#681),(#682,#683),(#684,#685)),.UNSPECIFIED.,.F.,.F.,.F.)
B_SPLINE_SURFACE_WITH_KNOTS((6,1,1,1,1,1,1,1,1,1,1,1,1,1,1,1,1,1,1,1,6),
(2,2),(-0.959754308469922,-0.95,-0.9,-0.85,-0.8,-0.75,-0.7,-0.65,-0.6,-0.55,
-0.5,-0.45,-0.4,-0.35,-0.3,-0.25,-0.2,-0.15,-0.1,-0.05,-0.0401226999437354),
(0.,1.),.UNSPECIFIED.)
GEOMETRIC_REPRESENTATION_ITEM()
RATIONAL_B_SPLINE_SURFACE(((1.,1.),(1.,1.),(1.,1.),(1.,1.),(1.,1.),(1.,
1.),(1.,1.),(1.,1.),(1.,1.),(1.,1.),(1.,1.),(1.,1.),(1.,1.),(1.,1.),(1.,
1.),(1.,1.),(1.,1.),(1.,1.),(1.,1.),(1.,1.),(1.,1.),(1.,1.),(1.,1.),(1.,
1.),(1.,1.)))
REPRESENTATION_ITEM('')
SURFACE()
);
#17=(
BOUNDED_SURFACE()
B_SPLINE_SURFACE(5,1,((#687,#688),(#689,#690),(#691,#692),(#693,#694),(#695,
#696),(#697,#698)),.UNSPECIFIED.,.F.,.F.,.F.)
B_SPLINE_SURFACE_WITH_KNOTS((6,6),(2,2),(-1.,-0.959754308469923),(0.,2.5),
 .UNSPECIFIED.)
GEOMETRIC_REPRESENTATION_ITEM()
RATIONAL_B_SPLINE_SURFACE(((1.,1.),(1.,1.),(1.,1.),(1.,1.),(1.,1.),(1.,
1.)))
REPRESENTATION_ITEM('')
SURFACE()
);
#18=(
BOUNDED_SURFACE()
B_SPLINE_SURFACE(5,1,((#702,#703),(#704,#705),(#706,#707),(#708,#709),(#710,
#711),(#712,#713)),.UNSPECIFIED.,.F.,.F.,.F.)
B_SPLINE_SURFACE_WITH_KNOTS((6,6),(2,2),(0.959754308469923,1.),(0.,2.5),
 .UNSPECIFIED.)
GEOMETRIC_REPRESENTATION_ITEM()
RATIONAL_B_SPLINE_SURFACE(((1.,1.),(1.,1.),(1.,1.),(1.,1.),(1.,1.),(1.,
1.)))
REPRESENTATION_ITEM('')
SURFACE()
);
#19=(
BOUNDED_SURFACE()
B_SPLINE_SURFACE(5,1,((#715,#716),(#717,#718),(#719,#720),(#721,#722),(#723,
#724),(#725,#726),(#727,#728),(#729,#730),(#731,#732),(#733,#734),(#735,
#736),(#737,#738),(#739,#740),(#741,#742),(#743,#744),(#745,#746),(#747,
#748),(#749,#750),(#751,#752),(#753,#754),(#755,#756),(#757,#758),(#759,
#760),(#761,#762),(#763,#764)),.UNSPECIFIED.,.F.,.F.,.F.)
B_SPLINE_SURFACE_WITH_KNOTS((6,1,1,1,1,1,1,1,1,1,1,1,1,1,1,1,1,1,1,1,6),
(2,2),(0.0401226999437354,0.05,0.1,0.15,0.2,0.25,0.3,0.35,0.4,0.45,0.5,
0.55,0.6,0.65,0.7,0.75,0.8,0.85,0.9,0.95,0.959754308469922),(0.,1.),
 .UNSPECIFIED.)
GEOMETRIC_REPRESENTATION_ITEM()
RATIONAL_B_SPLINE_SURFACE(((1.,1.),(1.,1.),(1.,1.),(1.,1.),(1.,1.),(1.,
1.),(1.,1.),(1.,1.),(1.,1.),(1.,1.),(1.,1.),(1.,1.),(1.,1.),(1.,1.),(1.,
1.),(1.,1.),(1.,1.),(1.,1.),(1.,1.),(1.,1.),(1.,1.),(1.,1.),(1.,1.),(1.,
1.),(1.,1.)))
REPRESENTATION_ITEM('')
SURFACE()
);
#20=(
BOUNDED_SURFACE()
B_SPLINE_SURFACE(5,1,((#766,#767),(#768,#769),(#770,#771),(#772,#773),(#774,
#775),(#776,#777)),.UNSPECIFIED.,.F.,.F.,.F.)
B_SPLINE_SURFACE_WITH_KNOTS((6,6),(2,2),(0.,0.0401226999437352),(0.,2.5),
 .UNSPECIFIED.)
GEOMETRIC_REPRESENTATION_ITEM()
RATIONAL_B_SPLINE_SURFACE(((1.,1.),(1.,1.),(1.,1.),(1.,1.),(1.,1.),(1.,
1.)))
REPRESENTATION_ITEM('')
SURFACE()
);
#21=FACE_BOUND('',#65,.T.);
#22=FACE_BOUND('',#67,.T.);
#23=FACE_BOUND('',#69,.T.);
#24=FACE_BOUND('',#73,.T.);
#25=(
BOUNDED_CURVE()
B_SPLINE_CURVE(5,(#434,#435,#436,#437,#438,#439),.UNSPECIFIED.,.F.,.F.)
B_SPLINE_CURVE_WITH_KNOTS((6,6),(-1.,-0.959754308469923),.UNSPECIFIED.)
CURVE()
GEOMETRIC_REPRESENTATION_ITEM()
RATIONAL_B_SPLINE_CURVE((1.,1.,1.,1.,1.,1.))
REPRESENTATION_ITEM('')
);
#26=(
BOUNDED_CURVE()
B_SPLINE_CURVE(5,(#442,#443,#444,#445,#446,#447),.UNSPECIFIED.,.F.,.F.)
B_SPLINE_CURVE_WITH_KNOTS((6,6),(0.959754308469923,1.),.UNSPECIFIED.)
CURVE()
GEOMETRIC_REPRESENTATION_ITEM()
RATIONAL_B_SPLINE_CURVE((1.,1.,1.,1.,1.,1.))
REPRESENTATION_ITEM('')
);
#27=(
BOUNDED_CURVE()
B_SPLINE_CURVE(5,(#450,#451,#452,#453,#454,#455,#456,#457,#458,#459,#460,
#461,#462,#463,#464,#465,#466,#467,#468,#469,#470,#471,#472,#473,#474),
 .UNSPECIFIED.,.F.,.F.)
B_SPLINE_CURVE_WITH_KNOTS((6,1,1,1,1,1,1,1,1,1,1,1,1,1,1,1,1,1,1,1,6),(0.0401226999437354,
0.05,0.1,0.15,0.2,0.25,0.3,0.35,0.4,0.45,0.5,0.55,0.6,0.65,0.7,0.75,0.8,
0.85,0.9,0.95,0.959754308469922),.UNSPECIFIED.)
CURVE()
GEOMETRIC_REPRESENTATION_ITEM()
RATIONAL_B_SPLINE_CURVE((1.,1.,1.,1.,1.,1.,1.,1.,1.,1.,1.,1.,1.,1.,1.,1.,
1.,1.,1.,1.,1.,1.,1.,1.,1.))
REPRESENTATION_ITEM('')
);
#28=(
BOUNDED_CURVE()
B_SPLINE_CURVE(5,(#477,#478,#479,#480,#481,#482,#483,#484,#485,#486,#487,
#488,#489,#490,#491,#492,#493,#494,#495,#496,#497,#498,#499,#500,#501),
 .UNSPECIFIED.,.F.,.F.)
B_SPLINE_CURVE_WITH_KNOTS((6,1,1,1,1,1,1,1,1,1,1,1,1,1,1,1,1,1,1,1,6),(-0.959754308469922,
-0.95,-0.9,-0.85,-0.8,-0.75,-0.7,-0.65,-0.6,-0.55,-0.5,-0.45,-0.4,-0.35,
-0.3,-0.25,-0.2,-0.15,-0.1,-0.05,-0.0401226999437354),.UNSPECIFIED.)
CURVE()
GEOMETRIC_REPRESENTATION_ITEM()
RATIONAL_B_SPLINE_CURVE((1.,1.,1.,1.,1.,1.,1.,1.,1.,1.,1.,1.,1.,1.,1.,1.,
1.,1.,1.,1.,1.,1.,1.,1.,1.))
REPRESENTATION_ITEM('')
);
#29=(
BOUNDED_CURVE()
B_SPLINE_CURVE(5,(#507,#508,#509,#510,#511,#512,#513,#514,#515,#516,#517,
#518,#519,#520,#521,#522,#523,#524,#525,#526,#527,#528,#529,#530,#531),
 .UNSPECIFIED.,.F.,.F.)
B_SPLINE_CURVE_WITH_KNOTS((6,1,1,1,1,1,1,1,1,1,1,1,1,1,1,1,1,1,1,1,6),(0.0401226999437352,
0.05,0.1,0.15,0.2,0.25,0.3,0.35,0.4,0.45,0.5,0.55,0.6,0.65,0.7,0.75,0.8,
0.85,0.9,0.95,0.959754308469922),.UNSPECIFIED.)
CURVE()
GEOMETRIC_REPRESENTATION_ITEM()
RATIONAL_B_SPLINE_CURVE((1.,1.,1.,1.,1.,1.,1.,1.,1.,1.,1.,1.,1.,1.,1.,1.,
1.,1.,1.,1.,1.,1.,1.,1.,1.))
REPRESENTATION_ITEM('')
);
#30=(
BOUNDED_CURVE()
B_SPLINE_CURVE(5,(#533,#534,#535,#536,#537,#538),.UNSPECIFIED.,.F.,.F.)
B_SPLINE_CURVE_WITH_KNOTS((6,6),(0.959754308469922,1.),.UNSPECIFIED.)
CURVE()
GEOMETRIC_REPRESENTATION_ITEM()
RATIONAL_B_SPLINE_CURVE((1.,1.,1.,1.,1.,1.))
REPRESENTATION_ITEM('')
);
#31=(
BOUNDED_CURVE()
B_SPLINE_CURVE(5,(#542,#543,#544,#545,#546,#547),.UNSPECIFIED.,.F.,.F.)
B_SPLINE_CURVE_WITH_KNOTS((6,6),(0.959754308469922,1.),.UNSPECIFIED.)
CURVE()
GEOMETRIC_REPRESENTATION_ITEM()
RATIONAL_B_SPLINE_CURVE((1.,1.,1.,1.,1.,1.))
REPRESENTATION_ITEM('')
);
#32=(
BOUNDED_CURVE()
B_SPLINE_CURVE(5,(#549,#550,#551,#552,#553,#554,#555,#556,#557,#558,#559,
#560,#561,#562,#563,#564,#565,#566,#567,#568,#569,#570,#571,#572,#573),
 .UNSPECIFIED.,.F.,.F.)
B_SPLINE_CURVE_WITH_KNOTS((6,1,1,1,1,1,1,1,1,1,1,1,1,1,1,1,1,1,1,1,6),(0.0401226999437352,
0.05,0.1,0.15,0.2,0.25,0.3,0.35,0.4,0.45,0.5,0.55,0.6,0.65,0.7,0.75,0.8,
0.85,0.9,0.95,0.959754308469922),.UNSPECIFIED.)
CURVE()
GEOMETRIC_REPRESENTATION_ITEM()
RATIONAL_B_SPLINE_CURVE((1.,1.,1.,1.,1.,1.,1.,1.,1.,1.,1.,1.,1.,1.,1.,1.,
1.,1.,1.,1.,1.,1.,1.,1.,1.))
REPRESENTATION_ITEM('')
);
#33=(
BOUNDED_CURVE()
B_SPLINE_CURVE(5,(#575,#576,#577,#578,#579,#580),.UNSPECIFIED.,.F.,.F.)
B_SPLINE_CURVE_WITH_KNOTS((6,6),(0.,0.0401226999437352),.UNSPECIFIED.)
CURVE()
GEOMETRIC_REPRESENTATION_ITEM()
RATIONAL_B_SPLINE_CURVE((1.,1.,1.,1.,1.,1.))
REPRESENTATION_ITEM('')
);
#34=(
BOUNDED_CURVE()
B_SPLINE_CURVE(5,(#583,#584,#585,#586,#587,#588),.UNSPECIFIED.,.F.,.F.)
B_SPLINE_CURVE_WITH_KNOTS((6,6),(0.,0.0401226999437352),.UNSPECIFIED.)
CURVE()
GEOMETRIC_REPRESENTATION_ITEM()
RATIONAL_B_SPLINE_CURVE((1.,1.,1.,1.,1.,1.))
REPRESENTATION_ITEM('')
);
#35=(
BOUNDED_CURVE()
B_SPLINE_CURVE(5,(#607,#608,#609,#610,#611,#612),.UNSPECIFIED.,.F.,.F.)
B_SPLINE_CURVE_WITH_KNOTS((6,6),(-0.0401226999437352,0.),.UNSPECIFIED.)
CURVE()
GEOMETRIC_REPRESENTATION_ITEM()
RATIONAL_B_SPLINE_CURVE((1.,1.,1.,1.,1.,1.))
REPRESENTATION_ITEM('')
);
#36=(
BOUNDED_CURVE()
B_SPLINE_CURVE(5,(#613,#614,#615,#616,#617,#618),.UNSPECIFIED.,.F.,.F.)
B_SPLINE_CURVE_WITH_KNOTS((6,6),(0.,0.0401226999437352),.UNSPECIFIED.)
CURVE()
GEOMETRIC_REPRESENTATION_ITEM()
RATIONAL_B_SPLINE_CURVE((1.,1.,1.,1.,1.,1.))
REPRESENTATION_ITEM('')
);
#37=PLANE('',#324);
#38=PLANE('',#326);
#39=PLANE('',#329);
#40=PLANE('',#338);
#41=PLANE('',#340);
#42=PLANE('',#344);
#43=FACE_OUTER_BOUND('',#62,.T.);
#44=FACE_OUTER_BOUND('',#63,.T.);
#45=FACE_OUTER_BOUND('',#64,.T.);
#46=FACE_OUTER_BOUND('',#66,.T.);
#47=FACE_OUTER_BOUND('',#68,.T.);
#48=FACE_OUTER_BOUND('',#70,.T.);
#49=FACE_OUTER_BOUND('',#71,.T.);
#50=FACE_OUTER_BOUND('',#72,.T.);
#51=FACE_OUTER_BOUND('',#74,.T.);
#52=FACE_OUTER_BOUND('',#75,.T.);
#53=FACE_OUTER_BOUND('',#76,.T.);
#54=FACE_OUTER_BOUND('',#77,.T.);
#55=FACE_OUTER_BOUND('',#78,.T.);
#56=FACE_OUTER_BOUND('',#79,.T.);
#57=FACE_OUTER_BOUND('',#80,.T.);
#58=FACE_OUTER_BOUND('',#81,.T.);
#59=FACE_OUTER_BOUND('',#82,.T.);
#60=FACE_OUTER_BOUND('',#83,.T.);
#61=FACE_OUTER_BOUND('',#84,.T.);
#62=EDGE_LOOP('',(#196,#197,#198,#199));
#63=EDGE_LOOP('',(#200,#201,#202,#203));
#64=EDGE_LOOP('',(#204,#205,#206,#207));
#65=EDGE_LOOP('',(#208));
#66=EDGE_LOOP('',(#209,#210,#211,#212));
#67=EDGE_LOOP('',(#213));
#68=EDGE_LOOP('',(#214,#215,#216,#217,#218,#219,#220,#221));
#69=EDGE_LOOP('',(#222));
#70=EDGE_LOOP('',(#223,#224,#225,#226));
#71=EDGE_LOOP('',(#227,#228,#229,#230));
#72=EDGE_LOOP('',(#231,#232,#233,#234));
#73=EDGE_LOOP('',(#235));
#74=EDGE_LOOP('',(#236));
#75=EDGE_LOOP('',(#237,#238,#239,#240));
#76=EDGE_LOOP('',(#241,#242,#243,#244,#245));
#77=EDGE_LOOP('',(#246,#247,#248,#249));
#78=EDGE_LOOP('',(#250,#251,#252,#253,#254));
#79=EDGE_LOOP('',(#255,#256,#257,#258));
#80=EDGE_LOOP('',(#259,#260,#261,#262,#263));
#81=EDGE_LOOP('',(#264,#265,#266,#267));
#82=EDGE_LOOP('',(#268,#269,#270,#271,#272));
#83=EDGE_LOOP('',(#273,#274,#275,#276));
#84=EDGE_LOOP('',(#277));
#85=LINE('',#421,#100);
#86=LINE('',#428,#101);
#87=LINE('',#431,#102);
#88=LINE('',#595,#103);
#89=LINE('',#599,#104);
#90=LINE('',#602,#105);
#91=LINE('',#621,#106);
#92=LINE('',#634,#107);
#93=LINE('',#635,#108);
#94=LINE('',#686,#109);
#95=LINE('',#699,#110);
#96=LINE('',#701,#111);
#97=LINE('',#714,#112);
#98=LINE('',#765,#113);
#99=LINE('',#778,#114);
#100=VECTOR('',#351,6.175);
#101=VECTOR('',#358,10.);
#102=VECTOR('',#361,10.);
#103=VECTOR('',#384,6.175);
#104=VECTOR('',#389,10.);
#105=VECTOR('',#392,10.);
#106=VECTOR('',#401,6.35);
#107=VECTOR('',#402,10.);
#108=VECTOR('',#403,10.);
#109=VECTOR('',#404,10.);
#110=VECTOR('',#405,10.);
#111=VECTOR('',#408,10.);
#112=VECTOR('',#409,10.);
#113=VECTOR('',#410,10.);
#114=VECTOR('',#411,10.);
#115=CIRCLE('',#319,6.175);
#116=CIRCLE('',#320,6.175);
#117=CIRCLE('',#322,12.5);
#118=CIRCLE('',#323,12.5);
#119=CIRCLE('',#325,12.5);
#120=CIRCLE('',#327,12.5);
#121=CIRCLE('',#328,6.35);
#122=CIRCLE('',#330,12.5);
#123=CIRCLE('',#331,12.5);
#124=CIRCLE('',#332,6.35);
#125=CIRCLE('',#334,6.175);
#126=CIRCLE('',#335,6.175);
#127=CIRCLE('',#337,12.5);
#128=CIRCLE('',#339,12.5);
#129=VERTEX_POINT('',#418);
#130=VERTEX_POINT('',#420);
#131=VERTEX_POINT('',#424);
#132=VERTEX_POINT('',#425);
#133=VERTEX_POINT('',#427);
#134=VERTEX_POINT('',#429);
#135=VERTEX_POINT('',#433);
#136=VERTEX_POINT('',#440);
#137=VERTEX_POINT('',#449);
#138=VERTEX_POINT('',#475);
#139=VERTEX_POINT('',#502);
#140=VERTEX_POINT('',#505);
#141=VERTEX_POINT('',#506);
#142=VERTEX_POINT('',#532);
#143=VERTEX_POINT('',#539);
#144=VERTEX_POINT('',#541);
#145=VERTEX_POINT('',#548);
#146=VERTEX_POINT('',#574);
#147=VERTEX_POINT('',#581);
#148=VERTEX_POINT('',#589);
#149=VERTEX_POINT('',#592);
#150=VERTEX_POINT('',#594);
#151=VERTEX_POINT('',#598);
#152=VERTEX_POINT('',#600);
#153=VERTEX_POINT('',#604);
#154=VERTEX_POINT('',#605);
#155=EDGE_CURVE('',#129,#129,#115,.T.);
#156=EDGE_CURVE('',#129,#130,#85,.T.);
#157=EDGE_CURVE('',#130,#130,#116,.T.);
#158=EDGE_CURVE('',#131,#132,#117,.T.);
#159=EDGE_CURVE('',#132,#133,#86,.T.);
#160=EDGE_CURVE('',#133,#134,#118,.T.);
#161=EDGE_CURVE('',#131,#134,#87,.T.);
#162=EDGE_CURVE('',#135,#133,#25,.T.);
#163=EDGE_CURVE('',#136,#135,#119,.T.);
#164=EDGE_CURVE('',#134,#136,#26,.T.);
#165=EDGE_CURVE('',#137,#131,#27,.T.);
#166=EDGE_CURVE('',#138,#137,#120,.T.);
#167=EDGE_CURVE('',#132,#138,#28,.T.);
#168=EDGE_CURVE('',#139,#139,#121,.T.);
#169=EDGE_CURVE('',#140,#141,#29,.T.);
#170=EDGE_CURVE('',#141,#142,#30,.T.);
#171=EDGE_CURVE('',#142,#143,#122,.T.);
#172=EDGE_CURVE('',#144,#143,#31,.T.);
#173=EDGE_CURVE('',#145,#144,#32,.T.);
#174=EDGE_CURVE('',#146,#145,#33,.T.);
#175=EDGE_CURVE('',#146,#147,#123,.T.);
#176=EDGE_CURVE('',#147,#140,#34,.T.);
#177=EDGE_CURVE('',#148,#148,#124,.T.);
#178=EDGE_CURVE('',#149,#149,#125,.T.);
#179=EDGE_CURVE('',#149,#150,#88,.T.);
#180=EDGE_CURVE('',#150,#150,#126,.T.);
#181=EDGE_CURVE('',#137,#151,#89,.T.);
#182=EDGE_CURVE('',#151,#152,#127,.T.);
#183=EDGE_CURVE('',#138,#152,#90,.T.);
#184=EDGE_CURVE('',#153,#154,#128,.T.);
#185=EDGE_CURVE('',#152,#153,#35,.T.);
#186=EDGE_CURVE('',#154,#151,#36,.T.);
#187=EDGE_CURVE('',#139,#148,#91,.T.);
#188=EDGE_CURVE('',#145,#138,#92,.T.);
#189=EDGE_CURVE('',#146,#153,#93,.T.);
#190=EDGE_CURVE('',#144,#132,#94,.T.);
#191=EDGE_CURVE('',#143,#135,#95,.T.);
#192=EDGE_CURVE('',#142,#136,#96,.T.);
#193=EDGE_CURVE('',#141,#131,#97,.T.);
#194=EDGE_CURVE('',#140,#137,#98,.T.);
#195=EDGE_CURVE('',#147,#154,#99,.T.);
#196=ORIENTED_EDGE('',*,*,#155,.T.);
#197=ORIENTED_EDGE('',*,*,#156,.T.);
#198=ORIENTED_EDGE('',*,*,#157,.T.);
#199=ORIENTED_EDGE('',*,*,#156,.F.);
#200=ORIENTED_EDGE('',*,*,#158,.T.);
#201=ORIENTED_EDGE('',*,*,#159,.T.);
#202=ORIENTED_EDGE('',*,*,#160,.T.);
#203=ORIENTED_EDGE('',*,*,#161,.F.);
#204=ORIENTED_EDGE('',*,*,#160,.F.);
#205=ORIENTED_EDGE('',*,*,#162,.F.);
#206=ORIENTED_EDGE('',*,*,#163,.F.);
#207=ORIENTED_EDGE('',*,*,#164,.F.);
#208=ORIENTED_EDGE('',*,*,#155,.F.);
#209=ORIENTED_EDGE('',*,*,#158,.F.);
#210=ORIENTED_EDGE('',*,*,#165,.F.);
#211=ORIENTED_EDGE('',*,*,#166,.F.);
#212=ORIENTED_EDGE('',*,*,#167,.F.);
#213=ORIENTED_EDGE('',*,*,#168,.F.);
#214=ORIENTED_EDGE('',*,*,#169,.T.);
#215=ORIENTED_EDGE('',*,*,#170,.T.);
#216=ORIENTED_EDGE('',*,*,#171,.T.);
#217=ORIENTED_EDGE('',*,*,#172,.F.);
#218=ORIENTED_EDGE('',*,*,#173,.F.);
#219=ORIENTED_EDGE('',*,*,#174,.F.);
#220=ORIENTED_EDGE('',*,*,#175,.T.);
#221=ORIENTED_EDGE('',*,*,#176,.T.);
#222=ORIENTED_EDGE('',*,*,#177,.T.);
#223=ORIENTED_EDGE('',*,*,#178,.T.);
#224=ORIENTED_EDGE('',*,*,#179,.T.);
#225=ORIENTED_EDGE('',*,*,#180,.T.);
#226=ORIENTED_EDGE('',*,*,#179,.F.);
#227=ORIENTED_EDGE('',*,*,#166,.T.);
#228=ORIENTED_EDGE('',*,*,#181,.T.);
#229=ORIENTED_EDGE('',*,*,#182,.T.);
#230=ORIENTED_EDGE('',*,*,#183,.F.);
#231=ORIENTED_EDGE('',*,*,#184,.F.);
#232=ORIENTED_EDGE('',*,*,#185,.F.);
#233=ORIENTED_EDGE('',*,*,#182,.F.);
#234=ORIENTED_EDGE('',*,*,#186,.F.);
#235=ORIENTED_EDGE('',*,*,#178,.F.);
#236=ORIENTED_EDGE('',*,*,#157,.F.);
#237=ORIENTED_EDGE('',*,*,#168,.T.);
#238=ORIENTED_EDGE('',*,*,#187,.T.);
#239=ORIENTED_EDGE('',*,*,#177,.F.);
#240=ORIENTED_EDGE('',*,*,#187,.F.);
#241=ORIENTED_EDGE('',*,*,#174,.T.);
#242=ORIENTED_EDGE('',*,*,#188,.T.);
#243=ORIENTED_EDGE('',*,*,#183,.T.);
#244=ORIENTED_EDGE('',*,*,#185,.T.);
#245=ORIENTED_EDGE('',*,*,#189,.F.);
#246=ORIENTED_EDGE('',*,*,#173,.T.);
#247=ORIENTED_EDGE('',*,*,#190,.T.);
#248=ORIENTED_EDGE('',*,*,#167,.T.);
#249=ORIENTED_EDGE('',*,*,#188,.F.);
#250=ORIENTED_EDGE('',*,*,#172,.T.);
#251=ORIENTED_EDGE('',*,*,#191,.T.);
#252=ORIENTED_EDGE('',*,*,#162,.T.);
#253=ORIENTED_EDGE('',*,*,#159,.F.);
#254=ORIENTED_EDGE('',*,*,#190,.F.);
#255=ORIENTED_EDGE('',*,*,#171,.F.);
#256=ORIENTED_EDGE('',*,*,#192,.T.);
#257=ORIENTED_EDGE('',*,*,#163,.T.);
#258=ORIENTED_EDGE('',*,*,#191,.F.);
#259=ORIENTED_EDGE('',*,*,#170,.F.);
#260=ORIENTED_EDGE('',*,*,#193,.T.);
#261=ORIENTED_EDGE('',*,*,#161,.T.);
#262=ORIENTED_EDGE('',*,*,#164,.T.);
#263=ORIENTED_EDGE('',*,*,#192,.F.);
#264=ORIENTED_EDGE('',*,*,#169,.F.);
#265=ORIENTED_EDGE('',*,*,#194,.T.);
#266=ORIENTED_EDGE('',*,*,#165,.T.);
#267=ORIENTED_EDGE('',*,*,#193,.F.);
#268=ORIENTED_EDGE('',*,*,#176,.F.);
#269=ORIENTED_EDGE('',*,*,#195,.T.);
#270=ORIENTED_EDGE('',*,*,#186,.T.);
#271=ORIENTED_EDGE('',*,*,#181,.F.);
#272=ORIENTED_EDGE('',*,*,#194,.F.);
#273=ORIENTED_EDGE('',*,*,#175,.F.);
#274=ORIENTED_EDGE('',*,*,#189,.T.);
#275=ORIENTED_EDGE('',*,*,#184,.T.);
#276=ORIENTED_EDGE('',*,*,#195,.F.);
#277=ORIENTED_EDGE('',*,*,#180,.F.);
#278=CYLINDRICAL_SURFACE('',#318,6.175);
#279=CYLINDRICAL_SURFACE('',#321,12.5);
#280=CYLINDRICAL_SURFACE('',#333,6.175);
#281=CYLINDRICAL_SURFACE('',#336,12.5);
#282=CYLINDRICAL_SURFACE('',#341,6.35);
#283=CYLINDRICAL_SURFACE('',#342,12.5);
#284=CYLINDRICAL_SURFACE('',#343,12.5);
#285=ADVANCED_FACE('',(#43),#278,.F.);
#286=ADVANCED_FACE('',(#44),#279,.T.);
#287=ADVANCED_FACE('',(#45,#21),#37,.F.);
#288=ADVANCED_FACE('',(#46,#22),#38,.F.);
#289=ADVANCED_FACE('',(#47,#23),#39,.T.);
#290=ADVANCED_FACE('',(#48),#280,.F.);
#291=ADVANCED_FACE('',(#49),#281,.T.);
#292=ADVANCED_FACE('',(#50,#24),#40,.F.);
#293=ADVANCED_FACE('',(#51),#41,.F.);
#294=ADVANCED_FACE('',(#52),#282,.F.);
#295=ADVANCED_FACE('',(#53),#15,.F.);
#296=ADVANCED_FACE('',(#54),#16,.F.);
#297=ADVANCED_FACE('',(#55),#17,.F.);
#298=ADVANCED_FACE('',(#56),#283,.T.);
#299=ADVANCED_FACE('',(#57),#18,.F.);
#300=ADVANCED_FACE('',(#58),#19,.F.);
#301=ADVANCED_FACE('',(#59),#20,.F.);
#302=ADVANCED_FACE('',(#60),#284,.T.);
#303=ADVANCED_FACE('',(#61),#42,.F.);
#304=CLOSED_SHELL('',(#285,#286,#287,#288,#289,#290,#291,#292,#293,#294,
#295,#296,#297,#298,#299,#300,#301,#302,#303));
#305=DERIVED_UNIT_ELEMENT(#307,1.);
#306=DERIVED_UNIT_ELEMENT(#786,-3.);
#307=(
MASS_UNIT()
NAMED_UNIT(*)
SI_UNIT(.KILO.,.GRAM.)
);
#308=DERIVED_UNIT((#305,#306));
#309=MEASURE_REPRESENTATION_ITEM('density measure',
POSITIVE_RATIO_MEASURE(7850.),#308);
#310=PROPERTY_DEFINITION_REPRESENTATION(#315,#312);
#311=PROPERTY_DEFINITION_REPRESENTATION(#316,#313);
#312=REPRESENTATION('material name',(#314),#783);
#313=REPRESENTATION('density',(#309),#783);
#314=DESCRIPTIVE_REPRESENTATION_ITEM('Stahl','Stahl');
#315=PROPERTY_DEFINITION('material property','material name',#793);
#316=PROPERTY_DEFINITION('material property','density of part',#793);
#317=AXIS2_PLACEMENT_3D('',#416,#345,#346);
#318=AXIS2_PLACEMENT_3D('',#417,#347,#348);
#319=AXIS2_PLACEMENT_3D('',#419,#349,#350);
#320=AXIS2_PLACEMENT_3D('',#422,#352,#353);
#321=AXIS2_PLACEMENT_3D('',#423,#354,#355);
#322=AXIS2_PLACEMENT_3D('',#426,#356,#357);
#323=AXIS2_PLACEMENT_3D('',#430,#359,#360);
#324=AXIS2_PLACEMENT_3D('',#432,#362,#363);
#325=AXIS2_PLACEMENT_3D('',#441,#364,#365);
#326=AXIS2_PLACEMENT_3D('',#448,#366,#367);
#327=AXIS2_PLACEMENT_3D('',#476,#368,#369);
#328=AXIS2_PLACEMENT_3D('',#503,#370,#371);
#329=AXIS2_PLACEMENT_3D('',#504,#372,#373);
#330=AXIS2_PLACEMENT_3D('',#540,#374,#375);
#331=AXIS2_PLACEMENT_3D('',#582,#376,#377);
#332=AXIS2_PLACEMENT_3D('',#590,#378,#379);
#333=AXIS2_PLACEMENT_3D('',#591,#380,#381);
#334=AXIS2_PLACEMENT_3D('',#593,#382,#383);
#335=AXIS2_PLACEMENT_3D('',#596,#385,#386);
#336=AXIS2_PLACEMENT_3D('',#597,#387,#388);
#337=AXIS2_PLACEMENT_3D('',#601,#390,#391);
#338=AXIS2_PLACEMENT_3D('',#603,#393,#394);
#339=AXIS2_PLACEMENT_3D('',#606,#395,#396);
#340=AXIS2_PLACEMENT_3D('',#619,#397,#398);
#341=AXIS2_PLACEMENT_3D('',#620,#399,#400);
#342=AXIS2_PLACEMENT_3D('',#700,#406,#407);
#343=AXIS2_PLACEMENT_3D('',#779,#412,#413);
#344=AXIS2_PLACEMENT_3D('',#780,#414,#415);
#345=DIRECTION('axis',(0.,0.,1.));
#346=DIRECTION('refdir',(1.,0.,0.));
#347=DIRECTION('center_axis',(1.72084568816899E-15,1.,-1.68360556380879E-31));
#348=DIRECTION('ref_axis',(-1.,1.72084568816899E-15,1.22464679914735E-16));
#349=DIRECTION('center_axis',(-1.72084568816899E-15,-1.,1.68360556380879E-31));
#350=DIRECTION('ref_axis',(-1.,1.72084568816899E-15,1.22464679914735E-16));
#351=DIRECTION('',(1.72084568816899E-15,1.,-1.68360556380879E-31));
#352=DIRECTION('center_axis',(1.72084568816899E-15,1.,-1.68360556380879E-31));
#353=DIRECTION('ref_axis',(-1.,1.72084568816899E-15,1.22464679914735E-16));
#354=DIRECTION('center_axis',(1.72084568816899E-15,1.,-1.68360556380879E-31));
#355=DIRECTION('ref_axis',(1.,-1.72084568816899E-15,4.44089209850063E-16));
#356=DIRECTION('center_axis',(-1.72084568816899E-15,-1.,1.68360556380879E-31));
#357=DIRECTION('ref_axis',(-1.,1.72084568816899E-15,1.22464679914735E-16));
#358=DIRECTION('',(-1.72084568816899E-15,-1.,1.68360556380879E-31));
#359=DIRECTION('center_axis',(1.72084568816899E-15,1.,-1.68360556380879E-31));
#360=DIRECTION('ref_axis',(-1.,1.72084568816899E-15,1.22464679914735E-16));
#361=DIRECTION('',(-1.72084568816899E-15,-1.,1.68360556380879E-31));
#362=DIRECTION('center_axis',(1.72084568816899E-15,1.,-1.68360556380879E-31));
#363=DIRECTION('ref_axis',(-1.,1.72084568816899E-15,1.22464679914735E-16));
#364=DIRECTION('center_axis',(1.72084568816899E-15,1.,-1.68360556380879E-31));
#365=DIRECTION('ref_axis',(-1.,1.72084568816899E-15,1.22464679914735E-16));
#366=DIRECTION('center_axis',(1.72084568816899E-15,1.,-1.68360556380879E-31));
#367=DIRECTION('ref_axis',(-1.,1.72084568816899E-15,1.22464679914735E-16));
#368=DIRECTION('center_axis',(-1.72084568816899E-15,-1.,1.68360556380879E-31));
#369=DIRECTION('ref_axis',(-1.,1.72084568816899E-15,1.22464679914735E-16));
#370=DIRECTION('center_axis',(-1.72084568816899E-15,-1.,1.68360556380879E-31));
#371=DIRECTION('ref_axis',(-1.,1.72084568816899E-15,1.22464679914735E-16));
#372=DIRECTION('center_axis',(1.72084568816899E-15,1.,-1.68360556380879E-31));
#373=DIRECTION('ref_axis',(-1.,1.72084568816899E-15,1.22464679914735E-16));
#374=DIRECTION('center_axis',(1.72084568816899E-15,1.,-1.68360556380879E-31));
#375=DIRECTION('ref_axis',(-1.,1.72084568816899E-15,1.22464679914735E-16));
#376=DIRECTION('center_axis',(1.72084568816899E-15,1.,-1.68360556380879E-31));
#377=DIRECTION('ref_axis',(-1.,1.72084568816899E-15,1.22464679914735E-16));
#378=DIRECTION('center_axis',(-1.72084568816899E-15,-1.,1.68360556380879E-31));
#379=DIRECTION('ref_axis',(-1.,1.72084568816899E-15,1.22464679914735E-16));
#380=DIRECTION('center_axis',(1.72084568816899E-15,1.,-1.68360556380879E-31));
#381=DIRECTION('ref_axis',(-1.,1.72084568816899E-15,1.22464679914735E-16));
#382=DIRECTION('center_axis',(-1.72084568816899E-15,-1.,1.68360556380879E-31));
#383=DIRECTION('ref_axis',(-1.,1.72084568816899E-15,1.22464679914735E-16));
#384=DIRECTION('',(1.72084568816899E-15,1.,-1.68360556380879E-31));
#385=DIRECTION('center_axis',(1.72084568816899E-15,1.,-1.68360556380879E-31));
#386=DIRECTION('ref_axis',(-1.,1.72084568816899E-15,1.22464679914735E-16));
#387=DIRECTION('center_axis',(1.72084568816899E-15,1.,-1.68360556380879E-31));
#388=DIRECTION('ref_axis',(-1.,1.72084568816899E-15,1.22464679914735E-16));
#389=DIRECTION('',(-1.72084568816899E-15,-1.,1.68360556380879E-31));
#390=DIRECTION('center_axis',(1.72084568816899E-15,1.,-1.68360556380879E-31));
#391=DIRECTION('ref_axis',(-1.,1.72084568816899E-15,1.22464679914735E-16));
#392=DIRECTION('',(-1.72084568816899E-15,-1.,1.68360556380879E-31));
#393=DIRECTION('center_axis',(1.72084568816899E-15,1.,-1.68360556380879E-31));
#394=DIRECTION('ref_axis',(-1.,1.72084568816899E-15,1.22464679914735E-16));
#395=DIRECTION('center_axis',(1.72084568816899E-15,1.,-1.68360556380879E-31));
#396=DIRECTION('ref_axis',(-1.,1.72084568816899E-15,1.22464679914735E-16));
#397=DIRECTION('center_axis',(1.72084568816899E-15,1.,-1.68360556380879E-31));
#398=DIRECTION('ref_axis',(-1.,1.72084568816899E-15,1.22464679914735E-16));
#399=DIRECTION('center_axis',(1.72084568816899E-15,1.,-1.68360556380879E-31));
#400=DIRECTION('ref_axis',(-1.,1.72084568816899E-15,1.22464679914735E-16));
#401=DIRECTION('',(1.72084568816899E-15,1.,-1.68360556380879E-31));
#402=DIRECTION('',(-1.72084568816899E-15,-1.,1.68360556380879E-31));
#403=DIRECTION('',(-1.72084568816899E-15,-1.,1.68360556380879E-31));
#404=DIRECTION('',(-1.72084568816899E-15,-1.,1.68360556380879E-31));
#405=DIRECTION('',(-1.72084568816899E-15,-1.,1.68360556380879E-31));
#406=DIRECTION('center_axis',(1.72084568816899E-15,1.,-1.68360556380879E-31));
#407=DIRECTION('ref_axis',(-1.,1.72084568816899E-15,1.22464679914735E-16));
#408=DIRECTION('',(-1.72084568816899E-15,-1.,1.68360556380879E-31));
#409=DIRECTION('',(-1.72084568816899E-15,-1.,1.68360556380879E-31));
#410=DIRECTION('',(-1.72084568816899E-15,-1.,1.68360556380879E-31));
#411=DIRECTION('',(-1.72084568816899E-15,-1.,1.68360556380879E-31));
#412=DIRECTION('center_axis',(1.72084568816899E-15,1.,-1.68360556380879E-31));
#413=DIRECTION('ref_axis',(1.,-1.72084568816899E-15,7.88860905221012E-32));
#414=DIRECTION('center_axis',(1.72084568816899E-15,1.,-1.68360556380879E-31));
#415=DIRECTION('ref_axis',(-1.,1.72084568816899E-15,1.22464679914735E-16));
#416=CARTESIAN_POINT('',(0.,0.,0.));
#417=CARTESIAN_POINT('Origin',(-60.,535.,9.52792276628914));
#418=CARTESIAN_POINT('',(-53.825,510.,9.52792276628914));
#419=CARTESIAN_POINT('Origin',(-60.,510.,9.52792276628914));
#420=CARTESIAN_POINT('',(-53.825,525.,9.52792276628914));
#421=CARTESIAN_POINT('',(-53.825,535.,9.52792276628914));
#422=CARTESIAN_POINT('Origin',(-60.,525.,9.52792276628914));
#423=CARTESIAN_POINT('Origin',(-60.,535.,9.52792276628914));
#424=CARTESIAN_POINT('',(-55.9374611601433,525.,-2.29348908571297));
#425=CARTESIAN_POINT('',(-55.9374611601433,525.,21.3493346182913));
#426=CARTESIAN_POINT('Origin',(-60.,525.,9.52792276628914));
#427=CARTESIAN_POINT('',(-55.9374611601434,510.,21.3493346182913));
#428=CARTESIAN_POINT('',(-55.9374611601433,535.,21.3493346182913));
#429=CARTESIAN_POINT('',(-55.9374611601434,510.,-2.29348908571297));
#430=CARTESIAN_POINT('Origin',(-60.,510.,9.52792276628914));
#431=CARTESIAN_POINT('',(-55.9374611601433,535.,-2.29348908571297));
#432=CARTESIAN_POINT('Origin',(-60.,510.,9.52792276628914));
#433=CARTESIAN_POINT('',(-60.,510.,22.0279227662891));
#434=CARTESIAN_POINT('Ctrl Pts',(-60.,510.,22.0279227662891));
#435=CARTESIAN_POINT('Ctrl Pts',(-59.2054927553989,510.,21.8740870559643));
#436=CARTESIAN_POINT('Ctrl Pts',(-58.4019895355723,510.,21.7293066494393));
#437=CARTESIAN_POINT('Ctrl Pts',(-57.5894901450555,510.,21.5935818472147));
#438=CARTESIAN_POINT('Ctrl Pts',(-56.7679829929344,510.,21.4669241574031));
#439=CARTESIAN_POINT('Ctrl Pts',(-55.9374611601435,510.,21.3493346182913));
#440=CARTESIAN_POINT('',(-60.,510.,-2.97207723371086));
#441=CARTESIAN_POINT('Origin',(-60.,510.,9.52792276628914));
#442=CARTESIAN_POINT('Ctrl Pts',(-55.9374611601435,510.,-2.29348908571299));
#443=CARTESIAN_POINT('Ctrl Pts',(-56.7679829929344,510.,-2.41107862482485));
#444=CARTESIAN_POINT('Ctrl Pts',(-57.5894901450555,510.,-2.53773631463637));
#445=CARTESIAN_POINT('Ctrl Pts',(-58.4019895355723,510.,-2.67346111686106));
#446=CARTESIAN_POINT('Ctrl Pts',(-59.2054927553989,510.,-2.818241523386));
#447=CARTESIAN_POINT('Ctrl Pts',(-60.,510.,-2.97207723371086));
#448=CARTESIAN_POINT('Origin',(-1.72084568816899E-14,525.,9.52792276628914));
#449=CARTESIAN_POINT('',(55.0766764564165,525.,-1.96167623825392));
#450=CARTESIAN_POINT('Ctrl Pts',(55.0766764564165,525.,-1.96167623825392));
#451=CARTESIAN_POINT('Ctrl Pts',(54.8354619484375,525.,-1.91782303891827));
#452=CARTESIAN_POINT('Ctrl Pts',(53.3740785694715,525.,-1.65638181643809));
#453=CARTESIAN_POINT('Ctrl Pts',(50.7022338342392,525.,-1.22560117277728));
#454=CARTESIAN_POINT('Ctrl Pts',(46.8408058887803,525.,-0.729662209584604));
#455=CARTESIAN_POINT('Ctrl Pts',(41.8210103978212,525.,-0.327827177187486));
#456=CARTESIAN_POINT('Ctrl Pts',(35.9076704851196,525.,-0.206378541803173));
#457=CARTESIAN_POINT('Ctrl Pts',(30.0442435825911,525.,-0.406228309193042));
#458=CARTESIAN_POINT('Ctrl Pts',(24.2021420929083,525.,-0.860048965228459));
#459=CARTESIAN_POINT('Ctrl Pts',(18.3365635831891,525.,-1.45854419254858));
#460=CARTESIAN_POINT('Ctrl Pts',(12.3973339335263,525.,-2.07309924077664));
#461=CARTESIAN_POINT('Ctrl Pts',(6.33978731544885,525.,-2.57828858319339));
#462=CARTESIAN_POINT('Ctrl Pts',(0.135794560130449,525.,-2.87443265529176));
#463=CARTESIAN_POINT('Ctrl Pts',(-6.21505262565394,525.,-2.91031537562399));
#464=CARTESIAN_POINT('Ctrl Pts',(-12.6734092233864,525.,-2.70736308102396));
#465=CARTESIAN_POINT('Ctrl Pts',(-19.1729527544592,525.,-2.33832943927857));
#466=CARTESIAN_POINT('Ctrl Pts',(-25.6328558382653,525.,-1.90650480393081));
#467=CARTESIAN_POINT('Ctrl Pts',(-31.9705160886354,525.,-1.52477171935708));
#468=CARTESIAN_POINT('Ctrl Pts',(-38.1129495001604,525.,-1.29682755899224));
#469=CARTESIAN_POINT('Ctrl Pts',(-44.0118813292006,525.,-1.29303123835675));
#470=CARTESIAN_POINT('Ctrl Pts',(-48.7361839698473,525.,-1.5092396630136));
#471=CARTESIAN_POINT('Ctrl Pts',(-52.1924291672215,525.,-1.81569538180824));
#472=CARTESIAN_POINT('Ctrl Pts',(-54.499817087346,525.,-2.09366258027501));
#473=CARTESIAN_POINT('Ctrl Pts',(-55.7361684045699,525.,-2.2649890253655));
#474=CARTESIAN_POINT('Ctrl Pts',(-55.9374611601433,525.,-2.29348908571298));
#475=CARTESIAN_POINT('',(55.0766764564165,525.,21.0175217708322));
#476=CARTESIAN_POINT('Origin',(60.,525.,9.52792276628913));
#477=CARTESIAN_POINT('Ctrl Pts',(-55.9374611601433,525.,21.3493346182913));
#478=CARTESIAN_POINT('Ctrl Pts',(-55.7361684045699,525.,21.3208345579438));
#479=CARTESIAN_POINT('Ctrl Pts',(-54.499817087346,525.,21.1495081128533));
#480=CARTESIAN_POINT('Ctrl Pts',(-52.1924291672215,525.,20.8715409143865));
#481=CARTESIAN_POINT('Ctrl Pts',(-48.7361839698473,525.,20.5650851955919));
#482=CARTESIAN_POINT('Ctrl Pts',(-44.0118813292006,525.,20.348876770935));
#483=CARTESIAN_POINT('Ctrl Pts',(-38.1129495001604,525.,20.3526730915705));
#484=CARTESIAN_POINT('Ctrl Pts',(-31.9705160886354,525.,20.5806172519354));
#485=CARTESIAN_POINT('Ctrl Pts',(-25.6328558382653,525.,20.9623503365091));
#486=CARTESIAN_POINT('Ctrl Pts',(-19.1729527544592,525.,21.3941749718568));
#487=CARTESIAN_POINT('Ctrl Pts',(-12.6734092233863,525.,21.7632086136022));
#488=CARTESIAN_POINT('Ctrl Pts',(-6.21505262565393,525.,21.9661609082023));
#489=CARTESIAN_POINT('Ctrl Pts',(0.135794560130452,525.,21.93027818787));
#490=CARTESIAN_POINT('Ctrl Pts',(6.33978731544886,525.,21.6341341157717));
#491=CARTESIAN_POINT('Ctrl Pts',(12.3973339335263,525.,21.1289447733549));
#492=CARTESIAN_POINT('Ctrl Pts',(18.3365635831891,525.,20.5143897251268));
#493=CARTESIAN_POINT('Ctrl Pts',(24.2021420929083,525.,19.9158944978067));
#494=CARTESIAN_POINT('Ctrl Pts',(30.0442435825911,525.,19.4620738417713));
#495=CARTESIAN_POINT('Ctrl Pts',(35.9076704851196,525.,19.2622240743814));
#496=CARTESIAN_POINT('Ctrl Pts',(41.8210103978212,525.,19.3836727097657));
#497=CARTESIAN_POINT('Ctrl Pts',(46.8408058887803,525.,19.7855077421629));
#498=CARTESIAN_POINT('Ctrl Pts',(50.7022338342392,525.,20.2814467053555));
#499=CARTESIAN_POINT('Ctrl Pts',(53.3740785694715,525.,20.7122273490163));
#500=CARTESIAN_POINT('Ctrl Pts',(54.8354619484375,525.,20.9736685714965));
#501=CARTESIAN_POINT('Ctrl Pts',(55.0766764564165,525.,21.0175217708322));
#502=CARTESIAN_POINT('',(6.34999999999998,525.,9.52792276628914));
#503=CARTESIAN_POINT('Origin',(-1.72084568816899E-14,525.,9.52792276628914));
#504=CARTESIAN_POINT('Origin',(0.,535.,9.52792276628914));
#505=CARTESIAN_POINT('',(55.0766764564165,535.,-1.96167623825392));
#506=CARTESIAN_POINT('',(-55.9374611601433,535.,-2.29348908571297));
#507=CARTESIAN_POINT('Ctrl Pts',(55.0766764564165,535.,-1.96167623825392));
#508=CARTESIAN_POINT('Ctrl Pts',(54.8354619484375,535.,-1.91782303891827));
#509=CARTESIAN_POINT('Ctrl Pts',(53.3740785694715,535.,-1.65638181643809));
#510=CARTESIAN_POINT('Ctrl Pts',(50.7022338342392,535.,-1.22560117277728));
#511=CARTESIAN_POINT('Ctrl Pts',(46.8408058887803,535.,-0.729662209584604));
#512=CARTESIAN_POINT('Ctrl Pts',(41.8210103978213,535.,-0.327827177187486));
#513=CARTESIAN_POINT('Ctrl Pts',(35.9076704851196,535.,-0.206378541803173));
#514=CARTESIAN_POINT('Ctrl Pts',(30.0442435825912,535.,-0.406228309193042));
#515=CARTESIAN_POINT('Ctrl Pts',(24.2021420929083,535.,-0.860048965228459));
#516=CARTESIAN_POINT('Ctrl Pts',(18.3365635831891,535.,-1.45854419254858));
#517=CARTESIAN_POINT('Ctrl Pts',(12.3973339335263,535.,-2.07309924077664));
#518=CARTESIAN_POINT('Ctrl Pts',(6.33978731544887,535.,-2.57828858319339));
#519=CARTESIAN_POINT('Ctrl Pts',(0.135794560130466,535.,-2.87443265529176));
#520=CARTESIAN_POINT('Ctrl Pts',(-6.21505262565392,535.,-2.91031537562399));
#521=CARTESIAN_POINT('Ctrl Pts',(-12.6734092233863,535.,-2.70736308102396));
#522=CARTESIAN_POINT('Ctrl Pts',(-19.1729527544592,535.,-2.33832943927857));
#523=CARTESIAN_POINT('Ctrl Pts',(-25.6328558382653,535.,-1.90650480393081));
#524=CARTESIAN_POINT('Ctrl Pts',(-31.9705160886354,535.,-1.52477171935708));
#525=CARTESIAN_POINT('Ctrl Pts',(-38.1129495001603,535.,-1.29682755899224));
#526=CARTESIAN_POINT('Ctrl Pts',(-44.0118813292006,535.,-1.29303123835675));
#527=CARTESIAN_POINT('Ctrl Pts',(-48.7361839698473,535.,-1.5092396630136));
#528=CARTESIAN_POINT('Ctrl Pts',(-52.1924291672215,535.,-1.81569538180824));
#529=CARTESIAN_POINT('Ctrl Pts',(-54.499817087346,535.,-2.09366258027501));
#530=CARTESIAN_POINT('Ctrl Pts',(-55.7361684045699,535.,-2.2649890253655));
#531=CARTESIAN_POINT('Ctrl Pts',(-55.9374611601433,535.,-2.29348908571298));
#532=CARTESIAN_POINT('',(-60.,535.,-2.97207723371086));
#533=CARTESIAN_POINT('Ctrl Pts',(-55.9374611601433,535.,-2.29348908571298));
#534=CARTESIAN_POINT('Ctrl Pts',(-56.7679829929342,535.,-2.41107862482484));
#535=CARTESIAN_POINT('Ctrl Pts',(-57.5894901450554,535.,-2.53773631463636));
#536=CARTESIAN_POINT('Ctrl Pts',(-58.4019895355723,535.,-2.67346111686105));
#537=CARTESIAN_POINT('Ctrl Pts',(-59.2054927553988,535.,-2.81824152338599));
#538=CARTESIAN_POINT('Ctrl Pts',(-60.,535.,-2.97207723371086));
#539=CARTESIAN_POINT('',(-60.,535.,22.0279227662891));
#540=CARTESIAN_POINT('Origin',(-60.,535.,9.52792276628914));
#541=CARTESIAN_POINT('',(-55.9374611601433,535.,21.3493346182913));
#542=CARTESIAN_POINT('Ctrl Pts',(-55.9374611601433,535.,21.3493346182913));
#543=CARTESIAN_POINT('Ctrl Pts',(-56.7679829929342,535.,21.4669241574031));
#544=CARTESIAN_POINT('Ctrl Pts',(-57.5894901450554,535.,21.5935818472147));
#545=CARTESIAN_POINT('Ctrl Pts',(-58.4019895355723,535.,21.7293066494393));
#546=CARTESIAN_POINT('Ctrl Pts',(-59.2054927553988,535.,21.8740870559643));
#547=CARTESIAN_POINT('Ctrl Pts',(-60.,535.,22.0279227662891));
#548=CARTESIAN_POINT('',(55.0766764564165,535.,21.0175217708322));
#549=CARTESIAN_POINT('Ctrl Pts',(55.0766764564165,535.,21.0175217708322));
#550=CARTESIAN_POINT('Ctrl Pts',(54.8354619484375,535.,20.9736685714965));
#551=CARTESIAN_POINT('Ctrl Pts',(53.3740785694715,535.,20.7122273490164));
#552=CARTESIAN_POINT('Ctrl Pts',(50.7022338342392,535.,20.2814467053555));
#553=CARTESIAN_POINT('Ctrl Pts',(46.8408058887803,535.,19.7855077421629));
#554=CARTESIAN_POINT('Ctrl Pts',(41.8210103978213,535.,19.3836727097657));
#555=CARTESIAN_POINT('Ctrl Pts',(35.9076704851196,535.,19.2622240743814));
#556=CARTESIAN_POINT('Ctrl Pts',(30.0442435825912,535.,19.4620738417713));
#557=CARTESIAN_POINT('Ctrl Pts',(24.2021420929083,535.,19.9158944978067));
#558=CARTESIAN_POINT('Ctrl Pts',(18.3365635831891,535.,20.5143897251268));
#559=CARTESIAN_POINT('Ctrl Pts',(12.3973339335263,535.,21.1289447733549));
#560=CARTESIAN_POINT('Ctrl Pts',(6.33978731544887,535.,21.6341341157717));
#561=CARTESIAN_POINT('Ctrl Pts',(0.135794560130469,535.,21.93027818787));
#562=CARTESIAN_POINT('Ctrl Pts',(-6.21505262565392,535.,21.9661609082023));
#563=CARTESIAN_POINT('Ctrl Pts',(-12.6734092233863,535.,21.7632086136022));
#564=CARTESIAN_POINT('Ctrl Pts',(-19.1729527544592,535.,21.3941749718568));
#565=CARTESIAN_POINT('Ctrl Pts',(-25.6328558382653,535.,20.9623503365091));
#566=CARTESIAN_POINT('Ctrl Pts',(-31.9705160886354,535.,20.5806172519354));
#567=CARTESIAN_POINT('Ctrl Pts',(-38.1129495001603,535.,20.3526730915705));
#568=CARTESIAN_POINT('Ctrl Pts',(-44.0118813292006,535.,20.348876770935));
#569=CARTESIAN_POINT('Ctrl Pts',(-48.7361839698473,535.,20.5650851955919));
#570=CARTESIAN_POINT('Ctrl Pts',(-52.1924291672215,535.,20.8715409143865));
#571=CARTESIAN_POINT('Ctrl Pts',(-54.499817087346,535.,21.1495081128533));
#572=CARTESIAN_POINT('Ctrl Pts',(-55.7361684045699,535.,21.3208345579438));
#573=CARTESIAN_POINT('Ctrl Pts',(-55.9374611601433,535.,21.3493346182913));
#574=CARTESIAN_POINT('',(60.,535.,22.0279227662891));
#575=CARTESIAN_POINT('Ctrl Pts',(60.,535.,22.0279227662891));
#576=CARTESIAN_POINT('Ctrl Pts',(59.0105120280016,535.,21.8019164854631));
#577=CARTESIAN_POINT('Ctrl Pts',(58.0234349817348,535.,21.5878677154584));
#578=CARTESIAN_POINT('Ctrl Pts',(57.0387688538281,535.,21.3857764295249));
#579=CARTESIAN_POINT('Ctrl Pts',(56.0565168247952,535.,21.1956583818994));
#580=CARTESIAN_POINT('Ctrl Pts',(55.0766764564165,535.,21.0175217708322));
#581=CARTESIAN_POINT('',(60.,535.,-2.97207723371087));
#582=CARTESIAN_POINT('Origin',(60.,535.,9.52792276628913));
#583=CARTESIAN_POINT('Ctrl Pts',(60.,535.,-2.97207723371087));
#584=CARTESIAN_POINT('Ctrl Pts',(59.0105120280016,535.,-2.74607095288486));
#585=CARTESIAN_POINT('Ctrl Pts',(58.0234349817348,535.,-2.53202218288011));
#586=CARTESIAN_POINT('Ctrl Pts',(57.0387688538281,535.,-2.32993089694667));
#587=CARTESIAN_POINT('Ctrl Pts',(56.0565168247952,535.,-2.13981284932115));
#588=CARTESIAN_POINT('Ctrl Pts',(55.0766764564165,535.,-1.96167623825392));
#589=CARTESIAN_POINT('',(6.35,535.,9.52792276628914));
#590=CARTESIAN_POINT('Origin',(0.,535.,9.52792276628914));
#591=CARTESIAN_POINT('Origin',(60.,535.,9.52792276628913));
#592=CARTESIAN_POINT('',(66.175,510.,9.52792276628913));
#593=CARTESIAN_POINT('Origin',(60.,510.,9.52792276628913));
#594=CARTESIAN_POINT('',(66.175,525.,9.52792276628913));
#595=CARTESIAN_POINT('',(66.175,535.,9.52792276628913));
#596=CARTESIAN_POINT('Origin',(60.,525.,9.52792276628913));
#597=CARTESIAN_POINT('Origin',(60.,535.,9.52792276628913));
#598=CARTESIAN_POINT('',(55.0766764564164,510.,-1.96167623825392));
#599=CARTESIAN_POINT('',(55.0766764564165,535.,-1.96167623825392));
#600=CARTESIAN_POINT('',(55.0766764564164,510.,21.0175217708322));
#601=CARTESIAN_POINT('Origin',(60.,510.,9.52792276628913));
#602=CARTESIAN_POINT('',(55.0766764564165,535.,21.0175217708322));
#603=CARTESIAN_POINT('Origin',(60.,510.,9.52792276628913));
#604=CARTESIAN_POINT('',(60.,510.,22.0279227662891));
#605=CARTESIAN_POINT('',(60.,510.,-2.97207723371087));
#606=CARTESIAN_POINT('Origin',(60.,510.,9.52792276628913));
#607=CARTESIAN_POINT('Ctrl Pts',(55.0766764564165,510.,21.0175217708322));
#608=CARTESIAN_POINT('Ctrl Pts',(56.0565168247951,510.,21.1956583818994));
#609=CARTESIAN_POINT('Ctrl Pts',(57.0387688538281,510.,21.3857764295249));
#610=CARTESIAN_POINT('Ctrl Pts',(58.0234349817348,510.,21.5878677154584));
#611=CARTESIAN_POINT('Ctrl Pts',(59.0105120280016,510.,21.8019164854631));
#612=CARTESIAN_POINT('Ctrl Pts',(60.,510.,22.0279227662891));
#613=CARTESIAN_POINT('Ctrl Pts',(60.,510.,-2.97207723371087));
#614=CARTESIAN_POINT('Ctrl Pts',(59.0105120280016,510.,-2.74607095288486));
#615=CARTESIAN_POINT('Ctrl Pts',(58.0234349817348,510.,-2.53202218288011));
#616=CARTESIAN_POINT('Ctrl Pts',(57.0387688538281,510.,-2.32993089694667));
#617=CARTESIAN_POINT('Ctrl Pts',(56.0565168247951,510.,-2.13981284932115));
#618=CARTESIAN_POINT('Ctrl Pts',(55.0766764564165,510.,-1.96167623825392));
#619=CARTESIAN_POINT('Origin',(-1.72084568816899E-14,525.,9.52792276628914));
#620=CARTESIAN_POINT('Origin',(0.,535.,9.52792276628914));
#621=CARTESIAN_POINT('',(6.35,535.,9.52792276628914));
#622=CARTESIAN_POINT('Ctrl Pts',(55.0766764564165,535.,21.0175217708322));
#623=CARTESIAN_POINT('Ctrl Pts',(55.0766764564164,510.,21.0175217708322));
#624=CARTESIAN_POINT('Ctrl Pts',(56.0565168247952,535.,21.1956583818994));
#625=CARTESIAN_POINT('Ctrl Pts',(56.0565168247951,510.,21.1956583818994));
#626=CARTESIAN_POINT('Ctrl Pts',(57.0387688538281,535.,21.3857764295249));
#627=CARTESIAN_POINT('Ctrl Pts',(57.0387688538281,510.,21.3857764295249));
#628=CARTESIAN_POINT('Ctrl Pts',(58.0234349817348,535.,21.5878677154584));
#629=CARTESIAN_POINT('Ctrl Pts',(58.0234349817348,510.,21.5878677154584));
#630=CARTESIAN_POINT('Ctrl Pts',(59.0105120280016,535.,21.8019164854631));
#631=CARTESIAN_POINT('Ctrl Pts',(59.0105120280016,510.,21.8019164854631));
#632=CARTESIAN_POINT('Ctrl Pts',(60.,535.,22.0279227662891));
#633=CARTESIAN_POINT('Ctrl Pts',(60.,510.,22.0279227662891));
#634=CARTESIAN_POINT('',(55.0766764564165,535.,21.0175217708322));
#635=CARTESIAN_POINT('',(60.,535.,22.0279227662891));
#636=CARTESIAN_POINT('Ctrl Pts',(-55.9374611601433,535.,21.3493346182913));
#637=CARTESIAN_POINT('Ctrl Pts',(-55.9374611601433,525.,21.3493346182913));
#638=CARTESIAN_POINT('Ctrl Pts',(-55.7361684045699,535.,21.3208345579438));
#639=CARTESIAN_POINT('Ctrl Pts',(-55.7361684045699,525.,21.3208345579438));
#640=CARTESIAN_POINT('Ctrl Pts',(-54.499817087346,535.,21.1495081128533));
#641=CARTESIAN_POINT('Ctrl Pts',(-54.4998170873461,525.,21.1495081128533));
#642=CARTESIAN_POINT('Ctrl Pts',(-52.1924291672215,535.,20.8715409143865));
#643=CARTESIAN_POINT('Ctrl Pts',(-52.1924291672215,525.,20.8715409143865));
#644=CARTESIAN_POINT('Ctrl Pts',(-48.7361839698473,535.,20.5650851955919));
#645=CARTESIAN_POINT('Ctrl Pts',(-48.7361839698473,525.,20.5650851955919));
#646=CARTESIAN_POINT('Ctrl Pts',(-44.0118813292006,535.,20.348876770935));
#647=CARTESIAN_POINT('Ctrl Pts',(-44.0118813292006,525.,20.348876770935));
#648=CARTESIAN_POINT('Ctrl Pts',(-38.1129495001603,535.,20.3526730915705));
#649=CARTESIAN_POINT('Ctrl Pts',(-38.1129495001604,525.,20.3526730915705));
#650=CARTESIAN_POINT('Ctrl Pts',(-31.9705160886354,535.,20.5806172519354));
#651=CARTESIAN_POINT('Ctrl Pts',(-31.9705160886354,525.,20.5806172519354));
#652=CARTESIAN_POINT('Ctrl Pts',(-25.6328558382653,535.,20.9623503365091));
#653=CARTESIAN_POINT('Ctrl Pts',(-25.6328558382653,525.,20.9623503365091));
#654=CARTESIAN_POINT('Ctrl Pts',(-19.1729527544592,535.,21.3941749718568));
#655=CARTESIAN_POINT('Ctrl Pts',(-19.1729527544592,525.,21.3941749718568));
#656=CARTESIAN_POINT('Ctrl Pts',(-12.6734092233863,535.,21.7632086136022));
#657=CARTESIAN_POINT('Ctrl Pts',(-12.6734092233863,525.,21.7632086136022));
#658=CARTESIAN_POINT('Ctrl Pts',(-6.21505262565392,535.,21.9661609082023));
#659=CARTESIAN_POINT('Ctrl Pts',(-6.21505262565393,525.,21.9661609082023));
#660=CARTESIAN_POINT('Ctrl Pts',(0.135794560130469,535.,21.93027818787));
#661=CARTESIAN_POINT('Ctrl Pts',(0.135794560130452,525.,21.93027818787));
#662=CARTESIAN_POINT('Ctrl Pts',(6.33978731544887,535.,21.6341341157717));
#663=CARTESIAN_POINT('Ctrl Pts',(6.33978731544886,525.,21.6341341157717));
#664=CARTESIAN_POINT('Ctrl Pts',(12.3973339335263,535.,21.1289447733549));
#665=CARTESIAN_POINT('Ctrl Pts',(12.3973339335263,525.,21.1289447733549));
#666=CARTESIAN_POINT('Ctrl Pts',(18.3365635831891,535.,20.5143897251268));
#667=CARTESIAN_POINT('Ctrl Pts',(18.3365635831891,525.,20.5143897251268));
#668=CARTESIAN_POINT('Ctrl Pts',(24.2021420929083,535.,19.9158944978067));
#669=CARTESIAN_POINT('Ctrl Pts',(24.2021420929083,525.,19.9158944978067));
#670=CARTESIAN_POINT('Ctrl Pts',(30.0442435825912,535.,19.4620738417713));
#671=CARTESIAN_POINT('Ctrl Pts',(30.0442435825911,525.,19.4620738417713));
#672=CARTESIAN_POINT('Ctrl Pts',(35.9076704851196,535.,19.2622240743814));
#673=CARTESIAN_POINT('Ctrl Pts',(35.9076704851196,525.,19.2622240743814));
#674=CARTESIAN_POINT('Ctrl Pts',(41.8210103978213,535.,19.3836727097657));
#675=CARTESIAN_POINT('Ctrl Pts',(41.8210103978212,525.,19.3836727097657));
#676=CARTESIAN_POINT('Ctrl Pts',(46.8408058887803,535.,19.7855077421629));
#677=CARTESIAN_POINT('Ctrl Pts',(46.8408058887803,525.,19.7855077421629));
#678=CARTESIAN_POINT('Ctrl Pts',(50.7022338342392,535.,20.2814467053555));
#679=CARTESIAN_POINT('Ctrl Pts',(50.7022338342392,525.,20.2814467053555));
#680=CARTESIAN_POINT('Ctrl Pts',(53.3740785694715,535.,20.7122273490164));
#681=CARTESIAN_POINT('Ctrl Pts',(53.3740785694715,525.,20.7122273490164));
#682=CARTESIAN_POINT('Ctrl Pts',(54.8354619484375,535.,20.9736685714965));
#683=CARTESIAN_POINT('Ctrl Pts',(54.8354619484375,525.,20.9736685714965));
#684=CARTESIAN_POINT('Ctrl Pts',(55.0766764564165,535.,21.0175217708322));
#685=CARTESIAN_POINT('Ctrl Pts',(55.0766764564165,525.,21.0175217708322));
#686=CARTESIAN_POINT('',(-55.9374611601433,535.,21.3493346182913));
#687=CARTESIAN_POINT('Ctrl Pts',(-60.,535.,22.0279227662891));
#688=CARTESIAN_POINT('Ctrl Pts',(-60.,510.,22.0279227662891));
#689=CARTESIAN_POINT('Ctrl Pts',(-59.2054927553988,535.,21.8740870559643));
#690=CARTESIAN_POINT('Ctrl Pts',(-59.2054927553989,510.,21.8740870559643));
#691=CARTESIAN_POINT('Ctrl Pts',(-58.4019895355723,535.,21.7293066494393));
#692=CARTESIAN_POINT('Ctrl Pts',(-58.4019895355723,510.,21.7293066494393));
#693=CARTESIAN_POINT('Ctrl Pts',(-57.5894901450555,535.,21.5935818472147));
#694=CARTESIAN_POINT('Ctrl Pts',(-57.5894901450555,510.,21.5935818472147));
#695=CARTESIAN_POINT('Ctrl Pts',(-56.7679829929343,535.,21.4669241574031));
#696=CARTESIAN_POINT('Ctrl Pts',(-56.7679829929344,510.,21.4669241574031));
#697=CARTESIAN_POINT('Ctrl Pts',(-55.9374611601434,535.,21.3493346182913));
#698=CARTESIAN_POINT('Ctrl Pts',(-55.9374611601435,510.,21.3493346182913));
#699=CARTESIAN_POINT('',(-60.,535.,22.0279227662891));
#700=CARTESIAN_POINT('Origin',(-60.,535.,9.52792276628914));
#701=CARTESIAN_POINT('',(-60.,535.,-2.97207723371086));
#702=CARTESIAN_POINT('Ctrl Pts',(-55.9374611601434,535.,-2.29348908571299));
#703=CARTESIAN_POINT('Ctrl Pts',(-55.9374611601435,510.,-2.29348908571299));
#704=CARTESIAN_POINT('Ctrl Pts',(-56.7679829929343,535.,-2.41107862482485));
#705=CARTESIAN_POINT('Ctrl Pts',(-56.7679829929343,510.,-2.41107862482485));
#706=CARTESIAN_POINT('Ctrl Pts',(-57.5894901450555,535.,-2.53773631463637));
#707=CARTESIAN_POINT('Ctrl Pts',(-57.5894901450555,510.,-2.53773631463637));
#708=CARTESIAN_POINT('Ctrl Pts',(-58.4019895355723,535.,-2.67346111686106));
#709=CARTESIAN_POINT('Ctrl Pts',(-58.4019895355723,510.,-2.67346111686106));
#710=CARTESIAN_POINT('Ctrl Pts',(-59.2054927553988,535.,-2.818241523386));
#711=CARTESIAN_POINT('Ctrl Pts',(-59.2054927553989,510.,-2.818241523386));
#712=CARTESIAN_POINT('Ctrl Pts',(-60.,535.,-2.97207723371086));
#713=CARTESIAN_POINT('Ctrl Pts',(-60.,510.,-2.97207723371086));
#714=CARTESIAN_POINT('',(-55.9374611601433,535.,-2.29348908571297));
#715=CARTESIAN_POINT('Ctrl Pts',(55.0766764564165,535.,-1.96167623825392));
#716=CARTESIAN_POINT('Ctrl Pts',(55.0766764564165,525.,-1.96167623825392));
#717=CARTESIAN_POINT('Ctrl Pts',(54.8354619484375,535.,-1.91782303891827));
#718=CARTESIAN_POINT('Ctrl Pts',(54.8354619484375,525.,-1.91782303891827));
#719=CARTESIAN_POINT('Ctrl Pts',(53.3740785694715,535.,-1.65638181643809));
#720=CARTESIAN_POINT('Ctrl Pts',(53.3740785694715,525.,-1.65638181643809));
#721=CARTESIAN_POINT('Ctrl Pts',(50.7022338342392,535.,-1.22560117277728));
#722=CARTESIAN_POINT('Ctrl Pts',(50.7022338342392,525.,-1.22560117277728));
#723=CARTESIAN_POINT('Ctrl Pts',(46.8408058887803,535.,-0.729662209584603));
#724=CARTESIAN_POINT('Ctrl Pts',(46.8408058887803,525.,-0.729662209584603));
#725=CARTESIAN_POINT('Ctrl Pts',(41.8210103978213,535.,-0.327827177187486));
#726=CARTESIAN_POINT('Ctrl Pts',(41.8210103978212,525.,-0.327827177187486));
#727=CARTESIAN_POINT('Ctrl Pts',(35.9076704851196,535.,-0.206378541803173));
#728=CARTESIAN_POINT('Ctrl Pts',(35.9076704851196,525.,-0.206378541803173));
#729=CARTESIAN_POINT('Ctrl Pts',(30.0442435825912,535.,-0.406228309193042));
#730=CARTESIAN_POINT('Ctrl Pts',(30.0442435825911,525.,-0.406228309193042));
#731=CARTESIAN_POINT('Ctrl Pts',(24.2021420929083,535.,-0.860048965228459));
#732=CARTESIAN_POINT('Ctrl Pts',(24.2021420929083,525.,-0.860048965228459));
#733=CARTESIAN_POINT('Ctrl Pts',(18.3365635831891,535.,-1.45854419254858));
#734=CARTESIAN_POINT('Ctrl Pts',(18.3365635831891,525.,-1.45854419254858));
#735=CARTESIAN_POINT('Ctrl Pts',(12.3973339335263,535.,-2.07309924077664));
#736=CARTESIAN_POINT('Ctrl Pts',(12.3973339335263,525.,-2.07309924077664));
#737=CARTESIAN_POINT('Ctrl Pts',(6.33978731544887,535.,-2.57828858319339));
#738=CARTESIAN_POINT('Ctrl Pts',(6.33978731544885,525.,-2.57828858319339));
#739=CARTESIAN_POINT('Ctrl Pts',(0.135794560130466,535.,-2.87443265529176));
#740=CARTESIAN_POINT('Ctrl Pts',(0.135794560130449,525.,-2.87443265529176));
#741=CARTESIAN_POINT('Ctrl Pts',(-6.21505262565392,535.,-2.91031537562399));
#742=CARTESIAN_POINT('Ctrl Pts',(-6.21505262565394,525.,-2.91031537562399));
#743=CARTESIAN_POINT('Ctrl Pts',(-12.6734092233863,535.,-2.70736308102396));
#744=CARTESIAN_POINT('Ctrl Pts',(-12.6734092233864,525.,-2.70736308102396));
#745=CARTESIAN_POINT('Ctrl Pts',(-19.1729527544592,535.,-2.33832943927857));
#746=CARTESIAN_POINT('Ctrl Pts',(-19.1729527544592,525.,-2.33832943927857));
#747=CARTESIAN_POINT('Ctrl Pts',(-25.6328558382653,535.,-1.90650480393081));
#748=CARTESIAN_POINT('Ctrl Pts',(-25.6328558382653,525.,-1.90650480393081));
#749=CARTESIAN_POINT('Ctrl Pts',(-31.9705160886354,535.,-1.52477171935708));
#750=CARTESIAN_POINT('Ctrl Pts',(-31.9705160886354,525.,-1.52477171935708));
#751=CARTESIAN_POINT('Ctrl Pts',(-38.1129495001603,535.,-1.29682755899224));
#752=CARTESIAN_POINT('Ctrl Pts',(-38.1129495001604,525.,-1.29682755899224));
#753=CARTESIAN_POINT('Ctrl Pts',(-44.0118813292006,535.,-1.29303123835675));
#754=CARTESIAN_POINT('Ctrl Pts',(-44.0118813292006,525.,-1.29303123835675));
#755=CARTESIAN_POINT('Ctrl Pts',(-48.7361839698473,535.,-1.5092396630136));
#756=CARTESIAN_POINT('Ctrl Pts',(-48.7361839698473,525.,-1.5092396630136));
#757=CARTESIAN_POINT('Ctrl Pts',(-52.1924291672215,535.,-1.81569538180824));
#758=CARTESIAN_POINT('Ctrl Pts',(-52.1924291672215,525.,-1.81569538180824));
#759=CARTESIAN_POINT('Ctrl Pts',(-54.499817087346,535.,-2.09366258027501));
#760=CARTESIAN_POINT('Ctrl Pts',(-54.4998170873461,525.,-2.09366258027501));
#761=CARTESIAN_POINT('Ctrl Pts',(-55.7361684045699,535.,-2.2649890253655));
#762=CARTESIAN_POINT('Ctrl Pts',(-55.7361684045699,525.,-2.2649890253655));
#763=CARTESIAN_POINT('Ctrl Pts',(-55.9374611601433,535.,-2.29348908571298));
#764=CARTESIAN_POINT('Ctrl Pts',(-55.9374611601433,525.,-2.29348908571298));
#765=CARTESIAN_POINT('',(55.0766764564165,535.,-1.96167623825392));
#766=CARTESIAN_POINT('Ctrl Pts',(60.,535.,-2.97207723371087));
#767=CARTESIAN_POINT('Ctrl Pts',(60.,510.,-2.97207723371087));
#768=CARTESIAN_POINT('Ctrl Pts',(59.0105120280016,535.,-2.74607095288486));
#769=CARTESIAN_POINT('Ctrl Pts',(59.0105120280016,510.,-2.74607095288486));
#770=CARTESIAN_POINT('Ctrl Pts',(58.0234349817348,535.,-2.53202218288011));
#771=CARTESIAN_POINT('Ctrl Pts',(58.0234349817348,510.,-2.53202218288011));
#772=CARTESIAN_POINT('Ctrl Pts',(57.0387688538281,535.,-2.32993089694667));
#773=CARTESIAN_POINT('Ctrl Pts',(57.0387688538281,510.,-2.32993089694667));
#774=CARTESIAN_POINT('Ctrl Pts',(56.0565168247951,535.,-2.13981284932115));
#775=CARTESIAN_POINT('Ctrl Pts',(56.0565168247951,510.,-2.13981284932115));
#776=CARTESIAN_POINT('Ctrl Pts',(55.0766764564165,535.,-1.96167623825392));
#777=CARTESIAN_POINT('Ctrl Pts',(55.0766764564164,510.,-1.96167623825392));
#778=CARTESIAN_POINT('',(60.,535.,-2.97207723371087));
#779=CARTESIAN_POINT('Origin',(60.,535.,9.52792276628913));
#780=CARTESIAN_POINT('Origin',(-1.72084568816899E-14,525.,9.52792276628914));
#781=UNCERTAINTY_MEASURE_WITH_UNIT(LENGTH_MEASURE(0.01),#785,
'DISTANCE_ACCURACY_VALUE',
'Maximum model space distance between geometric entities at asserted c
onnectivities');
#782=UNCERTAINTY_MEASURE_WITH_UNIT(LENGTH_MEASURE(0.01),#785,
'DISTANCE_ACCURACY_VALUE',
'Maximum model space distance between geometric entities at asserted c
onnectivities');
#783=(
GEOMETRIC_REPRESENTATION_CONTEXT(3)
GLOBAL_UNCERTAINTY_ASSIGNED_CONTEXT((#781))
GLOBAL_UNIT_ASSIGNED_CONTEXT((#785,#787,#788))
REPRESENTATION_CONTEXT('','3D')
);
#784=(
GEOMETRIC_REPRESENTATION_CONTEXT(3)
GLOBAL_UNCERTAINTY_ASSIGNED_CONTEXT((#782))
GLOBAL_UNIT_ASSIGNED_CONTEXT((#785,#787,#788))
REPRESENTATION_CONTEXT('','3D')
);
#785=(
LENGTH_UNIT()
NAMED_UNIT(*)
SI_UNIT(.MILLI.,.METRE.)
);
#786=(
LENGTH_UNIT()
NAMED_UNIT(*)
SI_UNIT($,.METRE.)
);
#787=(
NAMED_UNIT(*)
PLANE_ANGLE_UNIT()
SI_UNIT($,.RADIAN.)
);
#788=(
NAMED_UNIT(*)
SI_UNIT($,.STERADIAN.)
SOLID_ANGLE_UNIT()
);
#789=SHAPE_DEFINITION_REPRESENTATION(#790,#791);
#790=PRODUCT_DEFINITION_SHAPE('',$,#793);
#791=SHAPE_REPRESENTATION('',(#317),#783);
#792=PRODUCT_DEFINITION_CONTEXT('part definition',#797,'design');
#793=PRODUCT_DEFINITION('Bracket (1)','Bracket (1)',#794,#792);
#794=PRODUCT_DEFINITION_FORMATION('',$,#799);
#795=PRODUCT_RELATED_PRODUCT_CATEGORY('Bracket (1)','Bracket (1)',(#799));
#796=APPLICATION_PROTOCOL_DEFINITION('international standard',
'ap242_managed_model_based_3d_engineering',2011,#797);
#797=APPLICATION_CONTEXT('Managed model based 3d engineering');
#798=PRODUCT_CONTEXT('part definition',#797,'mechanical');
#799=PRODUCT('Bracket (1)','Bracket (1)',$,(#798));
#800=PRESENTATION_STYLE_ASSIGNMENT((#802));
#801=PRESENTATION_STYLE_ASSIGNMENT((#803));
#802=SURFACE_STYLE_USAGE(.BOTH.,#804);
#803=SURFACE_STYLE_USAGE(.BOTH.,#805);
#804=SURFACE_SIDE_STYLE('',(#806));
#805=SURFACE_SIDE_STYLE('',(#807));
#806=SURFACE_STYLE_FILL_AREA(#808);
#807=SURFACE_STYLE_FILL_AREA(#809);
#808=FILL_AREA_STYLE('Stahl - satiniert',(#810));
#809=FILL_AREA_STYLE('Pulverbeschichtung - rau (Schwarz)',(#811));
#810=FILL_AREA_STYLE_COLOUR('Stahl - satiniert',#812);
#811=FILL_AREA_STYLE_COLOUR('Pulverbeschichtung - rau (Schwarz)',#813);
#812=COLOUR_RGB('Stahl - satiniert',0.627450980392157,0.627450980392157,
0.627450980392157);
#813=COLOUR_RGB('Pulverbeschichtung - rau (Schwarz)',0.0980392156862745,
0.0980392156862745,0.0980392156862745);
ENDSEC;
END-ISO-10303-21;
