# Supplementary material for: Development and evaluation of a mechanical chest compression device for standardized rodent cardiopulmonary resuscitation
Source: Sci Rep. 2025 Dec 8;15:43397. doi: 10.1038/s41598-025-31959-2 (PMC12689703; doi:10.1038/s41598-025-31959-2)
Supplement: Supplementary file 2 — Supplementary Material 2 [file 41598_2025_31959_MOESM2_ESM.zip › Additional file 2. Production files /Body_axis_attatchment_Rev01.step]

ISO-10303-21;
HEADER;
/* Generated by software containing ST-Developer
 * from STEP Tools, Inc. (www.steptools.com) 
 */

FILE_DESCRIPTION(
/* description */ ('',
'CAx-IF Rec.Pracs.---Representation and Presentation of Product Manufa
cturing Information (PMI)---4.0---2014-10-13'),
/* implementation_level */ '2;1');

FILE_NAME(
/* name */ 'Body_axis_attatchment_Rev01.step',
/* time_stamp */ '2025-01-01T12:05:57+01:00',
/* author */ (''),
/* organization */ (''),
/* preprocessor_version */ 'ST-DEVELOPER v20',
/* originating_system */ 'Autodesk Translation Framework v13.20.0.188',

/* authorisation */ '');

FILE_SCHEMA (('AP242_MANAGED_MODEL_BASED_3D_ENGINEERING_MIM_LF { 1 0 10303 442 1 1 4 }'));
ENDSEC;

DATA;
#10=MECHANICAL_DESIGN_GEOMETRIC_PRESENTATION_REPRESENTATION('',(#13),#10004);
#11=SHAPE_REPRESENTATION_RELATIONSHIP('SRR','None',#10011,#12);
#12=ADVANCED_BREP_SHAPE_REPRESENTATION('',(#14),#10003);
#13=STYLED_ITEM('',(#10021),#14);
#14=MANIFOLD_SOLID_BREP('K\X\F6rper1',#3173);
#15=TOROIDAL_SURFACE('',#3297,3.5,3.);
#16=TOROIDAL_SURFACE('',#3302,3.5,3.);
#17=TOROIDAL_SURFACE('',#3353,3.5,3.);
#18=TOROIDAL_SURFACE('',#3358,3.5,3.);
#19=FACE_BOUND('',#671,.T.);
#20=FACE_BOUND('',#683,.T.);
#21=FACE_BOUND('',#688,.T.);
#22=FACE_BOUND('',#691,.T.);
#23=FACE_BOUND('',#702,.T.);
#24=FACE_BOUND('',#720,.T.);
#25=FACE_BOUND('',#728,.T.);
#26=FACE_BOUND('',#734,.T.);
#27=FACE_BOUND('',#744,.T.);
#28=FACE_BOUND('',#755,.T.);
#29=FACE_BOUND('',#756,.T.);
#30=FACE_BOUND('',#757,.T.);
#31=FACE_BOUND('',#761,.T.);
#32=FACE_BOUND('',#763,.T.);
#33=FACE_BOUND('',#766,.T.);
#34=(
BOUNDED_SURFACE()
B_SPLINE_SURFACE(5,1,((#5910,#5911),(#5912,#5913),(#5914,#5915),(#5916,
#5917),(#5918,#5919),(#5920,#5921),(#5922,#5923),(#5924,#5925),(#5926,#5927),
(#5928,#5929),(#5930,#5931),(#5932,#5933),(#5934,#5935),(#5936,#5937),(#5938,
#5939)),.UNSPECIFIED.,.F.,.F.,.F.)
B_SPLINE_SURFACE_WITH_KNOTS((6,1,1,1,1,1,1,1,1,1,6),(2,2),(0.,0.1,0.2,0.3,
0.4,0.5,0.6,0.7,0.8,0.9,0.995767122232716),(0.,6.),.UNSPECIFIED.)
GEOMETRIC_REPRESENTATION_ITEM()
RATIONAL_B_SPLINE_SURFACE(((1.,1.),(1.,1.),(1.,1.),(1.,1.),(1.,1.),(1.,
1.),(1.,1.),(1.,1.),(1.,1.),(1.,1.),(1.,1.),(1.,1.),(1.,1.),(1.,1.),(1.,
1.)))
REPRESENTATION_ITEM('')
SURFACE()
);
#35=(
BOUNDED_SURFACE()
B_SPLINE_SURFACE(2,2,((#6776,#6777,#6778),(#6779,#6780,#6781),(#6782,#6783,
#6784)),.UNSPECIFIED.,.F.,.F.,.F.)
B_SPLINE_SURFACE_WITH_KNOTS((3,3),(3,3),(-0.544551460017026,0.),(1.5707963267949,
2.98615865367979),.UNSPECIFIED.)
GEOMETRIC_REPRESENTATION_ITEM()
RATIONAL_B_SPLINE_SURFACE(((1.,0.759871331757528,1.),(0.963161392497014,
0.73187873001414,0.963161392497014),(1.,0.759871331757528,1.)))
REPRESENTATION_ITEM('')
SURFACE()
);
#36=(
BOUNDED_SURFACE()
B_SPLINE_SURFACE(5,1,((#7286,#7287),(#7288,#7289),(#7290,#7291),(#7292,
#7293),(#7294,#7295),(#7296,#7297),(#7298,#7299),(#7300,#7301),(#7302,#7303),
(#7304,#7305),(#7306,#7307),(#7308,#7309),(#7310,#7311),(#7312,#7313),(#7314,
#7315)),.UNSPECIFIED.,.F.,.F.,.F.)
B_SPLINE_SURFACE_WITH_KNOTS((6,1,1,1,1,1,1,1,1,1,6),(2,2),(0.,0.1,0.2,0.3,
0.4,0.5,0.6,0.7,0.8,0.9,0.995767122241523),(0.,6.),.UNSPECIFIED.)
GEOMETRIC_REPRESENTATION_ITEM()
RATIONAL_B_SPLINE_SURFACE(((1.,1.),(1.,1.),(1.,1.),(1.,1.),(1.,1.),(1.,
1.),(1.,1.),(1.,1.),(1.,1.),(1.,1.),(1.,1.),(1.,1.),(1.,1.),(1.,1.),(1.,
1.)))
REPRESENTATION_ITEM('')
SURFACE()
);
#37=(
BOUNDED_SURFACE()
B_SPLINE_SURFACE(2,2,((#7748,#7749,#7750),(#7751,#7752,#7753),(#7754,#7755,
#7756)),.UNSPECIFIED.,.F.,.F.,.F.)
B_SPLINE_SURFACE_WITH_KNOTS((3,3),(3,3),(-0.544551460189543,0.),(0.155433999910001,
1.5707963267949),.UNSPECIFIED.)
GEOMETRIC_REPRESENTATION_ITEM()
RATIONAL_B_SPLINE_SURFACE(((1.,0.759871331757527,1.),(0.963161392473796,
0.731878729996498,0.963161392473796),(1.,0.759871331757527,1.)))
REPRESENTATION_ITEM('')
SURFACE()
);
#38=(
BOUNDED_SURFACE()
B_SPLINE_SURFACE(5,1,((#8307,#8308),(#8309,#8310),(#8311,#8312),(#8313,
#8314),(#8315,#8316),(#8317,#8318),(#8319,#8320),(#8321,#8322),(#8323,#8324),
(#8325,#8326),(#8327,#8328),(#8329,#8330),(#8331,#8332),(#8333,#8334),(#8335,
#8336)),.UNSPECIFIED.,.F.,.F.,.F.)
B_SPLINE_SURFACE_WITH_KNOTS((6,1,1,1,1,1,1,1,1,1,6),(2,2),(-0.995767122239208,
-0.9,-0.8,-0.7,-0.6,-0.5,-0.4,-0.3,-0.2,-0.1,0.),(0.,6.),.UNSPECIFIED.)
GEOMETRIC_REPRESENTATION_ITEM()
RATIONAL_B_SPLINE_SURFACE(((1.,1.),(1.,1.),(1.,1.),(1.,1.),(1.,1.),(1.,
1.),(1.,1.),(1.,1.),(1.,1.),(1.,1.),(1.,1.),(1.,1.),(1.,1.),(1.,1.),(1.,
1.)))
REPRESENTATION_ITEM('')
SURFACE()
);
#39=(
BOUNDED_SURFACE()
B_SPLINE_SURFACE(5,1,((#8634,#8635),(#8636,#8637),(#8638,#8639),(#8640,
#8641),(#8642,#8643),(#8644,#8645),(#8646,#8647),(#8648,#8649),(#8650,#8651),
(#8652,#8653),(#8654,#8655),(#8656,#8657),(#8658,#8659),(#8660,#8661),(#8662,
#8663)),.UNSPECIFIED.,.F.,.F.,.F.)
B_SPLINE_SURFACE_WITH_KNOTS((6,1,1,1,1,1,1,1,1,1,6),(2,2),(-0.99576712222221,
-0.9,-0.8,-0.7,-0.6,-0.5,-0.4,-0.3,-0.2,-0.1,0.),(0.,6.),.UNSPECIFIED.)
GEOMETRIC_REPRESENTATION_ITEM()
RATIONAL_B_SPLINE_SURFACE(((1.,1.),(1.,1.),(1.,1.),(1.,1.),(1.,1.),(1.,
1.),(1.,1.),(1.,1.),(1.,1.),(1.,1.),(1.,1.),(1.,1.),(1.,1.),(1.,1.),(1.,
1.)))
REPRESENTATION_ITEM('')
SURFACE()
);
#40=(
BOUNDED_SURFACE()
B_SPLINE_SURFACE(2,2,((#9335,#9336,#9337),(#9338,#9339,#9340),(#9341,#9342,
#9343)),.UNSPECIFIED.,.F.,.F.,.F.)
B_SPLINE_SURFACE_WITH_KNOTS((3,3),(3,3),(-1.71059633708368,-1.5707963267949),
(1.58544525071975,3.14159265358979),.UNSPECIFIED.)
GEOMETRIC_REPRESENTATION_ITEM()
RATIONAL_B_SPLINE_SURFACE(((1.,0.71226694434367,1.),(0.997557989191439,
0.710527580767002,0.997557989191439),(1.,0.71226694434367,1.)))
REPRESENTATION_ITEM('')
SURFACE()
);
#41=(
BOUNDED_SURFACE()
B_SPLINE_SURFACE(2,2,((#9360,#9361,#9362),(#9363,#9364,#9365),(#9366,#9367,
#9368)),.UNSPECIFIED.,.F.,.F.,.F.)
B_SPLINE_SURFACE_WITH_KNOTS((3,3),(3,3),(-1.71059633708563,-1.5707963267949),
(-3.14159265358979,-1.58544525085327),.UNSPECIFIED.)
GEOMETRIC_REPRESENTATION_ITEM()
RATIONAL_B_SPLINE_SURFACE(((1.,0.71226694439053,1.),(0.997557989190381,
0.710527580812994,0.997557989190381),(1.,0.71226694439053,1.)))
REPRESENTATION_ITEM('')
SURFACE()
);
#42=(
BOUNDED_SURFACE()
B_SPLINE_SURFACE(5,1,((#9525,#9526),(#9527,#9528),(#9529,#9530),(#9531,
#9532),(#9533,#9534),(#9535,#9536),(#9537,#9538),(#9539,#9540),(#9541,#9542),
(#9543,#9544),(#9545,#9546),(#9547,#9548),(#9549,#9550),(#9551,#9552),(#9553,
#9554)),.UNSPECIFIED.,.F.,.F.,.F.)
B_SPLINE_SURFACE_WITH_KNOTS((6,1,1,1,1,1,1,1,1,1,6),(2,2),(0.,0.1,0.2,0.3,
0.4,0.5,0.6,0.7,0.8,0.9,1.),(0.,16.),.UNSPECIFIED.)
GEOMETRIC_REPRESENTATION_ITEM()
RATIONAL_B_SPLINE_SURFACE(((1.,1.),(1.,1.),(1.,1.),(1.,1.),(1.,1.),(1.,
1.),(1.,1.),(1.,1.),(1.,1.),(1.,1.),(1.,1.),(1.,1.),(1.,1.),(1.,1.),(1.,
1.)))
REPRESENTATION_ITEM('')
SURFACE()
);
#43=(
BOUNDED_SURFACE()
B_SPLINE_SURFACE(5,1,((#9650,#9651),(#9652,#9653),(#9654,#9655),(#9656,
#9657),(#9658,#9659),(#9660,#9661),(#9662,#9663),(#9664,#9665),(#9666,#9667),
(#9668,#9669),(#9670,#9671),(#9672,#9673),(#9674,#9675),(#9676,#9677),(#9678,
#9679)),.UNSPECIFIED.,.F.,.F.,.F.)
B_SPLINE_SURFACE_WITH_KNOTS((6,1,1,1,1,1,1,1,1,1,6),(2,2),(-1.,-0.9,-0.8,
-0.7,-0.6,-0.5,-0.4,-0.3,-0.2,-0.1,0.),(0.,16.),.UNSPECIFIED.)
GEOMETRIC_REPRESENTATION_ITEM()
RATIONAL_B_SPLINE_SURFACE(((1.,1.),(1.,1.),(1.,1.),(1.,1.),(1.,1.),(1.,
1.),(1.,1.),(1.,1.),(1.,1.),(1.,1.),(1.,1.),(1.,1.),(1.,1.),(1.,1.),(1.,
1.)))
REPRESENTATION_ITEM('')
SURFACE()
);
#44=(
BOUNDED_SURFACE()
B_SPLINE_SURFACE(5,1,((#9798,#9799),(#9800,#9801),(#9802,#9803),(#9804,
#9805),(#9806,#9807),(#9808,#9809),(#9810,#9811),(#9812,#9813),(#9814,#9815),
(#9816,#9817),(#9818,#9819),(#9820,#9821),(#9822,#9823),(#9824,#9825),(#9826,
#9827)),.UNSPECIFIED.,.F.,.F.,.F.)
B_SPLINE_SURFACE_WITH_KNOTS((6,1,1,1,1,1,1,1,1,1,6),(2,2),(0.,0.1,0.2,0.3,
0.4,0.5,0.6,0.7,0.8,0.9,1.),(0.,16.),.UNSPECIFIED.)
GEOMETRIC_REPRESENTATION_ITEM()
RATIONAL_B_SPLINE_SURFACE(((1.,1.),(1.,1.),(1.,1.),(1.,1.),(1.,1.),(1.,
1.),(1.,1.),(1.,1.),(1.,1.),(1.,1.),(1.,1.),(1.,1.),(1.,1.),(1.,1.),(1.,
1.)))
REPRESENTATION_ITEM('')
SURFACE()
);
#45=(
BOUNDED_SURFACE()
B_SPLINE_SURFACE(5,1,((#9880,#9881),(#9882,#9883),(#9884,#9885),(#9886,
#9887),(#9888,#9889),(#9890,#9891),(#9892,#9893),(#9894,#9895),(#9896,#9897),
(#9898,#9899),(#9900,#9901),(#9902,#9903),(#9904,#9905),(#9906,#9907),(#9908,
#9909)),.UNSPECIFIED.,.F.,.F.,.F.)
B_SPLINE_SURFACE_WITH_KNOTS((6,1,1,1,1,1,1,1,1,1,6),(2,2),(-1.,-0.9,-0.8,
-0.7,-0.6,-0.5,-0.4,-0.3,-0.2,-0.1,0.),(0.,16.),.UNSPECIFIED.)
GEOMETRIC_REPRESENTATION_ITEM()
RATIONAL_B_SPLINE_SURFACE(((1.,1.),(1.,1.),(1.,1.),(1.,1.),(1.,1.),(1.,
1.),(1.,1.),(1.,1.),(1.,1.),(1.,1.),(1.,1.),(1.,1.),(1.,1.),(1.,1.),(1.,
1.)))
REPRESENTATION_ITEM('')
SURFACE()
);
#46=PLANE('',#3216);
#47=PLANE('',#3221);
#48=PLANE('',#3235);
#49=PLANE('',#3250);
#50=PLANE('',#3253);
#51=PLANE('',#3274);
#52=PLANE('',#3285);
#53=PLANE('',#3287);
#54=PLANE('',#3292);
#55=PLANE('',#3293);
#56=PLANE('',#3304);
#57=PLANE('',#3306);
#58=PLANE('',#3307);
#59=PLANE('',#3310);
#60=PLANE('',#3312);
#61=PLANE('',#3313);
#62=PLANE('',#3318);
#63=PLANE('',#3319);
#64=PLANE('',#3320);
#65=PLANE('',#3322);
#66=PLANE('',#3323);
#67=PLANE('',#3328);
#68=PLANE('',#3335);
#69=PLANE('',#3339);
#70=PLANE('',#3344);
#71=PLANE('',#3347);
#72=PLANE('',#3360);
#73=PLANE('',#3366);
#74=PLANE('',#3367);
#75=PLANE('',#3369);
#76=PLANE('',#3373);
#77=PLANE('',#3374);
#78=PLANE('',#3378);
#79=PLANE('',#3379);
#80=PLANE('',#3381);
#81=PLANE('',#3383);
#82=PLANE('',#3385);
#83=PLANE('',#3388);
#84=PLANE('',#3389);
#85=PLANE('',#3390);
#86=PLANE('',#3391);
#87=PLANE('',#3392);
#88=PLANE('',#3393);
#89=PLANE('',#3394);
#90=LINE('',#4430,#217);
#91=LINE('',#4434,#218);
#92=LINE('',#4437,#219);
#93=LINE('',#5523,#220);
#94=LINE('',#5527,#221);
#95=LINE('',#5531,#222);
#96=LINE('',#5534,#223);
#97=LINE('',#5639,#224);
#98=LINE('',#5643,#225);
#99=LINE('',#5726,#226);
#100=LINE('',#5736,#227);
#101=LINE('',#5744,#228);
#102=LINE('',#5745,#229);
#103=LINE('',#6035,#230);
#104=LINE('',#6420,#231);
#105=LINE('',#6424,#232);
#106=LINE('',#6462,#233);
#107=LINE('',#6775,#234);
#108=LINE('',#6876,#235);
#109=LINE('',#6921,#236);
#110=LINE('',#6932,#237);
#111=LINE('',#6935,#238);
#112=LINE('',#6938,#239);
#113=LINE('',#6940,#240);
#114=LINE('',#6944,#241);
#115=LINE('',#6946,#242);
#116=LINE('',#6948,#243);
#117=LINE('',#6949,#244);
#118=LINE('',#6958,#245);
#119=LINE('',#7409,#246);
#120=LINE('',#7714,#247);
#121=LINE('',#7718,#248);
#122=LINE('',#7722,#249);
#123=LINE('',#7725,#250);
#124=LINE('',#8076,#251);
#125=LINE('',#8077,#252);
#126=LINE('',#8078,#253);
#127=LINE('',#8161,#254);
#128=LINE('',#8162,#255);
#129=LINE('',#8165,#256);
#130=LINE('',#8181,#257);
#131=LINE('',#8222,#258);
#132=LINE('',#8305,#259);
#133=LINE('',#8306,#260);
#134=LINE('',#8338,#261);
#135=LINE('',#8463,#262);
#136=LINE('',#8468,#263);
#137=LINE('',#8470,#264);
#138=LINE('',#8478,#265);
#139=LINE('',#8479,#266);
#140=LINE('',#8483,#267);
#141=LINE('',#8488,#268);
#142=LINE('',#8493,#269);
#143=LINE('',#8495,#270);
#144=LINE('',#8496,#271);
#145=LINE('',#8501,#272);
#146=LINE('',#8502,#273);
#147=LINE('',#8505,#274);
#148=LINE('',#8506,#275);
#149=LINE('',#8510,#276);
#150=LINE('',#8512,#277);
#151=LINE('',#8514,#278);
#152=LINE('',#8516,#279);
#153=LINE('',#8522,#280);
#154=LINE('',#8525,#281);
#155=LINE('',#8527,#282);
#156=LINE('',#8528,#283);
#157=LINE('',#8534,#284);
#158=LINE('',#8539,#285);
#159=LINE('',#8541,#286);
#160=LINE('',#8543,#287);
#161=LINE('',#8549,#288);
#162=LINE('',#8553,#289);
#163=LINE('',#8632,#290);
#164=LINE('',#8633,#291);
#165=LINE('',#8665,#292);
#166=LINE('',#8739,#293);
#167=LINE('',#8752,#294);
#168=LINE('',#8810,#295);
#169=LINE('',#9008,#296);
#170=LINE('',#9117,#297);
#171=LINE('',#9130,#298);
#172=LINE('',#9135,#299);
#173=LINE('',#9142,#300);
#174=LINE('',#9152,#301);
#175=LINE('',#9229,#302);
#176=LINE('',#9238,#303);
#177=LINE('',#9239,#304);
#178=LINE('',#9324,#305);
#179=LINE('',#9327,#306);
#180=LINE('',#9329,#307);
#181=LINE('',#9330,#308);
#182=LINE('',#9334,#309);
#183=LINE('',#9400,#310);
#184=LINE('',#9434,#311);
#185=LINE('',#9436,#312);
#186=LINE('',#9439,#313);
#187=LINE('',#9556,#314);
#188=LINE('',#9585,#315);
#189=LINE('',#9613,#316);
#190=LINE('',#9691,#317);
#191=LINE('',#9720,#318);
#192=LINE('',#9748,#319);
#193=LINE('',#9782,#320);
#194=LINE('',#9783,#321);
#195=LINE('',#9786,#322);
#196=LINE('',#9788,#323);
#197=LINE('',#9790,#324);
#198=LINE('',#9792,#325);
#199=LINE('',#9794,#326);
#200=LINE('',#9795,#327);
#201=LINE('',#9968,#328);
#202=LINE('',#9973,#329);
#203=LINE('',#9975,#330);
#204=LINE('',#9977,#331);
#205=LINE('',#9979,#332);
#206=LINE('',#9981,#333);
#207=LINE('',#9982,#334);
#208=LINE('',#9984,#335);
#209=LINE('',#9985,#336);
#210=LINE('',#9987,#337);
#211=LINE('',#9989,#338);
#212=LINE('',#9991,#339);
#213=LINE('',#9992,#340);
#214=LINE('',#9996,#341);
#215=LINE('',#9998,#342);
#216=LINE('',#10000,#343);
#217=VECTOR('',#3418,10.);
#218=VECTOR('',#3421,10.);
#219=VECTOR('',#3424,10.);
#220=VECTOR('',#3445,10.);
#221=VECTOR('',#3448,10.);
#222=VECTOR('',#3451,10.);
#223=VECTOR('',#3454,10.);
#224=VECTOR('',#3461,10.);
#225=VECTOR('',#3464,10.);
#226=VECTOR('',#3477,10.);
#227=VECTOR('',#3482,6.5);
#228=VECTOR('',#3483,10.);
#229=VECTOR('',#3484,10.);
#230=VECTOR('',#3493,10.);
#231=VECTOR('',#3508,10.);
#232=VECTOR('',#3511,10.);
#233=VECTOR('',#3514,10.);
#234=VECTOR('',#3533,10.);
#235=VECTOR('',#3542,10.);
#236=VECTOR('',#3547,10.);
#237=VECTOR('',#3550,6.5);
#238=VECTOR('',#3553,10.);
#239=VECTOR('',#3556,10.);
#240=VECTOR('',#3557,10.);
#241=VECTOR('',#3560,10.);
#242=VECTOR('',#3561,10.);
#243=VECTOR('',#3562,10.);
#244=VECTOR('',#3563,10.);
#245=VECTOR('',#3566,10.);
#246=VECTOR('',#3581,10.);
#247=VECTOR('',#3598,10.);
#248=VECTOR('',#3601,10.);
#249=VECTOR('',#3604,10.);
#250=VECTOR('',#3609,10.);
#251=VECTOR('',#3626,10.);
#252=VECTOR('',#3627,10.);
#253=VECTOR('',#3628,10.);
#254=VECTOR('',#3631,10.);
#255=VECTOR('',#3632,10.);
#256=VECTOR('',#3635,6.5);
#257=VECTOR('',#3646,6.5);
#258=VECTOR('',#3651,10.);
#259=VECTOR('',#3654,10.);
#260=VECTOR('',#3655,10.);
#261=VECTOR('',#3656,10.);
#262=VECTOR('',#3659,10.);
#263=VECTOR('',#3664,10.);
#264=VECTOR('',#3667,10.);
#265=VECTOR('',#3678,10.);
#266=VECTOR('',#3679,10.);
#267=VECTOR('',#3686,10.);
#268=VECTOR('',#3693,10.);
#269=VECTOR('',#3700,10.);
#270=VECTOR('',#3701,10.);
#271=VECTOR('',#3702,10.);
#272=VECTOR('',#3707,10.);
#273=VECTOR('',#3708,10.);
#274=VECTOR('',#3711,10.);
#275=VECTOR('',#3712,10.);
#276=VECTOR('',#3717,10.);
#277=VECTOR('',#3720,4.50000000023266);
#278=VECTOR('',#3723,4.50000000023266);
#279=VECTOR('',#3726,10.);
#280=VECTOR('',#3733,10.);
#281=VECTOR('',#3736,10.);
#282=VECTOR('',#3737,10.);
#283=VECTOR('',#3738,10.);
#284=VECTOR('',#3745,10.9);
#285=VECTOR('',#3752,10.);
#286=VECTOR('',#3753,10.);
#287=VECTOR('',#3754,10.);
#288=VECTOR('',#3761,10.);
#289=VECTOR('',#3764,10.);
#290=VECTOR('',#3769,10.);
#291=VECTOR('',#3770,10.);
#292=VECTOR('',#3771,10.);
#293=VECTOR('',#3774,10.);
#294=VECTOR('',#3779,18.5);
#295=VECTOR('',#3788,4.5);
#296=VECTOR('',#3793,18.5);
#297=VECTOR('',#3800,10.);
#298=VECTOR('',#3803,10.);
#299=VECTOR('',#3804,10.);
#300=VECTOR('',#3805,10.);
#301=VECTOR('',#3812,9.);
#302=VECTOR('',#3815,10.);
#303=VECTOR('',#3828,10.);
#304=VECTOR('',#3829,10.);
#305=VECTOR('',#3848,10.);
#306=VECTOR('',#3851,10.);
#307=VECTOR('',#3852,10.);
#308=VECTOR('',#3853,10.);
#309=VECTOR('',#3858,10.);
#310=VECTOR('',#3867,10.);
#311=VECTOR('',#3870,10.);
#312=VECTOR('',#3873,4.5);
#313=VECTOR('',#3876,6.5);
#314=VECTOR('',#3885,10.);
#315=VECTOR('',#3886,10.);
#316=VECTOR('',#3887,10.);
#317=VECTOR('',#3888,10.);
#318=VECTOR('',#3889,10.);
#319=VECTOR('',#3890,10.);
#320=VECTOR('',#3893,10.);
#321=VECTOR('',#3894,10.);
#322=VECTOR('',#3895,10.);
#323=VECTOR('',#3896,10.);
#324=VECTOR('',#3897,10.);
#325=VECTOR('',#3898,10.);
#326=VECTOR('',#3899,10.);
#327=VECTOR('',#3900,10.);
#328=VECTOR('',#3911,6.35);
#329=VECTOR('',#3916,10.);
#330=VECTOR('',#3917,10.);
#331=VECTOR('',#3918,10.);
#332=VECTOR('',#3919,10.);
#333=VECTOR('',#3920,10.);
#334=VECTOR('',#3921,10.);
#335=VECTOR('',#3924,10.);
#336=VECTOR('',#3925,10.);
#337=VECTOR('',#3928,10.);
#338=VECTOR('',#3931,10.);
#339=VECTOR('',#3934,10.);
#340=VECTOR('',#3935,10.);
#341=VECTOR('',#3942,6.25);
#342=VECTOR('',#3945,6.25);
#343=VECTOR('',#3948,10.9);
#344=CYLINDRICAL_SURFACE('',#3195,6.5);
#345=CYLINDRICAL_SURFACE('',#3207,6.5);
#346=CYLINDRICAL_SURFACE('',#3213,3.);
#347=CYLINDRICAL_SURFACE('',#3220,5.);
#348=CYLINDRICAL_SURFACE('',#3233,3.);
#349=CYLINDRICAL_SURFACE('',#3243,4.5);
#350=CYLINDRICAL_SURFACE('',#3248,2.5);
#351=CYLINDRICAL_SURFACE('',#3251,6.5);
#352=CYLINDRICAL_SURFACE('',#3255,6.5);
#353=CYLINDRICAL_SURFACE('',#3270,6.5);
#354=CYLINDRICAL_SURFACE('',#3278,4.5);
#355=CYLINDRICAL_SURFACE('',#3282,9.5);
#356=CYLINDRICAL_SURFACE('',#3283,9.);
#357=CYLINDRICAL_SURFACE('',#3284,6.5);
#358=CYLINDRICAL_SURFACE('',#3289,6.5);
#359=CYLINDRICAL_SURFACE('',#3291,12.5);
#360=CYLINDRICAL_SURFACE('',#3294,3.);
#361=CYLINDRICAL_SURFACE('',#3300,3.);
#362=CYLINDRICAL_SURFACE('',#3308,6.5);
#363=CYLINDRICAL_SURFACE('',#3315,9.);
#364=CYLINDRICAL_SURFACE('',#3316,4.50000000023266);
#365=CYLINDRICAL_SURFACE('',#3317,4.50000000023266);
#366=CYLINDRICAL_SURFACE('',#3324,10.9);
#367=CYLINDRICAL_SURFACE('',#3331,6.5);
#368=CYLINDRICAL_SURFACE('',#3334,5.);
#369=CYLINDRICAL_SURFACE('',#3336,6.5);
#370=CYLINDRICAL_SURFACE('',#3341,4.5);
#371=CYLINDRICAL_SURFACE('',#3343,18.5);
#372=CYLINDRICAL_SURFACE('',#3346,9.);
#373=CYLINDRICAL_SURFACE('',#3349,9.);
#374=CYLINDRICAL_SURFACE('',#3351,3.);
#375=CYLINDRICAL_SURFACE('',#3356,3.);
#376=CYLINDRICAL_SURFACE('',#3365,6.5);
#377=CYLINDRICAL_SURFACE('',#3375,4.5);
#378=CYLINDRICAL_SURFACE('',#3376,6.5);
#379=CYLINDRICAL_SURFACE('',#3386,6.35);
#380=CYLINDRICAL_SURFACE('',#3395,6.25);
#381=CYLINDRICAL_SURFACE('',#3396,6.25);
#382=CYLINDRICAL_SURFACE('',#3397,10.9);
#383=FACE_OUTER_BOUND('',#572,.T.);
#384=FACE_OUTER_BOUND('',#573,.T.);
#385=FACE_OUTER_BOUND('',#574,.T.);
#386=FACE_OUTER_BOUND('',#575,.T.);
#387=FACE_OUTER_BOUND('',#576,.T.);
#388=FACE_OUTER_BOUND('',#577,.T.);
#389=FACE_OUTER_BOUND('',#578,.T.);
#390=FACE_OUTER_BOUND('',#579,.T.);
#391=FACE_OUTER_BOUND('',#580,.T.);
#392=FACE_OUTER_BOUND('',#581,.T.);
#393=FACE_OUTER_BOUND('',#582,.T.);
#394=FACE_OUTER_BOUND('',#583,.T.);
#395=FACE_OUTER_BOUND('',#584,.T.);
#396=FACE_OUTER_BOUND('',#585,.T.);
#397=FACE_OUTER_BOUND('',#586,.T.);
#398=FACE_OUTER_BOUND('',#587,.T.);
#399=FACE_OUTER_BOUND('',#588,.T.);
#400=FACE_OUTER_BOUND('',#589,.T.);
#401=FACE_OUTER_BOUND('',#590,.T.);
#402=FACE_OUTER_BOUND('',#591,.T.);
#403=FACE_OUTER_BOUND('',#592,.T.);
#404=FACE_OUTER_BOUND('',#593,.T.);
#405=FACE_OUTER_BOUND('',#594,.T.);
#406=FACE_OUTER_BOUND('',#595,.T.);
#407=FACE_OUTER_BOUND('',#596,.T.);
#408=FACE_OUTER_BOUND('',#597,.T.);
#409=FACE_OUTER_BOUND('',#598,.T.);
#410=FACE_OUTER_BOUND('',#599,.T.);
#411=FACE_OUTER_BOUND('',#600,.T.);
#412=FACE_OUTER_BOUND('',#601,.T.);
#413=FACE_OUTER_BOUND('',#602,.T.);
#414=FACE_OUTER_BOUND('',#603,.T.);
#415=FACE_OUTER_BOUND('',#604,.T.);
#416=FACE_OUTER_BOUND('',#605,.T.);
#417=FACE_OUTER_BOUND('',#606,.T.);
#418=FACE_OUTER_BOUND('',#607,.T.);
#419=FACE_OUTER_BOUND('',#608,.T.);
#420=FACE_OUTER_BOUND('',#609,.T.);
#421=FACE_OUTER_BOUND('',#610,.T.);
#422=FACE_OUTER_BOUND('',#611,.T.);
#423=FACE_OUTER_BOUND('',#612,.T.);
#424=FACE_OUTER_BOUND('',#613,.T.);
#425=FACE_OUTER_BOUND('',#614,.T.);
#426=FACE_OUTER_BOUND('',#615,.T.);
#427=FACE_OUTER_BOUND('',#616,.T.);
#428=FACE_OUTER_BOUND('',#617,.T.);
#429=FACE_OUTER_BOUND('',#618,.T.);
#430=FACE_OUTER_BOUND('',#619,.T.);
#431=FACE_OUTER_BOUND('',#620,.T.);
#432=FACE_OUTER_BOUND('',#621,.T.);
#433=FACE_OUTER_BOUND('',#622,.T.);
#434=FACE_OUTER_BOUND('',#623,.T.);
#435=FACE_OUTER_BOUND('',#624,.T.);
#436=FACE_OUTER_BOUND('',#625,.T.);
#437=FACE_OUTER_BOUND('',#626,.T.);
#438=FACE_OUTER_BOUND('',#627,.T.);
#439=FACE_OUTER_BOUND('',#628,.T.);
#440=FACE_OUTER_BOUND('',#629,.T.);
#441=FACE_OUTER_BOUND('',#630,.T.);
#442=FACE_OUTER_BOUND('',#631,.T.);
#443=FACE_OUTER_BOUND('',#632,.T.);
#444=FACE_OUTER_BOUND('',#633,.T.);
#445=FACE_OUTER_BOUND('',#634,.T.);
#446=FACE_OUTER_BOUND('',#635,.T.);
#447=FACE_OUTER_BOUND('',#636,.T.);
#448=FACE_OUTER_BOUND('',#637,.T.);
#449=FACE_OUTER_BOUND('',#638,.T.);
#450=FACE_OUTER_BOUND('',#639,.T.);
#451=FACE_OUTER_BOUND('',#640,.T.);
#452=FACE_OUTER_BOUND('',#641,.T.);
#453=FACE_OUTER_BOUND('',#642,.T.);
#454=FACE_OUTER_BOUND('',#643,.T.);
#455=FACE_OUTER_BOUND('',#644,.T.);
#456=FACE_OUTER_BOUND('',#645,.T.);
#457=FACE_OUTER_BOUND('',#646,.T.);
#458=FACE_OUTER_BOUND('',#647,.T.);
#459=FACE_OUTER_BOUND('',#648,.T.);
#460=FACE_OUTER_BOUND('',#649,.T.);
#461=FACE_OUTER_BOUND('',#650,.T.);
#462=FACE_OUTER_BOUND('',#651,.T.);
#463=FACE_OUTER_BOUND('',#652,.T.);
#464=FACE_OUTER_BOUND('',#653,.T.);
#465=FACE_OUTER_BOUND('',#654,.T.);
#466=FACE_OUTER_BOUND('',#655,.T.);
#467=FACE_OUTER_BOUND('',#656,.T.);
#468=FACE_OUTER_BOUND('',#657,.T.);
#469=FACE_OUTER_BOUND('',#658,.T.);
#470=FACE_OUTER_BOUND('',#659,.T.);
#471=FACE_OUTER_BOUND('',#660,.T.);
#472=FACE_OUTER_BOUND('',#661,.T.);
#473=FACE_OUTER_BOUND('',#662,.T.);
#474=FACE_OUTER_BOUND('',#663,.T.);
#475=FACE_OUTER_BOUND('',#664,.T.);
#476=FACE_OUTER_BOUND('',#665,.T.);
#477=FACE_OUTER_BOUND('',#666,.T.);
#478=FACE_OUTER_BOUND('',#667,.T.);
#479=FACE_OUTER_BOUND('',#668,.T.);
#480=FACE_OUTER_BOUND('',#669,.T.);
#481=FACE_OUTER_BOUND('',#670,.T.);
#482=FACE_OUTER_BOUND('',#672,.T.);
#483=FACE_OUTER_BOUND('',#673,.T.);
#484=FACE_OUTER_BOUND('',#674,.T.);
#485=FACE_OUTER_BOUND('',#675,.T.);
#486=FACE_OUTER_BOUND('',#676,.T.);
#487=FACE_OUTER_BOUND('',#677,.T.);
#488=FACE_OUTER_BOUND('',#678,.T.);
#489=FACE_OUTER_BOUND('',#679,.T.);
#490=FACE_OUTER_BOUND('',#680,.T.);
#491=FACE_OUTER_BOUND('',#681,.T.);
#492=FACE_OUTER_BOUND('',#682,.T.);
#493=FACE_OUTER_BOUND('',#684,.T.);
#494=FACE_OUTER_BOUND('',#685,.T.);
#495=FACE_OUTER_BOUND('',#686,.T.);
#496=FACE_OUTER_BOUND('',#687,.T.);
#497=FACE_OUTER_BOUND('',#689,.T.);
#498=FACE_OUTER_BOUND('',#690,.T.);
#499=FACE_OUTER_BOUND('',#692,.T.);
#500=FACE_OUTER_BOUND('',#693,.T.);
#501=FACE_OUTER_BOUND('',#694,.T.);
#502=FACE_OUTER_BOUND('',#695,.T.);
#503=FACE_OUTER_BOUND('',#696,.T.);
#504=FACE_OUTER_BOUND('',#697,.T.);
#505=FACE_OUTER_BOUND('',#698,.T.);
#506=FACE_OUTER_BOUND('',#699,.T.);
#507=FACE_OUTER_BOUND('',#700,.T.);
#508=FACE_OUTER_BOUND('',#701,.T.);
#509=FACE_OUTER_BOUND('',#703,.T.);
#510=FACE_OUTER_BOUND('',#704,.T.);
#511=FACE_OUTER_BOUND('',#705,.T.);
#512=FACE_OUTER_BOUND('',#706,.T.);
#513=FACE_OUTER_BOUND('',#707,.T.);
#514=FACE_OUTER_BOUND('',#708,.T.);
#515=FACE_OUTER_BOUND('',#709,.T.);
#516=FACE_OUTER_BOUND('',#710,.T.);
#517=FACE_OUTER_BOUND('',#711,.T.);
#518=FACE_OUTER_BOUND('',#712,.T.);
#519=FACE_OUTER_BOUND('',#713,.T.);
#520=FACE_OUTER_BOUND('',#714,.T.);
#521=FACE_OUTER_BOUND('',#715,.T.);
#522=FACE_OUTER_BOUND('',#716,.T.);
#523=FACE_OUTER_BOUND('',#717,.T.);
#524=FACE_OUTER_BOUND('',#718,.T.);
#525=FACE_OUTER_BOUND('',#719,.T.);
#526=FACE_OUTER_BOUND('',#721,.T.);
#527=FACE_OUTER_BOUND('',#722,.T.);
#528=FACE_OUTER_BOUND('',#723,.T.);
#529=FACE_OUTER_BOUND('',#724,.T.);
#530=FACE_OUTER_BOUND('',#725,.T.);
#531=FACE_OUTER_BOUND('',#726,.T.);
#532=FACE_OUTER_BOUND('',#727,.T.);
#533=FACE_OUTER_BOUND('',#729,.T.);
#534=FACE_OUTER_BOUND('',#730,.T.);
#535=FACE_OUTER_BOUND('',#731,.T.);
#536=FACE_OUTER_BOUND('',#732,.T.);
#537=FACE_OUTER_BOUND('',#733,.T.);
#538=FACE_OUTER_BOUND('',#735,.T.);
#539=FACE_OUTER_BOUND('',#736,.T.);
#540=FACE_OUTER_BOUND('',#737,.T.);
#541=FACE_OUTER_BOUND('',#738,.T.);
#542=FACE_OUTER_BOUND('',#739,.T.);
#543=FACE_OUTER_BOUND('',#740,.T.);
#544=FACE_OUTER_BOUND('',#741,.T.);
#545=FACE_OUTER_BOUND('',#742,.T.);
#546=FACE_OUTER_BOUND('',#743,.T.);
#547=FACE_OUTER_BOUND('',#745,.T.);
#548=FACE_OUTER_BOUND('',#746,.T.);
#549=FACE_OUTER_BOUND('',#747,.T.);
#550=FACE_OUTER_BOUND('',#748,.T.);
#551=FACE_OUTER_BOUND('',#749,.T.);
#552=FACE_OUTER_BOUND('',#750,.T.);
#553=FACE_OUTER_BOUND('',#751,.T.);
#554=FACE_OUTER_BOUND('',#752,.T.);
#555=FACE_OUTER_BOUND('',#753,.T.);
#556=FACE_OUTER_BOUND('',#754,.T.);
#557=FACE_OUTER_BOUND('',#758,.T.);
#558=FACE_OUTER_BOUND('',#759,.T.);
#559=FACE_OUTER_BOUND('',#760,.T.);
#560=FACE_OUTER_BOUND('',#762,.T.);
#561=FACE_OUTER_BOUND('',#764,.T.);
#562=FACE_OUTER_BOUND('',#765,.T.);
#563=FACE_OUTER_BOUND('',#767,.T.);
#564=FACE_OUTER_BOUND('',#768,.T.);
#565=FACE_OUTER_BOUND('',#769,.T.);
#566=FACE_OUTER_BOUND('',#770,.T.);
#567=FACE_OUTER_BOUND('',#771,.T.);
#568=FACE_OUTER_BOUND('',#772,.T.);
#569=FACE_OUTER_BOUND('',#773,.T.);
#570=FACE_OUTER_BOUND('',#774,.T.);
#571=FACE_OUTER_BOUND('',#775,.T.);
#572=EDGE_LOOP('',(#1920,#1921,#1922));
#573=EDGE_LOOP('',(#1923,#1924,#1925,#1926));
#574=EDGE_LOOP('',(#1927,#1928,#1929,#1930));
#575=EDGE_LOOP('',(#1931,#1932,#1933,#1934));
#576=EDGE_LOOP('',(#1935,#1936,#1937,#1938,#1939));
#577=EDGE_LOOP('',(#1940,#1941,#1942));
#578=EDGE_LOOP('',(#1943,#1944,#1945,#1946));
#579=EDGE_LOOP('',(#1947,#1948,#1949,#1950));
#580=EDGE_LOOP('',(#1951,#1952,#1953,#1954,#1955));
#581=EDGE_LOOP('',(#1956,#1957,#1958,#1959,#1960,#1961,#1962));
#582=EDGE_LOOP('',(#1963,#1964,#1965,#1966,#1967,#1968,#1969,#1970));
#583=EDGE_LOOP('',(#1971,#1972,#1973,#1974,#1975,#1976));
#584=EDGE_LOOP('',(#1977,#1978,#1979));
#585=EDGE_LOOP('',(#1980,#1981,#1982,#1983));
#586=EDGE_LOOP('',(#1984,#1985,#1986,#1987));
#587=EDGE_LOOP('',(#1988,#1989,#1990,#1991));
#588=EDGE_LOOP('',(#1992,#1993,#1994,#1995));
#589=EDGE_LOOP('',(#1996,#1997,#1998,#1999));
#590=EDGE_LOOP('',(#2000,#2001,#2002,#2003));
#591=EDGE_LOOP('',(#2004,#2005,#2006));
#592=EDGE_LOOP('',(#2007,#2008,#2009,#2010,#2011,#2012,#2013,#2014,#2015));
#593=EDGE_LOOP('',(#2016,#2017,#2018,#2019,#2020,#2021,#2022,#2023,#2024,
#2025));
#594=EDGE_LOOP('',(#2026,#2027,#2028,#2029));
#595=EDGE_LOOP('',(#2030,#2031,#2032,#2033));
#596=EDGE_LOOP('',(#2034,#2035,#2036,#2037));
#597=EDGE_LOOP('',(#2038,#2039,#2040,#2041,#2042,#2043,#2044));
#598=EDGE_LOOP('',(#2045,#2046,#2047));
#599=EDGE_LOOP('',(#2048,#2049,#2050,#2051,#2052));
#600=EDGE_LOOP('',(#2053,#2054,#2055,#2056));
#601=EDGE_LOOP('',(#2057,#2058,#2059));
#602=EDGE_LOOP('',(#2060,#2061,#2062));
#603=EDGE_LOOP('',(#2063,#2064,#2065,#2066,#2067,#2068,#2069,#2070));
#604=EDGE_LOOP('',(#2071,#2072,#2073,#2074,#2075));
#605=EDGE_LOOP('',(#2076,#2077,#2078,#2079,#2080));
#606=EDGE_LOOP('',(#2081,#2082,#2083,#2084));
#607=EDGE_LOOP('',(#2085,#2086,#2087,#2088));
#608=EDGE_LOOP('',(#2089,#2090,#2091,#2092));
#609=EDGE_LOOP('',(#2093,#2094,#2095,#2096,#2097,#2098,#2099,#2100));
#610=EDGE_LOOP('',(#2101,#2102,#2103,#2104,#2105,#2106,#2107,#2108,#2109));
#611=EDGE_LOOP('',(#2110,#2111,#2112));
#612=EDGE_LOOP('',(#2113,#2114,#2115,#2116));
#613=EDGE_LOOP('',(#2117,#2118,#2119,#2120));
#614=EDGE_LOOP('',(#2121,#2122,#2123,#2124));
#615=EDGE_LOOP('',(#2125,#2126,#2127,#2128));
#616=EDGE_LOOP('',(#2129,#2130,#2131,#2132,#2133));
#617=EDGE_LOOP('',(#2134,#2135,#2136,#2137,#2138,#2139,#2140));
#618=EDGE_LOOP('',(#2141,#2142,#2143,#2144,#2145));
#619=EDGE_LOOP('',(#2146,#2147,#2148));
#620=EDGE_LOOP('',(#2149,#2150,#2151,#2152,#2153));
#621=EDGE_LOOP('',(#2154,#2155,#2156,#2157,#2158));
#622=EDGE_LOOP('',(#2159,#2160,#2161,#2162,#2163,#2164,#2165,#2166,#2167,
#2168));
#623=EDGE_LOOP('',(#2169,#2170,#2171));
#624=EDGE_LOOP('',(#2172,#2173,#2174,#2175));
#625=EDGE_LOOP('',(#2176,#2177,#2178,#2179));
#626=EDGE_LOOP('',(#2180,#2181,#2182,#2183));
#627=EDGE_LOOP('',(#2184,#2185,#2186));
#628=EDGE_LOOP('',(#2187,#2188,#2189,#2190));
#629=EDGE_LOOP('',(#2191,#2192,#2193,#2194));
#630=EDGE_LOOP('',(#2195,#2196,#2197,#2198,#2199,#2200));
#631=EDGE_LOOP('',(#2201,#2202,#2203,#2204));
#632=EDGE_LOOP('',(#2205,#2206,#2207,#2208,#2209));
#633=EDGE_LOOP('',(#2210,#2211,#2212,#2213,#2214,#2215));
#634=EDGE_LOOP('',(#2216,#2217,#2218));
#635=EDGE_LOOP('',(#2219,#2220,#2221,#2222,#2223,#2224,#2225,#2226,#2227));
#636=EDGE_LOOP('',(#2228,#2229,#2230,#2231,#2232,#2233,#2234,#2235));
#637=EDGE_LOOP('',(#2236,#2237,#2238,#2239,#2240,#2241));
#638=EDGE_LOOP('',(#2242,#2243,#2244,#2245,#2246));
#639=EDGE_LOOP('',(#2247,#2248,#2249,#2250));
#640=EDGE_LOOP('',(#2251,#2252,#2253,#2254));
#641=EDGE_LOOP('',(#2255,#2256,#2257,#2258));
#642=EDGE_LOOP('',(#2259,#2260,#2261));
#643=EDGE_LOOP('',(#2262,#2263,#2264,#2265));
#644=EDGE_LOOP('',(#2266,#2267,#2268,#2269,#2270));
#645=EDGE_LOOP('',(#2271,#2272,#2273,#2274,#2275,#2276,#2277,#2278));
#646=EDGE_LOOP('',(#2279,#2280,#2281,#2282,#2283,#2284,#2285,#2286,#2287,
#2288));
#647=EDGE_LOOP('',(#2289,#2290,#2291,#2292,#2293));
#648=EDGE_LOOP('',(#2294,#2295,#2296));
#649=EDGE_LOOP('',(#2297,#2298,#2299,#2300));
#650=EDGE_LOOP('',(#2301,#2302,#2303,#2304));
#651=EDGE_LOOP('',(#2305,#2306,#2307,#2308));
#652=EDGE_LOOP('',(#2309,#2310,#2311,#2312,#2313));
#653=EDGE_LOOP('',(#2314,#2315,#2316));
#654=EDGE_LOOP('',(#2317,#2318,#2319,#2320,#2321,#2322,#2323,#2324,#2325,
#2326,#2327));
#655=EDGE_LOOP('',(#2328,#2329,#2330,#2331,#2332));
#656=EDGE_LOOP('',(#2333,#2334,#2335,#2336));
#657=EDGE_LOOP('',(#2337,#2338,#2339,#2340));
#658=EDGE_LOOP('',(#2341,#2342,#2343));
#659=EDGE_LOOP('',(#2344,#2345,#2346,#2347));
#660=EDGE_LOOP('',(#2348,#2349,#2350));
#661=EDGE_LOOP('',(#2351,#2352,#2353,#2354));
#662=EDGE_LOOP('',(#2355,#2356,#2357));
#663=EDGE_LOOP('',(#2358,#2359,#2360,#2361));
#664=EDGE_LOOP('',(#2362,#2363,#2364,#2365,#2366,#2367));
#665=EDGE_LOOP('',(#2368,#2369,#2370,#2371));
#666=EDGE_LOOP('',(#2372,#2373,#2374,#2375,#2376));
#667=EDGE_LOOP('',(#2377,#2378,#2379,#2380,#2381,#2382));
#668=EDGE_LOOP('',(#2383,#2384,#2385,#2386));
#669=EDGE_LOOP('',(#2387,#2388,#2389,#2390));
#670=EDGE_LOOP('',(#2391,#2392,#2393,#2394,#2395,#2396,#2397,#2398,#2399,
#2400,#2401));
#671=EDGE_LOOP('',(#2402,#2403));
#672=EDGE_LOOP('',(#2404,#2405,#2406,#2407));
#673=EDGE_LOOP('',(#2408,#2409,#2410,#2411,#2412,#2413));
#674=EDGE_LOOP('',(#2414,#2415,#2416,#2417,#2418,#2419));
#675=EDGE_LOOP('',(#2420,#2421,#2422,#2423));
#676=EDGE_LOOP('',(#2424,#2425,#2426,#2427,#2428,#2429,#2430,#2431));
#677=EDGE_LOOP('',(#2432,#2433,#2434,#2435));
#678=EDGE_LOOP('',(#2436,#2437,#2438,#2439,#2440,#2441,#2442));
#679=EDGE_LOOP('',(#2443,#2444,#2445,#2446));
#680=EDGE_LOOP('',(#2447,#2448,#2449,#2450));
#681=EDGE_LOOP('',(#2451,#2452,#2453,#2454));
#682=EDGE_LOOP('',(#2455,#2456,#2457,#2458,#2459,#2460));
#683=EDGE_LOOP('',(#2461));
#684=EDGE_LOOP('',(#2462,#2463,#2464));
#685=EDGE_LOOP('',(#2465,#2466,#2467,#2468));
#686=EDGE_LOOP('',(#2469,#2470,#2471));
#687=EDGE_LOOP('',(#2472,#2473,#2474,#2475,#2476,#2477,#2478,#2479));
#688=EDGE_LOOP('',(#2480));
#689=EDGE_LOOP('',(#2481,#2482,#2483,#2484,#2485));
#690=EDGE_LOOP('',(#2486,#2487,#2488,#2489,#2490,#2491));
#691=EDGE_LOOP('',(#2492));
#692=EDGE_LOOP('',(#2493,#2494,#2495,#2496));
#693=EDGE_LOOP('',(#2497,#2498,#2499,#2500,#2501));
#694=EDGE_LOOP('',(#2502,#2503,#2504,#2505));
#695=EDGE_LOOP('',(#2506,#2507,#2508,#2509));
#696=EDGE_LOOP('',(#2510,#2511,#2512,#2513));
#697=EDGE_LOOP('',(#2514,#2515));
#698=EDGE_LOOP('',(#2516,#2517,#2518,#2519));
#699=EDGE_LOOP('',(#2520,#2521,#2522,#2523,#2524,#2525));
#700=EDGE_LOOP('',(#2526,#2527,#2528,#2529,#2530,#2531,#2532,#2533));
#701=EDGE_LOOP('',(#2534,#2535,#2536,#2537,#2538,#2539));
#702=EDGE_LOOP('',(#2540));
#703=EDGE_LOOP('',(#2541,#2542,#2543,#2544,#2545,#2546,#2547,#2548,#2549,
#2550,#2551));
#704=EDGE_LOOP('',(#2552,#2553,#2554,#2555,#2556,#2557));
#705=EDGE_LOOP('',(#2558,#2559,#2560,#2561,#2562,#2563));
#706=EDGE_LOOP('',(#2564,#2565,#2566,#2567));
#707=EDGE_LOOP('',(#2568,#2569,#2570,#2571,#2572,#2573,#2574,#2575));
#708=EDGE_LOOP('',(#2576,#2577,#2578,#2579));
#709=EDGE_LOOP('',(#2580,#2581,#2582,#2583));
#710=EDGE_LOOP('',(#2584,#2585,#2586,#2587,#2588,#2589));
#711=EDGE_LOOP('',(#2590,#2591));
#712=EDGE_LOOP('',(#2592,#2593,#2594,#2595,#2596,#2597));
#713=EDGE_LOOP('',(#2598,#2599,#2600,#2601,#2602,#2603));
#714=EDGE_LOOP('',(#2604,#2605,#2606));
#715=EDGE_LOOP('',(#2607,#2608,#2609,#2610));
#716=EDGE_LOOP('',(#2611,#2612));
#717=EDGE_LOOP('',(#2613,#2614,#2615));
#718=EDGE_LOOP('',(#2616,#2617,#2618,#2619));
#719=EDGE_LOOP('',(#2620,#2621,#2622,#2623,#2624,#2625,#2626,#2627,#2628,
#2629,#2630,#2631,#2632,#2633,#2634,#2635,#2636));
#720=EDGE_LOOP('',(#2637));
#721=EDGE_LOOP('',(#2638,#2639,#2640,#2641));
#722=EDGE_LOOP('',(#2642,#2643,#2644,#2645,#2646));
#723=EDGE_LOOP('',(#2647,#2648,#2649,#2650,#2651,#2652,#2653));
#724=EDGE_LOOP('',(#2654,#2655,#2656,#2657));
#725=EDGE_LOOP('',(#2658,#2659,#2660,#2661));
#726=EDGE_LOOP('',(#2662,#2663,#2664,#2665));
#727=EDGE_LOOP('',(#2666,#2667,#2668,#2669,#2670,#2671,#2672,#2673,#2674));
#728=EDGE_LOOP('',(#2675));
#729=EDGE_LOOP('',(#2676,#2677,#2678,#2679));
#730=EDGE_LOOP('',(#2680,#2681,#2682,#2683,#2684,#2685));
#731=EDGE_LOOP('',(#2686,#2687,#2688,#2689,#2690,#2691,#2692));
#732=EDGE_LOOP('',(#2693,#2694,#2695,#2696));
#733=EDGE_LOOP('',(#2697,#2698,#2699,#2700,#2701,#2702));
#734=EDGE_LOOP('',(#2703));
#735=EDGE_LOOP('',(#2704,#2705,#2706,#2707));
#736=EDGE_LOOP('',(#2708,#2709,#2710,#2711));
#737=EDGE_LOOP('',(#2712,#2713,#2714,#2715));
#738=EDGE_LOOP('',(#2716,#2717,#2718,#2719));
#739=EDGE_LOOP('',(#2720,#2721,#2722,#2723));
#740=EDGE_LOOP('',(#2724,#2725,#2726,#2727,#2728,#2729));
#741=EDGE_LOOP('',(#2730,#2731,#2732,#2733));
#742=EDGE_LOOP('',(#2734,#2735,#2736,#2737));
#743=EDGE_LOOP('',(#2738,#2739,#2740,#2741,#2742,#2743,#2744,#2745,#2746,
#2747,#2748,#2749,#2750,#2751));
#744=EDGE_LOOP('',(#2752,#2753,#2754));
#745=EDGE_LOOP('',(#2755,#2756,#2757,#2758));
#746=EDGE_LOOP('',(#2759,#2760,#2761));
#747=EDGE_LOOP('',(#2762,#2763,#2764,#2765,#2766,#2767,#2768));
#748=EDGE_LOOP('',(#2769,#2770,#2771));
#749=EDGE_LOOP('',(#2772,#2773,#2774,#2775,#2776,#2777,#2778,#2779,#2780,
#2781,#2782,#2783));
#750=EDGE_LOOP('',(#2784,#2785,#2786));
#751=EDGE_LOOP('',(#2787,#2788,#2789,#2790,#2791,#2792,#2793,#2794,#2795,
#2796,#2797,#2798));
#752=EDGE_LOOP('',(#2799,#2800,#2801));
#753=EDGE_LOOP('',(#2802,#2803,#2804));
#754=EDGE_LOOP('',(#2805,#2806,#2807,#2808,#2809,#2810,#2811,#2812));
#755=EDGE_LOOP('',(#2813,#2814,#2815,#2816,#2817,#2818));
#756=EDGE_LOOP('',(#2819));
#757=EDGE_LOOP('',(#2820));
#758=EDGE_LOOP('',(#2821,#2822,#2823,#2824,#2825,#2826,#2827,#2828));
#759=EDGE_LOOP('',(#2829,#2830,#2831,#2832,#2833,#2834,#2835,#2836));
#760=EDGE_LOOP('',(#2837));
#761=EDGE_LOOP('',(#2838));
#762=EDGE_LOOP('',(#2839,#2840,#2841));
#763=EDGE_LOOP('',(#2842));
#764=EDGE_LOOP('',(#2843,#2844,#2845,#2846));
#765=EDGE_LOOP('',(#2847,#2848,#2849,#2850,#2851,#2852));
#766=EDGE_LOOP('',(#2853));
#767=EDGE_LOOP('',(#2854,#2855,#2856,#2857));
#768=EDGE_LOOP('',(#2858,#2859,#2860,#2861));
#769=EDGE_LOOP('',(#2862,#2863,#2864,#2865));
#770=EDGE_LOOP('',(#2866,#2867,#2868,#2869));
#771=EDGE_LOOP('',(#2870,#2871,#2872,#2873));
#772=EDGE_LOOP('',(#2874,#2875,#2876,#2877));
#773=EDGE_LOOP('',(#2878,#2879,#2880,#2881,#2882,#2883));
#774=EDGE_LOOP('',(#2884,#2885,#2886,#2887,#2888,#2889));
#775=EDGE_LOOP('',(#2890,#2891,#2892,#2893));
#776=B_SPLINE_CURVE_WITH_KNOTS('',3,(#3986,#3987,#3988,#3989,#3990,#3991,
#3992,#3993),.UNSPECIFIED.,.F.,.F.,(4,1,1,2,4),(0.,0.0563918385174562,0.0845877577761844,
0.140979596293641,0.142561500827732),.UNSPECIFIED.);
#777=B_SPLINE_CURVE_WITH_KNOTS('',3,(#3994,#3995,#3996,#3997,#3998,#3999,
#4000,#4001),.UNSPECIFIED.,.F.,.F.,(4,2,1,1,4),(-0.142561500827732,-0.140979596293641,
-0.0845877577761844,-0.0563918385174562,0.),.UNSPECIFIED.);
#778=B_SPLINE_CURVE_WITH_KNOTS('',3,(#4045,#4046,#4047,#4048,#4049,#4050,
#4051,#4052,#4053,#4054),.UNSPECIFIED.,.F.,.F.,(4,1,1,1,1,1,1,4),(-0.321443253816748,
-0.229602324156685,-0.183681859326654,-0.137761394496622,-0.0918409296665909,
-0.0459204648365595,-0.0229602324215438,-6.52812372066761E-12),
 .UNSPECIFIED.);
#779=B_SPLINE_CURVE_WITH_KNOTS('',3,(#4055,#4056,#4057,#4058,#4059,#4060,
#4061,#4062,#4063,#4064),.UNSPECIFIED.,.F.,.F.,(4,1,1,1,1,1,1,4),(6.52812372066761E-12,
0.0229602324215438,0.0459204648365595,0.0918409296665909,0.137761394496622,
0.183681859326654,0.229602324156685,0.321443253816748),.UNSPECIFIED.);
#780=B_SPLINE_CURVE_WITH_KNOTS('',3,(#4083,#4084,#4085,#4086,#4087,#4088,
#4089,#4090,#4091,#4092),.UNSPECIFIED.,.F.,.F.,(4,2,2,2,4),(0.,0.0458005898221201,
0.194356912641286,0.236924886176821,0.292540097273159),.UNSPECIFIED.);
#781=B_SPLINE_CURVE_WITH_KNOTS('',3,(#4093,#4094,#4095,#4096),
 .UNSPECIFIED.,.F.,.F.,(4,4),(-0.107788235641162,0.),.UNSPECIFIED.);
#782=B_SPLINE_CURVE_WITH_KNOTS('',3,(#4097,#4098,#4099,#4100),
 .UNSPECIFIED.,.F.,.F.,(4,4),(0.,0.0107052205416526),.UNSPECIFIED.);
#783=B_SPLINE_CURVE_WITH_KNOTS('',3,(#4123,#4124,#4125,#4126,#4127),
 .UNSPECIFIED.,.F.,.F.,(4,1,4),(-1.14633521279769,-0.655048693027251,2.26037336200637E-16),
 .UNSPECIFIED.);
#784=B_SPLINE_CURVE_WITH_KNOTS('',3,(#4145,#4146,#4147,#4148,#4149,#4150,
#4151,#4152,#4153,#4154,#4155,#4156,#4157),.UNSPECIFIED.,.F.,.F.,(4,3,3,
3,4),(-0.0118860555247923,-0.0105227279546143,-0.00821327368714048,-0.00791730349986894,
-0.00669557030264819),.UNSPECIFIED.);
#785=B_SPLINE_CURVE_WITH_KNOTS('',3,(#4160,#4161,#4162,#4163),
 .UNSPECIFIED.,.F.,.F.,(4,4),(-0.365836719497873,-3.04336661288205E-18),
 .UNSPECIFIED.);
#786=B_SPLINE_CURVE_WITH_KNOTS('',3,(#4192,#4193,#4194,#4195,#4196,#4197),
 .UNSPECIFIED.,.F.,.F.,(4,2,4),(-0.00672980698391912,0.,0.00240213750114515),
 .UNSPECIFIED.);
#787=B_SPLINE_CURVE_WITH_KNOTS('',3,(#4198,#4199,#4200,#4201,#4202,#4203),
 .UNSPECIFIED.,.F.,.F.,(4,2,4),(-0.00240213750114515,0.,0.00672980698391912),
 .UNSPECIFIED.);
#788=B_SPLINE_CURVE_WITH_KNOTS('',3,(#4229,#4230,#4231,#4232,#4233,#4234,
#4235,#4236,#4237,#4238,#4239,#4240),.UNSPECIFIED.,.F.,.F.,(4,2,2,2,2,4),
(0.116437440896101,0.245284352406084,0.257152033846781,0.263468623558127,
0.269427444761033,0.272690804415175),.UNSPECIFIED.);
#789=B_SPLINE_CURVE_WITH_KNOTS('',3,(#4242,#4243,#4244,#4245,#4246,#4247),
 .UNSPECIFIED.,.F.,.F.,(4,1,1,4),(1.49561396216143E-13,0.184605464192092,
0.307675773653387,0.430746083114681),.UNSPECIFIED.);
#790=B_SPLINE_CURVE_WITH_KNOTS('',3,(#4273,#4274,#4275,#4276,#4277),
 .UNSPECIFIED.,.F.,.F.,(4,1,4),(-2.18741535666171,-1.15950195837336,-0.388566909657092),
 .UNSPECIFIED.);
#791=B_SPLINE_CURVE_WITH_KNOTS('',3,(#4280,#4281,#4282,#4283,#4284),
 .UNSPECIFIED.,.F.,.F.,(4,1,4),(0.388566909657092,1.15950195837336,2.18741535666171),
 .UNSPECIFIED.);
#792=B_SPLINE_CURVE_WITH_KNOTS('',3,(#4302,#4303,#4304,#4305),
 .UNSPECIFIED.,.F.,.F.,(4,4),(0.0850903597767178,0.134614906018625),
 .UNSPECIFIED.);
#793=B_SPLINE_CURVE_WITH_KNOTS('',3,(#4306,#4307,#4308,#4309),
 .UNSPECIFIED.,.F.,.F.,(4,4),(4.34361532278477E-14,0.388569192421192),
 .UNSPECIFIED.);
#794=B_SPLINE_CURVE_WITH_KNOTS('',3,(#4310,#4311,#4312,#4313,#4314,#4315,
#4316,#4317,#4318,#4319,#4320,#4321,#4322,#4323,#4324,#4325,#4326,#4327,
#4328,#4329,#4330,#4331,#4332,#4333,#4334,#4335,#4336,#4337,#4338,#4339,
#4340,#4341,#4342,#4343),.UNSPECIFIED.,.F.,.F.,(4,3,3,3,3,3,3,3,3,3,3,4),
(0.,0.0369411893582629,0.0726481513739687,0.106506140002124,0.127625667508618,
0.154812512591992,0.181273645753812,0.207263965255175,0.233254284756538,
0.249290394247845,0.265076958171392,0.277550788057522),.UNSPECIFIED.);
#795=B_SPLINE_CURVE_WITH_KNOTS('',3,(#4385,#4386,#4387,#4388,#4389,#4390),
 .UNSPECIFIED.,.F.,.F.,(4,2,4),(-0.796526151426747,-0.794408544162051,-0.668523687147793),
 .UNSPECIFIED.);
#796=B_SPLINE_CURVE_WITH_KNOTS('',3,(#4391,#4392,#4393,#4394,#4395,#4396,
#4397,#4398,#4399),.UNSPECIFIED.,.F.,.F.,(4,1,1,1,1,1,4),(-1.92667596982879,
-1.8387273893688,-1.70571562207501,-1.57270385478123,-1.50619797113433,
-1.47294502931089,-1.43969208748744),.UNSPECIFIED.);
#797=B_SPLINE_CURVE_WITH_KNOTS('',3,(#4401,#4402,#4403,#4404,#4405,#4406,
#4407,#4408,#4409,#4410,#4411,#4412,#4413,#4414,#4415,#4416),
 .UNSPECIFIED.,.F.,.F.,(4,3,3,3,3,4),(0.127937290843435,0.129335299748999,
0.131402185769859,0.132435628780288,0.132952350285503,0.133469071790476),
 .UNSPECIFIED.);
#798=B_SPLINE_CURVE_WITH_KNOTS('',3,(#4417,#4418,#4419,#4420,#4421,#4422),
 .UNSPECIFIED.,.F.,.F.,(4,2,4),(1.42212968156995E-5,0.00575569684186466,
0.00595778653584839),.UNSPECIFIED.);
#799=B_SPLINE_CURVE_WITH_KNOTS('',3,(#4425,#4426,#4427,#4428),
 .UNSPECIFIED.,.F.,.F.,(4,4),(-1.73061033181592,-1.63432126247764),
 .UNSPECIFIED.);
#800=B_SPLINE_CURVE_WITH_KNOTS('',3,(#4459,#4460,#4461,#4462),
 .UNSPECIFIED.,.F.,.F.,(4,4),(1.66808879679669,1.73061033181592),
 .UNSPECIFIED.);
#801=B_SPLINE_CURVE_WITH_KNOTS('',3,(#4492,#4493,#4494,#4495,#4496,#4497),
 .UNSPECIFIED.,.F.,.F.,(4,2,4),(-0.295678124966012,0.,0.00221201734307575),
 .UNSPECIFIED.);
#802=B_SPLINE_CURVE_WITH_KNOTS('',3,(#4498,#4499,#4500,#4501,#4502,#4503),
 .UNSPECIFIED.,.F.,.F.,(4,2,4),(-0.00221201734307575,0.,0.295678124966012),
 .UNSPECIFIED.);
#803=B_SPLINE_CURVE_WITH_KNOTS('',3,(#4531,#4532,#4533,#4534,#4535,#4536),
 .UNSPECIFIED.,.F.,.F.,(4,1,1,4),(-1.84388806143533,-0.790237740615143,
-0.263412580205051,-5.3190101396163E-15),.UNSPECIFIED.);
#804=B_SPLINE_CURVE_WITH_KNOTS('',3,(#4537,#4538,#4539,#4540,#4541,#4542),
 .UNSPECIFIED.,.F.,.F.,(4,1,1,4),(5.3190101396163E-15,0.263412580205051,
0.790237740615143,1.84388806143533),.UNSPECIFIED.);
#805=B_SPLINE_CURVE_WITH_KNOTS('',3,(#4562,#4563,#4564,#4565),
 .UNSPECIFIED.,.F.,.F.,(4,4),(-0.130585913961742,-1.62804335849028E-16),
 .UNSPECIFIED.);
#806=B_SPLINE_CURVE_WITH_KNOTS('',3,(#4566,#4567,#4568,#4569),
 .UNSPECIFIED.,.F.,.F.,(4,4),(1.62804335849028E-16,0.130585913961742),
 .UNSPECIFIED.);
#807=B_SPLINE_CURVE_WITH_KNOTS('',3,(#4589,#4590,#4591,#4592),
 .UNSPECIFIED.,.F.,.F.,(4,4),(-0.211963920776209,0.),.UNSPECIFIED.);
#808=B_SPLINE_CURVE_WITH_KNOTS('',3,(#4593,#4594,#4595,#4596),
 .UNSPECIFIED.,.F.,.F.,(4,4),(0.,0.211963920776209),.UNSPECIFIED.);
#809=B_SPLINE_CURVE_WITH_KNOTS('',3,(#4636,#4637,#4638,#4639,#4640,#4641,
#4642,#4643,#4644),.UNSPECIFIED.,.F.,.F.,(4,1,1,1,1,1,4),(-0.25762295151813,
-0.230020492426905,-0.220819672729829,-0.184016393941528,-0.147213115153228,
-0.0736065575766256,-2.36403012353173E-14),.UNSPECIFIED.);
#810=B_SPLINE_CURVE_WITH_KNOTS('',3,(#4645,#4646,#4647,#4648,#4649,#4650,
#4651,#4652,#4653),.UNSPECIFIED.,.F.,.F.,(4,1,1,1,1,1,4),(2.36403012353173E-14,
0.0736065575766256,0.147213115153228,0.184016393941528,0.220819672729829,
0.230020492426905,0.25762295151813),.UNSPECIFIED.);
#811=B_SPLINE_CURVE_WITH_KNOTS('',3,(#4685,#4686,#4687,#4688,#4689,#4690,
#4691),.UNSPECIFIED.,.F.,.F.,(4,1,1,1,4),(-1.04051633159303,-0.743225951137891,
-0.445935570682755,-0.222967785341403,-5.1271094648031E-14),
 .UNSPECIFIED.);
#812=B_SPLINE_CURVE_WITH_KNOTS('',3,(#4692,#4693,#4694,#4695,#4696,#4697,
#4698),.UNSPECIFIED.,.F.,.F.,(4,1,1,1,4),(5.1271094648031E-14,0.222967785341403,
0.445935570682755,0.743225951137891,1.04051633159303),.UNSPECIFIED.);
#813=B_SPLINE_CURVE_WITH_KNOTS('',3,(#5182,#5183,#5184,#5185,#5186,#5187,
#5188,#5189,#5190,#5191,#5192,#5193,#5194,#5195,#5196,#5197,#5198,#5199,
#5200,#5201,#5202,#5203,#5204,#5205,#5206,#5207,#5208,#5209,#5210,#5211,
#5212,#5213,#5214,#5215,#5216,#5217,#5218,#5219,#5220,#5221,#5222,#5223,
#5224,#5225,#5226,#5227,#5228,#5229,#5230,#5231,#5232,#5233,#5234,#5235,
#5236,#5237,#5238,#5239,#5240,#5241,#5242,#5243,#5244,#5245,#5246,#5247,
#5248,#5249,#5250,#5251,#5252,#5253,#5254,#5255,#5256,#5257,#5258,#5259,
#5260,#5261,#5262,#5263,#5264,#5265,#5266,#5267,#5268,#5269,#5270,#5271,
#5272,#5273,#5274,#5275,#5276,#5277,#5278,#5279,#5280,#5281,#5282,#5283,
#5284,#5285,#5286,#5287,#5288,#5289,#5290,#5291,#5292,#5293,#5294,#5295,
#5296,#5297,#5298,#5299,#5300,#5301),.UNSPECIFIED.,.F.,.F.,(4,1,1,1,1,1,
1,1,1,1,1,1,1,1,1,1,1,1,1,1,1,1,1,1,1,1,1,1,1,1,1,1,1,1,1,1,1,1,1,1,1,1,
1,1,1,1,1,1,1,1,1,1,1,1,1,1,1,1,1,1,1,1,1,1,1,1,1,1,1,1,1,1,1,1,1,1,1,1,
1,1,1,1,1,1,1,1,1,1,1,1,1,1,1,1,1,1,1,1,1,1,1,1,1,1,1,1,1,1,1,1,1,1,1,1,
1,1,1,4),(-0.710801718772108,-0.685415943101702,-0.660030167431297,-0.653683723513696,
-0.647337279596094,-0.640990835678493,-0.639404224699093,-0.637817613719692,
-0.634644391760892,-0.633057780781491,-0.632264475291791,-0.631471169802091,
-0.629884558822691,-0.62829794784329,-0.628099621470865,-0.628000458284653,
-0.62790129509844,-0.627702968726015,-0.62750464235359,-0.627306315981165,
-0.627207152794953,-0.62710798960874,-0.626909663236315,-0.62671133686389,
-0.626513010491465,-0.62631468411904,-0.62591803137419,-0.625719705001765,
-0.625620541815552,-0.62552137862934,-0.625323052256915,-0.62512472588449,
-0.62472807313964,-0.624529746767215,-0.62433142039479,-0.623538114905089,
-0.623488533311983,-0.623438951718877,-0.623339788532664,-0.623141462160239,
-0.622744809415389,-0.622348156670539,-0.622149830298114,-0.621951503925689,
-0.618778281966888,-0.615605060008088,-0.612431838049287,-0.609258616090486,
-0.60920903449738,-0.609159452904274,-0.609109871311168,-0.609060289718061,
-0.608961126531849,-0.608911544938743,-0.608861963345636,-0.608465310600786,
-0.608068657855936,-0.607672005111086,-0.607275352366236,-0.606878699621386,
-0.606085394131686,-0.605688741386835,-0.605589578200623,-0.60549041501441,
-0.605391251828198,-0.605292088641985,-0.604498783152285,-0.604102130407435,
-0.60390380403501,-0.603705477662585,-0.603308824917735,-0.602912172172885,
-0.601325561193485,-0.600532255703784,-0.600135602958934,-0.599738950214084,
-0.596565728255284,-0.594979117275883,-0.593392506296483,-0.591805895317082,
-0.590219284337682,-0.588632673358282,-0.587046062378881,-0.585459451399481,
-0.584666145909781,-0.584269493164931,-0.584071166792506,-0.583872840420081,
-0.577526396502479,-0.574353174543679,-0.571179952584878,-0.564833508667277,
-0.558487064749675,-0.545794176914473,-0.53310128907927,-0.507715513408865,
-0.482329737738459,-0.469636849903256,-0.456943962068054,-0.431558186397648,
-0.418865298562446,-0.406172410727243,-0.380786635056838,-0.355400859386432,
-0.330015083716027,-0.304629308045621,-0.279243532375216,-0.25385775670481,
-0.228471981034405,-0.203086205364,-0.177700429693594,-0.152314654023189,
-0.126928878352783,-0.101543102682378,-0.0761573270119725,-0.0507715513415671,
-0.0253857756711617,-7.56303374867473E-13),.UNSPECIFIED.);
#814=B_SPLINE_CURVE_WITH_KNOTS('',3,(#5302,#5303,#5304,#5305,#5306,#5307,
#5308,#5309,#5310,#5311,#5312,#5313,#5314,#5315,#5316,#5317,#5318,#5319,
#5320,#5321,#5322,#5323,#5324,#5325,#5326,#5327,#5328,#5329,#5330,#5331,
#5332,#5333,#5334,#5335,#5336,#5337,#5338,#5339,#5340,#5341,#5342,#5343,
#5344,#5345,#5346,#5347,#5348,#5349,#5350,#5351,#5352,#5353,#5354,#5355,
#5356,#5357,#5358,#5359,#5360,#5361,#5362,#5363,#5364,#5365,#5366,#5367,
#5368,#5369,#5370,#5371,#5372,#5373,#5374,#5375,#5376,#5377,#5378,#5379,
#5380,#5381,#5382,#5383,#5384,#5385,#5386,#5387,#5388,#5389,#5390,#5391,
#5392,#5393,#5394,#5395,#5396,#5397,#5398,#5399,#5400,#5401,#5402,#5403,
#5404,#5405,#5406,#5407,#5408,#5409,#5410,#5411,#5412,#5413,#5414,#5415,
#5416,#5417,#5418,#5419,#5420,#5421),.UNSPECIFIED.,.F.,.F.,(4,1,1,1,1,1,
1,1,1,1,1,1,1,1,1,1,1,1,1,1,1,1,1,1,1,1,1,1,1,1,1,1,1,1,1,1,1,1,1,1,1,1,
1,1,1,1,1,1,1,1,1,1,1,1,1,1,1,1,1,1,1,1,1,1,1,1,1,1,1,1,1,1,1,1,1,1,1,1,
1,1,1,1,1,1,1,1,1,1,1,1,1,1,1,1,1,1,1,1,1,1,1,1,1,1,1,1,1,1,1,1,1,1,1,1,
1,1,1,4),(7.56303374867473E-13,0.0253857756711617,0.0507715513415671,0.0761573270119725,
0.101543102682378,0.126928878352783,0.152314654023189,0.177700429693594,
0.203086205364,0.228471981034405,0.25385775670481,0.279243532375216,0.304629308045621,
0.330015083716027,0.355400859386432,0.380786635056838,0.406172410727243,
0.418865298562446,0.431558186397648,0.456943962068054,0.469636849903256,
0.482329737738459,0.507715513408865,0.53310128907927,0.545794176914473,
0.558487064749675,0.564833508667277,0.571179952584878,0.574353174543679,
0.577526396502479,0.583872840420081,0.584071166792506,0.584269493164931,
0.584666145909781,0.585459451399481,0.587046062378881,0.588632673358282,
0.590219284337682,0.591805895317082,0.593392506296483,0.594979117275883,
0.596565728255284,0.599738950214084,0.600135602958934,0.600532255703784,
0.601325561193485,0.602912172172885,0.603308824917735,0.603705477662585,
0.60390380403501,0.604102130407435,0.604498783152285,0.605292088641985,
0.605391251828198,0.60549041501441,0.605589578200623,0.605688741386835,
0.606085394131686,0.606878699621386,0.607275352366236,0.607672005111086,
0.608068657855936,0.608465310600786,0.608861963345636,0.608911544938743,
0.608961126531849,0.609060289718061,0.609109871311168,0.609159452904274,
0.60920903449738,0.609258616090486,0.612431838049287,0.615605060008088,
0.618778281966888,0.621951503925689,0.622149830298114,0.622348156670539,
0.622744809415389,0.623141462160239,0.623339788532664,0.623438951718877,
0.623488533311983,0.623538114905089,0.62433142039479,0.624529746767215,
0.62472807313964,0.62512472588449,0.625323052256915,0.62552137862934,0.625620541815552,
0.625719705001765,0.62591803137419,0.62631468411904,0.626513010491465,0.62671133686389,
0.626909663236315,0.62710798960874,0.627207152794953,0.627306315981165,
0.62750464235359,0.627702968726015,0.62790129509844,0.628000458284653,0.628099621470865,
0.62829794784329,0.629884558822691,0.631471169802091,0.632264475291791,
0.633057780781491,0.634644391760892,0.637817613719692,0.639404224699093,
0.640990835678493,0.647337279596094,0.653683723513696,0.660030167431297,
0.685415943101702,0.710801718772108),.UNSPECIFIED.);
#815=B_SPLINE_CURVE_WITH_KNOTS('',3,(#5447,#5448,#5449,#5450,#5451,#5452),
 .UNSPECIFIED.,.F.,.F.,(4,2,4),(5.333821684213E-14,0.410154764077673,0.412632881501992),
 .UNSPECIFIED.);
#816=B_SPLINE_CURVE_WITH_KNOTS('',3,(#5453,#5454,#5455,#5456,#5457,#5458),
 .UNSPECIFIED.,.F.,.F.,(4,2,4),(-0.412632881501992,-0.410154764077673,-5.333821684213E-14),
 .UNSPECIFIED.);
#817=B_SPLINE_CURVE_WITH_KNOTS('',3,(#5508,#5509,#5510,#5511),
 .UNSPECIFIED.,.F.,.F.,(4,4),(-2.91746444672701,-2.16517273024767),
 .UNSPECIFIED.);
#818=B_SPLINE_CURVE_WITH_KNOTS('',3,(#5514,#5515,#5516,#5517,#5518,#5519,
#5520),.UNSPECIFIED.,.F.,.F.,(4,1,1,1,4),(2.16517273024767,2.96406818560924,
3.36351591329003,4.1624113686516,4.45681148869131),.UNSPECIFIED.);
#819=B_SPLINE_CURVE_WITH_KNOTS('',3,(#5558,#5559,#5560,#5561),
 .UNSPECIFIED.,.F.,.F.,(4,4),(-2.68554124750685,-2.54166235671831),
 .UNSPECIFIED.);
#820=B_SPLINE_CURVE_WITH_KNOTS('',3,(#5562,#5563,#5564,#5565),
 .UNSPECIFIED.,.F.,.F.,(4,4),(2.54166235671831,2.68554124750685),
 .UNSPECIFIED.);
#821=B_SPLINE_CURVE_WITH_KNOTS('',3,(#5594,#5595,#5596,#5597,#5598),
 .UNSPECIFIED.,.F.,.F.,(4,1,4),(-1.70761954990247,-0.975782599944268,0.),
 .UNSPECIFIED.);
#822=B_SPLINE_CURVE_WITH_KNOTS('',3,(#5599,#5600,#5601,#5602,#5603),
 .UNSPECIFIED.,.F.,.F.,(4,1,4),(0.,0.975782599944268,1.70761954990247),
 .UNSPECIFIED.);
#823=B_SPLINE_CURVE_WITH_KNOTS('',3,(#5622,#5623,#5624,#5625,#5626,#5627,
#5628,#5629),.UNSPECIFIED.,.F.,.F.,(4,2,2,4),(-1.0428503344312,-0.660578915833447,
-0.30335371903193,0.),.UNSPECIFIED.);
#824=B_SPLINE_CURVE_WITH_KNOTS('',3,(#5630,#5631,#5632,#5633),
 .UNSPECIFIED.,.F.,.F.,(4,4),(2.85000000000007,3.50000000000007),
 .UNSPECIFIED.);
#825=B_SPLINE_CURVE_WITH_KNOTS('',3,(#5634,#5635,#5636,#5637),
 .UNSPECIFIED.,.F.,.F.,(4,4),(-3.50000000000007,-3.26808239930154),
 .UNSPECIFIED.);
#826=B_SPLINE_CURVE_WITH_KNOTS('',3,(#5646,#5647,#5648,#5649,#5650,#5651,
#5652),.UNSPECIFIED.,.F.,.F.,(4,3,4),(0.62478503792494,0.673050471723696,
0.677093271328102),.UNSPECIFIED.);
#827=B_SPLINE_CURVE_WITH_KNOTS('',3,(#5677,#5678,#5679,#5680,#5681),
 .UNSPECIFIED.,.F.,.F.,(4,1,4),(-0.212501963283099,-0.0910722699784712,
0.),.UNSPECIFIED.);
#828=B_SPLINE_CURVE_WITH_KNOTS('',3,(#5701,#5702,#5703,#5704),
 .UNSPECIFIED.,.F.,.F.,(4,4),(-0.957535347605286,-0.224161547326979),
 .UNSPECIFIED.);
#829=B_SPLINE_CURVE_WITH_KNOTS('',3,(#5721,#5722,#5723,#5724),
 .UNSPECIFIED.,.F.,.F.,(4,4),(-1.19677210781013,-0.733377607005848),
 .UNSPECIFIED.);
#830=B_SPLINE_CURVE_WITH_KNOTS('',3,(#5729,#5730,#5731,#5732),
 .UNSPECIFIED.,.F.,.F.,(4,4),(0.0198029890607632,0.675907495452547),
 .UNSPECIFIED.);
#831=B_SPLINE_CURVE_WITH_KNOTS('',3,(#5737,#5738,#5739,#5740,#5741,#5742),
 .UNSPECIFIED.,.F.,.F.,(4,2,4),(-0.000964831648833855,0.,0.277347329372165),
 .UNSPECIFIED.);
#832=B_SPLINE_CURVE_WITH_KNOTS('',3,(#5767,#5768,#5769,#5770),
 .UNSPECIFIED.,.F.,.F.,(4,4),(-0.671388220031078,2.71857724873662E-13),
 .UNSPECIFIED.);
#833=B_SPLINE_CURVE_WITH_KNOTS('',3,(#5773,#5774,#5775,#5776),
 .UNSPECIFIED.,.F.,.F.,(4,4),(0.196307056079753,0.216331245938378),
 .UNSPECIFIED.);
#834=B_SPLINE_CURVE_WITH_KNOTS('',3,(#5826,#5827,#5828,#5829),
 .UNSPECIFIED.,.F.,.F.,(4,4),(1.39124748347162,1.87598221997603),
 .UNSPECIFIED.);
#835=B_SPLINE_CURVE_WITH_KNOTS('',3,(#5830,#5831,#5832,#5833),
 .UNSPECIFIED.,.F.,.F.,(4,4),(-1.87598221997603,-1.39124748347162),
 .UNSPECIFIED.);
#836=B_SPLINE_CURVE_WITH_KNOTS('',3,(#5860,#5861,#5862,#5863,#5864),
 .UNSPECIFIED.,.F.,.F.,(4,1,4),(-1.41239696227381,-0.605312983831631,0.),
 .UNSPECIFIED.);
#837=B_SPLINE_CURVE_WITH_KNOTS('',3,(#5867,#5868,#5869,#5870,#5871),
 .UNSPECIFIED.,.F.,.F.,(4,1,4),(0.,0.605312983831631,1.41239696227381),
 .UNSPECIFIED.);
#838=B_SPLINE_CURVE_WITH_KNOTS('',3,(#5894,#5895,#5896,#5897,#5898,#5899,
#5900,#5901),.UNSPECIFIED.,.F.,.F.,(4,2,2,4),(0.,0.256734252776687,0.567005659143798,
0.967031769793447),.UNSPECIFIED.);
#839=B_SPLINE_CURVE_WITH_KNOTS('',3,(#5902,#5903,#5904,#5905),
 .UNSPECIFIED.,.F.,.F.,(4,4),(3.25320591667425,3.5),.UNSPECIFIED.);
#840=B_SPLINE_CURVE_WITH_KNOTS('',3,(#5906,#5907,#5908,#5909),
 .UNSPECIFIED.,.F.,.F.,(4,4),(-3.5,-2.85),.UNSPECIFIED.);
#841=B_SPLINE_CURVE_WITH_KNOTS('',3,(#5941,#5942,#5943,#5944),
 .UNSPECIFIED.,.F.,.F.,(4,4),(-1.96741664699035,-1.50001422280527),
 .UNSPECIFIED.);
#842=B_SPLINE_CURVE_WITH_KNOTS('',3,(#5946,#5947,#5948,#5949,#5950,#5951,
#5952,#5953,#5954,#5955,#5956,#5957,#5958,#5959,#5960,#5961,#5962,#5963,
#5964,#5965,#5966,#5967,#5968,#5969,#5970,#5971,#5972,#5973,#5974,#5975,
#5976,#5977,#5978,#5979,#5980,#5981,#5982,#5983,#5984,#5985,#5986,#5987,
#5988,#5989,#5990,#5991,#5992,#5993,#5994,#5995,#5996,#5997,#5998,#5999,
#6000),.UNSPECIFIED.,.F.,.F.,(4,3,3,3,3,3,3,3,3,3,3,3,3,3,3,3,3,3,4),(6.42987782466659E-11,
0.107367970243374,0.21967707024856,0.32685342574062,0.426524404532606,0.51973208813883,
0.607817474182024,0.692610429540909,0.776019997724679,0.85824361802927,
0.939362816531662,1.02167332771374,1.10609863263269,1.19293156175704,1.28247988068907,
1.37624114729934,1.47302158757798,1.57516756360251,1.58422273800959),
 .UNSPECIFIED.);
#843=B_SPLINE_CURVE_WITH_KNOTS('',3,(#6002,#6003,#6004,#6005,#6006,#6007,
#6008,#6009),.UNSPECIFIED.,.F.,.F.,(4,2,2,4),(-1.99850239976074,-1.99729609778417,
-1.69756153489532,-1.53648254256809),.UNSPECIFIED.);
#844=B_SPLINE_CURVE_WITH_KNOTS('',3,(#6011,#6012,#6013,#6014,#6015,#6016,
#6017,#6018,#6019,#6020,#6021,#6022,#6023,#6024,#6025,#6026),
 .UNSPECIFIED.,.F.,.F.,(4,2,2,2,2,2,2,4),(-6.67595708016838,-4.94715536832948,
-3.29693590756374,-2.46396754673384,-1.90072774750648,-1.0018619929495,
0.,0.00403206153614326),.UNSPECIFIED.);
#845=B_SPLINE_CURVE_WITH_KNOTS('',3,(#6028,#6029,#6030,#6031,#6032,#6033),
 .UNSPECIFIED.,.F.,.F.,(4,2,4),(0.,1.56686690810765,3.13247842762991),
 .UNSPECIFIED.);
#846=B_SPLINE_CURVE_WITH_KNOTS('',3,(#6036,#6037,#6038,#6039,#6040,#6041,
#6042,#6043,#6044,#6045,#6046,#6047,#6048,#6049,#6050,#6051,#6052,#6053,
#6054),.UNSPECIFIED.,.F.,.F.,(4,3,3,3,3,3,4),(0.0511917803715746,0.263998187548934,
0.455597744299259,0.627859485949422,0.79192143310797,0.946375855246302,
1.09270081195556),.UNSPECIFIED.);
#847=B_SPLINE_CURVE_WITH_KNOTS('',3,(#6098,#6099,#6100,#6101,#6102),
 .UNSPECIFIED.,.F.,.F.,(4,1,4),(-3.42521239860231,-2.53456565815031,-1.86658060281131),
 .UNSPECIFIED.);
#848=B_SPLINE_CURVE_WITH_KNOTS('',3,(#6104,#6105,#6106,#6107,#6108),
 .UNSPECIFIED.,.F.,.F.,(4,1,4),(-0.422532039053398,-0.22631753400137,0.),
 .UNSPECIFIED.);
#849=B_SPLINE_CURVE_WITH_KNOTS('',3,(#6111,#6112,#6113,#6114,#6115,#6116,
#6117,#6118,#6119,#6120,#6121,#6122),.UNSPECIFIED.,.F.,.F.,(4,2,2,2,2,4),
(0.,0.270140568447322,0.381330445291397,0.460209465458011,0.495010298270471,
0.533141684967269),.UNSPECIFIED.);
#850=B_SPLINE_CURVE_WITH_KNOTS('',3,(#6167,#6168,#6169,#6170,#6171,#6172,
#6173,#6174,#6175,#6176),.UNSPECIFIED.,.F.,.F.,(4,1,1,1,1,2,4),(0.,0.159376912311081,
0.239065368466621,0.278909596544391,0.318753824622161,0.398442280777701,
0.400713522082083),.UNSPECIFIED.);
#851=B_SPLINE_CURVE_WITH_KNOTS('',3,(#6177,#6178,#6179,#6180,#6181,#6182,
#6183,#6184,#6185,#6186),.UNSPECIFIED.,.F.,.F.,(4,2,1,1,1,1,4),(-0.400713522082083,
-0.398442280777701,-0.318753824622161,-0.278909596544391,-0.239065368466621,
-0.159376912311081,0.),.UNSPECIFIED.);
#852=B_SPLINE_CURVE_WITH_KNOTS('',3,(#6211,#6212,#6213,#6214),
 .UNSPECIFIED.,.F.,.F.,(4,4),(-0.0950479028979707,0.),.UNSPECIFIED.);
#853=B_SPLINE_CURVE_WITH_KNOTS('',3,(#6217,#6218,#6219,#6220),
 .UNSPECIFIED.,.F.,.F.,(4,4),(0.,0.0950479028979707),.UNSPECIFIED.);
#854=B_SPLINE_CURVE_WITH_KNOTS('',3,(#6261,#6262,#6263,#6264,#6265,#6266,
#6267,#6268),.UNSPECIFIED.,.F.,.F.,(4,1,1,1,1,4),(-0.192364828291626,-0.137403448779733,
-0.0824420692678399,-0.0549613795118932,-0.0274806897559466,0.),
 .UNSPECIFIED.);
#855=B_SPLINE_CURVE_WITH_KNOTS('',3,(#6269,#6270,#6271,#6272,#6273,#6274,
#6275,#6276),.UNSPECIFIED.,.F.,.F.,(4,1,1,1,1,4),(0.,0.0274806897559466,
0.0549613795118932,0.0824420692678399,0.137403448779733,0.192364828291626),
 .UNSPECIFIED.);
#856=B_SPLINE_CURVE_WITH_KNOTS('',3,(#6300,#6301,#6302,#6303),
 .UNSPECIFIED.,.F.,.F.,(4,4),(-0.504834719547951,0.),.UNSPECIFIED.);
#857=B_SPLINE_CURVE_WITH_KNOTS('',3,(#6304,#6305,#6306,#6307),
 .UNSPECIFIED.,.F.,.F.,(4,4),(0.,0.504834719547951),.UNSPECIFIED.);
#858=B_SPLINE_CURVE_WITH_KNOTS('',3,(#6336,#6337,#6338,#6339,#6340),
 .UNSPECIFIED.,.F.,.F.,(4,1,4),(-1.0230347366033,-0.584591278059027,0.),
 .UNSPECIFIED.);
#859=B_SPLINE_CURVE_WITH_KNOTS('',3,(#6341,#6342,#6343,#6344,#6345),
 .UNSPECIFIED.,.F.,.F.,(4,1,4),(0.,0.584591278059027,1.0230347366033),
 .UNSPECIFIED.);
#860=B_SPLINE_CURVE_WITH_KNOTS('',3,(#6368,#6369,#6370,#6371,#6372,#6373,
#6374,#6375,#6376,#6377,#6378,#6379,#6380,#6381,#6382,#6383,#6384,#6385,
#6386,#6387,#6388,#6389,#6390,#6391,#6392,#6393,#6394,#6395,#6396,#6397,
#6398,#6399,#6400,#6401,#6402,#6403,#6404),.UNSPECIFIED.,.F.,.F.,(4,3,3,
3,3,3,3,3,3,3,3,3,4),(-0.633142503648261,-0.571324825419174,-0.542723910966839,
-0.481210053027137,-0.418650826249362,-0.354477224114189,-0.329115867277405,
-0.254511255059772,-0.177231118536044,-0.098444901732217,-0.0177804391878522,
0.,0.00150715845092966),.UNSPECIFIED.);
#861=B_SPLINE_CURVE_WITH_KNOTS('',3,(#6405,#6406,#6407,#6408),
 .UNSPECIFIED.,.F.,.F.,(4,4),(-0.837280149050687,0.),.UNSPECIFIED.);
#862=B_SPLINE_CURVE_WITH_KNOTS('',3,(#6410,#6411,#6412,#6413),
 .UNSPECIFIED.,.F.,.F.,(4,4),(0.,0.292621612434508),.UNSPECIFIED.);
#863=B_SPLINE_CURVE_WITH_KNOTS('',3,(#6414,#6415,#6416,#6417),
 .UNSPECIFIED.,.F.,.F.,(4,4),(0.,0.301529575415771),.UNSPECIFIED.);
#864=B_SPLINE_CURVE_WITH_KNOTS('',3,(#6426,#6427,#6428,#6429,#6430,#6431,
#6432,#6433),.UNSPECIFIED.,.F.,.F.,(4,2,2,4),(-0.424770052921034,-0.423307943375299,
-0.125050781981853,0.),.UNSPECIFIED.);
#865=B_SPLINE_CURVE_WITH_KNOTS('',3,(#6434,#6435,#6436,#6437,#6438,#6439,
#6440,#6441,#6442,#6443,#6444,#6445,#6446,#6447,#6448,#6449),
 .UNSPECIFIED.,.F.,.F.,(4,3,3,3,3,4),(-0.697440323656893,-0.654853814962655,
-0.610948954460486,-0.591670954876129,-0.543710072419586,-0.518959230838229),
 .UNSPECIFIED.);
#866=B_SPLINE_CURVE_WITH_KNOTS('',3,(#6452,#6453,#6454,#6455),
 .UNSPECIFIED.,.F.,.F.,(4,4),(0.,0.0921486766121861),.UNSPECIFIED.);
#867=B_SPLINE_CURVE_WITH_KNOTS('',3,(#6457,#6458,#6459,#6460,#6461),
 .UNSPECIFIED.,.F.,.F.,(4,1,4),(2.04221883336722E-10,0.130107755231528,
0.260215510463057),.UNSPECIFIED.);
#868=B_SPLINE_CURVE_WITH_KNOTS('',3,(#6506,#6507,#6508,#6509),
 .UNSPECIFIED.,.F.,.F.,(4,4),(-0.0850132999252162,0.),.UNSPECIFIED.);
#869=B_SPLINE_CURVE_WITH_KNOTS('',3,(#6532,#6533,#6534,#6535,#6536),
 .UNSPECIFIED.,.F.,.F.,(4,1,4),(-7.67531175543199E-15,0.394864030614554,
0.921349404767304),.UNSPECIFIED.);
#870=B_SPLINE_CURVE_WITH_KNOTS('',3,(#6539,#6540,#6541,#6542),
 .UNSPECIFIED.,.F.,.F.,(4,4),(-0.0836336295069571,-3.44184409090093E-15),
 .UNSPECIFIED.);
#871=B_SPLINE_CURVE_WITH_KNOTS('',3,(#6586,#6587,#6588,#6589,#6590,#6591,
#6592),.UNSPECIFIED.,.F.,.F.,(4,1,1,1,4),(1.19505226320727,1.43108555379122,
1.90315213495913,2.37521871612704,2.84728529729494),.UNSPECIFIED.);
#872=B_SPLINE_CURVE_WITH_KNOTS('',3,(#6594,#6595,#6596,#6597,#6598,#6599,
#6600,#6601,#6602,#6603,#6604,#6605),.UNSPECIFIED.,.F.,.F.,(4,2,2,2,2,4),
(0.,0.241814012359445,0.482142467628465,0.720842004682494,0.845591994834234,
0.960530437943287),.UNSPECIFIED.);
#873=B_SPLINE_CURVE_WITH_KNOTS('',3,(#6609,#6610,#6611,#6612,#6613),
 .UNSPECIFIED.,.F.,.F.,(4,1,4),(-2.84728529729494,-2.37521871612704,-2.37447501442994),
 .UNSPECIFIED.);
#874=B_SPLINE_CURVE_WITH_KNOTS('',3,(#6614,#6615,#6616,#6617,#6618),
 .UNSPECIFIED.,.F.,.F.,(4,1,4),(2.39953201890877,3.11247503851158,3.64718230321368),
 .UNSPECIFIED.);
#875=B_SPLINE_CURVE_WITH_KNOTS('',3,(#6647,#6648,#6649,#6650,#6651,#6652),
 .UNSPECIFIED.,.F.,.F.,(4,2,4),(-0.267917845446958,0.,0.0022725788723235),
 .UNSPECIFIED.);
#876=B_SPLINE_CURVE_WITH_KNOTS('',3,(#6653,#6654,#6655,#6656,#6657,#6658),
 .UNSPECIFIED.,.F.,.F.,(4,2,4),(-0.0022725788723235,0.,0.267917845446958),
 .UNSPECIFIED.);
#877=B_SPLINE_CURVE_WITH_KNOTS('',3,(#6690,#6691,#6692,#6693,#6694,#6695,
#6696),.UNSPECIFIED.,.F.,.F.,(4,1,1,1,4),(-2.12022513563326,-0.908667915271396,
-0.605778610180931,-0.302889305090465,0.),.UNSPECIFIED.);
#878=B_SPLINE_CURVE_WITH_KNOTS('',3,(#6697,#6698,#6699,#6700,#6701,#6702,
#6703),.UNSPECIFIED.,.F.,.F.,(4,1,1,1,4),(0.,0.302889305090465,0.605778610180931,
0.908667915271396,2.12022513563326),.UNSPECIFIED.);
#879=B_SPLINE_CURVE_WITH_KNOTS('',3,(#6736,#6737,#6738,#6739,#6740,#6741),
 .UNSPECIFIED.,.F.,.F.,(4,1,1,4),(-0.16564343983332,-0.0946533941904686,
-0.0473266970952343,0.),.UNSPECIFIED.);
#880=B_SPLINE_CURVE_WITH_KNOTS('',3,(#6742,#6743,#6744,#6745,#6746,#6747),
 .UNSPECIFIED.,.F.,.F.,(4,1,1,4),(0.,0.0473266970952343,0.0946533941904686,
0.16564343983332),.UNSPECIFIED.);
#881=B_SPLINE_CURVE_WITH_KNOTS('',3,(#6768,#6769,#6770,#6771),
 .UNSPECIFIED.,.F.,.F.,(4,4),(3.44184409090093E-15,0.0836336295069571),
 .UNSPECIFIED.);
#882=B_SPLINE_CURVE_WITH_KNOTS('',3,(#6804,#6805,#6806,#6807),
 .UNSPECIFIED.,.F.,.F.,(4,4),(-0.67375755626502,3.39803590781298E-15),
 .UNSPECIFIED.);
#883=B_SPLINE_CURVE_WITH_KNOTS('',3,(#6834,#6835,#6836,#6837,#6838,#6839),
 .UNSPECIFIED.,.F.,.F.,(4,1,1,4),(1.25442941912975,1.40205516573952,1.54968091234928,
1.77111953226393),.UNSPECIFIED.);
#884=B_SPLINE_CURVE_WITH_KNOTS('',3,(#6840,#6841,#6842,#6843,#6844,#6845),
 .UNSPECIFIED.,.F.,.F.,(4,2,4),(0.,0.0880386940060614,0.127937290843435),
 .UNSPECIFIED.);
#885=B_SPLINE_CURVE_WITH_KNOTS('',3,(#6872,#6873,#6874,#6875),
 .UNSPECIFIED.,.F.,.F.,(4,4),(1.8298433806335,1.83169077952308),
 .UNSPECIFIED.);
#886=B_SPLINE_CURVE_WITH_KNOTS('',3,(#6908,#6909,#6910,#6911),
 .UNSPECIFIED.,.F.,.F.,(4,4),(2.48975102111864,2.50397540667579),
 .UNSPECIFIED.);
#887=B_SPLINE_CURVE_WITH_KNOTS('',3,(#6913,#6914,#6915,#6916,#6917,#6918),
 .UNSPECIFIED.,.F.,.F.,(4,2,4),(-0.821511353414021,-0.815565926891211,0.),
 .UNSPECIFIED.);
#888=B_SPLINE_CURVE_WITH_KNOTS('',3,(#6924,#6925,#6926,#6927,#6928,#6929,
#6930),.UNSPECIFIED.,.F.,.F.,(4,3,4),(5.28109189419234,5.38593152015824,
5.49077114612415),.UNSPECIFIED.);
#889=B_SPLINE_CURVE_WITH_KNOTS('',3,(#6952,#6953,#6954,#6955,#6956),
 .UNSPECIFIED.,.F.,.F.,(4,1,4),(-3.64718230321368,-3.11247503851158,-2.96013015134472),
 .UNSPECIFIED.);
#890=B_SPLINE_CURVE_WITH_KNOTS('',3,(#6961,#6962,#6963,#6964,#6965,#6966),
 .UNSPECIFIED.,.F.,.F.,(4,2,4),(3.98711113668133,4.13222933707419,4.34696480949013),
 .UNSPECIFIED.);
#891=B_SPLINE_CURVE_WITH_KNOTS('',3,(#7022,#7023,#7024,#7025),
 .UNSPECIFIED.,.F.,.F.,(4,4),(-0.0950479027106939,0.),.UNSPECIFIED.);
#892=B_SPLINE_CURVE_WITH_KNOTS('',3,(#7028,#7029,#7030,#7031),
 .UNSPECIFIED.,.F.,.F.,(4,4),(0.,0.0950479027106939),.UNSPECIFIED.);
#893=B_SPLINE_CURVE_WITH_KNOTS('',3,(#7055,#7056,#7057,#7058),
 .UNSPECIFIED.,.F.,.F.,(4,4),(1.01636580334688,1.52120052401283),
 .UNSPECIFIED.);
#894=B_SPLINE_CURVE_WITH_KNOTS('',3,(#7059,#7060,#7061,#7062),
 .UNSPECIFIED.,.F.,.F.,(4,4),(-1.52120052401283,-1.01636580334688),
 .UNSPECIFIED.);
#895=B_SPLINE_CURVE_WITH_KNOTS('',3,(#7089,#7090,#7091,#7092,#7093),
 .UNSPECIFIED.,.F.,.F.,(4,1,4),(-1.02303473551644,-0.438443458078472,0.),
 .UNSPECIFIED.);
#896=B_SPLINE_CURVE_WITH_KNOTS('',3,(#7096,#7097,#7098,#7099,#7100),
 .UNSPECIFIED.,.F.,.F.,(4,1,4),(0.,0.438443458078472,1.02303473551644),
 .UNSPECIFIED.);
#897=B_SPLINE_CURVE_WITH_KNOTS('',3,(#7145,#7146,#7147,#7148,#7149,#7150,
#7151,#7152,#7153,#7154),.UNSPECIFIED.,.F.,.F.,(4,1,1,1,1,2,4),(-0.398442280958635,
-0.239065368575181,-0.159376912383454,-0.11953268428759,-0.079688456191727,
0.,0.00227124130366608),.UNSPECIFIED.);
#898=B_SPLINE_CURVE_WITH_KNOTS('',3,(#7155,#7156,#7157,#7158,#7159,#7160,
#7161,#7162,#7163,#7164),.UNSPECIFIED.,.F.,.F.,(4,2,1,1,1,1,4),(-0.00227124130366608,
0.,0.079688456191727,0.11953268428759,0.159376912383454,0.239065368575181,
0.398442280958635),.UNSPECIFIED.);
#899=B_SPLINE_CURVE_WITH_KNOTS('',3,(#7200,#7201,#7202,#7203,#7204,#7205,
#7206),.UNSPECIFIED.,.F.,.F.,(4,1,1,1,4),(-0.192331778660078,-0.164855810280067,
-0.137379841900056,-0.0824279051400335,0.),.UNSPECIFIED.);
#900=B_SPLINE_CURVE_WITH_KNOTS('',3,(#7207,#7208,#7209,#7210,#7211,#7212,
#7213),.UNSPECIFIED.,.F.,.F.,(4,1,1,1,4),(0.,0.0824279051400335,0.137379841900056,
0.164855810280067,0.192331778660078),.UNSPECIFIED.);
#901=B_SPLINE_CURVE_WITH_KNOTS('',3,(#7236,#7237,#7238,#7239),
 .UNSPECIFIED.,.F.,.F.,(4,4),(0.532746313882727,0.819781524884601),
 .UNSPECIFIED.);
#902=B_SPLINE_CURVE_WITH_KNOTS('',3,(#7240,#7241,#7242,#7243),
 .UNSPECIFIED.,.F.,.F.,(4,4),(3.20737838755706,3.5),.UNSPECIFIED.);
#903=B_SPLINE_CURVE_WITH_KNOTS('',3,(#7245,#7246,#7247,#7248),
 .UNSPECIFIED.,.F.,.F.,(4,4),(-3.5,-2.66271985094932),.UNSPECIFIED.);
#904=B_SPLINE_CURVE_WITH_KNOTS('',3,(#7249,#7250,#7251,#7252,#7253,#7254,
#7255,#7256,#7257,#7258,#7259,#7260,#7261,#7262,#7263,#7264,#7265,#7266,
#7267,#7268,#7269,#7270,#7271,#7272,#7273,#7274,#7275,#7276,#7277,#7278,
#7279,#7280,#7281,#7282,#7283,#7284,#7285),.UNSPECIFIED.,.F.,.F.,(4,3,3,
3,3,3,3,3,3,3,3,3,4),(-0.631517948816747,-0.63001822740545,-0.548145276150691,
-0.470027666547024,-0.393444890152841,-0.319082566471029,-0.302526422386414,
-0.238875483831195,-0.176334915361253,-0.115343481589048,-0.0899724172899571,
-0.0284597815391813,0.),.UNSPECIFIED.);
#905=B_SPLINE_CURVE_WITH_KNOTS('',3,(#7317,#7318,#7319,#7320),
 .UNSPECIFIED.,.F.,.F.,(4,4),(-0.569414273044456,0.000217012076131593),
 .UNSPECIFIED.);
#906=B_SPLINE_CURVE_WITH_KNOTS('',3,(#7322,#7323,#7324,#7325,#7326,#7327,
#7328,#7329,#7330,#7331,#7332,#7333,#7334,#7335,#7336,#7337,#7338,#7339,
#7340,#7341,#7342,#7343,#7344,#7345,#7346,#7347,#7348,#7349,#7350,#7351,
#7352,#7353,#7354,#7355,#7356,#7357,#7358,#7359,#7360,#7361,#7362,#7363,
#7364,#7365,#7366,#7367,#7368,#7369,#7370,#7371,#7372,#7373,#7374,#7375,
#7376),.UNSPECIFIED.,.F.,.F.,(4,3,3,3,3,3,3,3,3,3,3,3,3,3,3,3,3,3,4),(6.42985546939819E-11,
0.108248354088125,0.221159680401392,0.328630794552638,0.428576570755669,
0.522067576480597,0.6104614550536,0.695656646035199,0.779471392780635,0.862097067979316,
0.943615734168186,1.02535654879931,1.11042004425503,1.19792932976355,1.28817432474485,
1.3830044960749,1.48098788875006,1.58601566716264,1.65223303416906),
 .UNSPECIFIED.);
#907=B_SPLINE_CURVE_WITH_KNOTS('',3,(#7378,#7379,#7380,#7381,#7382,#7383,
#7384,#7385),.UNSPECIFIED.,.F.,.F.,(4,2,2,4),(-1.99850239908077,-1.99729609710696,
-1.69756153488759,-1.53648254256052),.UNSPECIFIED.);
#908=B_SPLINE_CURVE_WITH_KNOTS('',3,(#7387,#7388,#7389,#7390,#7391,#7392,
#7393,#7394,#7395,#7396,#7397,#7398,#7399,#7400),.UNSPECIFIED.,.F.,.F.,
(4,2,2,2,2,2,4),(-9.90220891737463,-6.74557349127402,-4.30706825655685,
-2.47408453207577,-1.32634023652722,0.,0.00394246827600721),
 .UNSPECIFIED.);
#909=B_SPLINE_CURVE_WITH_KNOTS('',3,(#7402,#7403,#7404,#7405,#7406,#7407),
 .UNSPECIFIED.,.F.,.F.,(4,2,4),(0.,1.56686690817865,3.13247842781283),
 .UNSPECIFIED.);
#910=B_SPLINE_CURVE_WITH_KNOTS('',3,(#7410,#7411,#7412,#7413),
 .UNSPECIFIED.,.F.,.F.,(4,4),(0.000217012076131593,1.1478086288351),
 .UNSPECIFIED.);
#911=B_SPLINE_CURVE_WITH_KNOTS('',3,(#7457,#7458,#7459,#7460,#7461),
 .UNSPECIFIED.,.F.,.F.,(4,1,4),(0.,0.534707264654368,1.24765028419352),
 .UNSPECIFIED.);
#912=B_SPLINE_CURVE_WITH_KNOTS('',3,(#7463,#7464,#7465,#7466,#7467),
 .UNSPECIFIED.,.F.,.F.,(4,1,4),(-0.472810282976896,-0.236033290595572,1.21805115657011E-14),
 .UNSPECIFIED.);
#913=B_SPLINE_CURVE_WITH_KNOTS('',3,(#7470,#7471,#7472,#7473,#7474,#7475,
#7476,#7477,#7478,#7479,#7480,#7481),.UNSPECIFIED.,.F.,.F.,(4,2,2,2,2,4),
(0.,0.270140524709752,0.381330616177012,0.460209753393728,0.495010623650053,
0.533142009315912),.UNSPECIFIED.);
#914=B_SPLINE_CURVE_WITH_KNOTS('',3,(#7503,#7504,#7505,#7506),
 .UNSPECIFIED.,.F.,.F.,(4,4),(0.,0.0847059468722781),.UNSPECIFIED.);
#915=B_SPLINE_CURVE_WITH_KNOTS('',3,(#7508,#7509,#7510,#7511),
 .UNSPECIFIED.,.F.,.F.,(4,4),(3.52939464514115E-15,0.0836336294558028),
 .UNSPECIFIED.);
#916=B_SPLINE_CURVE_WITH_KNOTS('',3,(#7514,#7515,#7516,#7517,#7518),
 .UNSPECIFIED.,.F.,.F.,(4,1,4),(-0.921349404975129,-0.394864030703627,-8.71105549938315E-16),
 .UNSPECIFIED.);
#917=B_SPLINE_CURVE_WITH_KNOTS('',3,(#7546,#7547,#7548,#7549,#7550,#7551),
 .UNSPECIFIED.,.F.,.F.,(4,2,4),(-0.267865182538015,0.,0.00232529847170104),
 .UNSPECIFIED.);
#918=B_SPLINE_CURVE_WITH_KNOTS('',3,(#7552,#7553,#7554,#7555,#7556,#7557),
 .UNSPECIFIED.,.F.,.F.,(4,2,4),(-0.00232529847170104,0.,0.267865182538015),
 .UNSPECIFIED.);
#919=B_SPLINE_CURVE_WITH_KNOTS('',3,(#7589,#7590,#7591,#7592,#7593,#7594,
#7595),.UNSPECIFIED.,.F.,.F.,(4,1,1,1,4),(-2.12022513555861,-1.51444652539901,
-0.908667915239405,-0.302889305079802,0.),.UNSPECIFIED.);
#920=B_SPLINE_CURVE_WITH_KNOTS('',3,(#7596,#7597,#7598,#7599,#7600,#7601,
#7602),.UNSPECIFIED.,.F.,.F.,(4,1,1,1,4),(0.,0.302889305079802,0.908667915239405,
1.51444652539901,2.12022513555861),.UNSPECIFIED.);
#921=B_SPLINE_CURVE_WITH_KNOTS('',3,(#7630,#7631,#7632,#7633,#7634),
 .UNSPECIFIED.,.F.,.F.,(4,1,4),(-0.165643439821868,-0.0709900456379437,
-2.27689693485133E-16),.UNSPECIFIED.);
#922=B_SPLINE_CURVE_WITH_KNOTS('',3,(#7635,#7636,#7637,#7638,#7639),
 .UNSPECIFIED.,.F.,.F.,(4,1,4),(2.27689693485133E-16,0.0709900456379437,
0.165643439821868),.UNSPECIFIED.);
#923=B_SPLINE_CURVE_WITH_KNOTS('',3,(#7662,#7663,#7664,#7665),
 .UNSPECIFIED.,.F.,.F.,(4,4),(-0.0836336294558028,-3.52939464514115E-15),
 .UNSPECIFIED.);
#924=B_SPLINE_CURVE_WITH_KNOTS('',3,(#7688,#7689,#7690,#7691),
 .UNSPECIFIED.,.F.,.F.,(4,4),(-0.260215510575638,-2.04217529426032E-10),
 .UNSPECIFIED.);
#925=B_SPLINE_CURVE_WITH_KNOTS('',3,(#7708,#7709,#7710,#7711),
 .UNSPECIFIED.,.F.,.F.,(4,4),(0.348910355538692,0.441059031966431),
 .UNSPECIFIED.);
#926=B_SPLINE_CURVE_WITH_KNOTS('',3,(#7744,#7745,#7746,#7747),
 .UNSPECIFIED.,.F.,.F.,(4,4),(-0.673757556057443,-2.06868239299976E-16),
 .UNSPECIFIED.);
#927=B_SPLINE_CURVE_WITH_KNOTS('',3,(#7781,#7782,#7783,#7784),
 .UNSPECIFIED.,.F.,.F.,(4,4),(-0.100201541895074,-4.49179552285909E-16),
 .UNSPECIFIED.);
#928=B_SPLINE_CURVE_WITH_KNOTS('',3,(#7787,#7788,#7789,#7790),
 .UNSPECIFIED.,.F.,.F.,(4,4),(4.49179552285909E-16,0.100201541895074),
 .UNSPECIFIED.);
#929=B_SPLINE_CURVE_WITH_KNOTS('',3,(#7842,#7843,#7844,#7845,#7846,#7847,
#7848,#7849,#7850,#7851),.UNSPECIFIED.,.F.,.F.,(4,1,1,1,1,2,4),(0.,0.0797419266956307,
0.159483853391261,0.239225780086892,0.318967706782523,0.398709633478154,
0.399620733922236),.UNSPECIFIED.);
#930=B_SPLINE_CURVE_WITH_KNOTS('',3,(#7852,#7853,#7854,#7855,#7856,#7857,
#7858,#7859,#7860,#7861),.UNSPECIFIED.,.F.,.F.,(4,2,1,1,1,1,4),(-0.399620733922236,
-0.398709633478154,-0.318967706782523,-0.239225780086892,-0.159483853391261,
-0.0797419266956307,0.),.UNSPECIFIED.);
#931=B_SPLINE_CURVE_WITH_KNOTS('',3,(#7886,#7887,#7888,#7889),
 .UNSPECIFIED.,.F.,.F.,(4,4),(-0.100201541895043,-4.815671771964E-16),
 .UNSPECIFIED.);
#932=B_SPLINE_CURVE_WITH_KNOTS('',3,(#7892,#7893,#7894,#7895),
 .UNSPECIFIED.,.F.,.F.,(4,4),(4.815671771964E-16,0.100201541895043),
 .UNSPECIFIED.);
#933=B_SPLINE_CURVE_WITH_KNOTS('',3,(#7957,#7958,#7959,#7960,#7961,#7962,
#7963,#7964,#7965,#7966,#7967,#7968),.UNSPECIFIED.,.F.,.F.,(4,1,1,1,1,1,
1,2,4),(-0.398709631699141,-0.358838668529227,-0.318967705359313,-0.279096742189399,
-0.239225779019484,-0.159483852679656,-0.119612889509742,0.,0.000911102416077599),
 .UNSPECIFIED.);
#934=B_SPLINE_CURVE_WITH_KNOTS('',3,(#7969,#7970,#7971,#7972,#7973,#7974,
#7975,#7976,#7977,#7978,#7979,#7980),.UNSPECIFIED.,.F.,.F.,(4,2,1,1,1,1,
1,1,4),(-0.000911102416077599,0.,0.119612889509742,0.159483852679656,0.239225779019484,
0.279096742189399,0.318967705359313,0.358838668529227,0.398709631699141),
 .UNSPECIFIED.);
#935=B_SPLINE_CURVE_WITH_KNOTS('',3,(#8042,#8043,#8044,#8045,#8046,#8047,
#8048,#8049,#8050,#8051),.UNSPECIFIED.,.F.,.F.,(4,1,1,1,1,2,4),(-3.30515039028486,
-2.64412031222788,-1.98309023417091,-1.32206015611394,-0.661030078056971,
0.,0.00268214310259707),.UNSPECIFIED.);
#936=B_SPLINE_CURVE_WITH_KNOTS('',3,(#8052,#8053,#8054,#8055,#8056,#8057,
#8058,#8059,#8060,#8061),.UNSPECIFIED.,.F.,.F.,(4,2,1,1,1,1,4),(-0.00268214310259707,
0.,0.661030078056971,1.32206015611394,1.98309023417091,2.64412031222788,
3.03737688992314),.UNSPECIFIED.);
#937=B_SPLINE_CURVE_WITH_KNOTS('',3,(#8065,#8066,#8067,#8068,#8069,#8070,
#8071,#8072,#8073,#8074,#8075),.UNSPECIFIED.,.F.,.F.,(4,2,3,2,4),(7.31555693919554,
7.4487565392184,7.70382291691998,7.95888929462156,8.09208889464442),
 .UNSPECIFIED.);
#938=B_SPLINE_CURVE_WITH_KNOTS('',3,(#8140,#8141,#8142,#8143,#8144,#8145,
#8146,#8147,#8148,#8149),.UNSPECIFIED.,.F.,.F.,(4,1,1,1,1,2,4),(-3.03723180031509,
-2.6446254778745,-1.98346910840588,-1.32231273893725,-0.661156369468626,
0.,0.00255462120538376),.UNSPECIFIED.);
#939=B_SPLINE_CURVE_WITH_KNOTS('',3,(#8150,#8151,#8152,#8153,#8154,#8155,
#8156,#8157,#8158,#8159),.UNSPECIFIED.,.F.,.F.,(4,2,1,1,1,1,4),(-0.00255462120538376,
0.,0.661156369468626,1.32231273893725,1.98346910840588,2.6446254778745,
3.30578184734313),.UNSPECIFIED.);
#940=B_SPLINE_CURVE_WITH_KNOTS('',3,(#8167,#8168,#8169,#8170),
 .UNSPECIFIED.,.F.,.F.,(4,4),(5.28109189419234,5.38593152015824),
 .UNSPECIFIED.);
#941=B_SPLINE_CURVE_WITH_KNOTS('',3,(#8171,#8172,#8173,#8174),
 .UNSPECIFIED.,.F.,.F.,(4,4),(5.38593152015824,5.4712855104097),
 .UNSPECIFIED.);
#942=B_SPLINE_CURVE_WITH_KNOTS('',3,(#8185,#8186,#8187,#8188,#8189,#8190,
#8191,#8192,#8193,#8194,#8195,#8196,#8197,#8198,#8199,#8200,#8201,#8202),
 .UNSPECIFIED.,.F.,.F.,(4,2,2,2,2,2,2,2,4),(0.,0.178531031348068,0.357062062696136,
0.533193006493765,0.709323950291393,0.885454894089022,1.06158583788665,
1.24011686923472,1.41864790058279),.UNSPECIFIED.);
#943=B_SPLINE_CURVE_WITH_KNOTS('',3,(#8203,#8204,#8205,#8206,#8207,#8208,
#8209,#8210,#8211,#8212,#8213,#8214,#8215,#8216,#8217,#8218,#8219,#8220),
 .UNSPECIFIED.,.F.,.F.,(4,2,2,2,2,2,2,2,4),(1.41864790058279,1.59717893193086,
1.77570996327892,1.95184090707655,2.12797185087418,2.30410279467181,2.48023373846944,
2.65876476981751,2.83729580116557),.UNSPECIFIED.);
#944=B_SPLINE_CURVE_WITH_KNOTS('',3,(#8249,#8250,#8251,#8252),
 .UNSPECIFIED.,.F.,.F.,(4,4),(0.,1.00000010052397),.UNSPECIFIED.);
#945=B_SPLINE_CURVE_WITH_KNOTS('',3,(#8254,#8255,#8256,#8257,#8258,#8259),
 .UNSPECIFIED.,.F.,.F.,(4,1,1,4),(-6.1943783435936E-12,0.487034513840624,
0.974517411396699,1.03850592863734),.UNSPECIFIED.);
#946=B_SPLINE_CURVE_WITH_KNOTS('',3,(#8260,#8261,#8262,#8263),
 .UNSPECIFIED.,.F.,.F.,(4,4),(1.68997632692638,2.26277575263194),
 .UNSPECIFIED.);
#947=B_SPLINE_CURVE_WITH_KNOTS('',3,(#8264,#8265,#8266,#8267,#8268),
 .UNSPECIFIED.,.F.,.F.,(4,1,4),(-0.905978100234297,-0.487034513840624,0.000448383715451981),
 .UNSPECIFIED.);
#948=B_SPLINE_CURVE_WITH_KNOTS('',3,(#8290,#8291,#8292,#8293),
 .UNSPECIFIED.,.F.,.F.,(4,4),(0.,1.00000010110708),.UNSPECIFIED.);
#949=B_SPLINE_CURVE_WITH_KNOTS('',3,(#8295,#8296,#8297,#8298,#8299),
 .UNSPECIFIED.,.F.,.F.,(4,1,4),(-1.09315049425412,-0.388261651704028,-0.184102846564504),
 .UNSPECIFIED.);
#950=B_SPLINE_CURVE_WITH_KNOTS('',3,(#8300,#8301,#8302,#8303),
 .UNSPECIFIED.,.F.,.F.,(4,4),(0.,0.0758595499379938),.UNSPECIFIED.);
#951=B_SPLINE_CURVE_WITH_KNOTS('',3,(#8340,#8341,#8342,#8343,#8344,#8345,
#8346,#8347,#8348,#8349,#8350,#8351,#8352,#8353,#8354,#8355,#8356,#8357,
#8358,#8359,#8360,#8361,#8362,#8363,#8364,#8365,#8366,#8367,#8368,#8369,
#8370,#8371,#8372,#8373,#8374,#8375,#8376,#8377,#8378,#8379,#8380,#8381,
#8382,#8383,#8384,#8385),.UNSPECIFIED.,.F.,.F.,(4,3,3,3,3,3,3,3,3,3,3,3,
3,3,3,4),(0.0645968215966932,0.167178814573347,0.274537915707408,0.385440186261091,
0.500078060845816,0.619100883142375,0.743732810638145,0.877790390222218,
1.03624932982882,1.21266319352991,1.34668930632309,1.46662550301379,1.57418460929897,
1.67651702343601,1.77495687915497,1.87339673487392),.UNSPECIFIED.);
#952=B_SPLINE_CURVE_WITH_KNOTS('',3,(#8387,#8388,#8389,#8390,#8391,#8392,
#8393,#8394,#8395,#8396,#8397,#8398,#8399,#8400),.UNSPECIFIED.,.F.,.F.,
(4,2,2,2,2,2,4),(-1.62001609355729,-1.61937135668913,-1.40246647699801,
-1.21476853541396,-0.915009021579074,-0.516224714945617,0.),
 .UNSPECIFIED.);
#953=B_SPLINE_CURVE_WITH_KNOTS('',3,(#8402,#8403,#8404,#8405,#8406,#8407,
#8408,#8409),.UNSPECIFIED.,.F.,.F.,(4,2,2,4),(-1.54026797262254,-1.00186190689692,
0.,0.00403206085597026),.UNSPECIFIED.);
#954=B_SPLINE_CURVE_WITH_KNOTS('',3,(#8410,#8411,#8412,#8413,#8414,#8415,
#8416,#8417,#8418,#8419,#8420,#8421,#8422,#8423,#8424,#8425,#8426,#8427,
#8428,#8429,#8430,#8431,#8432,#8433,#8434,#8435,#8436,#8437,#8438,#8439,
#8440,#8441,#8442,#8443,#8444,#8445,#8446,#8447,#8448,#8449,#8450,#8451,
#8452,#8453,#8454,#8455,#8456,#8457,#8458,#8459,#8460,#8461),
 .UNSPECIFIED.,.F.,.F.,(4,3,3,3,3,3,3,3,3,3,3,3,3,3,3,3,3,4),(1.30778541923053,
1.405188416641,1.49858303133175,1.588743323445,1.67591104118859,1.76036332160164,
1.84246774225407,1.92311021421918,2.00444665689651,2.08690311887002,2.17056128300688,
2.25797949217774,2.34971938734428,2.44682855450425,2.55398772154596,2.66568141959642,
2.77205340993685,2.84728529739104),.UNSPECIFIED.);
#955=B_SPLINE_CURVE_WITH_KNOTS('',3,(#8577,#8578,#8579,#8580),
 .UNSPECIFIED.,.F.,.F.,(4,4),(-1.10557426523044,0.000196114729043892),
 .UNSPECIFIED.);
#956=B_SPLINE_CURVE_WITH_KNOTS('',3,(#8582,#8583,#8584,#8585),
 .UNSPECIFIED.,.F.,.F.,(4,4),(0.,1.00000001923049),.UNSPECIFIED.);
#957=B_SPLINE_CURVE_WITH_KNOTS('',3,(#8587,#8588,#8589,#8590,#8591),
 .UNSPECIFIED.,.F.,.F.,(4,1,4),(1.60592025788553E-15,1.14780862883793,1.14782887708077),
 .UNSPECIFIED.);
#958=B_SPLINE_CURVE_WITH_KNOTS('',3,(#8592,#8593,#8594,#8595),
 .UNSPECIFIED.,.F.,.F.,(4,4),(1.14782887708077,1.71722290187683),
 .UNSPECIFIED.);
#959=B_SPLINE_CURVE_WITH_KNOTS('',3,(#8596,#8597,#8598,#8599,#8600),
 .UNSPECIFIED.,.F.,.F.,(4,1,4),(1.10557426523045,1.14780862883793,1.20515442516165),
 .UNSPECIFIED.);
#960=B_SPLINE_CURVE_WITH_KNOTS('',3,(#8618,#8619,#8620,#8621),
 .UNSPECIFIED.,.F.,.F.,(4,4),(0.,1.00000001923061),.UNSPECIFIED.);
#961=B_SPLINE_CURVE_WITH_KNOTS('',3,(#8623,#8624,#8625,#8626),
 .UNSPECIFIED.,.F.,.F.,(4,4),(-1.14800474414425,-0.0427301982081529),
 .UNSPECIFIED.);
#962=B_SPLINE_CURVE_WITH_KNOTS('',3,(#8627,#8628,#8629,#8630),
 .UNSPECIFIED.,.F.,.F.,(4,4),(-0.0569084532791587,0.0427301982081502),
 .UNSPECIFIED.);
#963=B_SPLINE_CURVE_WITH_KNOTS('',3,(#8667,#8668,#8669,#8670,#8671,#8672,
#8673,#8674,#8675,#8676,#8677,#8678,#8679,#8680,#8681,#8682,#8683,#8684,
#8685,#8686,#8687,#8688,#8689,#8690,#8691,#8692,#8693,#8694,#8695,#8696,
#8697,#8698,#8699,#8700,#8701,#8702,#8703,#8704,#8705,#8706,#8707,#8708,
#8709,#8710,#8711,#8712),.UNSPECIFIED.,.F.,.F.,(4,3,3,3,3,3,3,3,3,3,3,3,
3,3,3,4),(0.06459682159665,0.167178814572181,0.274537915704883,0.385440186256982,
0.500078060839502,0.619100883135196,0.743732810628185,0.877790390223523,
1.03624932982609,1.21266319356589,1.34668930635099,1.46662550303624,1.57418460932141,
1.67651702345586,1.77495687912284,1.87339673478983),.UNSPECIFIED.);
#964=B_SPLINE_CURVE_WITH_KNOTS('',3,(#8714,#8715,#8716,#8717,#8718,#8719,
#8720,#8721,#8722,#8723,#8724,#8725,#8726,#8727,#8728,#8729),
 .UNSPECIFIED.,.F.,.F.,(4,2,2,2,2,2,2,4),(-1.99850239485149,-1.99729609279523,
-1.6975615348882,-1.4286411332199,-1.26013246295805,-1.01092707824236,-0.517218559500153,
0.),.UNSPECIFIED.);
#965=B_SPLINE_CURVE_WITH_KNOTS('',3,(#8730,#8731,#8732,#8733,#8734,#8735,
#8736,#8737),.UNSPECIFIED.,.F.,.F.,(4,2,2,4),(-1.54026794015224,-1.00186188691903,
0.,0.00403206077792254),.UNSPECIFIED.);
#966=B_SPLINE_CURVE_WITH_KNOTS('',3,(#8743,#8744,#8745,#8746,#8747,#8748),
 .UNSPECIFIED.,.F.,.F.,(4,2,4),(3.93240070872224,4.13222933707419,4.33205796542615),
 .UNSPECIFIED.);
#967=B_SPLINE_CURVE_WITH_KNOTS('',3,(#8785,#8786,#8787,#8788),
 .UNSPECIFIED.,.F.,.F.,(4,4),(-0.0165959916904053,-2.77657373277874E-9),
 .UNSPECIFIED.);
#968=B_SPLINE_CURVE_WITH_KNOTS('',3,(#8790,#8791,#8792,#8793,#8794,#8795),
 .UNSPECIFIED.,.F.,.F.,(4,1,1,4),(-0.675243787899179,-0.493531886844928,
-0.296119132106957,-0.0889511267841878),.UNSPECIFIED.);
#969=B_SPLINE_CURVE_WITH_KNOTS('',3,(#8796,#8797,#8798,#8799),
 .UNSPECIFIED.,.F.,.F.,(4,4),(-0.0928635130952549,0.),.UNSPECIFIED.);
#970=B_SPLINE_CURVE_WITH_KNOTS('',3,(#8800,#8801,#8802,#8803,#8804,#8805),
 .UNSPECIFIED.,.F.,.F.,(4,1,1,4),(0.,0.296119132106957,0.493531886844928,
0.690944641582899),.UNSPECIFIED.);
#971=B_SPLINE_CURVE_WITH_KNOTS('',3,(#8812,#8813,#8814,#8815,#8816,#8817,
#8818,#8819,#8820,#8821,#8822,#8823,#8824,#8825,#8826,#8827,#8828,#8829,
#8830,#8831,#8832,#8833),.UNSPECIFIED.,.F.,.F.,(4,2,2,2,2,2,2,2,2,2,4),
(2.83729580100079,3.01582683233815,3.19435786367551,3.37048880746325,3.54661975125099,
3.72275069503872,3.89888163882646,4.07741267016382,4.25594370150118,4.43447473283855,
4.58630155684326),.UNSPECIFIED.);
#972=B_SPLINE_CURVE_WITH_KNOTS('',3,(#8835,#8836,#8837,#8838,#8839,#8840,
#8841,#8842,#8843,#8844,#8845,#8846,#8847,#8848),.UNSPECIFIED.,.F.,.F.,
(4,2,2,2,2,2,4),(1.749007686782,1.77570996317512,1.95184090696286,2.12797185075059,
2.30410279453833,2.48023373832606,2.50693601471919),.UNSPECIFIED.);
#973=B_SPLINE_CURVE_WITH_KNOTS('',3,(#8849,#8850,#8851,#8852,#8853,#8854),
 .UNSPECIFIED.,.F.,.F.,(4,2,4),(2.50693794565871,2.65876476966343,2.83729580100079),
 .UNSPECIFIED.);
#974=B_SPLINE_CURVE_WITH_KNOTS('',3,(#8886,#8887,#8888,#8889),
 .UNSPECIFIED.,.F.,.F.,(4,4),(-0.0165960025271481,0.),.UNSPECIFIED.);
#975=B_SPLINE_CURVE_WITH_KNOTS('',3,(#8891,#8892,#8893,#8894,#8895,#8896),
 .UNSPECIFIED.,.F.,.F.,(4,1,1,4),(0.,0.197413268413411,0.394826536826822,
0.690946439446939),.UNSPECIFIED.);
#976=B_SPLINE_CURVE_WITH_KNOTS('',3,(#8900,#8901,#8902,#8903),
 .UNSPECIFIED.,.F.,.F.,(4,4),(-0.0928635264923435,0.),.UNSPECIFIED.);
#977=B_SPLINE_CURVE_WITH_KNOTS('',3,(#8904,#8905,#8906,#8907,#8908,#8909),
 .UNSPECIFIED.,.F.,.F.,(4,1,1,4),(-0.602013039319456,-0.394826536826822,
-0.197413268413411,-0.0157010363461184),.UNSPECIFIED.);
#978=B_SPLINE_CURVE_WITH_KNOTS('',3,(#8971,#8972,#8973,#8974,#8975,#8976,
#8977,#8978,#8979,#8980),.UNSPECIFIED.,.F.,.F.,(4,1,1,1,1,2,4),(-3.651951341377,
-3.04951252383748,-2.28713439287811,-1.52475626191874,-0.762378130959371,
0.,0.00292808983987463),.UNSPECIFIED.);
#979=B_SPLINE_CURVE_WITH_KNOTS('',3,(#8981,#8982,#8983,#8984,#8985,#8986,
#8987,#8988,#8989,#8990),.UNSPECIFIED.,.F.,.F.,(4,2,1,1,1,1,4),(-0.00292808983987463,
0.,0.762378130959371,1.52475626191874,2.28713439287811,3.04951252383748,
3.81189065479685),.UNSPECIFIED.);
#980=B_SPLINE_CURVE_WITH_KNOTS('',3,(#8993,#8994,#8995,#8996,#8997,#8998,
#8999,#9000,#9001,#9002,#9003,#9004,#9005,#9006,#9007),.UNSPECIFIED.,.F.,
 .F.,(4,2,1,1,1,1,1,1,1,1,1,4),(-0.00298391305189617,0.,0.381327488882752,
0.762654977765504,1.14398246664826,1.52530995553101,1.90663744441376,2.28796493329651,
2.66929242217926,3.05061991106201,3.43194739994477,3.65363131656168),
 .UNSPECIFIED.);
#981=B_SPLINE_CURVE_WITH_KNOTS('',3,(#9101,#9102,#9103,#9104,#9105,#9106,
#9107,#9108,#9109,#9110,#9111,#9112,#9113,#9114,#9115),.UNSPECIFIED.,.F.,
 .F.,(4,1,1,1,1,1,1,1,1,1,2,4),(-3.81327488882752,-3.43194739994477,-3.05061991106201,
-2.66929242217926,-2.28796493329651,-1.90663744441376,-1.52530995553101,
-1.14398246664826,-0.762654977765504,-0.381327488882752,0.,0.00298391305189617),
 .UNSPECIFIED.);
#982=B_SPLINE_CURVE_WITH_KNOTS('',3,(#9120,#9121,#9122,#9123),
 .UNSPECIFIED.,.F.,.F.,(4,4),(-2.84728529739104,-2.56137986524804),
 .UNSPECIFIED.);
#983=B_SPLINE_CURVE_WITH_KNOTS('',3,(#9125,#9126,#9127,#9128),
 .UNSPECIFIED.,.F.,.F.,(4,4),(-0.344249367499645,7.39738911364142E-15),
 .UNSPECIFIED.);
#984=B_SPLINE_CURVE_WITH_KNOTS('',3,(#9131,#9132,#9133,#9134),
 .UNSPECIFIED.,.F.,.F.,(4,4),(-0.480031156886097,-0.135781789354335),
 .UNSPECIFIED.);
#985=B_SPLINE_CURVE_WITH_KNOTS('',3,(#9137,#9138,#9139,#9140),
 .UNSPECIFIED.,.F.,.F.,(4,4),(-0.344249367499604,1.30535156825622E-14),
 .UNSPECIFIED.);
#986=B_SPLINE_CURVE_WITH_KNOTS('',3,(#9143,#9144,#9145,#9146),
 .UNSPECIFIED.,.F.,.F.,(4,4),(-0.480031156886042,-0.135781789354322),
 .UNSPECIFIED.);
#987=B_SPLINE_CURVE_WITH_KNOTS('',3,(#9183,#9184,#9185,#9186,#9187),
 .UNSPECIFIED.,.F.,.F.,(4,1,4),(-0.687052151757518,-0.534707264654368,0.),
 .UNSPECIFIED.);
#988=B_SPLINE_CURVE_WITH_KNOTS('',3,(#9190,#9191,#9192,#9193,#9194,#9195),
 .UNSPECIFIED.,.F.,.F.,(4,2,4),(-0.17865689441026,-0.11362520063699,0.),
 .UNSPECIFIED.);
#989=B_SPLINE_CURVE_WITH_KNOTS('',3,(#9197,#9198,#9199,#9200,#9201,#9202,
#9203,#9204,#9205,#9206,#9207,#9208,#9209,#9210,#9211,#9212,#9213,#9214,
#9215,#9216,#9217,#9218,#9219,#9220,#9221,#9222,#9223,#9224,#9225,#9226,
#9227),.UNSPECIFIED.,.F.,.F.,(4,3,3,3,3,3,3,3,3,3,4),(-0.423995188068196,
-0.375227001163186,-0.324637615950316,-0.273219765292191,-0.221150384174695,
-0.206787323382012,-0.152694668449946,-0.098709558672721,-0.0456766258448641,
0.,0.00146546300932132),.UNSPECIFIED.);
#990=B_SPLINE_CURVE_WITH_KNOTS('',3,(#9244,#9245,#9246,#9247,#9248),
 .UNSPECIFIED.,.F.,.F.,(4,1,4),(-4.4056732934992E-19,0.472251874093695,
0.771892759642161),.UNSPECIFIED.);
#991=B_SPLINE_CURVE_WITH_KNOTS('',3,(#9253,#9254,#9255,#9256,#9257),
 .UNSPECIFIED.,.F.,.F.,(4,1,4),(0.13545519005923,0.553195635709019,0.907384541187655),
 .UNSPECIFIED.);
#992=B_SPLINE_CURVE_WITH_KNOTS('',3,(#9281,#9282,#9283,#9284,#9285,#9286,
#9287),.UNSPECIFIED.,.F.,.F.,(4,3,4),(-1.09318758334336,-0.597910502395429,
-0.226452691684488),.UNSPECIFIED.);
#993=B_SPLINE_CURVE_WITH_KNOTS('',3,(#9309,#9310,#9311,#9312),
 .UNSPECIFIED.,.F.,.F.,(4,4),(0.375126075144151,1.00000011847319),
 .UNSPECIFIED.);
#994=B_SPLINE_CURVE_WITH_KNOTS('',3,(#9315,#9316,#9317,#9318),
 .UNSPECIFIED.,.F.,.F.,(4,4),(3.91749386465825,4.13222933707419),
 .UNSPECIFIED.);
#995=B_SPLINE_CURVE_WITH_KNOTS('',3,(#9319,#9320,#9321,#9322),
 .UNSPECIFIED.,.F.,.F.,(4,4),(4.13222933707419,4.27734753744096),
 .UNSPECIFIED.);
#996=B_SPLINE_CURVE_WITH_KNOTS('',3,(#9345,#9346,#9347,#9348,#9349,#9350,
#9351,#9352,#9353,#9354,#9355,#9356,#9357,#9358),.UNSPECIFIED.,.F.,.F.,
(4,2,2,2,2,2,4),(0.190760865212203,0.200200327593511,0.216710702549357,
0.238795239585096,0.291178223906561,0.383416142435575,0.384255555176275),
 .UNSPECIFIED.);
#997=B_SPLINE_CURVE_WITH_KNOTS('',3,(#9392,#9393,#9394,#9395,#9396,#9397,
#9398),.UNSPECIFIED.,.F.,.F.,(4,3,4),(-0.863750367261396,-0.369901377092154,
0.000485365534777404),.UNSPECIFIED.);
#998=B_SPLINE_CURVE_WITH_KNOTS('',3,(#9429,#9430,#9431,#9432),
 .UNSPECIFIED.,.F.,.F.,(4,4),(0.,0.624874042902029),.UNSPECIFIED.);
#999=B_SPLINE_CURVE_WITH_KNOTS('',3,(#9486,#9487,#9488,#9489,#9490,#9491,
#9492,#9493,#9494,#9495,#9496,#9497),.UNSPECIFIED.,.F.,.F.,(4,2,2,2,2,4),
(0.,0.241814012359246,0.482142467628255,0.720842004679063,0.845591994845037,
0.960530437972006),.UNSPECIFIED.);
#1000=B_SPLINE_CURVE_WITH_KNOTS('',3,(#9515,#9516,#9517,#9518,#9519,#9520,
#9521,#9522,#9523,#9524),.UNSPECIFIED.,.F.,.F.,(4,2,2,2,4),(0.,0.310882788768208,
0.466180741822702,0.570539925049831,0.571878649275603),.UNSPECIFIED.);
#1001=B_SPLINE_CURVE_WITH_KNOTS('',3,(#9558,#9559,#9560,#9561,#9562,#9563,
#9564,#9565,#9566,#9567,#9568,#9569,#9570,#9571,#9572,#9573,#9574,#9575,
#9576,#9577,#9578,#9579,#9580,#9581,#9582,#9583),.UNSPECIFIED.,.F.,.F.,
(4,2,2,2,2,2,2,2,2,2,2,2,4),(0.,0.244510254076229,0.490792552187366,0.729783106830034,
0.86778100934941,0.945617479257596,1.00923683804627,1.08123866123162,1.19904843470716,
1.34076397395437,1.5484445625634,1.77337822717381,1.9693508906362),
 .UNSPECIFIED.);
#1002=B_SPLINE_CURVE_WITH_KNOTS('',3,(#9587,#9588,#9589,#9590,#9591,#9592,
#9593,#9594,#9595,#9596,#9597,#9598,#9599,#9600,#9601,#9602,#9603,#9604,
#9605,#9606,#9607,#9608,#9609,#9610,#9611,#9612),.UNSPECIFIED.,.F.,.F.,
(4,2,2,2,2,2,2,2,2,2,2,2,4),(0.,0.244510254076224,0.490792552187357,0.729783106830022,
0.8677810093494,0.945617479257567,1.00923683804627,1.08123866123167,1.19904843470721,
1.34076397395446,1.54844456256356,1.77337822717405,1.96935089063648),
 .UNSPECIFIED.);
#1003=B_SPLINE_CURVE_WITH_KNOTS('',3,(#9614,#9615,#9616,#9617,#9618,#9619,
#9620,#9621,#9622,#9623),.UNSPECIFIED.,.F.,.F.,(4,2,2,2,4),(-0.00197165208180583,
0.,0.157242490642583,0.391321566188534,0.859829590641451),.UNSPECIFIED.);
#1004=B_SPLINE_CURVE_WITH_KNOTS('',3,(#9640,#9641,#9642,#9643,#9644,#9645,
#9646,#9647,#9648,#9649),.UNSPECIFIED.,.F.,.F.,(4,2,2,2,4),(-0.00201713862751733,
0.,0.157244437115354,0.391241473452308,0.859667809997031),.UNSPECIFIED.);
#1005=B_SPLINE_CURVE_WITH_KNOTS('',3,(#9680,#9681,#9682,#9683,#9684,#9685,
#9686,#9687,#9688,#9689),.UNSPECIFIED.,.F.,.F.,(4,2,2,2,4),(0.,0.310887891600503,
0.466215754664894,0.57055708407954,0.571865413402325),.UNSPECIFIED.);
#1006=B_SPLINE_CURVE_WITH_KNOTS('',3,(#9693,#9694,#9695,#9696,#9697,#9698,
#9699,#9700,#9701,#9702,#9703,#9704,#9705,#9706,#9707,#9708,#9709,#9710,
#9711,#9712,#9713,#9714,#9715,#9716,#9717,#9718),.UNSPECIFIED.,.F.,.F.,
(4,2,2,2,2,2,2,2,2,2,2,2,4),(0.,0.244510254076229,0.490792552187354,0.729783106830041,
0.867781009349391,0.945617479257546,1.00923683804622,1.08123866123159,1.19904843470716,
1.34076397395441,1.54844456256348,1.77337822717395,1.96935089063633),
 .UNSPECIFIED.);
#1007=B_SPLINE_CURVE_WITH_KNOTS('',3,(#9722,#9723,#9724,#9725,#9726,#9727,
#9728,#9729,#9730,#9731,#9732,#9733,#9734,#9735,#9736,#9737,#9738,#9739,
#9740,#9741,#9742,#9743,#9744,#9745,#9746,#9747),.UNSPECIFIED.,.F.,.F.,
(4,2,2,2,2,2,2,2,2,2,2,2,4),(0.,0.244510254076235,0.490792552187371,0.729783106830051,
0.867781009349381,0.945617479257585,1.00923683804627,1.08123866123165,1.19904843470728,
1.34076397395461,1.54844456256379,1.77337822717436,1.96935089063682),
 .UNSPECIFIED.);
#1008=B_SPLINE_CURVE_WITH_KNOTS('',3,(#9828,#9829,#9830,#9831,#9832,#9833,
#9834,#9835,#9836,#9837,#9838,#9839,#9840,#9841,#9842,#9843,#9844,#9845,
#9846,#9847,#9848,#9849,#9850,#9851,#9852,#9853),.UNSPECIFIED.,.F.,.F.,
(4,2,2,2,2,2,2,2,2,2,2,2,4),(0.,0.244510254076201,0.49079255218734,0.729783106829992,
0.867781009349357,0.945617479257581,1.0092368380463,1.08123866123172,1.19904843470734,
1.34076397395465,1.54844456256395,1.77337822717468,1.96935089063759),
 .UNSPECIFIED.);
#1009=B_SPLINE_CURVE_WITH_KNOTS('',3,(#9854,#9855,#9856,#9857,#9858,#9859,
#9860,#9861,#9862,#9863,#9864,#9865,#9866,#9867,#9868,#9869,#9870,#9871,
#9872,#9873,#9874,#9875,#9876,#9877,#9878,#9879),.UNSPECIFIED.,.F.,.F.,
(4,2,2,2,2,2,2,2,2,2,2,2,4),(0.,0.244510254076201,0.490792552187338,0.72978310682999,
0.867781009349356,0.945617479257559,1.0092368380463,1.08123866123176,1.19904843470746,
1.34076397395485,1.54844456256423,1.77337822717504,1.96935089063802),
 .UNSPECIFIED.);
#1010=B_SPLINE_CURVE_WITH_KNOTS('',3,(#9910,#9911,#9912,#9913,#9914,#9915,
#9916,#9917,#9918,#9919,#9920,#9921,#9922,#9923,#9924,#9925,#9926,#9927,
#9928,#9929,#9930,#9931,#9932,#9933,#9934,#9935),.UNSPECIFIED.,.F.,.F.,
(4,2,2,2,2,2,2,2,2,2,2,2,4),(0.,0.240190180756954,0.487373563861031,0.726783591580531,
0.870061018146475,0.94399170752124,1.00242720532558,1.06684216073701,1.16954102219267,
1.37182140352116,1.58369521970821,1.78024243151705,1.96995106025595),
 .UNSPECIFIED.);
#1011=B_SPLINE_CURVE_WITH_KNOTS('',3,(#9936,#9937,#9938,#9939,#9940,#9941,
#9942,#9943,#9944,#9945,#9946,#9947,#9948,#9949,#9950,#9951,#9952,#9953,
#9954,#9955,#9956,#9957,#9958,#9959,#9960,#9961),.UNSPECIFIED.,.F.,.F.,
(4,2,2,2,2,2,2,2,2,2,2,2,4),(0.,0.240190180756949,0.487373563861008,0.726783591580498,
0.870061018146444,0.943991707521191,1.00242720532552,1.06684216073695,1.16954102219267,
1.3718214035213,1.58369521970847,1.78024243151743,1.96995106025644),
 .UNSPECIFIED.);
#1012=CIRCLE('',#3187,8.44999999999999);
#1013=CIRCLE('',#3188,8.45000000000001);
#1014=CIRCLE('',#3189,2.5);
#1015=CIRCLE('',#3190,2.5);
#1016=CIRCLE('',#3191,13.25);
#1017=CIRCLE('',#3192,13.25);
#1018=CIRCLE('',#3193,13.25);
#1019=CIRCLE('',#3194,13.25);
#1020=CIRCLE('',#3196,6.5);
#1021=CIRCLE('',#3197,6.5);
#1022=CIRCLE('',#3198,10.75);
#1023=CIRCLE('',#3199,8.);
#1024=CIRCLE('',#3200,8.);
#1025=CIRCLE('',#3201,8.);
#1026=CIRCLE('',#3202,8.);
#1027=CIRCLE('',#3203,8.00000000000004);
#1028=CIRCLE('',#3204,7.99999999999998);
#1029=CIRCLE('',#3205,8.);
#1030=CIRCLE('',#3206,13.);
#1031=CIRCLE('',#3208,6.5);
#1032=CIRCLE('',#3209,6.5);
#1033=CIRCLE('',#3210,6.5);
#1034=CIRCLE('',#3211,13.0000000000001);
#1035=CIRCLE('',#3212,13.);
#1036=CIRCLE('',#3214,3.00000000000001);
#1037=CIRCLE('',#3215,3.);
#1038=CIRCLE('',#3217,4.99999999999998);
#1039=CIRCLE('',#3218,5.);
#1040=CIRCLE('',#3219,5.00000000000001);
#1041=CIRCLE('',#3222,6.5);
#1042=CIRCLE('',#3223,6.50000000000011);
#1043=CIRCLE('',#3224,9.);
#1044=CIRCLE('',#3225,10.75);
#1045=CIRCLE('',#3226,10.75);
#1046=CIRCLE('',#3227,10.);
#1047=CIRCLE('',#3228,8.);
#1048=CIRCLE('',#3229,8.00000000000002);
#1049=CIRCLE('',#3230,8.);
#1050=CIRCLE('',#3231,8.00000000000022);
#1051=CIRCLE('',#3232,7.99999999999993);
#1052=CIRCLE('',#3234,3.00000000000001);
#1053=CIRCLE('',#3236,9.);
#1054=CIRCLE('',#3237,9.);
#1055=CIRCLE('',#3238,4.5);
#1056=CIRCLE('',#3239,10.);
#1057=CIRCLE('',#3240,9.);
#1058=CIRCLE('',#3241,9.);
#1059=CIRCLE('',#3242,9.);
#1060=CIRCLE('',#3244,4.5);
#1061=CIRCLE('',#3245,4.5);
#1062=CIRCLE('',#3246,6.5);
#1063=CIRCLE('',#3247,2.5);
#1064=CIRCLE('',#3249,9.00000000000002);
#1065=CIRCLE('',#3252,6.50000000000001);
#1066=CIRCLE('',#3254,6.5);
#1067=CIRCLE('',#3256,6.5);
#1068=CIRCLE('',#3257,9.);
#1069=CIRCLE('',#3258,8.);
#1070=CIRCLE('',#3259,8.);
#1071=CIRCLE('',#3260,8.);
#1072=CIRCLE('',#3261,7.99999999999999);
#1073=CIRCLE('',#3262,8.00000000000001);
#1074=CIRCLE('',#3263,10.);
#1075=CIRCLE('',#3264,4.5);
#1076=CIRCLE('',#3265,9.);
#1077=CIRCLE('',#3266,9.);
#1078=CIRCLE('',#3267,9.);
#1079=CIRCLE('',#3268,9.);
#1080=CIRCLE('',#3269,9.);
#1081=CIRCLE('',#3271,6.5);
#1082=CIRCLE('',#3272,6.5);
#1083=CIRCLE('',#3273,6.5);
#1084=CIRCLE('',#3275,4.50000000000001);
#1085=CIRCLE('',#3276,4.5);
#1086=CIRCLE('',#3277,6.5);
#1087=CIRCLE('',#3279,6.50000000000001);
#1088=CIRCLE('',#3280,6.5);
#1089=CIRCLE('',#3281,6.5);
#1090=CIRCLE('',#3286,6.5);
#1091=CIRCLE('',#3288,6.5);
#1092=CIRCLE('',#3290,6.5);
#1093=CIRCLE('',#3295,3.);
#1094=CIRCLE('',#3296,3.00000000000001);
#1095=CIRCLE('',#3298,3.00000000000001);
#1096=CIRCLE('',#3299,3.5);
#1097=CIRCLE('',#3301,3.00000000000001);
#1098=CIRCLE('',#3303,3.5);
#1099=CIRCLE('',#3305,4.50000000023266);
#1100=CIRCLE('',#3309,6.5);
#1101=CIRCLE('',#3311,4.50000000023266);
#1102=CIRCLE('',#3314,4.50000000023266);
#1103=CIRCLE('',#3321,10.9);
#1104=CIRCLE('',#3325,10.9);
#1105=CIRCLE('',#3326,10.9);
#1106=CIRCLE('',#3327,10.9);
#1107=CIRCLE('',#3329,6.5);
#1108=CIRCLE('',#3330,4.5);
#1109=CIRCLE('',#3332,6.5);
#1110=CIRCLE('',#3333,6.5);
#1111=CIRCLE('',#3337,6.50000000000001);
#1112=CIRCLE('',#3338,6.5);
#1113=CIRCLE('',#3340,6.5);
#1114=CIRCLE('',#3342,6.5);
#1115=CIRCLE('',#3345,6.5);
#1116=CIRCLE('',#3348,6.35);
#1117=CIRCLE('',#3350,9.);
#1118=CIRCLE('',#3352,3.00000000000001);
#1119=CIRCLE('',#3354,3.00000000000001);
#1120=CIRCLE('',#3355,3.5);
#1121=CIRCLE('',#3357,3.00000000000001);
#1122=CIRCLE('',#3359,3.5);
#1123=CIRCLE('',#3361,1.42828705814954);
#1124=CIRCLE('',#3362,1.42828705816935);
#1125=CIRCLE('',#3363,4.5);
#1126=CIRCLE('',#3364,10.25);
#1127=CIRCLE('',#3368,4.5);
#1128=CIRCLE('',#3370,10.25);
#1129=CIRCLE('',#3371,10.25);
#1130=CIRCLE('',#3372,10.25);
#1131=CIRCLE('',#3377,6.5);
#1132=CIRCLE('',#3380,10.);
#1133=CIRCLE('',#3382,10.9);
#1134=CIRCLE('',#3384,10.9);
#1135=CIRCLE('',#3387,6.35);
#1136=VERTEX_POINT('',#3982);
#1137=VERTEX_POINT('',#3983);
#1138=VERTEX_POINT('',#3985);
#1139=VERTEX_POINT('',#4042);
#1140=VERTEX_POINT('',#4043);
#1141=VERTEX_POINT('',#4081);
#1142=VERTEX_POINT('',#4082);
#1143=VERTEX_POINT('',#4121);
#1144=VERTEX_POINT('',#4144);
#1145=VERTEX_POINT('',#4158);
#1146=VERTEX_POINT('',#4188);
#1147=VERTEX_POINT('',#4189);
#1148=VERTEX_POINT('',#4191);
#1149=VERTEX_POINT('',#4228);
#1150=VERTEX_POINT('',#4241);
#1151=VERTEX_POINT('',#4269);
#1152=VERTEX_POINT('',#4270);
#1153=VERTEX_POINT('',#4272);
#1154=VERTEX_POINT('',#4278);
#1155=VERTEX_POINT('',#4301);
#1156=VERTEX_POINT('',#4384);
#1157=VERTEX_POINT('',#4400);
#1158=VERTEX_POINT('',#4424);
#1159=VERTEX_POINT('',#4429);
#1160=VERTEX_POINT('',#4431);
#1161=VERTEX_POINT('',#4433);
#1162=VERTEX_POINT('',#4435);
#1163=VERTEX_POINT('',#4458);
#1164=VERTEX_POINT('',#4488);
#1165=VERTEX_POINT('',#4489);
#1166=VERTEX_POINT('',#4491);
#1167=VERTEX_POINT('',#4528);
#1168=VERTEX_POINT('',#4529);
#1169=VERTEX_POINT('',#4559);
#1170=VERTEX_POINT('',#4560);
#1171=VERTEX_POINT('',#4586);
#1172=VERTEX_POINT('',#4587);
#1173=VERTEX_POINT('',#4633);
#1174=VERTEX_POINT('',#4634);
#1175=VERTEX_POINT('',#4682);
#1176=VERTEX_POINT('',#4683);
#1177=VERTEX_POINT('',#5179);
#1178=VERTEX_POINT('',#5180);
#1179=VERTEX_POINT('',#5446);
#1180=VERTEX_POINT('',#5507);
#1181=VERTEX_POINT('',#5512);
#1182=VERTEX_POINT('',#5522);
#1183=VERTEX_POINT('',#5524);
#1184=VERTEX_POINT('',#5526);
#1185=VERTEX_POINT('',#5528);
#1186=VERTEX_POINT('',#5530);
#1187=VERTEX_POINT('',#5532);
#1188=VERTEX_POINT('',#5555);
#1189=VERTEX_POINT('',#5556);
#1190=VERTEX_POINT('',#5591);
#1191=VERTEX_POINT('',#5592);
#1192=VERTEX_POINT('',#5620);
#1193=VERTEX_POINT('',#5621);
#1194=VERTEX_POINT('',#5640);
#1195=VERTEX_POINT('',#5642);
#1196=VERTEX_POINT('',#5644);
#1197=VERTEX_POINT('',#5674);
#1198=VERTEX_POINT('',#5676);
#1199=VERTEX_POINT('',#5699);
#1200=VERTEX_POINT('',#5728);
#1201=VERTEX_POINT('',#5733);
#1202=VERTEX_POINT('',#5735);
#1203=VERTEX_POINT('',#5743);
#1204=VERTEX_POINT('',#5766);
#1205=VERTEX_POINT('',#5771);
#1206=VERTEX_POINT('',#5823);
#1207=VERTEX_POINT('',#5824);
#1208=VERTEX_POINT('',#5859);
#1209=VERTEX_POINT('',#5865);
#1210=VERTEX_POINT('',#5892);
#1211=VERTEX_POINT('',#5893);
#1212=VERTEX_POINT('',#5940);
#1213=VERTEX_POINT('',#5945);
#1214=VERTEX_POINT('',#6001);
#1215=VERTEX_POINT('',#6010);
#1216=VERTEX_POINT('',#6027);
#1217=VERTEX_POINT('',#6034);
#1218=VERTEX_POINT('',#6097);
#1219=VERTEX_POINT('',#6103);
#1220=VERTEX_POINT('',#6109);
#1221=VERTEX_POINT('',#6163);
#1222=VERTEX_POINT('',#6164);
#1223=VERTEX_POINT('',#6166);
#1224=VERTEX_POINT('',#6207);
#1225=VERTEX_POINT('',#6208);
#1226=VERTEX_POINT('',#6210);
#1227=VERTEX_POINT('',#6215);
#1228=VERTEX_POINT('',#6297);
#1229=VERTEX_POINT('',#6298);
#1230=VERTEX_POINT('',#6333);
#1231=VERTEX_POINT('',#6334);
#1232=VERTEX_POINT('',#6366);
#1233=VERTEX_POINT('',#6367);
#1234=VERTEX_POINT('',#6409);
#1235=VERTEX_POINT('',#6419);
#1236=VERTEX_POINT('',#6421);
#1237=VERTEX_POINT('',#6423);
#1238=VERTEX_POINT('',#6425);
#1239=VERTEX_POINT('',#6451);
#1240=VERTEX_POINT('',#6456);
#1241=VERTEX_POINT('',#6505);
#1242=VERTEX_POINT('',#6531);
#1243=VERTEX_POINT('',#6537);
#1244=VERTEX_POINT('',#6585);
#1245=VERTEX_POINT('',#6593);
#1246=VERTEX_POINT('',#6606);
#1247=VERTEX_POINT('',#6608);
#1248=VERTEX_POINT('',#6643);
#1249=VERTEX_POINT('',#6644);
#1250=VERTEX_POINT('',#6646);
#1251=VERTEX_POINT('',#6687);
#1252=VERTEX_POINT('',#6688);
#1253=VERTEX_POINT('',#6734);
#1254=VERTEX_POINT('',#6773);
#1255=VERTEX_POINT('',#6785);
#1256=VERTEX_POINT('',#6833);
#1257=VERTEX_POINT('',#6871);
#1258=VERTEX_POINT('',#6907);
#1259=VERTEX_POINT('',#6912);
#1260=VERTEX_POINT('',#6923);
#1261=VERTEX_POINT('',#6931);
#1262=VERTEX_POINT('',#6933);
#1263=VERTEX_POINT('',#6937);
#1264=VERTEX_POINT('',#6939);
#1265=VERTEX_POINT('',#6941);
#1266=VERTEX_POINT('',#6943);
#1267=VERTEX_POINT('',#6945);
#1268=VERTEX_POINT('',#6947);
#1269=VERTEX_POINT('',#6951);
#1270=VERTEX_POINT('',#6957);
#1271=VERTEX_POINT('',#6959);
#1272=VERTEX_POINT('',#7018);
#1273=VERTEX_POINT('',#7019);
#1274=VERTEX_POINT('',#7021);
#1275=VERTEX_POINT('',#7026);
#1276=VERTEX_POINT('',#7052);
#1277=VERTEX_POINT('',#7053);
#1278=VERTEX_POINT('',#7088);
#1279=VERTEX_POINT('',#7094);
#1280=VERTEX_POINT('',#7141);
#1281=VERTEX_POINT('',#7142);
#1282=VERTEX_POINT('',#7144);
#1283=VERTEX_POINT('',#7234);
#1284=VERTEX_POINT('',#7235);
#1285=VERTEX_POINT('',#7244);
#1286=VERTEX_POINT('',#7316);
#1287=VERTEX_POINT('',#7321);
#1288=VERTEX_POINT('',#7377);
#1289=VERTEX_POINT('',#7386);
#1290=VERTEX_POINT('',#7401);
#1291=VERTEX_POINT('',#7408);
#1292=VERTEX_POINT('',#7456);
#1293=VERTEX_POINT('',#7462);
#1294=VERTEX_POINT('',#7468);
#1295=VERTEX_POINT('',#7502);
#1296=VERTEX_POINT('',#7507);
#1297=VERTEX_POINT('',#7512);
#1298=VERTEX_POINT('',#7543);
#1299=VERTEX_POINT('',#7544);
#1300=VERTEX_POINT('',#7586);
#1301=VERTEX_POINT('',#7587);
#1302=VERTEX_POINT('',#7628);
#1303=VERTEX_POINT('',#7660);
#1304=VERTEX_POINT('',#7686);
#1305=VERTEX_POINT('',#7713);
#1306=VERTEX_POINT('',#7715);
#1307=VERTEX_POINT('',#7717);
#1308=VERTEX_POINT('',#7719);
#1309=VERTEX_POINT('',#7721);
#1310=VERTEX_POINT('',#7742);
#1311=VERTEX_POINT('',#7780);
#1312=VERTEX_POINT('',#7785);
#1313=VERTEX_POINT('',#7841);
#1314=VERTEX_POINT('',#7882);
#1315=VERTEX_POINT('',#7883);
#1316=VERTEX_POINT('',#7885);
#1317=VERTEX_POINT('',#7890);
#1318=VERTEX_POINT('',#7956);
#1319=VERTEX_POINT('',#8041);
#1320=VERTEX_POINT('',#8063);
#1321=VERTEX_POINT('',#8064);
#1322=VERTEX_POINT('',#8139);
#1323=VERTEX_POINT('',#8164);
#1324=VERTEX_POINT('',#8166);
#1325=VERTEX_POINT('',#8180);
#1326=VERTEX_POINT('',#8183);
#1327=VERTEX_POINT('',#8184);
#1328=VERTEX_POINT('',#8247);
#1329=VERTEX_POINT('',#8248);
#1330=VERTEX_POINT('',#8253);
#1331=VERTEX_POINT('',#8289);
#1332=VERTEX_POINT('',#8294);
#1333=VERTEX_POINT('',#8337);
#1334=VERTEX_POINT('',#8339);
#1335=VERTEX_POINT('',#8386);
#1336=VERTEX_POINT('',#8401);
#1337=VERTEX_POINT('',#8465);
#1338=VERTEX_POINT('',#8467);
#1339=VERTEX_POINT('',#8472);
#1340=VERTEX_POINT('',#8476);
#1341=VERTEX_POINT('',#8484);
#1342=VERTEX_POINT('',#8492);
#1343=VERTEX_POINT('',#8494);
#1344=VERTEX_POINT('',#8497);
#1345=VERTEX_POINT('',#8500);
#1346=VERTEX_POINT('',#8504);
#1347=VERTEX_POINT('',#8507);
#1348=VERTEX_POINT('',#8519);
#1349=VERTEX_POINT('',#8520);
#1350=VERTEX_POINT('',#8524);
#1351=VERTEX_POINT('',#8526);
#1352=VERTEX_POINT('',#8531);
#1353=VERTEX_POINT('',#8533);
#1354=VERTEX_POINT('',#8538);
#1355=VERTEX_POINT('',#8540);
#1356=VERTEX_POINT('',#8542);
#1357=VERTEX_POINT('',#8545);
#1358=VERTEX_POINT('',#8548);
#1359=VERTEX_POINT('',#8550);
#1360=VERTEX_POINT('',#8552);
#1361=VERTEX_POINT('',#8575);
#1362=VERTEX_POINT('',#8576);
#1363=VERTEX_POINT('',#8581);
#1364=VERTEX_POINT('',#8586);
#1365=VERTEX_POINT('',#8617);
#1366=VERTEX_POINT('',#8622);
#1367=VERTEX_POINT('',#8664);
#1368=VERTEX_POINT('',#8666);
#1369=VERTEX_POINT('',#8713);
#1370=VERTEX_POINT('',#8741);
#1371=VERTEX_POINT('',#8742);
#1372=VERTEX_POINT('',#8749);
#1373=VERTEX_POINT('',#8751);
#1374=VERTEX_POINT('',#8784);
#1375=VERTEX_POINT('',#8789);
#1376=VERTEX_POINT('',#8809);
#1377=VERTEX_POINT('',#8811);
#1378=VERTEX_POINT('',#8834);
#1379=VERTEX_POINT('',#8885);
#1380=VERTEX_POINT('',#8890);
#1381=VERTEX_POINT('',#8897);
#1382=VERTEX_POINT('',#8899);
#1383=VERTEX_POINT('',#8970);
#1384=VERTEX_POINT('',#8992);
#1385=VERTEX_POINT('',#9119);
#1386=VERTEX_POINT('',#9124);
#1387=VERTEX_POINT('',#9129);
#1388=VERTEX_POINT('',#9136);
#1389=VERTEX_POINT('',#9141);
#1390=VERTEX_POINT('',#9147);
#1391=VERTEX_POINT('',#9150);
#1392=VERTEX_POINT('',#9189);
#1393=VERTEX_POINT('',#9196);
#1394=VERTEX_POINT('',#9228);
#1395=VERTEX_POINT('',#9232);
#1396=VERTEX_POINT('',#9236);
#1397=VERTEX_POINT('',#9243);
#1398=VERTEX_POINT('',#9249);
#1399=VERTEX_POINT('',#9251);
#1400=VERTEX_POINT('',#9258);
#1401=VERTEX_POINT('',#9280);
#1402=VERTEX_POINT('',#9314);
#1403=VERTEX_POINT('',#9326);
#1404=VERTEX_POINT('',#9328);
#1405=VERTEX_POINT('',#9331);
#1406=VERTEX_POINT('',#9344);
#1407=VERTEX_POINT('',#9369);
#1408=VERTEX_POINT('',#9438);
#1409=VERTEX_POINT('',#9485);
#1410=VERTEX_POINT('',#9555);
#1411=VERTEX_POINT('',#9557);
#1412=VERTEX_POINT('',#9584);
#1413=VERTEX_POINT('',#9586);
#1414=VERTEX_POINT('',#9690);
#1415=VERTEX_POINT('',#9692);
#1416=VERTEX_POINT('',#9719);
#1417=VERTEX_POINT('',#9721);
#1418=VERTEX_POINT('',#9784);
#1419=VERTEX_POINT('',#9785);
#1420=VERTEX_POINT('',#9787);
#1421=VERTEX_POINT('',#9789);
#1422=VERTEX_POINT('',#9791);
#1423=VERTEX_POINT('',#9793);
#1424=VERTEX_POINT('',#9796);
#1425=VERTEX_POINT('',#9963);
#1426=VERTEX_POINT('',#9967);
#1427=VERTEX_POINT('',#9971);
#1428=VERTEX_POINT('',#9972);
#1429=VERTEX_POINT('',#9974);
#1430=VERTEX_POINT('',#9976);
#1431=VERTEX_POINT('',#9978);
#1432=VERTEX_POINT('',#9980);
#1433=EDGE_CURVE('',#1136,#1137,#1012,.T.);
#1434=EDGE_CURVE('',#1137,#1138,#776,.T.);
#1435=EDGE_CURVE('',#1138,#1136,#777,.T.);
#1436=EDGE_CURVE('',#1139,#1140,#1013,.T.);
#1437=EDGE_CURVE('',#1140,#1137,#778,.T.);
#1438=EDGE_CURVE('',#1136,#1139,#779,.T.);
#1439=EDGE_CURVE('',#1141,#1142,#780,.T.);
#1440=EDGE_CURVE('',#1141,#1140,#781,.T.);
#1441=EDGE_CURVE('',#1139,#1142,#782,.T.);
#1442=EDGE_CURVE('',#1140,#1143,#1014,.T.);
#1443=EDGE_CURVE('',#1143,#1138,#783,.T.);
#1444=EDGE_CURVE('',#1141,#1144,#784,.T.);
#1445=EDGE_CURVE('',#1144,#1145,#1015,.T.);
#1446=EDGE_CURVE('',#1145,#1143,#785,.T.);
#1447=EDGE_CURVE('',#1146,#1147,#1016,.T.);
#1448=EDGE_CURVE('',#1147,#1148,#786,.T.);
#1449=EDGE_CURVE('',#1148,#1146,#787,.T.);
#1450=EDGE_CURVE('',#1147,#1149,#788,.F.);
#1451=EDGE_CURVE('',#1146,#1150,#789,.T.);
#1452=EDGE_CURVE('',#1150,#1149,#1017,.T.);
#1453=EDGE_CURVE('',#1151,#1152,#1018,.T.);
#1454=EDGE_CURVE('',#1152,#1153,#790,.T.);
#1455=EDGE_CURVE('',#1153,#1154,#1019,.T.);
#1456=EDGE_CURVE('',#1154,#1151,#791,.T.);
#1457=EDGE_CURVE('',#1149,#1155,#792,.F.);
#1458=EDGE_CURVE('',#1150,#1154,#793,.T.);
#1459=EDGE_CURVE('',#1153,#1155,#794,.T.);
#1460=EDGE_CURVE('',#1156,#1142,#795,.T.);
#1461=EDGE_CURVE('',#1156,#1152,#796,.T.);
#1462=EDGE_CURVE('',#1157,#1151,#797,.T.);
#1463=EDGE_CURVE('',#1144,#1157,#798,.T.);
#1464=EDGE_CURVE('',#1158,#1156,#799,.T.);
#1465=EDGE_CURVE('',#1158,#1159,#90,.T.);
#1466=EDGE_CURVE('',#1160,#1159,#1020,.T.);
#1467=EDGE_CURVE('',#1160,#1161,#91,.T.);
#1468=EDGE_CURVE('',#1161,#1162,#1021,.T.);
#1469=EDGE_CURVE('',#1162,#1153,#92,.T.);
#1470=EDGE_CURVE('',#1136,#1163,#800,.T.);
#1471=EDGE_CURVE('',#1158,#1163,#1022,.T.);
#1472=EDGE_CURVE('',#1164,#1165,#1023,.T.);
#1473=EDGE_CURVE('',#1165,#1166,#801,.T.);
#1474=EDGE_CURVE('',#1166,#1164,#802,.T.);
#1475=EDGE_CURVE('',#1167,#1168,#1024,.T.);
#1476=EDGE_CURVE('',#1168,#1165,#803,.T.);
#1477=EDGE_CURVE('',#1164,#1167,#804,.T.);
#1478=EDGE_CURVE('',#1169,#1170,#1025,.T.);
#1479=EDGE_CURVE('',#1170,#1168,#805,.T.);
#1480=EDGE_CURVE('',#1167,#1169,#806,.T.);
#1481=EDGE_CURVE('',#1171,#1172,#1026,.T.);
#1482=EDGE_CURVE('',#1172,#1170,#807,.T.);
#1483=EDGE_CURVE('',#1169,#1171,#808,.T.);
#1484=EDGE_CURVE('',#1173,#1174,#1027,.T.);
#1485=EDGE_CURVE('',#1174,#1172,#809,.T.);
#1486=EDGE_CURVE('',#1171,#1173,#810,.T.);
#1487=EDGE_CURVE('',#1175,#1176,#1028,.T.);
#1488=EDGE_CURVE('',#1176,#1174,#811,.T.);
#1489=EDGE_CURVE('',#1173,#1175,#812,.T.);
#1490=EDGE_CURVE('',#1177,#1178,#1029,.T.);
#1491=EDGE_CURVE('',#1178,#1176,#813,.T.);
#1492=EDGE_CURVE('',#1175,#1177,#814,.T.);
#1493=EDGE_CURVE('',#1177,#1179,#815,.T.);
#1494=EDGE_CURVE('',#1179,#1178,#816,.T.);
#1495=EDGE_CURVE('',#1167,#1180,#817,.T.);
#1496=EDGE_CURVE('',#1181,#1180,#1030,.T.);
#1497=EDGE_CURVE('',#1181,#1179,#818,.T.);
#1498=EDGE_CURVE('',#1166,#1182,#93,.T.);
#1499=EDGE_CURVE('',#1182,#1183,#1031,.T.);
#1500=EDGE_CURVE('',#1183,#1184,#94,.T.);
#1501=EDGE_CURVE('',#1184,#1185,#1032,.T.);
#1502=EDGE_CURVE('',#1185,#1186,#95,.T.);
#1503=EDGE_CURVE('',#1187,#1186,#1033,.T.);
#1504=EDGE_CURVE('',#1187,#1180,#96,.T.);
#1505=EDGE_CURVE('',#1188,#1189,#1034,.T.);
#1506=EDGE_CURVE('',#1189,#1181,#819,.T.);
#1507=EDGE_CURVE('',#1180,#1188,#820,.T.);
#1508=EDGE_CURVE('',#1190,#1191,#1035,.T.);
#1509=EDGE_CURVE('',#1191,#1189,#821,.T.);
#1510=EDGE_CURVE('',#1188,#1190,#822,.T.);
#1511=EDGE_CURVE('',#1192,#1193,#823,.T.);
#1512=EDGE_CURVE('',#1193,#1191,#824,.T.);
#1513=EDGE_CURVE('',#1190,#1192,#825,.T.);
#1514=EDGE_CURVE('',#1188,#1187,#97,.F.);
#1515=EDGE_CURVE('',#1194,#1187,#1036,.T.);
#1516=EDGE_CURVE('',#1194,#1195,#98,.T.);
#1517=EDGE_CURVE('',#1195,#1196,#1037,.T.);
#1518=EDGE_CURVE('',#1192,#1196,#826,.T.);
#1519=EDGE_CURVE('',#1197,#1170,#1038,.T.);
#1520=EDGE_CURVE('',#1197,#1198,#827,.T.);
#1521=EDGE_CURVE('',#1198,#1165,#1039,.T.);
#1522=EDGE_CURVE('',#1199,#1172,#1040,.T.);
#1523=EDGE_CURVE('',#1199,#1197,#828,.T.);
#1524=EDGE_CURVE('',#1174,#1199,#829,.T.);
#1525=EDGE_CURVE('',#1198,#1166,#99,.T.);
#1526=EDGE_CURVE('',#1200,#1198,#830,.T.);
#1527=EDGE_CURVE('',#1200,#1201,#1041,.T.);
#1528=EDGE_CURVE('',#1202,#1201,#100,.T.);
#1529=EDGE_CURVE('',#1148,#1202,#831,.T.);
#1530=EDGE_CURVE('',#1203,#1148,#101,.T.);
#1531=EDGE_CURVE('',#1203,#1182,#102,.T.);
#1532=EDGE_CURVE('',#1197,#1204,#832,.T.);
#1533=EDGE_CURVE('',#1204,#1205,#1042,.T.);
#1534=EDGE_CURVE('',#1205,#1200,#833,.T.);
#1535=EDGE_CURVE('',#1204,#1176,#1043,.T.);
#1536=EDGE_CURVE('',#1206,#1207,#1044,.T.);
#1537=EDGE_CURVE('',#1207,#1158,#834,.T.);
#1538=EDGE_CURVE('',#1163,#1206,#835,.T.);
#1539=EDGE_CURVE('',#1206,#1208,#836,.T.);
#1540=EDGE_CURVE('',#1208,#1209,#1045,.T.);
#1541=EDGE_CURVE('',#1209,#1207,#837,.T.);
#1542=EDGE_CURVE('',#1210,#1211,#838,.F.);
#1543=EDGE_CURVE('',#1210,#1209,#839,.T.);
#1544=EDGE_CURVE('',#1208,#1211,#840,.T.);
#1545=EDGE_CURVE('',#1212,#1211,#841,.T.);
#1546=EDGE_CURVE('',#1213,#1208,#842,.T.);
#1547=EDGE_CURVE('',#1214,#1213,#843,.T.);
#1548=EDGE_CURVE('',#1215,#1214,#844,.T.);
#1549=EDGE_CURVE('',#1216,#1215,#845,.T.);
#1550=EDGE_CURVE('',#1217,#1216,#103,.T.);
#1551=EDGE_CURVE('',#1212,#1217,#846,.T.);
#1552=EDGE_CURVE('',#1218,#1138,#847,.T.);
#1553=EDGE_CURVE('',#1218,#1219,#848,.T.);
#1554=EDGE_CURVE('',#1219,#1220,#1046,.T.);
#1555=EDGE_CURVE('',#1220,#1213,#849,.T.);
#1556=EDGE_CURVE('',#1221,#1222,#1047,.T.);
#1557=EDGE_CURVE('',#1222,#1223,#850,.T.);
#1558=EDGE_CURVE('',#1223,#1221,#851,.T.);
#1559=EDGE_CURVE('',#1224,#1225,#1048,.T.);
#1560=EDGE_CURVE('',#1225,#1226,#852,.T.);
#1561=EDGE_CURVE('',#1226,#1227,#1049,.T.);
#1562=EDGE_CURVE('',#1227,#1224,#853,.T.);
#1563=EDGE_CURVE('',#1226,#1222,#854,.T.);
#1564=EDGE_CURVE('',#1221,#1227,#855,.T.);
#1565=EDGE_CURVE('',#1228,#1229,#1050,.T.);
#1566=EDGE_CURVE('',#1229,#1225,#856,.T.);
#1567=EDGE_CURVE('',#1224,#1228,#857,.T.);
#1568=EDGE_CURVE('',#1230,#1231,#1051,.T.);
#1569=EDGE_CURVE('',#1231,#1229,#858,.T.);
#1570=EDGE_CURVE('',#1228,#1230,#859,.T.);
#1571=EDGE_CURVE('',#1232,#1233,#860,.F.);
#1572=EDGE_CURVE('',#1232,#1231,#861,.T.);
#1573=EDGE_CURVE('',#1230,#1234,#862,.T.);
#1574=EDGE_CURVE('',#1233,#1234,#863,.F.);
#1575=EDGE_CURVE('',#1228,#1235,#104,.T.);
#1576=EDGE_CURVE('',#1236,#1235,#1052,.T.);
#1577=EDGE_CURVE('',#1236,#1237,#105,.T.);
#1578=EDGE_CURVE('',#1237,#1238,#864,.T.);
#1579=EDGE_CURVE('',#1238,#1234,#865,.T.);
#1580=EDGE_CURVE('',#1239,#1224,#866,.T.);
#1581=EDGE_CURVE('',#1240,#1239,#867,.T.);
#1582=EDGE_CURVE('',#1235,#1240,#106,.T.);
#1583=EDGE_CURVE('',#1239,#1227,#1053,.T.);
#1584=EDGE_CURVE('',#1221,#1241,#868,.T.);
#1585=EDGE_CURVE('',#1240,#1241,#1054,.T.);
#1586=EDGE_CURVE('',#1223,#1242,#869,.T.);
#1587=EDGE_CURVE('',#1242,#1243,#1055,.T.);
#1588=EDGE_CURVE('',#1241,#1243,#870,.T.);
#1589=EDGE_CURVE('',#1231,#1244,#871,.T.);
#1590=EDGE_CURVE('',#1244,#1245,#872,.T.);
#1591=EDGE_CURVE('',#1245,#1246,#1056,.T.);
#1592=EDGE_CURVE('',#1246,#1247,#873,.T.);
#1593=EDGE_CURVE('',#1223,#1247,#874,.T.);
#1594=EDGE_CURVE('',#1248,#1249,#1057,.T.);
#1595=EDGE_CURVE('',#1249,#1250,#875,.T.);
#1596=EDGE_CURVE('',#1250,#1248,#876,.T.);
#1597=EDGE_CURVE('',#1251,#1252,#1058,.T.);
#1598=EDGE_CURVE('',#1252,#1249,#877,.T.);
#1599=EDGE_CURVE('',#1248,#1251,#878,.T.);
#1600=EDGE_CURVE('',#1253,#1243,#1059,.T.);
#1601=EDGE_CURVE('',#1243,#1252,#879,.T.);
#1602=EDGE_CURVE('',#1251,#1253,#880,.T.);
#1603=EDGE_CURVE('',#1253,#1240,#881,.T.);
#1604=EDGE_CURVE('',#1254,#1249,#1060,.T.);
#1605=EDGE_CURVE('',#1254,#1250,#107,.T.);
#1606=EDGE_CURVE('',#1255,#1252,#1061,.T.);
#1607=EDGE_CURVE('',#1255,#1254,#1062,.T.);
#1608=EDGE_CURVE('',#1242,#1255,#882,.T.);
#1609=EDGE_CURVE('',#1150,#1202,#1063,.T.);
#1610=EDGE_CURVE('',#1202,#1256,#883,.T.);
#1611=EDGE_CURVE('',#1256,#1157,#884,.T.);
#1612=EDGE_CURVE('',#1256,#1257,#885,.T.);
#1613=EDGE_CURVE('',#1257,#1145,#108,.T.);
#1614=EDGE_CURVE('',#1145,#1258,#886,.T.);
#1615=EDGE_CURVE('',#1259,#1258,#887,.T.);
#1616=EDGE_CURVE('',#1259,#1218,#1064,.T.);
#1617=EDGE_CURVE('',#1258,#1257,#109,.T.);
#1618=EDGE_CURVE('',#1201,#1260,#888,.T.);
#1619=EDGE_CURVE('',#1260,#1261,#110,.T.);
#1620=EDGE_CURVE('',#1262,#1261,#1065,.T.);
#1621=EDGE_CURVE('',#1262,#1259,#111,.T.);
#1622=EDGE_CURVE('',#1250,#1263,#112,.T.);
#1623=EDGE_CURVE('',#1264,#1254,#113,.T.);
#1624=EDGE_CURVE('',#1264,#1265,#1066,.T.);
#1625=EDGE_CURVE('',#1266,#1265,#114,.T.);
#1626=EDGE_CURVE('',#1267,#1266,#115,.T.);
#1627=EDGE_CURVE('',#1268,#1267,#116,.T.);
#1628=EDGE_CURVE('',#1268,#1263,#117,.T.);
#1629=EDGE_CURVE('',#1269,#1255,#889,.T.);
#1630=EDGE_CURVE('',#1270,#1269,#118,.F.);
#1631=EDGE_CURVE('',#1271,#1270,#1067,.T.);
#1632=EDGE_CURVE('',#1271,#1264,#890,.T.);
#1633=EDGE_CURVE('',#1269,#1247,#1068,.T.);
#1634=EDGE_CURVE('',#1272,#1273,#1069,.T.);
#1635=EDGE_CURVE('',#1273,#1274,#891,.T.);
#1636=EDGE_CURVE('',#1274,#1275,#1070,.T.);
#1637=EDGE_CURVE('',#1275,#1272,#892,.T.);
#1638=EDGE_CURVE('',#1276,#1277,#1071,.T.);
#1639=EDGE_CURVE('',#1277,#1275,#893,.T.);
#1640=EDGE_CURVE('',#1274,#1276,#894,.T.);
#1641=EDGE_CURVE('',#1276,#1278,#895,.T.);
#1642=EDGE_CURVE('',#1278,#1279,#1072,.T.);
#1643=EDGE_CURVE('',#1279,#1277,#896,.T.);
#1644=EDGE_CURVE('',#1280,#1281,#1073,.T.);
#1645=EDGE_CURVE('',#1281,#1282,#897,.T.);
#1646=EDGE_CURVE('',#1282,#1280,#898,.T.);
#1647=EDGE_CURVE('',#1280,#1273,#899,.T.);
#1648=EDGE_CURVE('',#1272,#1281,#900,.T.);
#1649=EDGE_CURVE('',#1283,#1284,#901,.T.);
#1650=EDGE_CURVE('',#1284,#1279,#902,.T.);
#1651=EDGE_CURVE('',#1278,#1285,#903,.T.);
#1652=EDGE_CURVE('',#1285,#1283,#904,.T.);
#1653=EDGE_CURVE('',#1285,#1286,#905,.T.);
#1654=EDGE_CURVE('',#1287,#1278,#906,.T.);
#1655=EDGE_CURVE('',#1288,#1287,#907,.T.);
#1656=EDGE_CURVE('',#1289,#1288,#908,.T.);
#1657=EDGE_CURVE('',#1290,#1289,#909,.T.);
#1658=EDGE_CURVE('',#1291,#1290,#119,.T.);
#1659=EDGE_CURVE('',#1286,#1291,#910,.T.);
#1660=EDGE_CURVE('',#1292,#1282,#911,.T.);
#1661=EDGE_CURVE('',#1292,#1293,#912,.T.);
#1662=EDGE_CURVE('',#1293,#1294,#1074,.T.);
#1663=EDGE_CURVE('',#1294,#1287,#913,.T.);
#1664=EDGE_CURVE('',#1295,#1281,#914,.T.);
#1665=EDGE_CURVE('',#1296,#1295,#915,.T.);
#1666=EDGE_CURVE('',#1296,#1297,#1075,.T.);
#1667=EDGE_CURVE('',#1297,#1282,#916,.T.);
#1668=EDGE_CURVE('',#1298,#1299,#1076,.T.);
#1669=EDGE_CURVE('',#1299,#1267,#917,.T.);
#1670=EDGE_CURVE('',#1267,#1298,#918,.T.);
#1671=EDGE_CURVE('',#1300,#1301,#1077,.T.);
#1672=EDGE_CURVE('',#1301,#1299,#919,.T.);
#1673=EDGE_CURVE('',#1298,#1300,#920,.T.);
#1674=EDGE_CURVE('',#1296,#1302,#1078,.T.);
#1675=EDGE_CURVE('',#1302,#1301,#921,.T.);
#1676=EDGE_CURVE('',#1300,#1296,#922,.T.);
#1677=EDGE_CURVE('',#1295,#1303,#1079,.T.);
#1678=EDGE_CURVE('',#1303,#1302,#923,.T.);
#1679=EDGE_CURVE('',#1272,#1304,#1080,.T.);
#1680=EDGE_CURVE('',#1304,#1303,#924,.T.);
#1681=EDGE_CURVE('',#1275,#1304,#925,.T.);
#1682=EDGE_CURVE('',#1303,#1305,#120,.T.);
#1683=EDGE_CURVE('',#1306,#1305,#1081,.T.);
#1684=EDGE_CURVE('',#1306,#1307,#121,.T.);
#1685=EDGE_CURVE('',#1307,#1308,#1082,.T.);
#1686=EDGE_CURVE('',#1308,#1309,#122,.T.);
#1687=EDGE_CURVE('',#1309,#1268,#1083,.T.);
#1688=EDGE_CURVE('',#1305,#1277,#123,.T.);
#1689=EDGE_CURVE('',#1300,#1310,#1084,.T.);
#1690=EDGE_CURVE('',#1310,#1297,#926,.T.);
#1691=EDGE_CURVE('',#1298,#1266,#1085,.T.);
#1692=EDGE_CURVE('',#1266,#1310,#1086,.T.);
#1693=EDGE_CURVE('',#1261,#1311,#927,.T.);
#1694=EDGE_CURVE('',#1312,#1311,#1087,.T.);
#1695=EDGE_CURVE('',#1312,#1262,#928,.T.);
#1696=EDGE_CURVE('',#1311,#1313,#929,.T.);
#1697=EDGE_CURVE('',#1313,#1312,#930,.T.);
#1698=EDGE_CURVE('',#1314,#1315,#1088,.T.);
#1699=EDGE_CURVE('',#1315,#1316,#931,.T.);
#1700=EDGE_CURVE('',#1317,#1316,#1089,.T.);
#1701=EDGE_CURVE('',#1317,#1314,#932,.T.);
#1702=EDGE_CURVE('',#1316,#1318,#933,.T.);
#1703=EDGE_CURVE('',#1318,#1317,#934,.T.);
#1704=EDGE_CURVE('',#1315,#1319,#935,.T.);
#1705=EDGE_CURVE('',#1319,#1318,#936,.T.);
#1706=EDGE_CURVE('',#1320,#1321,#937,.T.);
#1707=EDGE_CURVE('',#1321,#1317,#124,.T.);
#1708=EDGE_CURVE('',#1318,#1313,#125,.T.);
#1709=EDGE_CURVE('',#1311,#1320,#126,.T.);
#1710=EDGE_CURVE('',#1313,#1322,#938,.T.);
#1711=EDGE_CURVE('',#1322,#1262,#939,.T.);
#1712=EDGE_CURVE('',#1178,#1319,#127,.T.);
#1713=EDGE_CURVE('',#1315,#1204,#128,.F.);
#1714=EDGE_CURVE('',#1314,#1323,#129,.T.);
#1715=EDGE_CURVE('',#1323,#1324,#940,.T.);
#1716=EDGE_CURVE('',#1324,#1205,#941,.T.);
#1717=EDGE_CURVE('',#1260,#1320,#1090,.T.);
#1718=EDGE_CURVE('',#1321,#1323,#1091,.T.);
#1719=EDGE_CURVE('',#1324,#1325,#130,.T.);
#1720=EDGE_CURVE('',#1325,#1325,#1092,.T.);
#1721=EDGE_CURVE('',#1326,#1327,#942,.T.);
#1722=EDGE_CURVE('',#1327,#1326,#943,.T.);
#1723=EDGE_CURVE('',#1319,#1322,#131,.T.);
#1724=EDGE_CURVE('',#1328,#1329,#944,.T.);
#1725=EDGE_CURVE('',#1329,#1330,#945,.T.);
#1726=EDGE_CURVE('',#1193,#1330,#946,.T.);
#1727=EDGE_CURVE('',#1196,#1328,#947,.T.);
#1728=EDGE_CURVE('',#1217,#1331,#948,.T.);
#1729=EDGE_CURVE('',#1331,#1332,#949,.T.);
#1730=EDGE_CURVE('',#1210,#1332,#950,.F.);
#1731=EDGE_CURVE('',#1328,#1331,#132,.T.);
#1732=EDGE_CURVE('',#1217,#1329,#133,.T.);
#1733=EDGE_CURVE('',#1333,#1329,#134,.T.);
#1734=EDGE_CURVE('',#1334,#1333,#951,.T.);
#1735=EDGE_CURVE('',#1335,#1334,#952,.T.);
#1736=EDGE_CURVE('',#1336,#1335,#953,.T.);
#1737=EDGE_CURVE('',#1191,#1336,#954,.T.);
#1738=EDGE_CURVE('',#1333,#1216,#135,.T.);
#1739=EDGE_CURVE('',#1332,#1337,#1093,.T.);
#1740=EDGE_CURVE('',#1337,#1338,#136,.T.);
#1741=EDGE_CURVE('',#1338,#1159,#1094,.T.);
#1742=EDGE_CURVE('',#1159,#1207,#137,.T.);
#1743=EDGE_CURVE('',#1339,#1160,#1095,.T.);
#1744=EDGE_CURVE('',#1338,#1339,#1096,.T.);
#1745=EDGE_CURVE('',#1340,#1186,#1097,.T.);
#1746=EDGE_CURVE('',#1186,#1160,#138,.T.);
#1747=EDGE_CURVE('',#1339,#1340,#139,.T.);
#1748=EDGE_CURVE('',#1340,#1194,#1098,.T.);
#1749=EDGE_CURVE('',#1195,#1337,#140,.T.);
#1750=EDGE_CURVE('',#1341,#1341,#1099,.T.);
#1751=EDGE_CURVE('',#1185,#1161,#141,.T.);
#1752=EDGE_CURVE('',#1147,#1203,#1100,.T.);
#1753=EDGE_CURVE('',#1155,#1342,#142,.T.);
#1754=EDGE_CURVE('',#1342,#1343,#143,.T.);
#1755=EDGE_CURVE('',#1183,#1343,#144,.T.);
#1756=EDGE_CURVE('',#1344,#1344,#1101,.T.);
#1757=EDGE_CURVE('',#1162,#1345,#145,.T.);
#1758=EDGE_CURVE('',#1345,#1342,#146,.T.);
#1759=EDGE_CURVE('',#1184,#1346,#147,.T.);
#1760=EDGE_CURVE('',#1346,#1345,#148,.T.);
#1761=EDGE_CURVE('',#1347,#1347,#1102,.T.);
#1762=EDGE_CURVE('',#1322,#1218,#149,.T.);
#1763=EDGE_CURVE('',#1344,#1327,#150,.T.);
#1764=EDGE_CURVE('',#1341,#1347,#151,.T.);
#1765=EDGE_CURVE('',#1343,#1346,#152,.T.);
#1766=EDGE_CURVE('',#1348,#1349,#1103,.T.);
#1767=EDGE_CURVE('',#1349,#1348,#153,.T.);
#1768=EDGE_CURVE('',#1350,#1348,#154,.T.);
#1769=EDGE_CURVE('',#1351,#1350,#155,.T.);
#1770=EDGE_CURVE('',#1349,#1351,#156,.T.);
#1771=EDGE_CURVE('',#1351,#1352,#1104,.T.);
#1772=EDGE_CURVE('',#1352,#1353,#157,.T.);
#1773=EDGE_CURVE('',#1353,#1353,#1105,.T.);
#1774=EDGE_CURVE('',#1352,#1350,#1106,.T.);
#1775=EDGE_CURVE('',#1309,#1354,#158,.T.);
#1776=EDGE_CURVE('',#1354,#1355,#159,.T.);
#1777=EDGE_CURVE('',#1356,#1355,#160,.T.);
#1778=EDGE_CURVE('',#1263,#1356,#1107,.T.);
#1779=EDGE_CURVE('',#1357,#1357,#1108,.T.);
#1780=EDGE_CURVE('',#1356,#1358,#161,.T.);
#1781=EDGE_CURVE('',#1358,#1359,#1109,.T.);
#1782=EDGE_CURVE('',#1359,#1360,#162,.T.);
#1783=EDGE_CURVE('',#1235,#1360,#1110,.T.);
#1784=EDGE_CURVE('',#1361,#1362,#955,.T.);
#1785=EDGE_CURVE('',#1362,#1363,#956,.T.);
#1786=EDGE_CURVE('',#1363,#1364,#957,.T.);
#1787=EDGE_CURVE('',#1364,#1232,#958,.T.);
#1788=EDGE_CURVE('',#1233,#1361,#959,.F.);
#1789=EDGE_CURVE('',#1291,#1365,#960,.T.);
#1790=EDGE_CURVE('',#1365,#1366,#961,.T.);
#1791=EDGE_CURVE('',#1283,#1366,#962,.T.);
#1792=EDGE_CURVE('',#1291,#1363,#163,.T.);
#1793=EDGE_CURVE('',#1362,#1365,#164,.T.);
#1794=EDGE_CURVE('',#1367,#1363,#165,.T.);
#1795=EDGE_CURVE('',#1368,#1367,#963,.T.);
#1796=EDGE_CURVE('',#1369,#1368,#964,.T.);
#1797=EDGE_CURVE('',#1244,#1369,#965,.T.);
#1798=EDGE_CURVE('',#1367,#1290,#166,.T.);
#1799=EDGE_CURVE('',#1370,#1371,#966,.T.);
#1800=EDGE_CURVE('',#1372,#1371,#1111,.T.);
#1801=EDGE_CURVE('',#1373,#1372,#167,.T.);
#1802=EDGE_CURVE('',#1370,#1373,#1112,.T.);
#1803=EDGE_CURVE('',#1371,#1374,#967,.T.);
#1804=EDGE_CURVE('',#1374,#1375,#968,.T.);
#1805=EDGE_CURVE('',#1375,#1271,#969,.T.);
#1806=EDGE_CURVE('',#1270,#1372,#970,.T.);
#1807=EDGE_CURVE('',#1374,#1375,#1113,.T.);
#1808=EDGE_CURVE('',#1357,#1376,#168,.T.);
#1809=EDGE_CURVE('',#1376,#1377,#971,.T.);
#1810=EDGE_CURVE('',#1378,#1377,#972,.T.);
#1811=EDGE_CURVE('',#1378,#1376,#973,.T.);
#1812=EDGE_CURVE('',#1379,#1370,#974,.T.);
#1813=EDGE_CURVE('',#1373,#1380,#975,.T.);
#1814=EDGE_CURVE('',#1380,#1381,#1114,.T.);
#1815=EDGE_CURVE('',#1381,#1382,#976,.T.);
#1816=EDGE_CURVE('',#1382,#1379,#977,.T.);
#1817=EDGE_CURVE('',#1373,#1383,#978,.T.);
#1818=EDGE_CURVE('',#1383,#1380,#979,.T.);
#1819=EDGE_CURVE('',#1384,#1372,#980,.T.);
#1820=EDGE_CURVE('',#1384,#1383,#169,.T.);
#1821=EDGE_CURVE('',#1382,#1379,#1115,.T.);
#1822=EDGE_CURVE('',#1270,#1384,#981,.T.);
#1823=EDGE_CURVE('',#1384,#1247,#170,.T.);
#1824=EDGE_CURVE('',#1385,#1179,#982,.T.);
#1825=EDGE_CURVE('',#1386,#1385,#983,.T.);
#1826=EDGE_CURVE('',#1386,#1387,#171,.T.);
#1827=EDGE_CURVE('',#1293,#1387,#984,.T.);
#1828=EDGE_CURVE('',#1292,#1383,#172,.T.);
#1829=EDGE_CURVE('',#1388,#1246,#985,.T.);
#1830=EDGE_CURVE('',#1389,#1388,#173,.T.);
#1831=EDGE_CURVE('',#1219,#1389,#986,.T.);
#1832=EDGE_CURVE('',#1390,#1390,#1116,.T.);
#1833=EDGE_CURVE('',#1292,#1391,#1117,.T.);
#1834=EDGE_CURVE('',#1391,#1380,#174,.T.);
#1835=EDGE_CURVE('',#1310,#1391,#987,.T.);
#1836=EDGE_CURVE('',#1284,#1392,#988,.T.);
#1837=EDGE_CURVE('',#1392,#1393,#989,.T.);
#1838=EDGE_CURVE('',#1393,#1394,#175,.T.);
#1839=EDGE_CURVE('',#1394,#1305,#1118,.T.);
#1840=EDGE_CURVE('',#1395,#1306,#1119,.T.);
#1841=EDGE_CURVE('',#1394,#1395,#1120,.T.);
#1842=EDGE_CURVE('',#1396,#1360,#1121,.T.);
#1843=EDGE_CURVE('',#1360,#1306,#176,.T.);
#1844=EDGE_CURVE('',#1395,#1396,#177,.T.);
#1845=EDGE_CURVE('',#1396,#1236,#1122,.T.);
#1846=EDGE_CURVE('',#1397,#1393,#990,.T.);
#1847=EDGE_CURVE('',#1398,#1397,#1123,.T.);
#1848=EDGE_CURVE('',#1399,#1398,#1124,.T.);
#1849=EDGE_CURVE('',#1237,#1399,#991,.T.);
#1850=EDGE_CURVE('',#1400,#1400,#1125,.T.);
#1851=EDGE_CURVE('',#1401,#1392,#992,.T.);
#1852=EDGE_CURVE('',#1401,#1397,#1126,.T.);
#1853=EDGE_CURVE('',#1365,#1401,#993,.T.);
#1854=EDGE_CURVE('',#1265,#1402,#994,.T.);
#1855=EDGE_CURVE('',#1402,#1381,#995,.T.);
#1856=EDGE_CURVE('',#1307,#1359,#178,.T.);
#1857=EDGE_CURVE('',#1358,#1403,#179,.T.);
#1858=EDGE_CURVE('',#1403,#1404,#180,.T.);
#1859=EDGE_CURVE('',#1404,#1308,#181,.T.);
#1860=EDGE_CURVE('',#1405,#1405,#1127,.T.);
#1861=EDGE_CURVE('',#1404,#1354,#182,.T.);
#1862=EDGE_CURVE('',#1406,#1398,#996,.T.);
#1863=EDGE_CURVE('',#1401,#1406,#1128,.T.);
#1864=EDGE_CURVE('',#1406,#1407,#1129,.T.);
#1865=EDGE_CURVE('',#1399,#1407,#1130,.T.);
#1866=EDGE_CURVE('',#1238,#1407,#997,.T.);
#1867=EDGE_CURVE('',#1355,#1403,#183,.T.);
#1868=EDGE_CURVE('',#1407,#1362,#998,.T.);
#1869=EDGE_CURVE('',#1407,#1401,#184,.T.);
#1870=EDGE_CURVE('',#1400,#1405,#185,.T.);
#1871=EDGE_CURVE('',#1402,#1408,#186,.T.);
#1872=EDGE_CURVE('',#1408,#1408,#1131,.T.);
#1873=EDGE_CURVE('',#1336,#1409,#999,.T.);
#1874=EDGE_CURVE('',#1409,#1385,#1132,.T.);
#1875=EDGE_CURVE('',#1409,#1386,#1000,.T.);
#1876=EDGE_CURVE('',#1335,#1410,#187,.T.);
#1877=EDGE_CURVE('',#1411,#1410,#1001,.T.);
#1878=EDGE_CURVE('',#1411,#1412,#188,.T.);
#1879=EDGE_CURVE('',#1413,#1412,#1002,.T.);
#1880=EDGE_CURVE('',#1413,#1288,#189,.T.);
#1881=EDGE_CURVE('',#1387,#1294,#1003,.T.);
#1882=EDGE_CURVE('',#1389,#1220,#1004,.T.);
#1883=EDGE_CURVE('',#1245,#1388,#1005,.T.);
#1884=EDGE_CURVE('',#1414,#1369,#190,.T.);
#1885=EDGE_CURVE('',#1415,#1414,#1006,.T.);
#1886=EDGE_CURVE('',#1416,#1415,#191,.T.);
#1887=EDGE_CURVE('',#1417,#1416,#1007,.T.);
#1888=EDGE_CURVE('',#1214,#1417,#192,.T.);
#1889=EDGE_CURVE('',#1334,#1289,#193,.T.);
#1890=EDGE_CURVE('',#1215,#1368,#194,.T.);
#1891=EDGE_CURVE('',#1418,#1419,#195,.T.);
#1892=EDGE_CURVE('',#1419,#1420,#196,.T.);
#1893=EDGE_CURVE('',#1420,#1421,#197,.T.);
#1894=EDGE_CURVE('',#1421,#1422,#198,.T.);
#1895=EDGE_CURVE('',#1422,#1423,#199,.T.);
#1896=EDGE_CURVE('',#1423,#1418,#200,.T.);
#1897=EDGE_CURVE('',#1424,#1424,#1133,.T.);
#1898=EDGE_CURVE('',#1416,#1417,#1008,.T.);
#1899=EDGE_CURVE('',#1414,#1415,#1009,.T.);
#1900=EDGE_CURVE('',#1412,#1413,#1010,.T.);
#1901=EDGE_CURVE('',#1410,#1411,#1011,.T.);
#1902=EDGE_CURVE('',#1425,#1425,#1134,.T.);
#1903=EDGE_CURVE('',#1390,#1426,#201,.T.);
#1904=EDGE_CURVE('',#1426,#1426,#1135,.T.);
#1905=EDGE_CURVE('',#1427,#1428,#202,.T.);
#1906=EDGE_CURVE('',#1429,#1427,#203,.T.);
#1907=EDGE_CURVE('',#1430,#1429,#204,.T.);
#1908=EDGE_CURVE('',#1431,#1430,#205,.T.);
#1909=EDGE_CURVE('',#1432,#1431,#206,.T.);
#1910=EDGE_CURVE('',#1428,#1432,#207,.T.);
#1911=EDGE_CURVE('',#1430,#1421,#208,.T.);
#1912=EDGE_CURVE('',#1431,#1420,#209,.T.);
#1913=EDGE_CURVE('',#1429,#1422,#210,.T.);
#1914=EDGE_CURVE('',#1427,#1423,#211,.T.);
#1915=EDGE_CURVE('',#1432,#1419,#212,.T.);
#1916=EDGE_CURVE('',#1428,#1418,#213,.T.);
#1917=EDGE_CURVE('',#1410,#1417,#214,.T.);
#1918=EDGE_CURVE('',#1412,#1415,#215,.T.);
#1919=EDGE_CURVE('',#1425,#1424,#216,.T.);
#1920=ORIENTED_EDGE('',*,*,#1433,.T.);
#1921=ORIENTED_EDGE('',*,*,#1434,.T.);
#1922=ORIENTED_EDGE('',*,*,#1435,.T.);
#1923=ORIENTED_EDGE('',*,*,#1436,.T.);
#1924=ORIENTED_EDGE('',*,*,#1437,.T.);
#1925=ORIENTED_EDGE('',*,*,#1433,.F.);
#1926=ORIENTED_EDGE('',*,*,#1438,.T.);
#1927=ORIENTED_EDGE('',*,*,#1439,.F.);
#1928=ORIENTED_EDGE('',*,*,#1440,.T.);
#1929=ORIENTED_EDGE('',*,*,#1436,.F.);
#1930=ORIENTED_EDGE('',*,*,#1441,.T.);
#1931=ORIENTED_EDGE('',*,*,#1434,.F.);
#1932=ORIENTED_EDGE('',*,*,#1437,.F.);
#1933=ORIENTED_EDGE('',*,*,#1442,.T.);
#1934=ORIENTED_EDGE('',*,*,#1443,.T.);
#1935=ORIENTED_EDGE('',*,*,#1440,.F.);
#1936=ORIENTED_EDGE('',*,*,#1444,.T.);
#1937=ORIENTED_EDGE('',*,*,#1445,.T.);
#1938=ORIENTED_EDGE('',*,*,#1446,.T.);
#1939=ORIENTED_EDGE('',*,*,#1442,.F.);
#1940=ORIENTED_EDGE('',*,*,#1447,.T.);
#1941=ORIENTED_EDGE('',*,*,#1448,.T.);
#1942=ORIENTED_EDGE('',*,*,#1449,.T.);
#1943=ORIENTED_EDGE('',*,*,#1450,.F.);
#1944=ORIENTED_EDGE('',*,*,#1447,.F.);
#1945=ORIENTED_EDGE('',*,*,#1451,.T.);
#1946=ORIENTED_EDGE('',*,*,#1452,.T.);
#1947=ORIENTED_EDGE('',*,*,#1453,.T.);
#1948=ORIENTED_EDGE('',*,*,#1454,.T.);
#1949=ORIENTED_EDGE('',*,*,#1455,.T.);
#1950=ORIENTED_EDGE('',*,*,#1456,.T.);
#1951=ORIENTED_EDGE('',*,*,#1457,.F.);
#1952=ORIENTED_EDGE('',*,*,#1452,.F.);
#1953=ORIENTED_EDGE('',*,*,#1458,.T.);
#1954=ORIENTED_EDGE('',*,*,#1455,.F.);
#1955=ORIENTED_EDGE('',*,*,#1459,.T.);
#1956=ORIENTED_EDGE('',*,*,#1439,.T.);
#1957=ORIENTED_EDGE('',*,*,#1460,.F.);
#1958=ORIENTED_EDGE('',*,*,#1461,.T.);
#1959=ORIENTED_EDGE('',*,*,#1453,.F.);
#1960=ORIENTED_EDGE('',*,*,#1462,.F.);
#1961=ORIENTED_EDGE('',*,*,#1463,.F.);
#1962=ORIENTED_EDGE('',*,*,#1444,.F.);
#1963=ORIENTED_EDGE('',*,*,#1454,.F.);
#1964=ORIENTED_EDGE('',*,*,#1461,.F.);
#1965=ORIENTED_EDGE('',*,*,#1464,.F.);
#1966=ORIENTED_EDGE('',*,*,#1465,.T.);
#1967=ORIENTED_EDGE('',*,*,#1466,.F.);
#1968=ORIENTED_EDGE('',*,*,#1467,.T.);
#1969=ORIENTED_EDGE('',*,*,#1468,.T.);
#1970=ORIENTED_EDGE('',*,*,#1469,.T.);
#1971=ORIENTED_EDGE('',*,*,#1438,.F.);
#1972=ORIENTED_EDGE('',*,*,#1470,.T.);
#1973=ORIENTED_EDGE('',*,*,#1471,.F.);
#1974=ORIENTED_EDGE('',*,*,#1464,.T.);
#1975=ORIENTED_EDGE('',*,*,#1460,.T.);
#1976=ORIENTED_EDGE('',*,*,#1441,.F.);
#1977=ORIENTED_EDGE('',*,*,#1472,.T.);
#1978=ORIENTED_EDGE('',*,*,#1473,.T.);
#1979=ORIENTED_EDGE('',*,*,#1474,.T.);
#1980=ORIENTED_EDGE('',*,*,#1475,.T.);
#1981=ORIENTED_EDGE('',*,*,#1476,.T.);
#1982=ORIENTED_EDGE('',*,*,#1472,.F.);
#1983=ORIENTED_EDGE('',*,*,#1477,.T.);
#1984=ORIENTED_EDGE('',*,*,#1478,.T.);
#1985=ORIENTED_EDGE('',*,*,#1479,.T.);
#1986=ORIENTED_EDGE('',*,*,#1475,.F.);
#1987=ORIENTED_EDGE('',*,*,#1480,.T.);
#1988=ORIENTED_EDGE('',*,*,#1481,.T.);
#1989=ORIENTED_EDGE('',*,*,#1482,.T.);
#1990=ORIENTED_EDGE('',*,*,#1478,.F.);
#1991=ORIENTED_EDGE('',*,*,#1483,.T.);
#1992=ORIENTED_EDGE('',*,*,#1484,.T.);
#1993=ORIENTED_EDGE('',*,*,#1485,.T.);
#1994=ORIENTED_EDGE('',*,*,#1481,.F.);
#1995=ORIENTED_EDGE('',*,*,#1486,.T.);
#1996=ORIENTED_EDGE('',*,*,#1487,.T.);
#1997=ORIENTED_EDGE('',*,*,#1488,.T.);
#1998=ORIENTED_EDGE('',*,*,#1484,.F.);
#1999=ORIENTED_EDGE('',*,*,#1489,.T.);
#2000=ORIENTED_EDGE('',*,*,#1490,.T.);
#2001=ORIENTED_EDGE('',*,*,#1491,.T.);
#2002=ORIENTED_EDGE('',*,*,#1487,.F.);
#2003=ORIENTED_EDGE('',*,*,#1492,.T.);
#2004=ORIENTED_EDGE('',*,*,#1493,.T.);
#2005=ORIENTED_EDGE('',*,*,#1494,.T.);
#2006=ORIENTED_EDGE('',*,*,#1490,.F.);
#2007=ORIENTED_EDGE('',*,*,#1493,.F.);
#2008=ORIENTED_EDGE('',*,*,#1492,.F.);
#2009=ORIENTED_EDGE('',*,*,#1489,.F.);
#2010=ORIENTED_EDGE('',*,*,#1486,.F.);
#2011=ORIENTED_EDGE('',*,*,#1483,.F.);
#2012=ORIENTED_EDGE('',*,*,#1480,.F.);
#2013=ORIENTED_EDGE('',*,*,#1495,.T.);
#2014=ORIENTED_EDGE('',*,*,#1496,.F.);
#2015=ORIENTED_EDGE('',*,*,#1497,.T.);
#2016=ORIENTED_EDGE('',*,*,#1477,.F.);
#2017=ORIENTED_EDGE('',*,*,#1474,.F.);
#2018=ORIENTED_EDGE('',*,*,#1498,.T.);
#2019=ORIENTED_EDGE('',*,*,#1499,.T.);
#2020=ORIENTED_EDGE('',*,*,#1500,.T.);
#2021=ORIENTED_EDGE('',*,*,#1501,.T.);
#2022=ORIENTED_EDGE('',*,*,#1502,.T.);
#2023=ORIENTED_EDGE('',*,*,#1503,.F.);
#2024=ORIENTED_EDGE('',*,*,#1504,.T.);
#2025=ORIENTED_EDGE('',*,*,#1495,.F.);
#2026=ORIENTED_EDGE('',*,*,#1505,.T.);
#2027=ORIENTED_EDGE('',*,*,#1506,.T.);
#2028=ORIENTED_EDGE('',*,*,#1496,.T.);
#2029=ORIENTED_EDGE('',*,*,#1507,.T.);
#2030=ORIENTED_EDGE('',*,*,#1508,.T.);
#2031=ORIENTED_EDGE('',*,*,#1509,.T.);
#2032=ORIENTED_EDGE('',*,*,#1505,.F.);
#2033=ORIENTED_EDGE('',*,*,#1510,.T.);
#2034=ORIENTED_EDGE('',*,*,#1511,.T.);
#2035=ORIENTED_EDGE('',*,*,#1512,.T.);
#2036=ORIENTED_EDGE('',*,*,#1508,.F.);
#2037=ORIENTED_EDGE('',*,*,#1513,.T.);
#2038=ORIENTED_EDGE('',*,*,#1513,.F.);
#2039=ORIENTED_EDGE('',*,*,#1510,.F.);
#2040=ORIENTED_EDGE('',*,*,#1514,.T.);
#2041=ORIENTED_EDGE('',*,*,#1515,.F.);
#2042=ORIENTED_EDGE('',*,*,#1516,.T.);
#2043=ORIENTED_EDGE('',*,*,#1517,.T.);
#2044=ORIENTED_EDGE('',*,*,#1518,.F.);
#2045=ORIENTED_EDGE('',*,*,#1507,.F.);
#2046=ORIENTED_EDGE('',*,*,#1504,.F.);
#2047=ORIENTED_EDGE('',*,*,#1514,.F.);
#2048=ORIENTED_EDGE('',*,*,#1479,.F.);
#2049=ORIENTED_EDGE('',*,*,#1519,.F.);
#2050=ORIENTED_EDGE('',*,*,#1520,.T.);
#2051=ORIENTED_EDGE('',*,*,#1521,.T.);
#2052=ORIENTED_EDGE('',*,*,#1476,.F.);
#2053=ORIENTED_EDGE('',*,*,#1482,.F.);
#2054=ORIENTED_EDGE('',*,*,#1522,.F.);
#2055=ORIENTED_EDGE('',*,*,#1523,.T.);
#2056=ORIENTED_EDGE('',*,*,#1519,.T.);
#2057=ORIENTED_EDGE('',*,*,#1485,.F.);
#2058=ORIENTED_EDGE('',*,*,#1524,.T.);
#2059=ORIENTED_EDGE('',*,*,#1522,.T.);
#2060=ORIENTED_EDGE('',*,*,#1473,.F.);
#2061=ORIENTED_EDGE('',*,*,#1521,.F.);
#2062=ORIENTED_EDGE('',*,*,#1525,.T.);
#2063=ORIENTED_EDGE('',*,*,#1498,.F.);
#2064=ORIENTED_EDGE('',*,*,#1525,.F.);
#2065=ORIENTED_EDGE('',*,*,#1526,.F.);
#2066=ORIENTED_EDGE('',*,*,#1527,.T.);
#2067=ORIENTED_EDGE('',*,*,#1528,.F.);
#2068=ORIENTED_EDGE('',*,*,#1529,.F.);
#2069=ORIENTED_EDGE('',*,*,#1530,.F.);
#2070=ORIENTED_EDGE('',*,*,#1531,.T.);
#2071=ORIENTED_EDGE('',*,*,#1520,.F.);
#2072=ORIENTED_EDGE('',*,*,#1532,.T.);
#2073=ORIENTED_EDGE('',*,*,#1533,.T.);
#2074=ORIENTED_EDGE('',*,*,#1534,.T.);
#2075=ORIENTED_EDGE('',*,*,#1526,.T.);
#2076=ORIENTED_EDGE('',*,*,#1488,.F.);
#2077=ORIENTED_EDGE('',*,*,#1535,.F.);
#2078=ORIENTED_EDGE('',*,*,#1532,.F.);
#2079=ORIENTED_EDGE('',*,*,#1523,.F.);
#2080=ORIENTED_EDGE('',*,*,#1524,.F.);
#2081=ORIENTED_EDGE('',*,*,#1536,.T.);
#2082=ORIENTED_EDGE('',*,*,#1537,.T.);
#2083=ORIENTED_EDGE('',*,*,#1471,.T.);
#2084=ORIENTED_EDGE('',*,*,#1538,.T.);
#2085=ORIENTED_EDGE('',*,*,#1536,.F.);
#2086=ORIENTED_EDGE('',*,*,#1539,.T.);
#2087=ORIENTED_EDGE('',*,*,#1540,.T.);
#2088=ORIENTED_EDGE('',*,*,#1541,.T.);
#2089=ORIENTED_EDGE('',*,*,#1542,.F.);
#2090=ORIENTED_EDGE('',*,*,#1543,.T.);
#2091=ORIENTED_EDGE('',*,*,#1540,.F.);
#2092=ORIENTED_EDGE('',*,*,#1544,.T.);
#2093=ORIENTED_EDGE('',*,*,#1545,.T.);
#2094=ORIENTED_EDGE('',*,*,#1544,.F.);
#2095=ORIENTED_EDGE('',*,*,#1546,.F.);
#2096=ORIENTED_EDGE('',*,*,#1547,.F.);
#2097=ORIENTED_EDGE('',*,*,#1548,.F.);
#2098=ORIENTED_EDGE('',*,*,#1549,.F.);
#2099=ORIENTED_EDGE('',*,*,#1550,.F.);
#2100=ORIENTED_EDGE('',*,*,#1551,.F.);
#2101=ORIENTED_EDGE('',*,*,#1435,.F.);
#2102=ORIENTED_EDGE('',*,*,#1552,.F.);
#2103=ORIENTED_EDGE('',*,*,#1553,.T.);
#2104=ORIENTED_EDGE('',*,*,#1554,.T.);
#2105=ORIENTED_EDGE('',*,*,#1555,.T.);
#2106=ORIENTED_EDGE('',*,*,#1546,.T.);
#2107=ORIENTED_EDGE('',*,*,#1539,.F.);
#2108=ORIENTED_EDGE('',*,*,#1538,.F.);
#2109=ORIENTED_EDGE('',*,*,#1470,.F.);
#2110=ORIENTED_EDGE('',*,*,#1556,.T.);
#2111=ORIENTED_EDGE('',*,*,#1557,.T.);
#2112=ORIENTED_EDGE('',*,*,#1558,.T.);
#2113=ORIENTED_EDGE('',*,*,#1559,.T.);
#2114=ORIENTED_EDGE('',*,*,#1560,.T.);
#2115=ORIENTED_EDGE('',*,*,#1561,.T.);
#2116=ORIENTED_EDGE('',*,*,#1562,.T.);
#2117=ORIENTED_EDGE('',*,*,#1561,.F.);
#2118=ORIENTED_EDGE('',*,*,#1563,.T.);
#2119=ORIENTED_EDGE('',*,*,#1556,.F.);
#2120=ORIENTED_EDGE('',*,*,#1564,.T.);
#2121=ORIENTED_EDGE('',*,*,#1565,.T.);
#2122=ORIENTED_EDGE('',*,*,#1566,.T.);
#2123=ORIENTED_EDGE('',*,*,#1559,.F.);
#2124=ORIENTED_EDGE('',*,*,#1567,.T.);
#2125=ORIENTED_EDGE('',*,*,#1568,.T.);
#2126=ORIENTED_EDGE('',*,*,#1569,.T.);
#2127=ORIENTED_EDGE('',*,*,#1565,.F.);
#2128=ORIENTED_EDGE('',*,*,#1570,.T.);
#2129=ORIENTED_EDGE('',*,*,#1571,.F.);
#2130=ORIENTED_EDGE('',*,*,#1572,.T.);
#2131=ORIENTED_EDGE('',*,*,#1568,.F.);
#2132=ORIENTED_EDGE('',*,*,#1573,.T.);
#2133=ORIENTED_EDGE('',*,*,#1574,.F.);
#2134=ORIENTED_EDGE('',*,*,#1573,.F.);
#2135=ORIENTED_EDGE('',*,*,#1570,.F.);
#2136=ORIENTED_EDGE('',*,*,#1575,.T.);
#2137=ORIENTED_EDGE('',*,*,#1576,.F.);
#2138=ORIENTED_EDGE('',*,*,#1577,.T.);
#2139=ORIENTED_EDGE('',*,*,#1578,.T.);
#2140=ORIENTED_EDGE('',*,*,#1579,.T.);
#2141=ORIENTED_EDGE('',*,*,#1567,.F.);
#2142=ORIENTED_EDGE('',*,*,#1580,.F.);
#2143=ORIENTED_EDGE('',*,*,#1581,.F.);
#2144=ORIENTED_EDGE('',*,*,#1582,.F.);
#2145=ORIENTED_EDGE('',*,*,#1575,.F.);
#2146=ORIENTED_EDGE('',*,*,#1562,.F.);
#2147=ORIENTED_EDGE('',*,*,#1583,.F.);
#2148=ORIENTED_EDGE('',*,*,#1580,.T.);
#2149=ORIENTED_EDGE('',*,*,#1564,.F.);
#2150=ORIENTED_EDGE('',*,*,#1584,.T.);
#2151=ORIENTED_EDGE('',*,*,#1585,.F.);
#2152=ORIENTED_EDGE('',*,*,#1581,.T.);
#2153=ORIENTED_EDGE('',*,*,#1583,.T.);
#2154=ORIENTED_EDGE('',*,*,#1558,.F.);
#2155=ORIENTED_EDGE('',*,*,#1586,.T.);
#2156=ORIENTED_EDGE('',*,*,#1587,.T.);
#2157=ORIENTED_EDGE('',*,*,#1588,.F.);
#2158=ORIENTED_EDGE('',*,*,#1584,.F.);
#2159=ORIENTED_EDGE('',*,*,#1557,.F.);
#2160=ORIENTED_EDGE('',*,*,#1563,.F.);
#2161=ORIENTED_EDGE('',*,*,#1560,.F.);
#2162=ORIENTED_EDGE('',*,*,#1566,.F.);
#2163=ORIENTED_EDGE('',*,*,#1569,.F.);
#2164=ORIENTED_EDGE('',*,*,#1589,.T.);
#2165=ORIENTED_EDGE('',*,*,#1590,.T.);
#2166=ORIENTED_EDGE('',*,*,#1591,.T.);
#2167=ORIENTED_EDGE('',*,*,#1592,.T.);
#2168=ORIENTED_EDGE('',*,*,#1593,.F.);
#2169=ORIENTED_EDGE('',*,*,#1594,.T.);
#2170=ORIENTED_EDGE('',*,*,#1595,.T.);
#2171=ORIENTED_EDGE('',*,*,#1596,.T.);
#2172=ORIENTED_EDGE('',*,*,#1597,.T.);
#2173=ORIENTED_EDGE('',*,*,#1598,.T.);
#2174=ORIENTED_EDGE('',*,*,#1594,.F.);
#2175=ORIENTED_EDGE('',*,*,#1599,.T.);
#2176=ORIENTED_EDGE('',*,*,#1600,.T.);
#2177=ORIENTED_EDGE('',*,*,#1601,.T.);
#2178=ORIENTED_EDGE('',*,*,#1597,.F.);
#2179=ORIENTED_EDGE('',*,*,#1602,.T.);
#2180=ORIENTED_EDGE('',*,*,#1585,.T.);
#2181=ORIENTED_EDGE('',*,*,#1588,.T.);
#2182=ORIENTED_EDGE('',*,*,#1600,.F.);
#2183=ORIENTED_EDGE('',*,*,#1603,.T.);
#2184=ORIENTED_EDGE('',*,*,#1595,.F.);
#2185=ORIENTED_EDGE('',*,*,#1604,.F.);
#2186=ORIENTED_EDGE('',*,*,#1605,.T.);
#2187=ORIENTED_EDGE('',*,*,#1598,.F.);
#2188=ORIENTED_EDGE('',*,*,#1606,.F.);
#2189=ORIENTED_EDGE('',*,*,#1607,.T.);
#2190=ORIENTED_EDGE('',*,*,#1604,.T.);
#2191=ORIENTED_EDGE('',*,*,#1601,.F.);
#2192=ORIENTED_EDGE('',*,*,#1587,.F.);
#2193=ORIENTED_EDGE('',*,*,#1608,.T.);
#2194=ORIENTED_EDGE('',*,*,#1606,.T.);
#2195=ORIENTED_EDGE('',*,*,#1458,.F.);
#2196=ORIENTED_EDGE('',*,*,#1609,.T.);
#2197=ORIENTED_EDGE('',*,*,#1610,.T.);
#2198=ORIENTED_EDGE('',*,*,#1611,.T.);
#2199=ORIENTED_EDGE('',*,*,#1462,.T.);
#2200=ORIENTED_EDGE('',*,*,#1456,.F.);
#2201=ORIENTED_EDGE('',*,*,#1449,.F.);
#2202=ORIENTED_EDGE('',*,*,#1529,.T.);
#2203=ORIENTED_EDGE('',*,*,#1609,.F.);
#2204=ORIENTED_EDGE('',*,*,#1451,.F.);
#2205=ORIENTED_EDGE('',*,*,#1463,.T.);
#2206=ORIENTED_EDGE('',*,*,#1611,.F.);
#2207=ORIENTED_EDGE('',*,*,#1612,.T.);
#2208=ORIENTED_EDGE('',*,*,#1613,.T.);
#2209=ORIENTED_EDGE('',*,*,#1445,.F.);
#2210=ORIENTED_EDGE('',*,*,#1443,.F.);
#2211=ORIENTED_EDGE('',*,*,#1446,.F.);
#2212=ORIENTED_EDGE('',*,*,#1614,.T.);
#2213=ORIENTED_EDGE('',*,*,#1615,.F.);
#2214=ORIENTED_EDGE('',*,*,#1616,.T.);
#2215=ORIENTED_EDGE('',*,*,#1552,.T.);
#2216=ORIENTED_EDGE('',*,*,#1613,.F.);
#2217=ORIENTED_EDGE('',*,*,#1617,.F.);
#2218=ORIENTED_EDGE('',*,*,#1614,.F.);
#2219=ORIENTED_EDGE('',*,*,#1610,.F.);
#2220=ORIENTED_EDGE('',*,*,#1528,.T.);
#2221=ORIENTED_EDGE('',*,*,#1618,.T.);
#2222=ORIENTED_EDGE('',*,*,#1619,.T.);
#2223=ORIENTED_EDGE('',*,*,#1620,.F.);
#2224=ORIENTED_EDGE('',*,*,#1621,.T.);
#2225=ORIENTED_EDGE('',*,*,#1615,.T.);
#2226=ORIENTED_EDGE('',*,*,#1617,.T.);
#2227=ORIENTED_EDGE('',*,*,#1612,.F.);
#2228=ORIENTED_EDGE('',*,*,#1622,.F.);
#2229=ORIENTED_EDGE('',*,*,#1605,.F.);
#2230=ORIENTED_EDGE('',*,*,#1623,.F.);
#2231=ORIENTED_EDGE('',*,*,#1624,.T.);
#2232=ORIENTED_EDGE('',*,*,#1625,.F.);
#2233=ORIENTED_EDGE('',*,*,#1626,.F.);
#2234=ORIENTED_EDGE('',*,*,#1627,.F.);
#2235=ORIENTED_EDGE('',*,*,#1628,.T.);
#2236=ORIENTED_EDGE('',*,*,#1607,.F.);
#2237=ORIENTED_EDGE('',*,*,#1629,.F.);
#2238=ORIENTED_EDGE('',*,*,#1630,.F.);
#2239=ORIENTED_EDGE('',*,*,#1631,.F.);
#2240=ORIENTED_EDGE('',*,*,#1632,.T.);
#2241=ORIENTED_EDGE('',*,*,#1623,.T.);
#2242=ORIENTED_EDGE('',*,*,#1608,.F.);
#2243=ORIENTED_EDGE('',*,*,#1586,.F.);
#2244=ORIENTED_EDGE('',*,*,#1593,.T.);
#2245=ORIENTED_EDGE('',*,*,#1633,.F.);
#2246=ORIENTED_EDGE('',*,*,#1629,.T.);
#2247=ORIENTED_EDGE('',*,*,#1634,.T.);
#2248=ORIENTED_EDGE('',*,*,#1635,.T.);
#2249=ORIENTED_EDGE('',*,*,#1636,.T.);
#2250=ORIENTED_EDGE('',*,*,#1637,.T.);
#2251=ORIENTED_EDGE('',*,*,#1638,.T.);
#2252=ORIENTED_EDGE('',*,*,#1639,.T.);
#2253=ORIENTED_EDGE('',*,*,#1636,.F.);
#2254=ORIENTED_EDGE('',*,*,#1640,.T.);
#2255=ORIENTED_EDGE('',*,*,#1638,.F.);
#2256=ORIENTED_EDGE('',*,*,#1641,.T.);
#2257=ORIENTED_EDGE('',*,*,#1642,.T.);
#2258=ORIENTED_EDGE('',*,*,#1643,.T.);
#2259=ORIENTED_EDGE('',*,*,#1644,.T.);
#2260=ORIENTED_EDGE('',*,*,#1645,.T.);
#2261=ORIENTED_EDGE('',*,*,#1646,.T.);
#2262=ORIENTED_EDGE('',*,*,#1644,.F.);
#2263=ORIENTED_EDGE('',*,*,#1647,.T.);
#2264=ORIENTED_EDGE('',*,*,#1634,.F.);
#2265=ORIENTED_EDGE('',*,*,#1648,.T.);
#2266=ORIENTED_EDGE('',*,*,#1649,.T.);
#2267=ORIENTED_EDGE('',*,*,#1650,.T.);
#2268=ORIENTED_EDGE('',*,*,#1642,.F.);
#2269=ORIENTED_EDGE('',*,*,#1651,.T.);
#2270=ORIENTED_EDGE('',*,*,#1652,.T.);
#2271=ORIENTED_EDGE('',*,*,#1653,.F.);
#2272=ORIENTED_EDGE('',*,*,#1651,.F.);
#2273=ORIENTED_EDGE('',*,*,#1654,.F.);
#2274=ORIENTED_EDGE('',*,*,#1655,.F.);
#2275=ORIENTED_EDGE('',*,*,#1656,.F.);
#2276=ORIENTED_EDGE('',*,*,#1657,.F.);
#2277=ORIENTED_EDGE('',*,*,#1658,.F.);
#2278=ORIENTED_EDGE('',*,*,#1659,.F.);
#2279=ORIENTED_EDGE('',*,*,#1641,.F.);
#2280=ORIENTED_EDGE('',*,*,#1640,.F.);
#2281=ORIENTED_EDGE('',*,*,#1635,.F.);
#2282=ORIENTED_EDGE('',*,*,#1647,.F.);
#2283=ORIENTED_EDGE('',*,*,#1646,.F.);
#2284=ORIENTED_EDGE('',*,*,#1660,.F.);
#2285=ORIENTED_EDGE('',*,*,#1661,.T.);
#2286=ORIENTED_EDGE('',*,*,#1662,.T.);
#2287=ORIENTED_EDGE('',*,*,#1663,.T.);
#2288=ORIENTED_EDGE('',*,*,#1654,.T.);
#2289=ORIENTED_EDGE('',*,*,#1645,.F.);
#2290=ORIENTED_EDGE('',*,*,#1664,.F.);
#2291=ORIENTED_EDGE('',*,*,#1665,.F.);
#2292=ORIENTED_EDGE('',*,*,#1666,.T.);
#2293=ORIENTED_EDGE('',*,*,#1667,.T.);
#2294=ORIENTED_EDGE('',*,*,#1668,.T.);
#2295=ORIENTED_EDGE('',*,*,#1669,.T.);
#2296=ORIENTED_EDGE('',*,*,#1670,.T.);
#2297=ORIENTED_EDGE('',*,*,#1671,.T.);
#2298=ORIENTED_EDGE('',*,*,#1672,.T.);
#2299=ORIENTED_EDGE('',*,*,#1668,.F.);
#2300=ORIENTED_EDGE('',*,*,#1673,.T.);
#2301=ORIENTED_EDGE('',*,*,#1674,.T.);
#2302=ORIENTED_EDGE('',*,*,#1675,.T.);
#2303=ORIENTED_EDGE('',*,*,#1671,.F.);
#2304=ORIENTED_EDGE('',*,*,#1676,.T.);
#2305=ORIENTED_EDGE('',*,*,#1677,.T.);
#2306=ORIENTED_EDGE('',*,*,#1678,.T.);
#2307=ORIENTED_EDGE('',*,*,#1674,.F.);
#2308=ORIENTED_EDGE('',*,*,#1665,.T.);
#2309=ORIENTED_EDGE('',*,*,#1648,.F.);
#2310=ORIENTED_EDGE('',*,*,#1679,.T.);
#2311=ORIENTED_EDGE('',*,*,#1680,.T.);
#2312=ORIENTED_EDGE('',*,*,#1677,.F.);
#2313=ORIENTED_EDGE('',*,*,#1664,.T.);
#2314=ORIENTED_EDGE('',*,*,#1637,.F.);
#2315=ORIENTED_EDGE('',*,*,#1681,.T.);
#2316=ORIENTED_EDGE('',*,*,#1679,.F.);
#2317=ORIENTED_EDGE('',*,*,#1669,.F.);
#2318=ORIENTED_EDGE('',*,*,#1672,.F.);
#2319=ORIENTED_EDGE('',*,*,#1675,.F.);
#2320=ORIENTED_EDGE('',*,*,#1678,.F.);
#2321=ORIENTED_EDGE('',*,*,#1682,.T.);
#2322=ORIENTED_EDGE('',*,*,#1683,.F.);
#2323=ORIENTED_EDGE('',*,*,#1684,.T.);
#2324=ORIENTED_EDGE('',*,*,#1685,.T.);
#2325=ORIENTED_EDGE('',*,*,#1686,.T.);
#2326=ORIENTED_EDGE('',*,*,#1687,.T.);
#2327=ORIENTED_EDGE('',*,*,#1627,.T.);
#2328=ORIENTED_EDGE('',*,*,#1639,.F.);
#2329=ORIENTED_EDGE('',*,*,#1688,.F.);
#2330=ORIENTED_EDGE('',*,*,#1682,.F.);
#2331=ORIENTED_EDGE('',*,*,#1680,.F.);
#2332=ORIENTED_EDGE('',*,*,#1681,.F.);
#2333=ORIENTED_EDGE('',*,*,#1676,.F.);
#2334=ORIENTED_EDGE('',*,*,#1689,.T.);
#2335=ORIENTED_EDGE('',*,*,#1690,.T.);
#2336=ORIENTED_EDGE('',*,*,#1666,.F.);
#2337=ORIENTED_EDGE('',*,*,#1673,.F.);
#2338=ORIENTED_EDGE('',*,*,#1691,.T.);
#2339=ORIENTED_EDGE('',*,*,#1692,.T.);
#2340=ORIENTED_EDGE('',*,*,#1689,.F.);
#2341=ORIENTED_EDGE('',*,*,#1670,.F.);
#2342=ORIENTED_EDGE('',*,*,#1626,.T.);
#2343=ORIENTED_EDGE('',*,*,#1691,.F.);
#2344=ORIENTED_EDGE('',*,*,#1620,.T.);
#2345=ORIENTED_EDGE('',*,*,#1693,.T.);
#2346=ORIENTED_EDGE('',*,*,#1694,.F.);
#2347=ORIENTED_EDGE('',*,*,#1695,.T.);
#2348=ORIENTED_EDGE('',*,*,#1694,.T.);
#2349=ORIENTED_EDGE('',*,*,#1696,.T.);
#2350=ORIENTED_EDGE('',*,*,#1697,.T.);
#2351=ORIENTED_EDGE('',*,*,#1698,.T.);
#2352=ORIENTED_EDGE('',*,*,#1699,.T.);
#2353=ORIENTED_EDGE('',*,*,#1700,.F.);
#2354=ORIENTED_EDGE('',*,*,#1701,.T.);
#2355=ORIENTED_EDGE('',*,*,#1700,.T.);
#2356=ORIENTED_EDGE('',*,*,#1702,.T.);
#2357=ORIENTED_EDGE('',*,*,#1703,.T.);
#2358=ORIENTED_EDGE('',*,*,#1702,.F.);
#2359=ORIENTED_EDGE('',*,*,#1699,.F.);
#2360=ORIENTED_EDGE('',*,*,#1704,.T.);
#2361=ORIENTED_EDGE('',*,*,#1705,.T.);
#2362=ORIENTED_EDGE('',*,*,#1706,.T.);
#2363=ORIENTED_EDGE('',*,*,#1707,.T.);
#2364=ORIENTED_EDGE('',*,*,#1703,.F.);
#2365=ORIENTED_EDGE('',*,*,#1708,.T.);
#2366=ORIENTED_EDGE('',*,*,#1696,.F.);
#2367=ORIENTED_EDGE('',*,*,#1709,.T.);
#2368=ORIENTED_EDGE('',*,*,#1695,.F.);
#2369=ORIENTED_EDGE('',*,*,#1697,.F.);
#2370=ORIENTED_EDGE('',*,*,#1710,.T.);
#2371=ORIENTED_EDGE('',*,*,#1711,.T.);
#2372=ORIENTED_EDGE('',*,*,#1491,.F.);
#2373=ORIENTED_EDGE('',*,*,#1712,.T.);
#2374=ORIENTED_EDGE('',*,*,#1704,.F.);
#2375=ORIENTED_EDGE('',*,*,#1713,.T.);
#2376=ORIENTED_EDGE('',*,*,#1535,.T.);
#2377=ORIENTED_EDGE('',*,*,#1698,.F.);
#2378=ORIENTED_EDGE('',*,*,#1714,.T.);
#2379=ORIENTED_EDGE('',*,*,#1715,.T.);
#2380=ORIENTED_EDGE('',*,*,#1716,.T.);
#2381=ORIENTED_EDGE('',*,*,#1533,.F.);
#2382=ORIENTED_EDGE('',*,*,#1713,.F.);
#2383=ORIENTED_EDGE('',*,*,#1693,.F.);
#2384=ORIENTED_EDGE('',*,*,#1619,.F.);
#2385=ORIENTED_EDGE('',*,*,#1717,.T.);
#2386=ORIENTED_EDGE('',*,*,#1709,.F.);
#2387=ORIENTED_EDGE('',*,*,#1701,.F.);
#2388=ORIENTED_EDGE('',*,*,#1707,.F.);
#2389=ORIENTED_EDGE('',*,*,#1718,.T.);
#2390=ORIENTED_EDGE('',*,*,#1714,.F.);
#2391=ORIENTED_EDGE('',*,*,#1706,.F.);
#2392=ORIENTED_EDGE('',*,*,#1717,.F.);
#2393=ORIENTED_EDGE('',*,*,#1618,.F.);
#2394=ORIENTED_EDGE('',*,*,#1527,.F.);
#2395=ORIENTED_EDGE('',*,*,#1534,.F.);
#2396=ORIENTED_EDGE('',*,*,#1716,.F.);
#2397=ORIENTED_EDGE('',*,*,#1719,.T.);
#2398=ORIENTED_EDGE('',*,*,#1720,.F.);
#2399=ORIENTED_EDGE('',*,*,#1719,.F.);
#2400=ORIENTED_EDGE('',*,*,#1715,.F.);
#2401=ORIENTED_EDGE('',*,*,#1718,.F.);
#2402=ORIENTED_EDGE('',*,*,#1721,.T.);
#2403=ORIENTED_EDGE('',*,*,#1722,.T.);
#2404=ORIENTED_EDGE('',*,*,#1705,.F.);
#2405=ORIENTED_EDGE('',*,*,#1723,.T.);
#2406=ORIENTED_EDGE('',*,*,#1710,.F.);
#2407=ORIENTED_EDGE('',*,*,#1708,.F.);
#2408=ORIENTED_EDGE('',*,*,#1724,.T.);
#2409=ORIENTED_EDGE('',*,*,#1725,.T.);
#2410=ORIENTED_EDGE('',*,*,#1726,.F.);
#2411=ORIENTED_EDGE('',*,*,#1511,.F.);
#2412=ORIENTED_EDGE('',*,*,#1518,.T.);
#2413=ORIENTED_EDGE('',*,*,#1727,.T.);
#2414=ORIENTED_EDGE('',*,*,#1728,.T.);
#2415=ORIENTED_EDGE('',*,*,#1729,.T.);
#2416=ORIENTED_EDGE('',*,*,#1730,.F.);
#2417=ORIENTED_EDGE('',*,*,#1542,.T.);
#2418=ORIENTED_EDGE('',*,*,#1545,.F.);
#2419=ORIENTED_EDGE('',*,*,#1551,.T.);
#2420=ORIENTED_EDGE('',*,*,#1724,.F.);
#2421=ORIENTED_EDGE('',*,*,#1731,.T.);
#2422=ORIENTED_EDGE('',*,*,#1728,.F.);
#2423=ORIENTED_EDGE('',*,*,#1732,.T.);
#2424=ORIENTED_EDGE('',*,*,#1726,.T.);
#2425=ORIENTED_EDGE('',*,*,#1725,.F.);
#2426=ORIENTED_EDGE('',*,*,#1733,.F.);
#2427=ORIENTED_EDGE('',*,*,#1734,.F.);
#2428=ORIENTED_EDGE('',*,*,#1735,.F.);
#2429=ORIENTED_EDGE('',*,*,#1736,.F.);
#2430=ORIENTED_EDGE('',*,*,#1737,.F.);
#2431=ORIENTED_EDGE('',*,*,#1512,.F.);
#2432=ORIENTED_EDGE('',*,*,#1732,.F.);
#2433=ORIENTED_EDGE('',*,*,#1550,.T.);
#2434=ORIENTED_EDGE('',*,*,#1738,.F.);
#2435=ORIENTED_EDGE('',*,*,#1733,.T.);
#2436=ORIENTED_EDGE('',*,*,#1543,.F.);
#2437=ORIENTED_EDGE('',*,*,#1730,.T.);
#2438=ORIENTED_EDGE('',*,*,#1739,.T.);
#2439=ORIENTED_EDGE('',*,*,#1740,.T.);
#2440=ORIENTED_EDGE('',*,*,#1741,.T.);
#2441=ORIENTED_EDGE('',*,*,#1742,.T.);
#2442=ORIENTED_EDGE('',*,*,#1541,.F.);
#2443=ORIENTED_EDGE('',*,*,#1743,.T.);
#2444=ORIENTED_EDGE('',*,*,#1466,.T.);
#2445=ORIENTED_EDGE('',*,*,#1741,.F.);
#2446=ORIENTED_EDGE('',*,*,#1744,.T.);
#2447=ORIENTED_EDGE('',*,*,#1745,.T.);
#2448=ORIENTED_EDGE('',*,*,#1746,.T.);
#2449=ORIENTED_EDGE('',*,*,#1743,.F.);
#2450=ORIENTED_EDGE('',*,*,#1747,.T.);
#2451=ORIENTED_EDGE('',*,*,#1515,.T.);
#2452=ORIENTED_EDGE('',*,*,#1503,.T.);
#2453=ORIENTED_EDGE('',*,*,#1745,.F.);
#2454=ORIENTED_EDGE('',*,*,#1748,.T.);
#2455=ORIENTED_EDGE('',*,*,#1516,.F.);
#2456=ORIENTED_EDGE('',*,*,#1748,.F.);
#2457=ORIENTED_EDGE('',*,*,#1747,.F.);
#2458=ORIENTED_EDGE('',*,*,#1744,.F.);
#2459=ORIENTED_EDGE('',*,*,#1740,.F.);
#2460=ORIENTED_EDGE('',*,*,#1749,.F.);
#2461=ORIENTED_EDGE('',*,*,#1750,.T.);
#2462=ORIENTED_EDGE('',*,*,#1537,.F.);
#2463=ORIENTED_EDGE('',*,*,#1742,.F.);
#2464=ORIENTED_EDGE('',*,*,#1465,.F.);
#2465=ORIENTED_EDGE('',*,*,#1746,.F.);
#2466=ORIENTED_EDGE('',*,*,#1502,.F.);
#2467=ORIENTED_EDGE('',*,*,#1751,.T.);
#2468=ORIENTED_EDGE('',*,*,#1467,.F.);
#2469=ORIENTED_EDGE('',*,*,#1448,.F.);
#2470=ORIENTED_EDGE('',*,*,#1752,.T.);
#2471=ORIENTED_EDGE('',*,*,#1530,.T.);
#2472=ORIENTED_EDGE('',*,*,#1499,.F.);
#2473=ORIENTED_EDGE('',*,*,#1531,.F.);
#2474=ORIENTED_EDGE('',*,*,#1752,.F.);
#2475=ORIENTED_EDGE('',*,*,#1450,.T.);
#2476=ORIENTED_EDGE('',*,*,#1457,.T.);
#2477=ORIENTED_EDGE('',*,*,#1753,.T.);
#2478=ORIENTED_EDGE('',*,*,#1754,.T.);
#2479=ORIENTED_EDGE('',*,*,#1755,.F.);
#2480=ORIENTED_EDGE('',*,*,#1756,.T.);
#2481=ORIENTED_EDGE('',*,*,#1469,.F.);
#2482=ORIENTED_EDGE('',*,*,#1757,.T.);
#2483=ORIENTED_EDGE('',*,*,#1758,.T.);
#2484=ORIENTED_EDGE('',*,*,#1753,.F.);
#2485=ORIENTED_EDGE('',*,*,#1459,.F.);
#2486=ORIENTED_EDGE('',*,*,#1501,.F.);
#2487=ORIENTED_EDGE('',*,*,#1759,.T.);
#2488=ORIENTED_EDGE('',*,*,#1760,.T.);
#2489=ORIENTED_EDGE('',*,*,#1757,.F.);
#2490=ORIENTED_EDGE('',*,*,#1468,.F.);
#2491=ORIENTED_EDGE('',*,*,#1751,.F.);
#2492=ORIENTED_EDGE('',*,*,#1761,.T.);
#2493=ORIENTED_EDGE('',*,*,#1711,.F.);
#2494=ORIENTED_EDGE('',*,*,#1762,.T.);
#2495=ORIENTED_EDGE('',*,*,#1616,.F.);
#2496=ORIENTED_EDGE('',*,*,#1621,.F.);
#2497=ORIENTED_EDGE('',*,*,#1756,.F.);
#2498=ORIENTED_EDGE('',*,*,#1763,.T.);
#2499=ORIENTED_EDGE('',*,*,#1721,.F.);
#2500=ORIENTED_EDGE('',*,*,#1722,.F.);
#2501=ORIENTED_EDGE('',*,*,#1763,.F.);
#2502=ORIENTED_EDGE('',*,*,#1750,.F.);
#2503=ORIENTED_EDGE('',*,*,#1764,.T.);
#2504=ORIENTED_EDGE('',*,*,#1761,.F.);
#2505=ORIENTED_EDGE('',*,*,#1764,.F.);
#2506=ORIENTED_EDGE('',*,*,#1500,.F.);
#2507=ORIENTED_EDGE('',*,*,#1755,.T.);
#2508=ORIENTED_EDGE('',*,*,#1765,.T.);
#2509=ORIENTED_EDGE('',*,*,#1759,.F.);
#2510=ORIENTED_EDGE('',*,*,#1754,.F.);
#2511=ORIENTED_EDGE('',*,*,#1758,.F.);
#2512=ORIENTED_EDGE('',*,*,#1760,.F.);
#2513=ORIENTED_EDGE('',*,*,#1765,.F.);
#2514=ORIENTED_EDGE('',*,*,#1766,.F.);
#2515=ORIENTED_EDGE('',*,*,#1767,.F.);
#2516=ORIENTED_EDGE('',*,*,#1768,.F.);
#2517=ORIENTED_EDGE('',*,*,#1769,.F.);
#2518=ORIENTED_EDGE('',*,*,#1770,.F.);
#2519=ORIENTED_EDGE('',*,*,#1767,.T.);
#2520=ORIENTED_EDGE('',*,*,#1727,.F.);
#2521=ORIENTED_EDGE('',*,*,#1517,.F.);
#2522=ORIENTED_EDGE('',*,*,#1749,.T.);
#2523=ORIENTED_EDGE('',*,*,#1739,.F.);
#2524=ORIENTED_EDGE('',*,*,#1729,.F.);
#2525=ORIENTED_EDGE('',*,*,#1731,.F.);
#2526=ORIENTED_EDGE('',*,*,#1768,.T.);
#2527=ORIENTED_EDGE('',*,*,#1766,.T.);
#2528=ORIENTED_EDGE('',*,*,#1770,.T.);
#2529=ORIENTED_EDGE('',*,*,#1771,.T.);
#2530=ORIENTED_EDGE('',*,*,#1772,.T.);
#2531=ORIENTED_EDGE('',*,*,#1773,.F.);
#2532=ORIENTED_EDGE('',*,*,#1772,.F.);
#2533=ORIENTED_EDGE('',*,*,#1774,.T.);
#2534=ORIENTED_EDGE('',*,*,#1687,.F.);
#2535=ORIENTED_EDGE('',*,*,#1775,.T.);
#2536=ORIENTED_EDGE('',*,*,#1776,.T.);
#2537=ORIENTED_EDGE('',*,*,#1777,.F.);
#2538=ORIENTED_EDGE('',*,*,#1778,.F.);
#2539=ORIENTED_EDGE('',*,*,#1628,.F.);
#2540=ORIENTED_EDGE('',*,*,#1779,.F.);
#2541=ORIENTED_EDGE('',*,*,#1596,.F.);
#2542=ORIENTED_EDGE('',*,*,#1622,.T.);
#2543=ORIENTED_EDGE('',*,*,#1778,.T.);
#2544=ORIENTED_EDGE('',*,*,#1780,.T.);
#2545=ORIENTED_EDGE('',*,*,#1781,.T.);
#2546=ORIENTED_EDGE('',*,*,#1782,.T.);
#2547=ORIENTED_EDGE('',*,*,#1783,.F.);
#2548=ORIENTED_EDGE('',*,*,#1582,.T.);
#2549=ORIENTED_EDGE('',*,*,#1603,.F.);
#2550=ORIENTED_EDGE('',*,*,#1602,.F.);
#2551=ORIENTED_EDGE('',*,*,#1599,.F.);
#2552=ORIENTED_EDGE('',*,*,#1784,.T.);
#2553=ORIENTED_EDGE('',*,*,#1785,.T.);
#2554=ORIENTED_EDGE('',*,*,#1786,.T.);
#2555=ORIENTED_EDGE('',*,*,#1787,.T.);
#2556=ORIENTED_EDGE('',*,*,#1571,.T.);
#2557=ORIENTED_EDGE('',*,*,#1788,.T.);
#2558=ORIENTED_EDGE('',*,*,#1659,.T.);
#2559=ORIENTED_EDGE('',*,*,#1789,.T.);
#2560=ORIENTED_EDGE('',*,*,#1790,.T.);
#2561=ORIENTED_EDGE('',*,*,#1791,.F.);
#2562=ORIENTED_EDGE('',*,*,#1652,.F.);
#2563=ORIENTED_EDGE('',*,*,#1653,.T.);
#2564=ORIENTED_EDGE('',*,*,#1789,.F.);
#2565=ORIENTED_EDGE('',*,*,#1792,.T.);
#2566=ORIENTED_EDGE('',*,*,#1785,.F.);
#2567=ORIENTED_EDGE('',*,*,#1793,.T.);
#2568=ORIENTED_EDGE('',*,*,#1787,.F.);
#2569=ORIENTED_EDGE('',*,*,#1786,.F.);
#2570=ORIENTED_EDGE('',*,*,#1794,.F.);
#2571=ORIENTED_EDGE('',*,*,#1795,.F.);
#2572=ORIENTED_EDGE('',*,*,#1796,.F.);
#2573=ORIENTED_EDGE('',*,*,#1797,.F.);
#2574=ORIENTED_EDGE('',*,*,#1589,.F.);
#2575=ORIENTED_EDGE('',*,*,#1572,.F.);
#2576=ORIENTED_EDGE('',*,*,#1792,.F.);
#2577=ORIENTED_EDGE('',*,*,#1658,.T.);
#2578=ORIENTED_EDGE('',*,*,#1798,.F.);
#2579=ORIENTED_EDGE('',*,*,#1794,.T.);
#2580=ORIENTED_EDGE('',*,*,#1799,.T.);
#2581=ORIENTED_EDGE('',*,*,#1800,.F.);
#2582=ORIENTED_EDGE('',*,*,#1801,.F.);
#2583=ORIENTED_EDGE('',*,*,#1802,.F.);
#2584=ORIENTED_EDGE('',*,*,#1803,.T.);
#2585=ORIENTED_EDGE('',*,*,#1804,.T.);
#2586=ORIENTED_EDGE('',*,*,#1805,.T.);
#2587=ORIENTED_EDGE('',*,*,#1631,.T.);
#2588=ORIENTED_EDGE('',*,*,#1806,.T.);
#2589=ORIENTED_EDGE('',*,*,#1800,.T.);
#2590=ORIENTED_EDGE('',*,*,#1807,.T.);
#2591=ORIENTED_EDGE('',*,*,#1804,.F.);
#2592=ORIENTED_EDGE('',*,*,#1779,.T.);
#2593=ORIENTED_EDGE('',*,*,#1808,.T.);
#2594=ORIENTED_EDGE('',*,*,#1809,.T.);
#2595=ORIENTED_EDGE('',*,*,#1810,.F.);
#2596=ORIENTED_EDGE('',*,*,#1811,.T.);
#2597=ORIENTED_EDGE('',*,*,#1808,.F.);
#2598=ORIENTED_EDGE('',*,*,#1812,.T.);
#2599=ORIENTED_EDGE('',*,*,#1802,.T.);
#2600=ORIENTED_EDGE('',*,*,#1813,.T.);
#2601=ORIENTED_EDGE('',*,*,#1814,.T.);
#2602=ORIENTED_EDGE('',*,*,#1815,.T.);
#2603=ORIENTED_EDGE('',*,*,#1816,.T.);
#2604=ORIENTED_EDGE('',*,*,#1813,.F.);
#2605=ORIENTED_EDGE('',*,*,#1817,.T.);
#2606=ORIENTED_EDGE('',*,*,#1818,.T.);
#2607=ORIENTED_EDGE('',*,*,#1817,.F.);
#2608=ORIENTED_EDGE('',*,*,#1801,.T.);
#2609=ORIENTED_EDGE('',*,*,#1819,.F.);
#2610=ORIENTED_EDGE('',*,*,#1820,.T.);
#2611=ORIENTED_EDGE('',*,*,#1821,.T.);
#2612=ORIENTED_EDGE('',*,*,#1816,.F.);
#2613=ORIENTED_EDGE('',*,*,#1806,.F.);
#2614=ORIENTED_EDGE('',*,*,#1822,.T.);
#2615=ORIENTED_EDGE('',*,*,#1819,.T.);
#2616=ORIENTED_EDGE('',*,*,#1822,.F.);
#2617=ORIENTED_EDGE('',*,*,#1630,.T.);
#2618=ORIENTED_EDGE('',*,*,#1633,.T.);
#2619=ORIENTED_EDGE('',*,*,#1823,.F.);
#2620=ORIENTED_EDGE('',*,*,#1494,.F.);
#2621=ORIENTED_EDGE('',*,*,#1824,.F.);
#2622=ORIENTED_EDGE('',*,*,#1825,.F.);
#2623=ORIENTED_EDGE('',*,*,#1826,.T.);
#2624=ORIENTED_EDGE('',*,*,#1827,.F.);
#2625=ORIENTED_EDGE('',*,*,#1661,.F.);
#2626=ORIENTED_EDGE('',*,*,#1828,.T.);
#2627=ORIENTED_EDGE('',*,*,#1820,.F.);
#2628=ORIENTED_EDGE('',*,*,#1823,.T.);
#2629=ORIENTED_EDGE('',*,*,#1592,.F.);
#2630=ORIENTED_EDGE('',*,*,#1829,.F.);
#2631=ORIENTED_EDGE('',*,*,#1830,.F.);
#2632=ORIENTED_EDGE('',*,*,#1831,.F.);
#2633=ORIENTED_EDGE('',*,*,#1553,.F.);
#2634=ORIENTED_EDGE('',*,*,#1762,.F.);
#2635=ORIENTED_EDGE('',*,*,#1723,.F.);
#2636=ORIENTED_EDGE('',*,*,#1712,.F.);
#2637=ORIENTED_EDGE('',*,*,#1832,.T.);
#2638=ORIENTED_EDGE('',*,*,#1818,.F.);
#2639=ORIENTED_EDGE('',*,*,#1828,.F.);
#2640=ORIENTED_EDGE('',*,*,#1833,.T.);
#2641=ORIENTED_EDGE('',*,*,#1834,.T.);
#2642=ORIENTED_EDGE('',*,*,#1690,.F.);
#2643=ORIENTED_EDGE('',*,*,#1835,.T.);
#2644=ORIENTED_EDGE('',*,*,#1833,.F.);
#2645=ORIENTED_EDGE('',*,*,#1660,.T.);
#2646=ORIENTED_EDGE('',*,*,#1667,.F.);
#2647=ORIENTED_EDGE('',*,*,#1650,.F.);
#2648=ORIENTED_EDGE('',*,*,#1836,.T.);
#2649=ORIENTED_EDGE('',*,*,#1837,.T.);
#2650=ORIENTED_EDGE('',*,*,#1838,.T.);
#2651=ORIENTED_EDGE('',*,*,#1839,.T.);
#2652=ORIENTED_EDGE('',*,*,#1688,.T.);
#2653=ORIENTED_EDGE('',*,*,#1643,.F.);
#2654=ORIENTED_EDGE('',*,*,#1840,.T.);
#2655=ORIENTED_EDGE('',*,*,#1683,.T.);
#2656=ORIENTED_EDGE('',*,*,#1839,.F.);
#2657=ORIENTED_EDGE('',*,*,#1841,.T.);
#2658=ORIENTED_EDGE('',*,*,#1842,.T.);
#2659=ORIENTED_EDGE('',*,*,#1843,.T.);
#2660=ORIENTED_EDGE('',*,*,#1840,.F.);
#2661=ORIENTED_EDGE('',*,*,#1844,.T.);
#2662=ORIENTED_EDGE('',*,*,#1576,.T.);
#2663=ORIENTED_EDGE('',*,*,#1783,.T.);
#2664=ORIENTED_EDGE('',*,*,#1842,.F.);
#2665=ORIENTED_EDGE('',*,*,#1845,.T.);
#2666=ORIENTED_EDGE('',*,*,#1577,.F.);
#2667=ORIENTED_EDGE('',*,*,#1845,.F.);
#2668=ORIENTED_EDGE('',*,*,#1844,.F.);
#2669=ORIENTED_EDGE('',*,*,#1841,.F.);
#2670=ORIENTED_EDGE('',*,*,#1838,.F.);
#2671=ORIENTED_EDGE('',*,*,#1846,.F.);
#2672=ORIENTED_EDGE('',*,*,#1847,.F.);
#2673=ORIENTED_EDGE('',*,*,#1848,.F.);
#2674=ORIENTED_EDGE('',*,*,#1849,.F.);
#2675=ORIENTED_EDGE('',*,*,#1850,.T.);
#2676=ORIENTED_EDGE('',*,*,#1837,.F.);
#2677=ORIENTED_EDGE('',*,*,#1851,.F.);
#2678=ORIENTED_EDGE('',*,*,#1852,.T.);
#2679=ORIENTED_EDGE('',*,*,#1846,.T.);
#2680=ORIENTED_EDGE('',*,*,#1790,.F.);
#2681=ORIENTED_EDGE('',*,*,#1853,.T.);
#2682=ORIENTED_EDGE('',*,*,#1851,.T.);
#2683=ORIENTED_EDGE('',*,*,#1836,.F.);
#2684=ORIENTED_EDGE('',*,*,#1649,.F.);
#2685=ORIENTED_EDGE('',*,*,#1791,.T.);
#2686=ORIENTED_EDGE('',*,*,#1692,.F.);
#2687=ORIENTED_EDGE('',*,*,#1625,.T.);
#2688=ORIENTED_EDGE('',*,*,#1854,.T.);
#2689=ORIENTED_EDGE('',*,*,#1855,.T.);
#2690=ORIENTED_EDGE('',*,*,#1814,.F.);
#2691=ORIENTED_EDGE('',*,*,#1834,.F.);
#2692=ORIENTED_EDGE('',*,*,#1835,.F.);
#2693=ORIENTED_EDGE('',*,*,#1843,.F.);
#2694=ORIENTED_EDGE('',*,*,#1782,.F.);
#2695=ORIENTED_EDGE('',*,*,#1856,.F.);
#2696=ORIENTED_EDGE('',*,*,#1684,.F.);
#2697=ORIENTED_EDGE('',*,*,#1781,.F.);
#2698=ORIENTED_EDGE('',*,*,#1857,.T.);
#2699=ORIENTED_EDGE('',*,*,#1858,.T.);
#2700=ORIENTED_EDGE('',*,*,#1859,.T.);
#2701=ORIENTED_EDGE('',*,*,#1685,.F.);
#2702=ORIENTED_EDGE('',*,*,#1856,.T.);
#2703=ORIENTED_EDGE('',*,*,#1860,.T.);
#2704=ORIENTED_EDGE('',*,*,#1686,.F.);
#2705=ORIENTED_EDGE('',*,*,#1859,.F.);
#2706=ORIENTED_EDGE('',*,*,#1861,.T.);
#2707=ORIENTED_EDGE('',*,*,#1775,.F.);
#2708=ORIENTED_EDGE('',*,*,#1862,.T.);
#2709=ORIENTED_EDGE('',*,*,#1847,.T.);
#2710=ORIENTED_EDGE('',*,*,#1852,.F.);
#2711=ORIENTED_EDGE('',*,*,#1863,.T.);
#2712=ORIENTED_EDGE('',*,*,#1862,.F.);
#2713=ORIENTED_EDGE('',*,*,#1864,.T.);
#2714=ORIENTED_EDGE('',*,*,#1865,.F.);
#2715=ORIENTED_EDGE('',*,*,#1848,.T.);
#2716=ORIENTED_EDGE('',*,*,#1578,.F.);
#2717=ORIENTED_EDGE('',*,*,#1849,.T.);
#2718=ORIENTED_EDGE('',*,*,#1865,.T.);
#2719=ORIENTED_EDGE('',*,*,#1866,.F.);
#2720=ORIENTED_EDGE('',*,*,#1780,.F.);
#2721=ORIENTED_EDGE('',*,*,#1777,.T.);
#2722=ORIENTED_EDGE('',*,*,#1867,.T.);
#2723=ORIENTED_EDGE('',*,*,#1857,.F.);
#2724=ORIENTED_EDGE('',*,*,#1784,.F.);
#2725=ORIENTED_EDGE('',*,*,#1788,.F.);
#2726=ORIENTED_EDGE('',*,*,#1574,.T.);
#2727=ORIENTED_EDGE('',*,*,#1579,.F.);
#2728=ORIENTED_EDGE('',*,*,#1866,.T.);
#2729=ORIENTED_EDGE('',*,*,#1868,.T.);
#2730=ORIENTED_EDGE('',*,*,#1793,.F.);
#2731=ORIENTED_EDGE('',*,*,#1868,.F.);
#2732=ORIENTED_EDGE('',*,*,#1869,.T.);
#2733=ORIENTED_EDGE('',*,*,#1853,.F.);
#2734=ORIENTED_EDGE('',*,*,#1850,.F.);
#2735=ORIENTED_EDGE('',*,*,#1870,.T.);
#2736=ORIENTED_EDGE('',*,*,#1860,.F.);
#2737=ORIENTED_EDGE('',*,*,#1870,.F.);
#2738=ORIENTED_EDGE('',*,*,#1624,.F.);
#2739=ORIENTED_EDGE('',*,*,#1632,.F.);
#2740=ORIENTED_EDGE('',*,*,#1805,.F.);
#2741=ORIENTED_EDGE('',*,*,#1807,.F.);
#2742=ORIENTED_EDGE('',*,*,#1803,.F.);
#2743=ORIENTED_EDGE('',*,*,#1799,.F.);
#2744=ORIENTED_EDGE('',*,*,#1812,.F.);
#2745=ORIENTED_EDGE('',*,*,#1821,.F.);
#2746=ORIENTED_EDGE('',*,*,#1815,.F.);
#2747=ORIENTED_EDGE('',*,*,#1855,.F.);
#2748=ORIENTED_EDGE('',*,*,#1871,.T.);
#2749=ORIENTED_EDGE('',*,*,#1872,.F.);
#2750=ORIENTED_EDGE('',*,*,#1871,.F.);
#2751=ORIENTED_EDGE('',*,*,#1854,.F.);
#2752=ORIENTED_EDGE('',*,*,#1810,.T.);
#2753=ORIENTED_EDGE('',*,*,#1809,.F.);
#2754=ORIENTED_EDGE('',*,*,#1811,.F.);
#2755=ORIENTED_EDGE('',*,*,#1861,.F.);
#2756=ORIENTED_EDGE('',*,*,#1858,.F.);
#2757=ORIENTED_EDGE('',*,*,#1867,.F.);
#2758=ORIENTED_EDGE('',*,*,#1776,.F.);
#2759=ORIENTED_EDGE('',*,*,#1863,.F.);
#2760=ORIENTED_EDGE('',*,*,#1869,.F.);
#2761=ORIENTED_EDGE('',*,*,#1864,.F.);
#2762=ORIENTED_EDGE('',*,*,#1509,.F.);
#2763=ORIENTED_EDGE('',*,*,#1737,.T.);
#2764=ORIENTED_EDGE('',*,*,#1873,.T.);
#2765=ORIENTED_EDGE('',*,*,#1874,.T.);
#2766=ORIENTED_EDGE('',*,*,#1824,.T.);
#2767=ORIENTED_EDGE('',*,*,#1497,.F.);
#2768=ORIENTED_EDGE('',*,*,#1506,.F.);
#2769=ORIENTED_EDGE('',*,*,#1875,.T.);
#2770=ORIENTED_EDGE('',*,*,#1825,.T.);
#2771=ORIENTED_EDGE('',*,*,#1874,.F.);
#2772=ORIENTED_EDGE('',*,*,#1875,.F.);
#2773=ORIENTED_EDGE('',*,*,#1873,.F.);
#2774=ORIENTED_EDGE('',*,*,#1736,.T.);
#2775=ORIENTED_EDGE('',*,*,#1876,.T.);
#2776=ORIENTED_EDGE('',*,*,#1877,.F.);
#2777=ORIENTED_EDGE('',*,*,#1878,.T.);
#2778=ORIENTED_EDGE('',*,*,#1879,.F.);
#2779=ORIENTED_EDGE('',*,*,#1880,.T.);
#2780=ORIENTED_EDGE('',*,*,#1655,.T.);
#2781=ORIENTED_EDGE('',*,*,#1663,.F.);
#2782=ORIENTED_EDGE('',*,*,#1881,.F.);
#2783=ORIENTED_EDGE('',*,*,#1826,.F.);
#2784=ORIENTED_EDGE('',*,*,#1882,.T.);
#2785=ORIENTED_EDGE('',*,*,#1554,.F.);
#2786=ORIENTED_EDGE('',*,*,#1831,.T.);
#2787=ORIENTED_EDGE('',*,*,#1555,.F.);
#2788=ORIENTED_EDGE('',*,*,#1882,.F.);
#2789=ORIENTED_EDGE('',*,*,#1830,.T.);
#2790=ORIENTED_EDGE('',*,*,#1883,.F.);
#2791=ORIENTED_EDGE('',*,*,#1590,.F.);
#2792=ORIENTED_EDGE('',*,*,#1797,.T.);
#2793=ORIENTED_EDGE('',*,*,#1884,.F.);
#2794=ORIENTED_EDGE('',*,*,#1885,.F.);
#2795=ORIENTED_EDGE('',*,*,#1886,.F.);
#2796=ORIENTED_EDGE('',*,*,#1887,.F.);
#2797=ORIENTED_EDGE('',*,*,#1888,.F.);
#2798=ORIENTED_EDGE('',*,*,#1547,.T.);
#2799=ORIENTED_EDGE('',*,*,#1883,.T.);
#2800=ORIENTED_EDGE('',*,*,#1829,.T.);
#2801=ORIENTED_EDGE('',*,*,#1591,.F.);
#2802=ORIENTED_EDGE('',*,*,#1881,.T.);
#2803=ORIENTED_EDGE('',*,*,#1662,.F.);
#2804=ORIENTED_EDGE('',*,*,#1827,.T.);
#2805=ORIENTED_EDGE('',*,*,#1795,.T.);
#2806=ORIENTED_EDGE('',*,*,#1798,.T.);
#2807=ORIENTED_EDGE('',*,*,#1657,.T.);
#2808=ORIENTED_EDGE('',*,*,#1889,.F.);
#2809=ORIENTED_EDGE('',*,*,#1734,.T.);
#2810=ORIENTED_EDGE('',*,*,#1738,.T.);
#2811=ORIENTED_EDGE('',*,*,#1549,.T.);
#2812=ORIENTED_EDGE('',*,*,#1890,.T.);
#2813=ORIENTED_EDGE('',*,*,#1891,.T.);
#2814=ORIENTED_EDGE('',*,*,#1892,.T.);
#2815=ORIENTED_EDGE('',*,*,#1893,.T.);
#2816=ORIENTED_EDGE('',*,*,#1894,.T.);
#2817=ORIENTED_EDGE('',*,*,#1895,.T.);
#2818=ORIENTED_EDGE('',*,*,#1896,.T.);
#2819=ORIENTED_EDGE('',*,*,#1897,.T.);
#2820=ORIENTED_EDGE('',*,*,#1773,.T.);
#2821=ORIENTED_EDGE('',*,*,#1796,.T.);
#2822=ORIENTED_EDGE('',*,*,#1890,.F.);
#2823=ORIENTED_EDGE('',*,*,#1548,.T.);
#2824=ORIENTED_EDGE('',*,*,#1888,.T.);
#2825=ORIENTED_EDGE('',*,*,#1898,.F.);
#2826=ORIENTED_EDGE('',*,*,#1886,.T.);
#2827=ORIENTED_EDGE('',*,*,#1899,.F.);
#2828=ORIENTED_EDGE('',*,*,#1884,.T.);
#2829=ORIENTED_EDGE('',*,*,#1656,.T.);
#2830=ORIENTED_EDGE('',*,*,#1880,.F.);
#2831=ORIENTED_EDGE('',*,*,#1900,.F.);
#2832=ORIENTED_EDGE('',*,*,#1878,.F.);
#2833=ORIENTED_EDGE('',*,*,#1901,.F.);
#2834=ORIENTED_EDGE('',*,*,#1876,.F.);
#2835=ORIENTED_EDGE('',*,*,#1735,.T.);
#2836=ORIENTED_EDGE('',*,*,#1889,.T.);
#2837=ORIENTED_EDGE('',*,*,#1902,.F.);
#2838=ORIENTED_EDGE('',*,*,#1872,.T.);
#2839=ORIENTED_EDGE('',*,*,#1769,.T.);
#2840=ORIENTED_EDGE('',*,*,#1774,.F.);
#2841=ORIENTED_EDGE('',*,*,#1771,.F.);
#2842=ORIENTED_EDGE('',*,*,#1720,.T.);
#2843=ORIENTED_EDGE('',*,*,#1832,.F.);
#2844=ORIENTED_EDGE('',*,*,#1903,.T.);
#2845=ORIENTED_EDGE('',*,*,#1904,.F.);
#2846=ORIENTED_EDGE('',*,*,#1903,.F.);
#2847=ORIENTED_EDGE('',*,*,#1905,.F.);
#2848=ORIENTED_EDGE('',*,*,#1906,.F.);
#2849=ORIENTED_EDGE('',*,*,#1907,.F.);
#2850=ORIENTED_EDGE('',*,*,#1908,.F.);
#2851=ORIENTED_EDGE('',*,*,#1909,.F.);
#2852=ORIENTED_EDGE('',*,*,#1910,.F.);
#2853=ORIENTED_EDGE('',*,*,#1904,.T.);
#2854=ORIENTED_EDGE('',*,*,#1908,.T.);
#2855=ORIENTED_EDGE('',*,*,#1911,.T.);
#2856=ORIENTED_EDGE('',*,*,#1893,.F.);
#2857=ORIENTED_EDGE('',*,*,#1912,.F.);
#2858=ORIENTED_EDGE('',*,*,#1907,.T.);
#2859=ORIENTED_EDGE('',*,*,#1913,.T.);
#2860=ORIENTED_EDGE('',*,*,#1894,.F.);
#2861=ORIENTED_EDGE('',*,*,#1911,.F.);
#2862=ORIENTED_EDGE('',*,*,#1906,.T.);
#2863=ORIENTED_EDGE('',*,*,#1914,.T.);
#2864=ORIENTED_EDGE('',*,*,#1895,.F.);
#2865=ORIENTED_EDGE('',*,*,#1913,.F.);
#2866=ORIENTED_EDGE('',*,*,#1910,.T.);
#2867=ORIENTED_EDGE('',*,*,#1915,.T.);
#2868=ORIENTED_EDGE('',*,*,#1891,.F.);
#2869=ORIENTED_EDGE('',*,*,#1916,.F.);
#2870=ORIENTED_EDGE('',*,*,#1909,.T.);
#2871=ORIENTED_EDGE('',*,*,#1912,.T.);
#2872=ORIENTED_EDGE('',*,*,#1892,.F.);
#2873=ORIENTED_EDGE('',*,*,#1915,.F.);
#2874=ORIENTED_EDGE('',*,*,#1905,.T.);
#2875=ORIENTED_EDGE('',*,*,#1916,.T.);
#2876=ORIENTED_EDGE('',*,*,#1896,.F.);
#2877=ORIENTED_EDGE('',*,*,#1914,.F.);
#2878=ORIENTED_EDGE('',*,*,#1877,.T.);
#2879=ORIENTED_EDGE('',*,*,#1917,.T.);
#2880=ORIENTED_EDGE('',*,*,#1887,.T.);
#2881=ORIENTED_EDGE('',*,*,#1898,.T.);
#2882=ORIENTED_EDGE('',*,*,#1917,.F.);
#2883=ORIENTED_EDGE('',*,*,#1901,.T.);
#2884=ORIENTED_EDGE('',*,*,#1879,.T.);
#2885=ORIENTED_EDGE('',*,*,#1918,.T.);
#2886=ORIENTED_EDGE('',*,*,#1885,.T.);
#2887=ORIENTED_EDGE('',*,*,#1899,.T.);
#2888=ORIENTED_EDGE('',*,*,#1918,.F.);
#2889=ORIENTED_EDGE('',*,*,#1900,.T.);
#2890=ORIENTED_EDGE('',*,*,#1902,.T.);
#2891=ORIENTED_EDGE('',*,*,#1919,.T.);
#2892=ORIENTED_EDGE('',*,*,#1897,.F.);
#2893=ORIENTED_EDGE('',*,*,#1919,.F.);
#2894=B_SPLINE_SURFACE_WITH_KNOTS('',3,3,((#3950,#3951,#3952,#3953,#3954,
#3955,#3956,#3957),(#3958,#3959,#3960,#3961,#3962,#3963,#3964,#3965),(#3966,
#3967,#3968,#3969,#3970,#3971,#3972,#3973),(#3974,#3975,#3976,#3977,#3978,
#3979,#3980,#3981)),.UNSPECIFIED.,.F.,.F.,.F.,(4,4),(4,2,1,1,4),(0.,1.),
(-0.142561500827732,-0.140979596293641,-0.0845877577761844,-0.0563918385174562,
0.),.UNSPECIFIED.);
#2895=B_SPLINE_SURFACE_WITH_KNOTS('',3,3,((#4002,#4003,#4004,#4005,#4006,
#4007,#4008,#4009,#4010,#4011),(#4012,#4013,#4014,#4015,#4016,#4017,#4018,
#4019,#4020,#4021),(#4022,#4023,#4024,#4025,#4026,#4027,#4028,#4029,#4030,
#4031),(#4032,#4033,#4034,#4035,#4036,#4037,#4038,#4039,#4040,#4041)),
 .UNSPECIFIED.,.F.,.F.,.F.,(4,4),(4,1,1,1,1,1,1,4),(0.,1.),(6.52812372066761E-12,
0.0229602324215438,0.0459204648365595,0.0918409296665909,0.137761394496622,
0.183681859326654,0.229602324156685,0.321443253816748),.UNSPECIFIED.);
#2896=B_SPLINE_SURFACE_WITH_KNOTS('',3,3,((#4065,#4066,#4067,#4068),(#4069,
#4070,#4071,#4072),(#4073,#4074,#4075,#4076),(#4077,#4078,#4079,#4080)),
 .UNSPECIFIED.,.F.,.F.,.F.,(4,4),(4,4),(0.,1.),(0.,0.107788235641162),
 .UNSPECIFIED.);
#2897=B_SPLINE_SURFACE_WITH_KNOTS('',3,3,((#4101,#4102,#4103,#4104,#4105),
(#4106,#4107,#4108,#4109,#4110),(#4111,#4112,#4113,#4114,#4115),(#4116,
#4117,#4118,#4119,#4120)),.UNSPECIFIED.,.F.,.F.,.F.,(4,4),(4,1,4),(0.632797996080487,
1.),(-2.26037336200637E-16,0.655048693027251,1.14633521279769),
 .UNSPECIFIED.);
#2898=B_SPLINE_SURFACE_WITH_KNOTS('',3,3,((#4128,#4129,#4130,#4131),(#4132,
#4133,#4134,#4135),(#4136,#4137,#4138,#4139),(#4140,#4141,#4142,#4143)),
 .UNSPECIFIED.,.F.,.F.,.F.,(4,4),(4,4),(0.611762910459415,1.),(3.04336661288205E-18,
0.365836719497873),.UNSPECIFIED.);
#2899=B_SPLINE_SURFACE_WITH_KNOTS('',3,3,((#4164,#4165,#4166,#4167,#4168,
#4169),(#4170,#4171,#4172,#4173,#4174,#4175),(#4176,#4177,#4178,#4179,#4180,
#4181),(#4182,#4183,#4184,#4185,#4186,#4187)),.UNSPECIFIED.,.F.,.F.,.F.,
(4,4),(4,2,4),(0.,1.),(-0.00240213750114515,0.,0.00672980698391912),
 .UNSPECIFIED.);
#2900=B_SPLINE_SURFACE_WITH_KNOTS('',3,3,((#4204,#4205,#4206,#4207,#4208,
#4209),(#4210,#4211,#4212,#4213,#4214,#4215),(#4216,#4217,#4218,#4219,#4220,
#4221),(#4222,#4223,#4224,#4225,#4226,#4227)),.UNSPECIFIED.,.F.,.F.,.F.,
(4,4),(4,1,1,4),(0.,1.),(1.49561396216143E-13,0.184605464192092,0.307675773653387,
0.430746083114681),.UNSPECIFIED.);
#2901=B_SPLINE_SURFACE_WITH_KNOTS('',3,3,((#4249,#4250,#4251,#4252,#4253),
(#4254,#4255,#4256,#4257,#4258),(#4259,#4260,#4261,#4262,#4263),(#4264,
#4265,#4266,#4267,#4268)),.UNSPECIFIED.,.F.,.F.,.F.,(4,4),(4,1,4),(0.,1.),
(0.388566909657092,1.15950195837336,2.18741535666171),.UNSPECIFIED.);
#2902=B_SPLINE_SURFACE_WITH_KNOTS('',3,3,((#4285,#4286,#4287,#4288),(#4289,
#4290,#4291,#4292),(#4293,#4294,#4295,#4296),(#4297,#4298,#4299,#4300)),
 .UNSPECIFIED.,.F.,.F.,.F.,(4,4),(4,4),(0.,1.),(4.34361532278477E-14,0.388569192421192),
 .UNSPECIFIED.);
#2903=B_SPLINE_SURFACE_WITH_KNOTS('',3,3,((#4344,#4345,#4346,#4347,#4348,
#4349,#4350,#4351,#4352,#4353),(#4354,#4355,#4356,#4357,#4358,#4359,#4360,
#4361,#4362,#4363),(#4364,#4365,#4366,#4367,#4368,#4369,#4370,#4371,#4372,
#4373),(#4374,#4375,#4376,#4377,#4378,#4379,#4380,#4381,#4382,#4383)),
 .UNSPECIFIED.,.F.,.F.,.F.,(4,4),(4,1,1,1,1,1,1,4),(0.,1.),(-2.37077445854394,
-2.10475092395637,-1.8387273893688,-1.70571562207501,-1.57270385478123,
-1.50619797113433,-1.47294502931089,-1.43969208748744),.UNSPECIFIED.);
#2904=B_SPLINE_SURFACE_WITH_KNOTS('',3,3,((#4438,#4439,#4440,#4441),(#4442,
#4443,#4444,#4445),(#4446,#4447,#4448,#4449),(#4450,#4451,#4452,#4453),
(#4454,#4455,#4456,#4457)),.UNSPECIFIED.,.F.,.F.,.F.,(4,1,4),(4,4),(0.,
0.571428571428571,1.),(-1.73061033181592,-1.51996014376617),
 .UNSPECIFIED.);
#2905=B_SPLINE_SURFACE_WITH_KNOTS('',3,3,((#4464,#4465,#4466,#4467,#4468,
#4469),(#4470,#4471,#4472,#4473,#4474,#4475),(#4476,#4477,#4478,#4479,#4480,
#4481),(#4482,#4483,#4484,#4485,#4486,#4487)),.UNSPECIFIED.,.F.,.F.,.F.,
(4,4),(4,2,4),(0.,1.),(-0.00221201734307575,0.,0.295678124966012),
 .UNSPECIFIED.);
#2906=B_SPLINE_SURFACE_WITH_KNOTS('',3,3,((#4504,#4505,#4506,#4507,#4508,
#4509),(#4510,#4511,#4512,#4513,#4514,#4515),(#4516,#4517,#4518,#4519,#4520,
#4521),(#4522,#4523,#4524,#4525,#4526,#4527)),.UNSPECIFIED.,.F.,.F.,.F.,
(4,4),(4,1,1,4),(0.,1.),(5.3190101396163E-15,0.263412580205051,0.790237740615143,
1.84388806143533),.UNSPECIFIED.);
#2907=B_SPLINE_SURFACE_WITH_KNOTS('',3,3,((#4543,#4544,#4545,#4546),(#4547,
#4548,#4549,#4550),(#4551,#4552,#4553,#4554),(#4555,#4556,#4557,#4558)),
 .UNSPECIFIED.,.F.,.F.,.F.,(4,4),(4,4),(0.,1.),(1.62804335849028E-16,0.130585913961742),
 .UNSPECIFIED.);
#2908=B_SPLINE_SURFACE_WITH_KNOTS('',3,3,((#4570,#4571,#4572,#4573),(#4574,
#4575,#4576,#4577),(#4578,#4579,#4580,#4581),(#4582,#4583,#4584,#4585)),
 .UNSPECIFIED.,.F.,.F.,.F.,(4,4),(4,4),(0.,1.),(0.,0.211963920776209),
 .UNSPECIFIED.);
#2909=B_SPLINE_SURFACE_WITH_KNOTS('',3,3,((#4597,#4598,#4599,#4600,#4601,
#4602,#4603,#4604,#4605),(#4606,#4607,#4608,#4609,#4610,#4611,#4612,#4613,
#4614),(#4615,#4616,#4617,#4618,#4619,#4620,#4621,#4622,#4623),(#4624,#4625,
#4626,#4627,#4628,#4629,#4630,#4631,#4632)),.UNSPECIFIED.,.F.,.F.,.F.,(4,
4),(4,1,1,1,1,1,4),(0.,1.),(2.36403012353173E-14,0.0736065575766256,0.147213115153228,
0.184016393941528,0.220819672729829,0.230020492426905,0.25762295151813),
 .UNSPECIFIED.);
#2910=B_SPLINE_SURFACE_WITH_KNOTS('',3,3,((#4654,#4655,#4656,#4657,#4658,
#4659,#4660),(#4661,#4662,#4663,#4664,#4665,#4666,#4667),(#4668,#4669,#4670,
#4671,#4672,#4673,#4674),(#4675,#4676,#4677,#4678,#4679,#4680,#4681)),
 .UNSPECIFIED.,.F.,.F.,.F.,(4,4),(4,1,1,1,4),(0.,1.),(5.1271094648031E-14,
0.222967785341403,0.445935570682755,0.743225951137891,1.04051633159303),
 .UNSPECIFIED.);
#2911=B_SPLINE_SURFACE_WITH_KNOTS('',3,3,((#4699,#4700,#4701,#4702,#4703,
#4704,#4705,#4706,#4707,#4708,#4709,#4710,#4711,#4712,#4713,#4714,#4715,
#4716,#4717,#4718,#4719,#4720,#4721,#4722,#4723,#4724,#4725,#4726,#4727,
#4728,#4729,#4730,#4731,#4732,#4733,#4734,#4735,#4736,#4737,#4738,#4739,
#4740,#4741,#4742,#4743,#4744,#4745,#4746,#4747,#4748,#4749,#4750,#4751,
#4752,#4753,#4754,#4755,#4756,#4757,#4758,#4759,#4760,#4761,#4762,#4763,
#4764,#4765,#4766,#4767,#4768,#4769,#4770,#4771,#4772,#4773,#4774,#4775,
#4776,#4777,#4778,#4779,#4780,#4781,#4782,#4783,#4784,#4785,#4786,#4787,
#4788,#4789,#4790,#4791,#4792,#4793,#4794,#4795,#4796,#4797,#4798,#4799,
#4800,#4801,#4802,#4803,#4804,#4805,#4806,#4807,#4808,#4809,#4810,#4811,
#4812,#4813,#4814,#4815,#4816,#4817,#4818),(#4819,#4820,#4821,#4822,#4823,
#4824,#4825,#4826,#4827,#4828,#4829,#4830,#4831,#4832,#4833,#4834,#4835,
#4836,#4837,#4838,#4839,#4840,#4841,#4842,#4843,#4844,#4845,#4846,#4847,
#4848,#4849,#4850,#4851,#4852,#4853,#4854,#4855,#4856,#4857,#4858,#4859,
#4860,#4861,#4862,#4863,#4864,#4865,#4866,#4867,#4868,#4869,#4870,#4871,
#4872,#4873,#4874,#4875,#4876,#4877,#4878,#4879,#4880,#4881,#4882,#4883,
#4884,#4885,#4886,#4887,#4888,#4889,#4890,#4891,#4892,#4893,#4894,#4895,
#4896,#4897,#4898,#4899,#4900,#4901,#4902,#4903,#4904,#4905,#4906,#4907,
#4908,#4909,#4910,#4911,#4912,#4913,#4914,#4915,#4916,#4917,#4918,#4919,
#4920,#4921,#4922,#4923,#4924,#4925,#4926,#4927,#4928,#4929,#4930,#4931,
#4932,#4933,#4934,#4935,#4936,#4937,#4938),(#4939,#4940,#4941,#4942,#4943,
#4944,#4945,#4946,#4947,#4948,#4949,#4950,#4951,#4952,#4953,#4954,#4955,
#4956,#4957,#4958,#4959,#4960,#4961,#4962,#4963,#4964,#4965,#4966,#4967,
#4968,#4969,#4970,#4971,#4972,#4973,#4974,#4975,#4976,#4977,#4978,#4979,
#4980,#4981,#4982,#4983,#4984,#4985,#4986,#4987,#4988,#4989,#4990,#4991,
#4992,#4993,#4994,#4995,#4996,#4997,#4998,#4999,#5000,#5001,#5002,#5003,
#5004,#5005,#5006,#5007,#5008,#5009,#5010,#5011,#5012,#5013,#5014,#5015,
#5016,#5017,#5018,#5019,#5020,#5021,#5022,#5023,#5024,#5025,#5026,#5027,
#5028,#5029,#5030,#5031,#5032,#5033,#5034,#5035,#5036,#5037,#5038,#5039,
#5040,#5041,#5042,#5043,#5044,#5045,#5046,#5047,#5048,#5049,#5050,#5051,
#5052,#5053,#5054,#5055,#5056,#5057,#5058),(#5059,#5060,#5061,#5062,#5063,
#5064,#5065,#5066,#5067,#5068,#5069,#5070,#5071,#5072,#5073,#5074,#5075,
#5076,#5077,#5078,#5079,#5080,#5081,#5082,#5083,#5084,#5085,#5086,#5087,
#5088,#5089,#5090,#5091,#5092,#5093,#5094,#5095,#5096,#5097,#5098,#5099,
#5100,#5101,#5102,#5103,#5104,#5105,#5106,#5107,#5108,#5109,#5110,#5111,
#5112,#5113,#5114,#5115,#5116,#5117,#5118,#5119,#5120,#5121,#5122,#5123,
#5124,#5125,#5126,#5127,#5128,#5129,#5130,#5131,#5132,#5133,#5134,#5135,
#5136,#5137,#5138,#5139,#5140,#5141,#5142,#5143,#5144,#5145,#5146,#5147,
#5148,#5149,#5150,#5151,#5152,#5153,#5154,#5155,#5156,#5157,#5158,#5159,
#5160,#5161,#5162,#5163,#5164,#5165,#5166,#5167,#5168,#5169,#5170,#5171,
#5172,#5173,#5174,#5175,#5176,#5177,#5178)),.UNSPECIFIED.,.F.,.F.,.F.,(4,
4),(4,1,1,1,1,1,1,1,1,1,1,1,1,1,1,1,1,1,1,1,1,1,1,1,1,1,1,1,1,1,1,1,1,1,
1,1,1,1,1,1,1,1,1,1,1,1,1,1,1,1,1,1,1,1,1,1,1,1,1,1,1,1,1,1,1,1,1,1,1,1,
1,1,1,1,1,1,1,1,1,1,1,1,1,1,1,1,1,1,1,1,1,1,1,1,1,1,1,1,1,1,1,1,1,1,1,1,
1,1,1,1,1,1,1,1,1,1,1,4),(0.,1.),(7.56303374867473E-13,0.0253857756711617,
0.0507715513415671,0.0761573270119725,0.101543102682378,0.126928878352783,
0.152314654023189,0.177700429693594,0.203086205364,0.228471981034405,0.25385775670481,
0.279243532375216,0.304629308045621,0.330015083716027,0.355400859386432,
0.380786635056838,0.406172410727243,0.418865298562446,0.431558186397648,
0.456943962068054,0.469636849903256,0.482329737738459,0.507715513408865,
0.53310128907927,0.545794176914473,0.558487064749675,0.564833508667277,
0.571179952584878,0.574353174543679,0.577526396502479,0.583872840420081,
0.584071166792506,0.584269493164931,0.584666145909781,0.585459451399481,
0.587046062378881,0.588632673358282,0.590219284337682,0.591805895317082,
0.593392506296483,0.594979117275883,0.596565728255284,0.599738950214084,
0.600135602958934,0.600532255703784,0.601325561193485,0.602912172172885,
0.603308824917735,0.603705477662585,0.60390380403501,0.604102130407435,
0.604498783152285,0.605292088641985,0.605391251828198,0.60549041501441,
0.605589578200623,0.605688741386835,0.606085394131686,0.606878699621386,
0.607275352366236,0.607672005111086,0.608068657855936,0.608465310600786,
0.608861963345636,0.608911544938743,0.608961126531849,0.609060289718061,
0.609109871311168,0.609159452904274,0.60920903449738,0.609258616090486,
0.612431838049287,0.615605060008088,0.618778281966888,0.621951503925689,
0.622149830298114,0.622348156670539,0.622744809415389,0.623141462160239,
0.623339788532664,0.623438951718877,0.623488533311983,0.623538114905089,
0.62433142039479,0.624529746767215,0.62472807313964,0.62512472588449,0.625323052256915,
0.62552137862934,0.625620541815552,0.625719705001765,0.62591803137419,0.62631468411904,
0.626513010491465,0.62671133686389,0.626909663236315,0.62710798960874,0.627207152794953,
0.627306315981165,0.62750464235359,0.627702968726015,0.62790129509844,0.628000458284653,
0.628099621470865,0.62829794784329,0.629884558822691,0.631471169802091,
0.632264475291791,0.633057780781491,0.634644391760892,0.637817613719692,
0.639404224699093,0.640990835678493,0.647337279596094,0.653683723513696,
0.660030167431297,0.685415943101702,0.710801718772108),.UNSPECIFIED.);
#2912=B_SPLINE_SURFACE_WITH_KNOTS('',3,3,((#5422,#5423,#5424,#5425,#5426,
#5427),(#5428,#5429,#5430,#5431,#5432,#5433),(#5434,#5435,#5436,#5437,#5438,
#5439),(#5440,#5441,#5442,#5443,#5444,#5445)),.UNSPECIFIED.,.F.,.F.,.F.,
(4,4),(4,2,4),(0.,1.),(5.333821684213E-14,0.410154764077673,0.412632881501992),
 .UNSPECIFIED.);
#2913=B_SPLINE_SURFACE_WITH_KNOTS('',3,3,((#5459,#5460,#5461,#5462,#5463,
#5464,#5465,#5466),(#5467,#5468,#5469,#5470,#5471,#5472,#5473,#5474),(#5475,
#5476,#5477,#5478,#5479,#5480,#5481,#5482),(#5483,#5484,#5485,#5486,#5487,
#5488,#5489,#5490),(#5491,#5492,#5493,#5494,#5495,#5496,#5497,#5498),(#5499,
#5500,#5501,#5502,#5503,#5504,#5505,#5506)),.UNSPECIFIED.,.F.,.F.,.F.,(4,
1,1,4),(4,1,1,1,1,4),(0.,0.285714285714286,0.571428571428571,1.),(2.16517273024767,
2.96406818560924,3.36351591329003,4.1624113686516,4.56185909633239,4.96130682401318),
 .UNSPECIFIED.);
#2914=B_SPLINE_SURFACE_WITH_KNOTS('',3,3,((#5535,#5536,#5537,#5538),(#5539,
#5540,#5541,#5542),(#5543,#5544,#5545,#5546),(#5547,#5548,#5549,#5550),
(#5551,#5552,#5553,#5554)),.UNSPECIFIED.,.F.,.F.,.F.,(4,1,4),(4,4),(0.,
0.571428571428571,1.),(2.54166235671831,2.68554124750685),.UNSPECIFIED.);
#2915=B_SPLINE_SURFACE_WITH_KNOTS('',3,3,((#5566,#5567,#5568,#5569,#5570),
(#5571,#5572,#5573,#5574,#5575),(#5576,#5577,#5578,#5579,#5580),(#5581,
#5582,#5583,#5584,#5585),(#5586,#5587,#5588,#5589,#5590)),.UNSPECIFIED.,
 .F.,.F.,.F.,(4,1,4),(4,1,4),(0.,0.571428571428571,1.),(0.,0.975782599944268,
1.70761954990247),.UNSPECIFIED.);
#2916=B_SPLINE_SURFACE_WITH_KNOTS('',3,3,((#5604,#5605,#5606,#5607),(#5608,
#5609,#5610,#5611),(#5612,#5613,#5614,#5615),(#5616,#5617,#5618,#5619)),
 .UNSPECIFIED.,.F.,.F.,.F.,(4,4),(4,4),(0.,1.),(2.85000000000007,3.50000000000007),
 .UNSPECIFIED.);
#2917=B_SPLINE_SURFACE_WITH_KNOTS('',3,3,((#5654,#5655,#5656,#5657,#5658),
(#5659,#5660,#5661,#5662,#5663),(#5664,#5665,#5666,#5667,#5668),(#5669,
#5670,#5671,#5672,#5673)),.UNSPECIFIED.,.F.,.F.,.F.,(4,4),(4,1,4),(0.644302217855705,
1.),(0.,0.0910722699784712,0.212501963283099),.UNSPECIFIED.);
#2918=B_SPLINE_SURFACE_WITH_KNOTS('',3,3,((#5683,#5684,#5685,#5686),(#5687,
#5688,#5689,#5690),(#5691,#5692,#5693,#5694),(#5695,#5696,#5697,#5698)),
 .UNSPECIFIED.,.F.,.F.,.F.,(4,4),(4,4),(0.661197411081272,1.),(0.224161547326979,
0.957535347605286),.UNSPECIFIED.);
#2919=B_SPLINE_SURFACE_WITH_KNOTS('',3,3,((#5705,#5706,#5707,#5708),(#5709,
#5710,#5711,#5712),(#5713,#5714,#5715,#5716),(#5717,#5718,#5719,#5720)),
 .UNSPECIFIED.,.F.,.F.,.F.,(4,4),(4,4),(0.795532655182893,1.),(0.733377607005848,
1.22398009586906),.UNSPECIFIED.);
#2920=B_SPLINE_SURFACE_WITH_KNOTS('',3,3,((#5746,#5747,#5748,#5749),(#5750,
#5751,#5752,#5753),(#5754,#5755,#5756,#5757),(#5758,#5759,#5760,#5761),
(#5762,#5763,#5764,#5765)),.UNSPECIFIED.,.F.,.F.,.F.,(4,1,4),(4,4),(0.,
0.571428571428571,1.),(-0.675907495452547,2.71857724873662E-13),
 .UNSPECIFIED.);
#2921=B_SPLINE_SURFACE_WITH_KNOTS('',3,3,((#5777,#5778,#5779,#5780,#5781),
(#5782,#5783,#5784,#5785,#5786),(#5787,#5788,#5789,#5790,#5791),(#5792,
#5793,#5794,#5795,#5796),(#5797,#5798,#5799,#5800,#5801)),.UNSPECIFIED.,
 .F.,.F.,.F.,(4,1,4),(4,1,4),(0.195212253617882,0.492044933478917,0.887821839960296),
(6.6925603870521E-13,0.458179256533727,1.06908493191114),.UNSPECIFIED.);
#2922=B_SPLINE_SURFACE_WITH_KNOTS('',3,3,((#5803,#5804,#5805,#5806),(#5807,
#5808,#5809,#5810),(#5811,#5812,#5813,#5814),(#5815,#5816,#5817,#5818),
(#5819,#5820,#5821,#5822)),.UNSPECIFIED.,.F.,.F.,.F.,(4,1,4),(4,4),(0.,
0.571428571428571,1.),(1.39124748347162,1.87598221997603),.UNSPECIFIED.);
#2923=B_SPLINE_SURFACE_WITH_KNOTS('',3,3,((#5834,#5835,#5836,#5837,#5838),
(#5839,#5840,#5841,#5842,#5843),(#5844,#5845,#5846,#5847,#5848),(#5849,
#5850,#5851,#5852,#5853),(#5854,#5855,#5856,#5857,#5858)),.UNSPECIFIED.,
 .F.,.F.,.F.,(4,1,4),(4,1,4),(0.,0.571428571428571,1.),(0.,0.605312983831631,
1.41239696227381),.UNSPECIFIED.);
#2924=B_SPLINE_SURFACE_WITH_KNOTS('',3,3,((#5872,#5873,#5874,#5875),(#5876,
#5877,#5878,#5879),(#5880,#5881,#5882,#5883),(#5884,#5885,#5886,#5887),
(#5888,#5889,#5890,#5891)),.UNSPECIFIED.,.F.,.F.,.F.,(4,1,4),(4,4),(0.,
0.571428571428571,1.),(2.85,3.5),.UNSPECIFIED.);
#2925=B_SPLINE_SURFACE_WITH_KNOTS('',3,3,((#6055,#6056,#6057,#6058,#6059,
#6060,#6061),(#6062,#6063,#6064,#6065,#6066,#6067,#6068),(#6069,#6070,#6071,
#6072,#6073,#6074,#6075),(#6076,#6077,#6078,#6079,#6080,#6081,#6082),(#6083,
#6084,#6085,#6086,#6087,#6088,#6089),(#6090,#6091,#6092,#6093,#6094,#6095,
#6096)),.UNSPECIFIED.,.F.,.F.,.F.,(4,1,1,4),(4,1,1,1,4),(0.,0.285714285714286,
0.571428571428571,1.),(0.,0.22631753400137,0.678952602004109,1.13158767000685,
1.58422273800959),.UNSPECIFIED.);
#2926=B_SPLINE_SURFACE_WITH_KNOTS('',3,3,((#6123,#6124,#6125,#6126,#6127,
#6128,#6129,#6130,#6131,#6132),(#6133,#6134,#6135,#6136,#6137,#6138,#6139,
#6140,#6141,#6142),(#6143,#6144,#6145,#6146,#6147,#6148,#6149,#6150,#6151,
#6152),(#6153,#6154,#6155,#6156,#6157,#6158,#6159,#6160,#6161,#6162)),
 .UNSPECIFIED.,.F.,.F.,.F.,(4,4),(4,2,1,1,1,1,4),(0.,1.),(-0.400713522082083,
-0.398442280777701,-0.318753824622161,-0.278909596544391,-0.239065368466621,
-0.159376912311081,0.),.UNSPECIFIED.);
#2927=B_SPLINE_SURFACE_WITH_KNOTS('',3,3,((#6187,#6188,#6189,#6190),(#6191,
#6192,#6193,#6194),(#6195,#6196,#6197,#6198),(#6199,#6200,#6201,#6202),
(#6203,#6204,#6205,#6206)),.UNSPECIFIED.,.F.,.F.,.F.,(4,1,4),(4,4),(0.,
0.571428571428571,1.),(0.,0.0950479028979707),.UNSPECIFIED.);
#2928=B_SPLINE_SURFACE_WITH_KNOTS('',3,3,((#6221,#6222,#6223,#6224,#6225,
#6226,#6227,#6228),(#6229,#6230,#6231,#6232,#6233,#6234,#6235,#6236),(#6237,
#6238,#6239,#6240,#6241,#6242,#6243,#6244),(#6245,#6246,#6247,#6248,#6249,
#6250,#6251,#6252),(#6253,#6254,#6255,#6256,#6257,#6258,#6259,#6260)),
 .UNSPECIFIED.,.F.,.F.,.F.,(4,1,4),(4,1,1,1,1,4),(0.,0.571428571428571,
1.),(0.,0.0274806897559466,0.0549613795118932,0.0824420692678399,0.137403448779733,
0.192364828291626),.UNSPECIFIED.);
#2929=B_SPLINE_SURFACE_WITH_KNOTS('',3,3,((#6277,#6278,#6279,#6280),(#6281,
#6282,#6283,#6284),(#6285,#6286,#6287,#6288),(#6289,#6290,#6291,#6292),
(#6293,#6294,#6295,#6296)),.UNSPECIFIED.,.F.,.F.,.F.,(4,1,4),(4,4),(0.,
0.571428571428571,1.),(0.,0.504834719547951),.UNSPECIFIED.);
#2930=B_SPLINE_SURFACE_WITH_KNOTS('',3,3,((#6308,#6309,#6310,#6311,#6312),
(#6313,#6314,#6315,#6316,#6317),(#6318,#6319,#6320,#6321,#6322),(#6323,
#6324,#6325,#6326,#6327),(#6328,#6329,#6330,#6331,#6332)),.UNSPECIFIED.,
 .F.,.F.,.F.,(4,1,4),(4,1,4),(0.,0.571428571428571,1.),(0.,0.584591278059027,
1.0230347366033),.UNSPECIFIED.);
#2931=B_SPLINE_SURFACE_WITH_KNOTS('',3,3,((#6346,#6347,#6348,#6349),(#6350,
#6351,#6352,#6353),(#6354,#6355,#6356,#6357),(#6358,#6359,#6360,#6361),
(#6362,#6363,#6364,#6365)),.UNSPECIFIED.,.F.,.F.,.F.,(4,1,4),(4,4),(0.,
0.571428571428571,1.),(0.,0.837280149050687),.UNSPECIFIED.);
#2932=B_SPLINE_SURFACE_WITH_KNOTS('',3,3,((#6463,#6464,#6465,#6466),(#6467,
#6468,#6469,#6470),(#6471,#6472,#6473,#6474),(#6475,#6476,#6477,#6478)),
 .UNSPECIFIED.,.F.,.F.,.F.,(4,4),(4,4),(0.792241768081447,1.),(0.,0.0921486766121861),
 .UNSPECIFIED.);
#2933=B_SPLINE_SURFACE_WITH_KNOTS('',3,3,((#6480,#6481,#6482,#6483,#6484),
(#6485,#6486,#6487,#6488,#6489),(#6490,#6491,#6492,#6493,#6494),(#6495,
#6496,#6497,#6498,#6499),(#6500,#6501,#6502,#6503,#6504)),.UNSPECIFIED.,
 .F.,.F.,.F.,(4,1,4),(4,1,4),(0.,0.571428571428571,1.),(0.,0.130107755231528,
0.260215510463057),.UNSPECIFIED.);
#2934=B_SPLINE_SURFACE_WITH_KNOTS('',3,3,((#6511,#6512,#6513,#6514,#6515),
(#6516,#6517,#6518,#6519,#6520),(#6521,#6522,#6523,#6524,#6525),(#6526,
#6527,#6528,#6529,#6530)),.UNSPECIFIED.,.F.,.F.,.F.,(4,4),(4,1,4),(0.,0.35892690327566),
(-7.67531175543199E-15,0.394864030614554,0.921349404767304),
 .UNSPECIFIED.);
#2935=B_SPLINE_SURFACE_WITH_KNOTS('',3,3,((#6543,#6544,#6545,#6546,#6547,
#6548,#6549),(#6550,#6551,#6552,#6553,#6554,#6555,#6556),(#6557,#6558,#6559,
#6560,#6561,#6562,#6563),(#6564,#6565,#6566,#6567,#6568,#6569,#6570),(#6571,
#6572,#6573,#6574,#6575,#6576,#6577),(#6578,#6579,#6580,#6581,#6582,#6583,
#6584)),.UNSPECIFIED.,.F.,.F.,.F.,(4,1,1,4),(4,1,1,1,4),(0.,0.285714285714286,
0.571428571428571,1.),(1.19505226320727,1.43108555379122,1.90315213495913,
2.37521871612704,2.84728529729494),.UNSPECIFIED.);
#2936=B_SPLINE_SURFACE_WITH_KNOTS('',3,3,((#6619,#6620,#6621,#6622,#6623,
#6624),(#6625,#6626,#6627,#6628,#6629,#6630),(#6631,#6632,#6633,#6634,#6635,
#6636),(#6637,#6638,#6639,#6640,#6641,#6642)),.UNSPECIFIED.,.F.,.F.,.F.,
(4,4),(4,2,4),(0.,1.),(-0.0022725788723235,0.,0.267917845446958),
 .UNSPECIFIED.);
#2937=B_SPLINE_SURFACE_WITH_KNOTS('',3,3,((#6659,#6660,#6661,#6662,#6663,
#6664,#6665),(#6666,#6667,#6668,#6669,#6670,#6671,#6672),(#6673,#6674,#6675,
#6676,#6677,#6678,#6679),(#6680,#6681,#6682,#6683,#6684,#6685,#6686)),
 .UNSPECIFIED.,.F.,.F.,.F.,(4,4),(4,1,1,1,4),(0.,1.),(0.,0.302889305090465,
0.605778610180931,0.908667915271396,2.12022513563326),.UNSPECIFIED.);
#2938=B_SPLINE_SURFACE_WITH_KNOTS('',3,3,((#6704,#6705,#6706,#6707,#6708,
#6709),(#6710,#6711,#6712,#6713,#6714,#6715),(#6716,#6717,#6718,#6719,#6720,
#6721),(#6722,#6723,#6724,#6725,#6726,#6727),(#6728,#6729,#6730,#6731,#6732,
#6733)),.UNSPECIFIED.,.F.,.F.,.F.,(4,1,4),(4,1,1,4),(0.,0.571428571428571,
1.),(0.,0.0473266970952343,0.0946533941904686,0.16564343983332),
 .UNSPECIFIED.);
#2939=B_SPLINE_SURFACE_WITH_KNOTS('',3,3,((#6748,#6749,#6750,#6751),(#6752,
#6753,#6754,#6755),(#6756,#6757,#6758,#6759),(#6760,#6761,#6762,#6763),
(#6764,#6765,#6766,#6767)),.UNSPECIFIED.,.F.,.F.,.F.,(4,1,4),(4,4),(0.,
0.571428571428571,1.),(3.44184409090093E-15,0.0836336295069571),
 .UNSPECIFIED.);
#2940=B_SPLINE_SURFACE_WITH_KNOTS('',3,3,((#6788,#6789,#6790,#6791),(#6792,
#6793,#6794,#6795),(#6796,#6797,#6798,#6799),(#6800,#6801,#6802,#6803)),
 .UNSPECIFIED.,.F.,.F.,.F.,(4,4),(4,4),(0.653327773481529,1.),(-3.39803590781298E-15,
0.67375755626502),.UNSPECIFIED.);
#2941=B_SPLINE_SURFACE_WITH_KNOTS('',3,3,((#6808,#6809,#6810,#6811,#6812,
#6813),(#6814,#6815,#6816,#6817,#6818,#6819),(#6820,#6821,#6822,#6823,#6824,
#6825),(#6826,#6827,#6828,#6829,#6830,#6831)),.UNSPECIFIED.,.F.,.F.,.F.,
(4,4),(4,1,1,4),(0.633311453960461,1.),(-1.77111953226393,-1.54968091234928,
-1.40205516573952,-1.25442941912975),.UNSPECIFIED.);
#2942=B_SPLINE_SURFACE_WITH_KNOTS('',3,3,((#6846,#6847,#6848,#6849,#6850,
#6851),(#6852,#6853,#6854,#6855,#6856,#6857),(#6858,#6859,#6860,#6861,#6862,
#6863),(#6864,#6865,#6866,#6867,#6868,#6869)),.UNSPECIFIED.,.F.,.F.,.F.,
(4,4),(4,2,4),(0.68476011576131,1.),(-0.277347329372165,0.,0.000964831648833855),
 .UNSPECIFIED.);
#2943=B_SPLINE_SURFACE_WITH_KNOTS('',3,3,((#6877,#6878,#6879,#6880,#6881),
(#6882,#6883,#6884,#6885,#6886),(#6887,#6888,#6889,#6890,#6891),(#6892,
#6893,#6894,#6895,#6896),(#6897,#6898,#6899,#6900,#6901),(#6902,#6903,#6904,
#6905,#6906)),.UNSPECIFIED.,.F.,.F.,.F.,(4,1,1,4),(4,1,4),(0.,0.285714285714286,
0.571428571428571,1.),(1.86658060281131,2.53456565815031,3.42521239860231),
 .UNSPECIFIED.);
#2944=B_SPLINE_SURFACE_WITH_KNOTS('',3,3,((#6967,#6968,#6969,#6970,#6971),
(#6972,#6973,#6974,#6975,#6976),(#6977,#6978,#6979,#6980,#6981),(#6982,
#6983,#6984,#6985,#6986),(#6987,#6988,#6989,#6990,#6991),(#6992,#6993,#6994,
#6995,#6996)),.UNSPECIFIED.,.F.,.F.,.F.,(4,1,1,4),(4,1,4),(0.,0.285714285714286,
0.571428571428571,1.),(-3.64718230321368,-3.11247503851158,-2.39953201890877),
 .UNSPECIFIED.);
#2945=B_SPLINE_SURFACE_WITH_KNOTS('',3,3,((#6998,#6999,#7000,#7001),(#7002,
#7003,#7004,#7005),(#7006,#7007,#7008,#7009),(#7010,#7011,#7012,#7013),
(#7014,#7015,#7016,#7017)),.UNSPECIFIED.,.F.,.F.,.F.,(4,1,4),(4,4),(0.,
0.571428571428571,1.),(0.,0.0950479027106939),.UNSPECIFIED.);
#2946=B_SPLINE_SURFACE_WITH_KNOTS('',3,3,((#7032,#7033,#7034,#7035),(#7036,
#7037,#7038,#7039),(#7040,#7041,#7042,#7043),(#7044,#7045,#7046,#7047),
(#7048,#7049,#7050,#7051)),.UNSPECIFIED.,.F.,.F.,.F.,(4,1,4),(4,4),(0.,
0.571428571428571,1.),(1.01636580334688,1.52120052401283),.UNSPECIFIED.);
#2947=B_SPLINE_SURFACE_WITH_KNOTS('',3,3,((#7063,#7064,#7065,#7066,#7067),
(#7068,#7069,#7070,#7071,#7072),(#7073,#7074,#7075,#7076,#7077),(#7078,
#7079,#7080,#7081,#7082),(#7083,#7084,#7085,#7086,#7087)),.UNSPECIFIED.,
 .F.,.F.,.F.,(4,1,4),(4,1,4),(0.,0.571428571428571,1.),(0.,0.438443458078472,
1.02303473551644),.UNSPECIFIED.);
#2948=B_SPLINE_SURFACE_WITH_KNOTS('',3,3,((#7101,#7102,#7103,#7104,#7105,
#7106,#7107,#7108,#7109,#7110),(#7111,#7112,#7113,#7114,#7115,#7116,#7117,
#7118,#7119,#7120),(#7121,#7122,#7123,#7124,#7125,#7126,#7127,#7128,#7129,
#7130),(#7131,#7132,#7133,#7134,#7135,#7136,#7137,#7138,#7139,#7140)),
 .UNSPECIFIED.,.F.,.F.,.F.,(4,4),(4,2,1,1,1,1,4),(0.,1.),(-0.00227124130366608,
0.,0.079688456191727,0.11953268428759,0.159376912383454,0.239065368575181,
0.398442280958635),.UNSPECIFIED.);
#2949=B_SPLINE_SURFACE_WITH_KNOTS('',3,3,((#7165,#7166,#7167,#7168,#7169,
#7170,#7171),(#7172,#7173,#7174,#7175,#7176,#7177,#7178),(#7179,#7180,#7181,
#7182,#7183,#7184,#7185),(#7186,#7187,#7188,#7189,#7190,#7191,#7192),(#7193,
#7194,#7195,#7196,#7197,#7198,#7199)),.UNSPECIFIED.,.F.,.F.,.F.,(4,1,4),
(4,1,1,1,4),(0.,0.571428571428571,1.),(0.,0.0824279051400335,0.137379841900056,
0.164855810280067,0.192331778660078),.UNSPECIFIED.);
#2950=B_SPLINE_SURFACE_WITH_KNOTS('',3,3,((#7214,#7215,#7216,#7217),(#7218,
#7219,#7220,#7221),(#7222,#7223,#7224,#7225),(#7226,#7227,#7228,#7229),
(#7230,#7231,#7232,#7233)),.UNSPECIFIED.,.F.,.F.,.F.,(4,1,4),(4,4),(0.,
0.571428571428571,1.),(2.66271985094932,3.5),.UNSPECIFIED.);
#2951=B_SPLINE_SURFACE_WITH_KNOTS('',3,3,((#7414,#7415,#7416,#7417,#7418,
#7419,#7420),(#7421,#7422,#7423,#7424,#7425,#7426,#7427),(#7428,#7429,#7430,
#7431,#7432,#7433,#7434),(#7435,#7436,#7437,#7438,#7439,#7440,#7441),(#7442,
#7443,#7444,#7445,#7446,#7447,#7448),(#7449,#7450,#7451,#7452,#7453,#7454,
#7455)),.UNSPECIFIED.,.F.,.F.,.F.,(4,1,1,4),(4,1,1,1,4),(0.,0.285714285714286,
0.571428571428571,1.),(-1.21805115657011E-14,0.236033290595572,0.70809987178674,
1.18016645297791,1.65223303416908),.UNSPECIFIED.);
#2952=B_SPLINE_SURFACE_WITH_KNOTS('',3,3,((#7482,#7483,#7484,#7485,#7486),
(#7487,#7488,#7489,#7490,#7491),(#7492,#7493,#7494,#7495,#7496),(#7497,
#7498,#7499,#7500,#7501)),.UNSPECIFIED.,.F.,.F.,.F.,(4,4),(4,1,4),(0.641073096594441,
1.),(8.71105549938315E-16,0.394864030703627,0.921349404975129),
 .UNSPECIFIED.);
#2953=B_SPLINE_SURFACE_WITH_KNOTS('',3,3,((#7519,#7520,#7521,#7522,#7523,
#7524),(#7525,#7526,#7527,#7528,#7529,#7530),(#7531,#7532,#7533,#7534,#7535,
#7536),(#7537,#7538,#7539,#7540,#7541,#7542)),.UNSPECIFIED.,.F.,.F.,.F.,
(4,4),(4,2,4),(0.,1.),(-0.00232529847170104,0.,0.267865182538015),
 .UNSPECIFIED.);
#2954=B_SPLINE_SURFACE_WITH_KNOTS('',3,3,((#7558,#7559,#7560,#7561,#7562,
#7563,#7564),(#7565,#7566,#7567,#7568,#7569,#7570,#7571),(#7572,#7573,#7574,
#7575,#7576,#7577,#7578),(#7579,#7580,#7581,#7582,#7583,#7584,#7585)),
 .UNSPECIFIED.,.F.,.F.,.F.,(4,4),(4,1,1,1,4),(0.,1.),(0.,0.302889305079802,
0.908667915239405,1.51444652539901,2.12022513555861),.UNSPECIFIED.);
#2955=B_SPLINE_SURFACE_WITH_KNOTS('',3,3,((#7603,#7604,#7605,#7606,#7607),
(#7608,#7609,#7610,#7611,#7612),(#7613,#7614,#7615,#7616,#7617),(#7618,
#7619,#7620,#7621,#7622),(#7623,#7624,#7625,#7626,#7627)),.UNSPECIFIED.,
 .F.,.F.,.F.,(4,1,4),(4,1,4),(0.,0.571428571428571,1.),(2.27689693485133E-16,
0.0709900456379437,0.165643439821868),.UNSPECIFIED.);
#2956=B_SPLINE_SURFACE_WITH_KNOTS('',3,3,((#7640,#7641,#7642,#7643),(#7644,
#7645,#7646,#7647),(#7648,#7649,#7650,#7651),(#7652,#7653,#7654,#7655),
(#7656,#7657,#7658,#7659)),.UNSPECIFIED.,.F.,.F.,.F.,(4,1,4),(4,4),(0.,
0.571428571428571,1.),(3.52939464514115E-15,0.0836336294558028),
 .UNSPECIFIED.);
#2957=B_SPLINE_SURFACE_WITH_KNOTS('',3,3,((#7666,#7667,#7668,#7669),(#7670,
#7671,#7672,#7673),(#7674,#7675,#7676,#7677),(#7678,#7679,#7680,#7681),
(#7682,#7683,#7684,#7685)),.UNSPECIFIED.,.F.,.F.,.F.,(4,1,4),(4,4),(0.,
0.571428571428571,1.),(0.,0.260215510575638),.UNSPECIFIED.);
#2958=B_SPLINE_SURFACE_WITH_KNOTS('',3,3,((#7692,#7693,#7694,#7695),(#7696,
#7697,#7698,#7699),(#7700,#7701,#7702,#7703),(#7704,#7705,#7706,#7707)),
 .UNSPECIFIED.,.F.,.F.,.F.,(4,4),(4,4),(0.79224176843628,1.),(0.348910355538692,
0.441059031966431),.UNSPECIFIED.);
#2959=B_SPLINE_SURFACE_WITH_KNOTS('',3,3,((#7726,#7727,#7728,#7729),(#7730,
#7731,#7732,#7733),(#7734,#7735,#7736,#7737),(#7738,#7739,#7740,#7741)),
 .UNSPECIFIED.,.F.,.F.,.F.,(4,4),(4,4),(0.653327773371697,1.),(2.06868239299976E-16,
0.673757556057443),.UNSPECIFIED.);
#2960=B_SPLINE_SURFACE_WITH_KNOTS('',3,3,((#7760,#7761,#7762,#7763),(#7764,
#7765,#7766,#7767),(#7768,#7769,#7770,#7771),(#7772,#7773,#7774,#7775),
(#7776,#7777,#7778,#7779)),.UNSPECIFIED.,.F.,.F.,.F.,(4,1,4),(4,4),(0.,
0.571428571428571,1.),(4.49179552285909E-16,0.100201541895074),
 .UNSPECIFIED.);
#2961=B_SPLINE_SURFACE_WITH_KNOTS('',3,3,((#7791,#7792,#7793,#7794,#7795,
#7796,#7797,#7798,#7799,#7800),(#7801,#7802,#7803,#7804,#7805,#7806,#7807,
#7808,#7809,#7810),(#7811,#7812,#7813,#7814,#7815,#7816,#7817,#7818,#7819,
#7820),(#7821,#7822,#7823,#7824,#7825,#7826,#7827,#7828,#7829,#7830),(#7831,
#7832,#7833,#7834,#7835,#7836,#7837,#7838,#7839,#7840)),.UNSPECIFIED.,.F.,
 .F.,.F.,(4,1,4),(4,2,1,1,1,1,4),(0.,0.571428571428571,1.),(-0.399620733922236,
-0.398709633478154,-0.318967706782523,-0.239225780086892,-0.159483853391261,
-0.0797419266956307,0.),.UNSPECIFIED.);
#2962=B_SPLINE_SURFACE_WITH_KNOTS('',3,3,((#7862,#7863,#7864,#7865),(#7866,
#7867,#7868,#7869),(#7870,#7871,#7872,#7873),(#7874,#7875,#7876,#7877),
(#7878,#7879,#7880,#7881)),.UNSPECIFIED.,.F.,.F.,.F.,(4,1,4),(4,4),(0.,
0.571428571428571,1.),(4.815671771964E-16,0.100201541895043),
 .UNSPECIFIED.);
#2963=B_SPLINE_SURFACE_WITH_KNOTS('',3,3,((#7896,#7897,#7898,#7899,#7900,
#7901,#7902,#7903,#7904,#7905,#7906,#7907),(#7908,#7909,#7910,#7911,#7912,
#7913,#7914,#7915,#7916,#7917,#7918,#7919),(#7920,#7921,#7922,#7923,#7924,
#7925,#7926,#7927,#7928,#7929,#7930,#7931),(#7932,#7933,#7934,#7935,#7936,
#7937,#7938,#7939,#7940,#7941,#7942,#7943),(#7944,#7945,#7946,#7947,#7948,
#7949,#7950,#7951,#7952,#7953,#7954,#7955)),.UNSPECIFIED.,.F.,.F.,.F.,(4,
1,4),(4,2,1,1,1,1,1,1,4),(0.,0.571428571428571,1.),(-0.000911102416077599,
0.,0.119612889509742,0.159483852679656,0.239225779019484,0.279096742189399,
0.318967705359313,0.358838668529227,0.398709631699141),.UNSPECIFIED.);
#2964=B_SPLINE_SURFACE_WITH_KNOTS('',3,3,((#7981,#7982,#7983,#7984,#7985,
#7986,#7987,#7988,#7989,#7990),(#7991,#7992,#7993,#7994,#7995,#7996,#7997,
#7998,#7999,#8000),(#8001,#8002,#8003,#8004,#8005,#8006,#8007,#8008,#8009,
#8010),(#8011,#8012,#8013,#8014,#8015,#8016,#8017,#8018,#8019,#8020),(#8021,
#8022,#8023,#8024,#8025,#8026,#8027,#8028,#8029,#8030),(#8031,#8032,#8033,
#8034,#8035,#8036,#8037,#8038,#8039,#8040)),.UNSPECIFIED.,.F.,.F.,.F.,(4,
1,1,4),(4,2,1,1,1,1,4),(0.,0.285714285714286,0.571428571428571,1.),(-0.00268214310259707,
0.,0.661030078056971,1.32206015611394,1.98309023417091,2.64412031222788,
3.30515039028486),.UNSPECIFIED.);
#2965=B_SPLINE_SURFACE_WITH_KNOTS('',3,3,((#8079,#8080,#8081,#8082,#8083,
#8084,#8085,#8086,#8087,#8088),(#8089,#8090,#8091,#8092,#8093,#8094,#8095,
#8096,#8097,#8098),(#8099,#8100,#8101,#8102,#8103,#8104,#8105,#8106,#8107,
#8108),(#8109,#8110,#8111,#8112,#8113,#8114,#8115,#8116,#8117,#8118),(#8119,
#8120,#8121,#8122,#8123,#8124,#8125,#8126,#8127,#8128),(#8129,#8130,#8131,
#8132,#8133,#8134,#8135,#8136,#8137,#8138)),.UNSPECIFIED.,.F.,.F.,.F.,(4,
1,1,4),(4,2,1,1,1,1,4),(0.,0.285714285714286,0.571428571428571,1.),(-0.00255462120538376,
0.,0.661156369468626,1.32231273893725,1.98346910840588,2.6446254778745,
3.30578184734313),.UNSPECIFIED.);
#2966=B_SPLINE_SURFACE_WITH_KNOTS('',3,3,((#8223,#8224,#8225,#8226,#8227,
#8228),(#8229,#8230,#8231,#8232,#8233,#8234),(#8235,#8236,#8237,#8238,#8239,
#8240),(#8241,#8242,#8243,#8244,#8245,#8246)),.UNSPECIFIED.,.F.,.F.,.F.,
(4,4),(4,1,1,4),(-3.84112510067535E-16,1.),(-1.70574175773081,-0.974517411396699,
-0.487034513840624,0.000448383715451981),.UNSPECIFIED.);
#2967=B_SPLINE_SURFACE_WITH_KNOTS('',3,3,((#8269,#8270,#8271,#8272,#8273),
(#8274,#8275,#8276,#8277,#8278),(#8279,#8280,#8281,#8282,#8283),(#8284,
#8285,#8286,#8287,#8288)),.UNSPECIFIED.,.F.,.F.,.F.,(4,4),(4,1,4),(-1.2214357921231E-14,
1.),(-1.09315049425412,-0.388261651704028,0.551590138362762),
 .UNSPECIFIED.);
#2968=B_SPLINE_SURFACE_WITH_KNOTS('',3,3,((#8555,#8556,#8557,#8558,#8559),
(#8560,#8561,#8562,#8563,#8564),(#8565,#8566,#8567,#8568,#8569),(#8570,
#8571,#8572,#8573,#8574)),.UNSPECIFIED.,.F.,.F.,.F.,(4,4),(4,1,4),(0.,1.),
(-0.000196114729043892,1.14780862883793,1.71722290187683),.UNSPECIFIED.);
#2969=B_SPLINE_SURFACE_WITH_KNOTS('',3,3,((#8601,#8602,#8603,#8604),(#8605,
#8606,#8607,#8608),(#8609,#8610,#8611,#8612),(#8613,#8614,#8615,#8616)),
 .UNSPECIFIED.,.F.,.F.,.F.,(4,4),(4,4),(0.,1.),(-0.569414273044456,1.14800474414425),
 .UNSPECIFIED.);
#2970=B_SPLINE_SURFACE_WITH_KNOTS('',3,3,((#8754,#8755,#8756,#8757,#8758,
#8759),(#8760,#8761,#8762,#8763,#8764,#8765),(#8766,#8767,#8768,#8769,#8770,
#8771),(#8772,#8773,#8774,#8775,#8776,#8777),(#8778,#8779,#8780,#8781,#8782,
#8783)),.UNSPECIFIED.,.F.,.F.,.F.,(4,1,4),(4,1,1,4),(0.,0.571428571428571,
1.),(0.,0.296119132106957,0.493531886844928,0.690944641582899),
 .UNSPECIFIED.);
#2971=B_SPLINE_SURFACE_WITH_KNOTS('',3,3,((#8855,#8856,#8857,#8858,#8859,
#8860),(#8861,#8862,#8863,#8864,#8865,#8866),(#8867,#8868,#8869,#8870,#8871,
#8872),(#8873,#8874,#8875,#8876,#8877,#8878),(#8879,#8880,#8881,#8882,#8883,
#8884)),.UNSPECIFIED.,.F.,.F.,.F.,(4,1,4),(4,1,1,4),(0.,0.571428571428571,
1.),(0.,0.197413268413411,0.394826536826822,0.690946439446939),
 .UNSPECIFIED.);
#2972=B_SPLINE_SURFACE_WITH_KNOTS('',3,3,((#8910,#8911,#8912,#8913,#8914,
#8915,#8916,#8917,#8918,#8919),(#8920,#8921,#8922,#8923,#8924,#8925,#8926,
#8927,#8928,#8929),(#8930,#8931,#8932,#8933,#8934,#8935,#8936,#8937,#8938,
#8939),(#8940,#8941,#8942,#8943,#8944,#8945,#8946,#8947,#8948,#8949),(#8950,
#8951,#8952,#8953,#8954,#8955,#8956,#8957,#8958,#8959),(#8960,#8961,#8962,
#8963,#8964,#8965,#8966,#8967,#8968,#8969)),.UNSPECIFIED.,.F.,.F.,.F.,(4,
1,1,4),(4,2,1,1,1,1,4),(0.,0.285714285714286,0.571428571428571,1.),(-0.00292808983987463,
0.,0.762378130959371,1.52475626191874,2.28713439287811,3.04951252383748,
3.81189065479685),.UNSPECIFIED.);
#2973=B_SPLINE_SURFACE_WITH_KNOTS('',3,3,((#9011,#9012,#9013,#9014,#9015,
#9016,#9017,#9018,#9019,#9020,#9021,#9022,#9023,#9024,#9025),(#9026,#9027,
#9028,#9029,#9030,#9031,#9032,#9033,#9034,#9035,#9036,#9037,#9038,#9039,
#9040),(#9041,#9042,#9043,#9044,#9045,#9046,#9047,#9048,#9049,#9050,#9051,
#9052,#9053,#9054,#9055),(#9056,#9057,#9058,#9059,#9060,#9061,#9062,#9063,
#9064,#9065,#9066,#9067,#9068,#9069,#9070),(#9071,#9072,#9073,#9074,#9075,
#9076,#9077,#9078,#9079,#9080,#9081,#9082,#9083,#9084,#9085),(#9086,#9087,
#9088,#9089,#9090,#9091,#9092,#9093,#9094,#9095,#9096,#9097,#9098,#9099,
#9100)),.UNSPECIFIED.,.F.,.F.,.F.,(4,1,1,4),(4,2,1,1,1,1,1,1,1,1,1,4),(0.,
0.285714285714286,0.571428571428571,1.),(-0.00298391305189617,0.,0.381327488882752,
0.762654977765504,1.14398246664826,1.52530995553101,1.90663744441376,2.28796493329651,
2.66929242217926,3.05061991106201,3.43194739994477,3.81327488882752),
 .UNSPECIFIED.);
#2974=B_SPLINE_SURFACE_WITH_KNOTS('',3,3,((#9153,#9154,#9155,#9156,#9157),
(#9158,#9159,#9160,#9161,#9162),(#9163,#9164,#9165,#9166,#9167),(#9168,
#9169,#9170,#9171,#9172),(#9173,#9174,#9175,#9176,#9177),(#9178,#9179,#9180,
#9181,#9182)),.UNSPECIFIED.,.F.,.F.,.F.,(4,1,1,4),(4,1,4),(0.,0.285714285714286,
0.571428571428571,1.),(0.,0.534707264654368,1.24765028419352),
 .UNSPECIFIED.);
#2975=B_SPLINE_SURFACE_WITH_KNOTS('',3,3,((#9260,#9261,#9262,#9263,#9264),
(#9265,#9266,#9267,#9268,#9269),(#9270,#9271,#9272,#9273,#9274),(#9275,
#9276,#9277,#9278,#9279)),.UNSPECIFIED.,.F.,.F.,.F.,(4,4),(4,1,4),(0.,1.),
(-0.826440779663966,-0.472251874093695,4.4056732934992E-19),
 .UNSPECIFIED.);
#2976=B_SPLINE_SURFACE_WITH_KNOTS('',3,3,((#9289,#9290,#9291,#9292,#9293),
(#9294,#9295,#9296,#9297,#9298),(#9299,#9300,#9301,#9302,#9303),(#9304,
#9305,#9306,#9307,#9308)),.UNSPECIFIED.,.F.,.F.,.F.,(4,4),(4,1,4),(0.375126030701337,
1.),(-1.09318758334336,-0.624855521729072,-0.000412772910017477),
 .UNSPECIFIED.);
#2977=B_SPLINE_SURFACE_WITH_KNOTS('',3,3,((#9372,#9373,#9374,#9375,#9376),
(#9377,#9378,#9379,#9380,#9381),(#9382,#9383,#9384,#9385,#9386),(#9387,
#9388,#9389,#9390,#9391)),.UNSPECIFIED.,.F.,.F.,.F.,(4,4),(4,1,4),(0.,1.),
(-0.907384541187655,-0.553195635709019,-0.0809437617375052),
 .UNSPECIFIED.);
#2978=B_SPLINE_SURFACE_WITH_KNOTS('',3,3,((#9401,#9402,#9403,#9404,#9405,
#9406,#9407),(#9408,#9409,#9410,#9411,#9412,#9413,#9414),(#9415,#9416,#9417,
#9418,#9419,#9420,#9421),(#9422,#9423,#9424,#9425,#9426,#9427,#9428)),
 .UNSPECIFIED.,.F.,.F.,.F.,(4,4),(4,2,1,4),(0.375126030701708,1.),(-1.08913849056044,
-1.03850592858779,-0.415111152114248,0.000485365534777571),
 .UNSPECIFIED.);
#2979=B_SPLINE_SURFACE_WITH_KNOTS('',3,3,((#9443,#9444,#9445,#9446,#9447,
#9448,#9449),(#9450,#9451,#9452,#9453,#9454,#9455,#9456),(#9457,#9458,#9459,
#9460,#9461,#9462,#9463),(#9464,#9465,#9466,#9467,#9468,#9469,#9470),(#9471,
#9472,#9473,#9474,#9475,#9476,#9477),(#9478,#9479,#9480,#9481,#9482,#9483,
#9484)),.UNSPECIFIED.,.F.,.F.,.F.,(4,1,1,4),(4,1,1,1,4),(0.,0.285714285714286,
0.571428571428571,1.),(1.30778541923053,1.74764252727639,1.96757108129932,
2.40742818934518,2.84728529739104),.UNSPECIFIED.);
#2980=B_SPLINE_SURFACE_WITH_KNOTS('',3,3,((#9499,#9500,#9501,#9502),(#9503,
#9504,#9505,#9506),(#9507,#9508,#9509,#9510),(#9511,#9512,#9513,#9514)),
 .UNSPECIFIED.,.F.,.F.,.F.,(4,4),(4,4),(0.661549572790344,1.),(-7.39738911364142E-15,
0.344249367499645),.UNSPECIFIED.);
#2981=B_SPLINE_SURFACE_WITH_KNOTS('',3,3,((#9624,#9625,#9626,#9627),(#9628,
#9629,#9630,#9631),(#9632,#9633,#9634,#9635),(#9636,#9637,#9638,#9639)),
 .UNSPECIFIED.,.F.,.F.,.F.,(4,4),(4,4),(0.661549572736664,1.),(0.135781789354322,
0.480031156886042),.UNSPECIFIED.);
#2982=B_SPLINE_SURFACE_WITH_KNOTS('',3,3,((#9749,#9750,#9751,#9752),(#9753,
#9754,#9755,#9756),(#9757,#9758,#9759,#9760),(#9761,#9762,#9763,#9764)),
 .UNSPECIFIED.,.F.,.F.,.F.,(4,4),(4,4),(0.661549572790395,1.),(-1.30535156825622E-14,
0.344249367499604),.UNSPECIFIED.);
#2983=B_SPLINE_SURFACE_WITH_KNOTS('',3,3,((#9765,#9766,#9767,#9768),(#9769,
#9770,#9771,#9772),(#9773,#9774,#9775,#9776),(#9777,#9778,#9779,#9780)),
 .UNSPECIFIED.,.F.,.F.,.F.,(4,4),(4,4),(0.661549572736592,1.),(0.135781789354335,
0.480031156886097),.UNSPECIFIED.);
#2984=ADVANCED_FACE('',(#383),#2894,.T.);
#2985=ADVANCED_FACE('',(#384),#2895,.T.);
#2986=ADVANCED_FACE('',(#385),#2896,.T.);
#2987=ADVANCED_FACE('',(#386),#2897,.F.);
#2988=ADVANCED_FACE('',(#387),#2898,.F.);
#2989=ADVANCED_FACE('',(#388),#2899,.T.);
#2990=ADVANCED_FACE('',(#389),#2900,.T.);
#2991=ADVANCED_FACE('',(#390),#2901,.T.);
#2992=ADVANCED_FACE('',(#391),#2902,.T.);
#2993=ADVANCED_FACE('',(#392),#2903,.T.);
#2994=ADVANCED_FACE('',(#393),#344,.T.);
#2995=ADVANCED_FACE('',(#394),#2904,.T.);
#2996=ADVANCED_FACE('',(#395),#2905,.T.);
#2997=ADVANCED_FACE('',(#396),#2906,.T.);
#2998=ADVANCED_FACE('',(#397),#2907,.T.);
#2999=ADVANCED_FACE('',(#398),#2908,.T.);
#3000=ADVANCED_FACE('',(#399),#2909,.T.);
#3001=ADVANCED_FACE('',(#400),#2910,.T.);
#3002=ADVANCED_FACE('',(#401),#2911,.T.);
#3003=ADVANCED_FACE('',(#402),#2912,.T.);
#3004=ADVANCED_FACE('',(#403),#2913,.T.);
#3005=ADVANCED_FACE('',(#404),#345,.T.);
#3006=ADVANCED_FACE('',(#405),#2914,.T.);
#3007=ADVANCED_FACE('',(#406),#2915,.T.);
#3008=ADVANCED_FACE('',(#407),#2916,.T.);
#3009=ADVANCED_FACE('',(#408),#346,.T.);
#3010=ADVANCED_FACE('',(#409),#46,.T.);
#3011=ADVANCED_FACE('',(#410),#2917,.F.);
#3012=ADVANCED_FACE('',(#411),#2918,.F.);
#3013=ADVANCED_FACE('',(#412),#2919,.F.);
#3014=ADVANCED_FACE('',(#413),#347,.T.);
#3015=ADVANCED_FACE('',(#414),#47,.T.);
#3016=ADVANCED_FACE('',(#415),#2920,.F.);
#3017=ADVANCED_FACE('',(#416),#2921,.T.);
#3018=ADVANCED_FACE('',(#417),#2922,.T.);
#3019=ADVANCED_FACE('',(#418),#2923,.T.);
#3020=ADVANCED_FACE('',(#419),#2924,.T.);
#3021=ADVANCED_FACE('',(#420),#34,.F.);
#3022=ADVANCED_FACE('',(#421),#2925,.F.);
#3023=ADVANCED_FACE('',(#422),#2926,.T.);
#3024=ADVANCED_FACE('',(#423),#2927,.T.);
#3025=ADVANCED_FACE('',(#424),#2928,.T.);
#3026=ADVANCED_FACE('',(#425),#2929,.T.);
#3027=ADVANCED_FACE('',(#426),#2930,.T.);
#3028=ADVANCED_FACE('',(#427),#2931,.T.);
#3029=ADVANCED_FACE('',(#428),#348,.T.);
#3030=ADVANCED_FACE('',(#429),#48,.T.);
#3031=ADVANCED_FACE('',(#430),#2932,.T.);
#3032=ADVANCED_FACE('',(#431),#2933,.T.);
#3033=ADVANCED_FACE('',(#432),#2934,.F.);
#3034=ADVANCED_FACE('',(#433),#2935,.F.);
#3035=ADVANCED_FACE('',(#434),#2936,.T.);
#3036=ADVANCED_FACE('',(#435),#2937,.T.);
#3037=ADVANCED_FACE('',(#436),#2938,.T.);
#3038=ADVANCED_FACE('',(#437),#2939,.T.);
#3039=ADVANCED_FACE('',(#438),#349,.T.);
#3040=ADVANCED_FACE('',(#439),#35,.F.);
#3041=ADVANCED_FACE('',(#440),#2940,.F.);
#3042=ADVANCED_FACE('',(#441),#2941,.F.);
#3043=ADVANCED_FACE('',(#442),#2942,.F.);
#3044=ADVANCED_FACE('',(#443),#350,.T.);
#3045=ADVANCED_FACE('',(#444),#2943,.T.);
#3046=ADVANCED_FACE('',(#445),#49,.T.);
#3047=ADVANCED_FACE('',(#446),#351,.T.);
#3048=ADVANCED_FACE('',(#447),#50,.T.);
#3049=ADVANCED_FACE('',(#448),#352,.T.);
#3050=ADVANCED_FACE('',(#449),#2944,.T.);
#3051=ADVANCED_FACE('',(#450),#2945,.T.);
#3052=ADVANCED_FACE('',(#451),#2946,.T.);
#3053=ADVANCED_FACE('',(#452),#2947,.T.);
#3054=ADVANCED_FACE('',(#453),#2948,.T.);
#3055=ADVANCED_FACE('',(#454),#2949,.T.);
#3056=ADVANCED_FACE('',(#455),#2950,.T.);
#3057=ADVANCED_FACE('',(#456),#36,.F.);
#3058=ADVANCED_FACE('',(#457),#2951,.F.);
#3059=ADVANCED_FACE('',(#458),#2952,.F.);
#3060=ADVANCED_FACE('',(#459),#2953,.T.);
#3061=ADVANCED_FACE('',(#460),#2954,.T.);
#3062=ADVANCED_FACE('',(#461),#2955,.T.);
#3063=ADVANCED_FACE('',(#462),#2956,.T.);
#3064=ADVANCED_FACE('',(#463),#2957,.T.);
#3065=ADVANCED_FACE('',(#464),#2958,.T.);
#3066=ADVANCED_FACE('',(#465),#353,.T.);
#3067=ADVANCED_FACE('',(#466),#51,.T.);
#3068=ADVANCED_FACE('',(#467),#2959,.F.);
#3069=ADVANCED_FACE('',(#468),#37,.F.);
#3070=ADVANCED_FACE('',(#469),#354,.T.);
#3071=ADVANCED_FACE('',(#470),#2960,.F.);
#3072=ADVANCED_FACE('',(#471),#2961,.F.);
#3073=ADVANCED_FACE('',(#472),#2962,.F.);
#3074=ADVANCED_FACE('',(#473),#2963,.F.);
#3075=ADVANCED_FACE('',(#474),#2964,.F.);
#3076=ADVANCED_FACE('',(#475),#355,.T.);
#3077=ADVANCED_FACE('',(#476),#2965,.F.);
#3078=ADVANCED_FACE('',(#477),#356,.F.);
#3079=ADVANCED_FACE('',(#478),#357,.T.);
#3080=ADVANCED_FACE('',(#479),#52,.T.);
#3081=ADVANCED_FACE('',(#480),#53,.T.);
#3082=ADVANCED_FACE('',(#481,#19),#358,.F.);
#3083=ADVANCED_FACE('',(#482),#359,.F.);
#3084=ADVANCED_FACE('',(#483),#2966,.T.);
#3085=ADVANCED_FACE('',(#484),#2967,.T.);
#3086=ADVANCED_FACE('',(#485),#54,.T.);
#3087=ADVANCED_FACE('',(#486),#38,.F.);
#3088=ADVANCED_FACE('',(#487),#55,.T.);
#3089=ADVANCED_FACE('',(#488),#360,.T.);
#3090=ADVANCED_FACE('',(#489),#15,.T.);
#3091=ADVANCED_FACE('',(#490),#361,.T.);
#3092=ADVANCED_FACE('',(#491),#16,.T.);
#3093=ADVANCED_FACE('',(#492,#20),#56,.T.);
#3094=ADVANCED_FACE('',(#493),#57,.T.);
#3095=ADVANCED_FACE('',(#494),#58,.T.);
#3096=ADVANCED_FACE('',(#495),#362,.T.);
#3097=ADVANCED_FACE('',(#496,#21),#59,.F.);
#3098=ADVANCED_FACE('',(#497),#60,.F.);
#3099=ADVANCED_FACE('',(#498,#22),#61,.F.);
#3100=ADVANCED_FACE('',(#499),#363,.F.);
#3101=ADVANCED_FACE('',(#500),#364,.F.);
#3102=ADVANCED_FACE('',(#501),#365,.F.);
#3103=ADVANCED_FACE('',(#502),#62,.F.);
#3104=ADVANCED_FACE('',(#503),#63,.F.);
#3105=ADVANCED_FACE('',(#504),#64,.T.);
#3106=ADVANCED_FACE('',(#505),#65,.T.);
#3107=ADVANCED_FACE('',(#506),#66,.T.);
#3108=ADVANCED_FACE('',(#507),#366,.F.);
#3109=ADVANCED_FACE('',(#508,#23),#67,.F.);
#3110=ADVANCED_FACE('',(#509),#367,.T.);
#3111=ADVANCED_FACE('',(#510),#2968,.T.);
#3112=ADVANCED_FACE('',(#511),#2969,.T.);
#3113=ADVANCED_FACE('',(#512),#368,.F.);
#3114=ADVANCED_FACE('',(#513),#39,.F.);
#3115=ADVANCED_FACE('',(#514),#68,.T.);
#3116=ADVANCED_FACE('',(#515),#369,.T.);
#3117=ADVANCED_FACE('',(#516),#2970,.F.);
#3118=ADVANCED_FACE('',(#517),#69,.T.);
#3119=ADVANCED_FACE('',(#518),#370,.F.);
#3120=ADVANCED_FACE('',(#519),#2971,.F.);
#3121=ADVANCED_FACE('',(#520),#2972,.F.);
#3122=ADVANCED_FACE('',(#521),#371,.F.);
#3123=ADVANCED_FACE('',(#522),#70,.T.);
#3124=ADVANCED_FACE('',(#523),#2973,.F.);
#3125=ADVANCED_FACE('',(#524),#372,.F.);
#3126=ADVANCED_FACE('',(#525,#24),#71,.T.);
#3127=ADVANCED_FACE('',(#526),#373,.F.);
#3128=ADVANCED_FACE('',(#527),#2974,.T.);
#3129=ADVANCED_FACE('',(#528),#374,.T.);
#3130=ADVANCED_FACE('',(#529),#17,.T.);
#3131=ADVANCED_FACE('',(#530),#375,.T.);
#3132=ADVANCED_FACE('',(#531),#18,.T.);
#3133=ADVANCED_FACE('',(#532,#25),#72,.T.);
#3134=ADVANCED_FACE('',(#533),#2975,.F.);
#3135=ADVANCED_FACE('',(#534),#2976,.T.);
#3136=ADVANCED_FACE('',(#535),#376,.T.);
#3137=ADVANCED_FACE('',(#536),#73,.T.);
#3138=ADVANCED_FACE('',(#537,#26),#74,.F.);
#3139=ADVANCED_FACE('',(#538),#75,.F.);
#3140=ADVANCED_FACE('',(#539),#40,.T.);
#3141=ADVANCED_FACE('',(#540),#41,.T.);
#3142=ADVANCED_FACE('',(#541),#2977,.F.);
#3143=ADVANCED_FACE('',(#542),#76,.F.);
#3144=ADVANCED_FACE('',(#543),#2978,.T.);
#3145=ADVANCED_FACE('',(#544),#77,.T.);
#3146=ADVANCED_FACE('',(#545),#377,.F.);
#3147=ADVANCED_FACE('',(#546,#27),#378,.F.);
#3148=ADVANCED_FACE('',(#547),#78,.F.);
#3149=ADVANCED_FACE('',(#548),#79,.T.);
#3150=ADVANCED_FACE('',(#549),#2979,.F.);
#3151=ADVANCED_FACE('',(#550),#2980,.F.);
#3152=ADVANCED_FACE('',(#551),#42,.F.);
#3153=ADVANCED_FACE('',(#552),#2981,.F.);
#3154=ADVANCED_FACE('',(#553),#43,.F.);
#3155=ADVANCED_FACE('',(#554),#2982,.F.);
#3156=ADVANCED_FACE('',(#555),#2983,.F.);
#3157=ADVANCED_FACE('',(#556,#28,#29,#30),#80,.F.);
#3158=ADVANCED_FACE('',(#557),#44,.F.);
#3159=ADVANCED_FACE('',(#558),#45,.F.);
#3160=ADVANCED_FACE('',(#559,#31),#81,.F.);
#3161=ADVANCED_FACE('',(#560,#32),#82,.F.);
#3162=ADVANCED_FACE('',(#561),#379,.F.);
#3163=ADVANCED_FACE('',(#562,#33),#83,.T.);
#3164=ADVANCED_FACE('',(#563),#84,.F.);
#3165=ADVANCED_FACE('',(#564),#85,.F.);
#3166=ADVANCED_FACE('',(#565),#86,.F.);
#3167=ADVANCED_FACE('',(#566),#87,.F.);
#3168=ADVANCED_FACE('',(#567),#88,.F.);
#3169=ADVANCED_FACE('',(#568),#89,.F.);
#3170=ADVANCED_FACE('',(#569),#380,.F.);
#3171=ADVANCED_FACE('',(#570),#381,.F.);
#3172=ADVANCED_FACE('',(#571),#382,.F.);
#3173=CLOSED_SHELL('',(#2984,#2985,#2986,#2987,#2988,#2989,#2990,#2991,
#2992,#2993,#2994,#2995,#2996,#2997,#2998,#2999,#3000,#3001,#3002,#3003,
#3004,#3005,#3006,#3007,#3008,#3009,#3010,#3011,#3012,#3013,#3014,#3015,
#3016,#3017,#3018,#3019,#3020,#3021,#3022,#3023,#3024,#3025,#3026,#3027,
#3028,#3029,#3030,#3031,#3032,#3033,#3034,#3035,#3036,#3037,#3038,#3039,
#3040,#3041,#3042,#3043,#3044,#3045,#3046,#3047,#3048,#3049,#3050,#3051,
#3052,#3053,#3054,#3055,#3056,#3057,#3058,#3059,#3060,#3061,#3062,#3063,
#3064,#3065,#3066,#3067,#3068,#3069,#3070,#3071,#3072,#3073,#3074,#3075,
#3076,#3077,#3078,#3079,#3080,#3081,#3082,#3083,#3084,#3085,#3086,#3087,
#3088,#3089,#3090,#3091,#3092,#3093,#3094,#3095,#3096,#3097,#3098,#3099,
#3100,#3101,#3102,#3103,#3104,#3105,#3106,#3107,#3108,#3109,#3110,#3111,
#3112,#3113,#3114,#3115,#3116,#3117,#3118,#3119,#3120,#3121,#3122,#3123,
#3124,#3125,#3126,#3127,#3128,#3129,#3130,#3131,#3132,#3133,#3134,#3135,
#3136,#3137,#3138,#3139,#3140,#3141,#3142,#3143,#3144,#3145,#3146,#3147,
#3148,#3149,#3150,#3151,#3152,#3153,#3154,#3155,#3156,#3157,#3158,#3159,
#3160,#3161,#3162,#3163,#3164,#3165,#3166,#3167,#3168,#3169,#3170,#3171,
#3172));
#3174=DERIVED_UNIT_ELEMENT(#3176,1.);
#3175=DERIVED_UNIT_ELEMENT(#10006,-3.);
#3176=(
MASS_UNIT()
NAMED_UNIT(*)
SI_UNIT(.KILO.,.GRAM.)
);
#3177=DERIVED_UNIT((#3174,#3175));
#3178=MEASURE_REPRESENTATION_ITEM('density measure',
POSITIVE_RATIO_MEASURE(7850.),#3177);
#3179=PROPERTY_DEFINITION_REPRESENTATION(#3184,#3181);
#3180=PROPERTY_DEFINITION_REPRESENTATION(#3185,#3182);
#3181=REPRESENTATION('material name',(#3183),#10003);
#3182=REPRESENTATION('density',(#3178),#10003);
#3183=DESCRIPTIVE_REPRESENTATION_ITEM('Stahl','Stahl');
#3184=PROPERTY_DEFINITION('material property','material name',#10013);
#3185=PROPERTY_DEFINITION('material property','density of part',#10013);
#3186=AXIS2_PLACEMENT_3D('',#3949,#3398,#3399);
#3187=AXIS2_PLACEMENT_3D('',#3984,#3400,#3401);
#3188=AXIS2_PLACEMENT_3D('',#4044,#3402,#3403);
#3189=AXIS2_PLACEMENT_3D('',#4122,#3404,#3405);
#3190=AXIS2_PLACEMENT_3D('',#4159,#3406,#3407);
#3191=AXIS2_PLACEMENT_3D('',#4190,#3408,#3409);
#3192=AXIS2_PLACEMENT_3D('',#4248,#3410,#3411);
#3193=AXIS2_PLACEMENT_3D('',#4271,#3412,#3413);
#3194=AXIS2_PLACEMENT_3D('',#4279,#3414,#3415);
#3195=AXIS2_PLACEMENT_3D('',#4423,#3416,#3417);
#3196=AXIS2_PLACEMENT_3D('',#4432,#3419,#3420);
#3197=AXIS2_PLACEMENT_3D('',#4436,#3422,#3423);
#3198=AXIS2_PLACEMENT_3D('',#4463,#3425,#3426);
#3199=AXIS2_PLACEMENT_3D('',#4490,#3427,#3428);
#3200=AXIS2_PLACEMENT_3D('',#4530,#3429,#3430);
#3201=AXIS2_PLACEMENT_3D('',#4561,#3431,#3432);
#3202=AXIS2_PLACEMENT_3D('',#4588,#3433,#3434);
#3203=AXIS2_PLACEMENT_3D('',#4635,#3435,#3436);
#3204=AXIS2_PLACEMENT_3D('',#4684,#3437,#3438);
#3205=AXIS2_PLACEMENT_3D('',#5181,#3439,#3440);
#3206=AXIS2_PLACEMENT_3D('',#5513,#3441,#3442);
#3207=AXIS2_PLACEMENT_3D('',#5521,#3443,#3444);
#3208=AXIS2_PLACEMENT_3D('',#5525,#3446,#3447);
#3209=AXIS2_PLACEMENT_3D('',#5529,#3449,#3450);
#3210=AXIS2_PLACEMENT_3D('',#5533,#3452,#3453);
#3211=AXIS2_PLACEMENT_3D('',#5557,#3455,#3456);
#3212=AXIS2_PLACEMENT_3D('',#5593,#3457,#3458);
#3213=AXIS2_PLACEMENT_3D('',#5638,#3459,#3460);
#3214=AXIS2_PLACEMENT_3D('',#5641,#3462,#3463);
#3215=AXIS2_PLACEMENT_3D('',#5645,#3465,#3466);
#3216=AXIS2_PLACEMENT_3D('',#5653,#3467,#3468);
#3217=AXIS2_PLACEMENT_3D('',#5675,#3469,#3470);
#3218=AXIS2_PLACEMENT_3D('',#5682,#3471,#3472);
#3219=AXIS2_PLACEMENT_3D('',#5700,#3473,#3474);
#3220=AXIS2_PLACEMENT_3D('',#5725,#3475,#3476);
#3221=AXIS2_PLACEMENT_3D('',#5727,#3478,#3479);
#3222=AXIS2_PLACEMENT_3D('',#5734,#3480,#3481);
#3223=AXIS2_PLACEMENT_3D('',#5772,#3485,#3486);
#3224=AXIS2_PLACEMENT_3D('',#5802,#3487,#3488);
#3225=AXIS2_PLACEMENT_3D('',#5825,#3489,#3490);
#3226=AXIS2_PLACEMENT_3D('',#5866,#3491,#3492);
#3227=AXIS2_PLACEMENT_3D('',#6110,#3494,#3495);
#3228=AXIS2_PLACEMENT_3D('',#6165,#3496,#3497);
#3229=AXIS2_PLACEMENT_3D('',#6209,#3498,#3499);
#3230=AXIS2_PLACEMENT_3D('',#6216,#3500,#3501);
#3231=AXIS2_PLACEMENT_3D('',#6299,#3502,#3503);
#3232=AXIS2_PLACEMENT_3D('',#6335,#3504,#3505);
#3233=AXIS2_PLACEMENT_3D('',#6418,#3506,#3507);
#3234=AXIS2_PLACEMENT_3D('',#6422,#3509,#3510);
#3235=AXIS2_PLACEMENT_3D('',#6450,#3512,#3513);
#3236=AXIS2_PLACEMENT_3D('',#6479,#3515,#3516);
#3237=AXIS2_PLACEMENT_3D('',#6510,#3517,#3518);
#3238=AXIS2_PLACEMENT_3D('',#6538,#3519,#3520);
#3239=AXIS2_PLACEMENT_3D('',#6607,#3521,#3522);
#3240=AXIS2_PLACEMENT_3D('',#6645,#3523,#3524);
#3241=AXIS2_PLACEMENT_3D('',#6689,#3525,#3526);
#3242=AXIS2_PLACEMENT_3D('',#6735,#3527,#3528);
#3243=AXIS2_PLACEMENT_3D('',#6772,#3529,#3530);
#3244=AXIS2_PLACEMENT_3D('',#6774,#3531,#3532);
#3245=AXIS2_PLACEMENT_3D('',#6786,#3534,#3535);
#3246=AXIS2_PLACEMENT_3D('',#6787,#3536,#3537);
#3247=AXIS2_PLACEMENT_3D('',#6832,#3538,#3539);
#3248=AXIS2_PLACEMENT_3D('',#6870,#3540,#3541);
#3249=AXIS2_PLACEMENT_3D('',#6919,#3543,#3544);
#3250=AXIS2_PLACEMENT_3D('',#6920,#3545,#3546);
#3251=AXIS2_PLACEMENT_3D('',#6922,#3548,#3549);
#3252=AXIS2_PLACEMENT_3D('',#6934,#3551,#3552);
#3253=AXIS2_PLACEMENT_3D('',#6936,#3554,#3555);
#3254=AXIS2_PLACEMENT_3D('',#6942,#3558,#3559);
#3255=AXIS2_PLACEMENT_3D('',#6950,#3564,#3565);
#3256=AXIS2_PLACEMENT_3D('',#6960,#3567,#3568);
#3257=AXIS2_PLACEMENT_3D('',#6997,#3569,#3570);
#3258=AXIS2_PLACEMENT_3D('',#7020,#3571,#3572);
#3259=AXIS2_PLACEMENT_3D('',#7027,#3573,#3574);
#3260=AXIS2_PLACEMENT_3D('',#7054,#3575,#3576);
#3261=AXIS2_PLACEMENT_3D('',#7095,#3577,#3578);
#3262=AXIS2_PLACEMENT_3D('',#7143,#3579,#3580);
#3263=AXIS2_PLACEMENT_3D('',#7469,#3582,#3583);
#3264=AXIS2_PLACEMENT_3D('',#7513,#3584,#3585);
#3265=AXIS2_PLACEMENT_3D('',#7545,#3586,#3587);
#3266=AXIS2_PLACEMENT_3D('',#7588,#3588,#3589);
#3267=AXIS2_PLACEMENT_3D('',#7629,#3590,#3591);
#3268=AXIS2_PLACEMENT_3D('',#7661,#3592,#3593);
#3269=AXIS2_PLACEMENT_3D('',#7687,#3594,#3595);
#3270=AXIS2_PLACEMENT_3D('',#7712,#3596,#3597);
#3271=AXIS2_PLACEMENT_3D('',#7716,#3599,#3600);
#3272=AXIS2_PLACEMENT_3D('',#7720,#3602,#3603);
#3273=AXIS2_PLACEMENT_3D('',#7723,#3605,#3606);
#3274=AXIS2_PLACEMENT_3D('',#7724,#3607,#3608);
#3275=AXIS2_PLACEMENT_3D('',#7743,#3610,#3611);
#3276=AXIS2_PLACEMENT_3D('',#7757,#3612,#3613);
#3277=AXIS2_PLACEMENT_3D('',#7758,#3614,#3615);
#3278=AXIS2_PLACEMENT_3D('',#7759,#3616,#3617);
#3279=AXIS2_PLACEMENT_3D('',#7786,#3618,#3619);
#3280=AXIS2_PLACEMENT_3D('',#7884,#3620,#3621);
#3281=AXIS2_PLACEMENT_3D('',#7891,#3622,#3623);
#3282=AXIS2_PLACEMENT_3D('',#8062,#3624,#3625);
#3283=AXIS2_PLACEMENT_3D('',#8160,#3629,#3630);
#3284=AXIS2_PLACEMENT_3D('',#8163,#3633,#3634);
#3285=AXIS2_PLACEMENT_3D('',#8175,#3636,#3637);
#3286=AXIS2_PLACEMENT_3D('',#8176,#3638,#3639);
#3287=AXIS2_PLACEMENT_3D('',#8177,#3640,#3641);
#3288=AXIS2_PLACEMENT_3D('',#8178,#3642,#3643);
#3289=AXIS2_PLACEMENT_3D('',#8179,#3644,#3645);
#3290=AXIS2_PLACEMENT_3D('',#8182,#3647,#3648);
#3291=AXIS2_PLACEMENT_3D('',#8221,#3649,#3650);
#3292=AXIS2_PLACEMENT_3D('',#8304,#3652,#3653);
#3293=AXIS2_PLACEMENT_3D('',#8462,#3657,#3658);
#3294=AXIS2_PLACEMENT_3D('',#8464,#3660,#3661);
#3295=AXIS2_PLACEMENT_3D('',#8466,#3662,#3663);
#3296=AXIS2_PLACEMENT_3D('',#8469,#3665,#3666);
#3297=AXIS2_PLACEMENT_3D('',#8471,#3668,#3669);
#3298=AXIS2_PLACEMENT_3D('',#8473,#3670,#3671);
#3299=AXIS2_PLACEMENT_3D('',#8474,#3672,#3673);
#3300=AXIS2_PLACEMENT_3D('',#8475,#3674,#3675);
#3301=AXIS2_PLACEMENT_3D('',#8477,#3676,#3677);
#3302=AXIS2_PLACEMENT_3D('',#8480,#3680,#3681);
#3303=AXIS2_PLACEMENT_3D('',#8481,#3682,#3683);
#3304=AXIS2_PLACEMENT_3D('',#8482,#3684,#3685);
#3305=AXIS2_PLACEMENT_3D('',#8485,#3687,#3688);
#3306=AXIS2_PLACEMENT_3D('',#8486,#3689,#3690);
#3307=AXIS2_PLACEMENT_3D('',#8487,#3691,#3692);
#3308=AXIS2_PLACEMENT_3D('',#8489,#3694,#3695);
#3309=AXIS2_PLACEMENT_3D('',#8490,#3696,#3697);
#3310=AXIS2_PLACEMENT_3D('',#8491,#3698,#3699);
#3311=AXIS2_PLACEMENT_3D('',#8498,#3703,#3704);
#3312=AXIS2_PLACEMENT_3D('',#8499,#3705,#3706);
#3313=AXIS2_PLACEMENT_3D('',#8503,#3709,#3710);
#3314=AXIS2_PLACEMENT_3D('',#8508,#3713,#3714);
#3315=AXIS2_PLACEMENT_3D('',#8509,#3715,#3716);
#3316=AXIS2_PLACEMENT_3D('',#8511,#3718,#3719);
#3317=AXIS2_PLACEMENT_3D('',#8513,#3721,#3722);
#3318=AXIS2_PLACEMENT_3D('',#8515,#3724,#3725);
#3319=AXIS2_PLACEMENT_3D('',#8517,#3727,#3728);
#3320=AXIS2_PLACEMENT_3D('',#8518,#3729,#3730);
#3321=AXIS2_PLACEMENT_3D('',#8521,#3731,#3732);
#3322=AXIS2_PLACEMENT_3D('',#8523,#3734,#3735);
#3323=AXIS2_PLACEMENT_3D('',#8529,#3739,#3740);
#3324=AXIS2_PLACEMENT_3D('',#8530,#3741,#3742);
#3325=AXIS2_PLACEMENT_3D('',#8532,#3743,#3744);
#3326=AXIS2_PLACEMENT_3D('',#8535,#3746,#3747);
#3327=AXIS2_PLACEMENT_3D('',#8536,#3748,#3749);
#3328=AXIS2_PLACEMENT_3D('',#8537,#3750,#3751);
#3329=AXIS2_PLACEMENT_3D('',#8544,#3755,#3756);
#3330=AXIS2_PLACEMENT_3D('',#8546,#3757,#3758);
#3331=AXIS2_PLACEMENT_3D('',#8547,#3759,#3760);
#3332=AXIS2_PLACEMENT_3D('',#8551,#3762,#3763);
#3333=AXIS2_PLACEMENT_3D('',#8554,#3765,#3766);
#3334=AXIS2_PLACEMENT_3D('',#8631,#3767,#3768);
#3335=AXIS2_PLACEMENT_3D('',#8738,#3772,#3773);
#3336=AXIS2_PLACEMENT_3D('',#8740,#3775,#3776);
#3337=AXIS2_PLACEMENT_3D('',#8750,#3777,#3778);
#3338=AXIS2_PLACEMENT_3D('',#8753,#3780,#3781);
#3339=AXIS2_PLACEMENT_3D('',#8806,#3782,#3783);
#3340=AXIS2_PLACEMENT_3D('',#8807,#3784,#3785);
#3341=AXIS2_PLACEMENT_3D('',#8808,#3786,#3787);
#3342=AXIS2_PLACEMENT_3D('',#8898,#3789,#3790);
#3343=AXIS2_PLACEMENT_3D('',#8991,#3791,#3792);
#3344=AXIS2_PLACEMENT_3D('',#9009,#3794,#3795);
#3345=AXIS2_PLACEMENT_3D('',#9010,#3796,#3797);
#3346=AXIS2_PLACEMENT_3D('',#9116,#3798,#3799);
#3347=AXIS2_PLACEMENT_3D('',#9118,#3801,#3802);
#3348=AXIS2_PLACEMENT_3D('',#9148,#3806,#3807);
#3349=AXIS2_PLACEMENT_3D('',#9149,#3808,#3809);
#3350=AXIS2_PLACEMENT_3D('',#9151,#3810,#3811);
#3351=AXIS2_PLACEMENT_3D('',#9188,#3813,#3814);
#3352=AXIS2_PLACEMENT_3D('',#9230,#3816,#3817);
#3353=AXIS2_PLACEMENT_3D('',#9231,#3818,#3819);
#3354=AXIS2_PLACEMENT_3D('',#9233,#3820,#3821);
#3355=AXIS2_PLACEMENT_3D('',#9234,#3822,#3823);
#3356=AXIS2_PLACEMENT_3D('',#9235,#3824,#3825);
#3357=AXIS2_PLACEMENT_3D('',#9237,#3826,#3827);
#3358=AXIS2_PLACEMENT_3D('',#9240,#3830,#3831);
#3359=AXIS2_PLACEMENT_3D('',#9241,#3832,#3833);
#3360=AXIS2_PLACEMENT_3D('',#9242,#3834,#3835);
#3361=AXIS2_PLACEMENT_3D('',#9250,#3836,#3837);
#3362=AXIS2_PLACEMENT_3D('',#9252,#3838,#3839);
#3363=AXIS2_PLACEMENT_3D('',#9259,#3840,#3841);
#3364=AXIS2_PLACEMENT_3D('',#9288,#3842,#3843);
#3365=AXIS2_PLACEMENT_3D('',#9313,#3844,#3845);
#3366=AXIS2_PLACEMENT_3D('',#9323,#3846,#3847);
#3367=AXIS2_PLACEMENT_3D('',#9325,#3849,#3850);
#3368=AXIS2_PLACEMENT_3D('',#9332,#3854,#3855);
#3369=AXIS2_PLACEMENT_3D('',#9333,#3856,#3857);
#3370=AXIS2_PLACEMENT_3D('',#9359,#3859,#3860);
#3371=AXIS2_PLACEMENT_3D('',#9370,#3861,#3862);
#3372=AXIS2_PLACEMENT_3D('',#9371,#3863,#3864);
#3373=AXIS2_PLACEMENT_3D('',#9399,#3865,#3866);
#3374=AXIS2_PLACEMENT_3D('',#9433,#3868,#3869);
#3375=AXIS2_PLACEMENT_3D('',#9435,#3871,#3872);
#3376=AXIS2_PLACEMENT_3D('',#9437,#3874,#3875);
#3377=AXIS2_PLACEMENT_3D('',#9440,#3877,#3878);
#3378=AXIS2_PLACEMENT_3D('',#9441,#3879,#3880);
#3379=AXIS2_PLACEMENT_3D('',#9442,#3881,#3882);
#3380=AXIS2_PLACEMENT_3D('',#9498,#3883,#3884);
#3381=AXIS2_PLACEMENT_3D('',#9781,#3891,#3892);
#3382=AXIS2_PLACEMENT_3D('',#9797,#3901,#3902);
#3383=AXIS2_PLACEMENT_3D('',#9962,#3903,#3904);
#3384=AXIS2_PLACEMENT_3D('',#9964,#3905,#3906);
#3385=AXIS2_PLACEMENT_3D('',#9965,#3907,#3908);
#3386=AXIS2_PLACEMENT_3D('',#9966,#3909,#3910);
#3387=AXIS2_PLACEMENT_3D('',#9969,#3912,#3913);
#3388=AXIS2_PLACEMENT_3D('',#9970,#3914,#3915);
#3389=AXIS2_PLACEMENT_3D('',#9983,#3922,#3923);
#3390=AXIS2_PLACEMENT_3D('',#9986,#3926,#3927);
#3391=AXIS2_PLACEMENT_3D('',#9988,#3929,#3930);
#3392=AXIS2_PLACEMENT_3D('',#9990,#3932,#3933);
#3393=AXIS2_PLACEMENT_3D('',#9993,#3936,#3937);
#3394=AXIS2_PLACEMENT_3D('',#9994,#3938,#3939);
#3395=AXIS2_PLACEMENT_3D('',#9995,#3940,#3941);
#3396=AXIS2_PLACEMENT_3D('',#9997,#3943,#3944);
#3397=AXIS2_PLACEMENT_3D('',#9999,#3946,#3947);
#3398=DIRECTION('axis',(0.,0.,1.));
#3399=DIRECTION('refdir',(1.,0.,0.));
#3400=DIRECTION('center_axis',(0.604104455938183,-0.27677128410762,0.747298777336783));
#3401=DIRECTION('ref_axis',(0.301800973962993,-0.788442258269883,-0.535980389090194));
#3402=DIRECTION('center_axis',(0.12597131967156,0.969115765772766,-0.212004384744445));
#3403=DIRECTION('ref_axis',(0.98938029665253,-0.138352478969283,-0.0445558094843409));
#3404=DIRECTION('center_axis',(-0.286216318349046,-0.958165027075565,5.7566911539252E-16));
#3405=DIRECTION('ref_axis',(8.5265128291212E-14,-2.48689957516035E-14,1.));
#3406=DIRECTION('center_axis',(3.55271367880049E-15,-1.,0.));
#3407=DIRECTION('ref_axis',(0.,0.,1.));
#3408=DIRECTION('center_axis',(-0.944487533665467,-0.00412488577578922,
0.328521360139428));
#3409=DIRECTION('ref_axis',(0.00303279995034601,-0.999988041361791,-0.00383656850207426));
#3410=DIRECTION('center_axis',(-0.895836311173977,-0.189652106598024,0.401882298745707));
#3411=DIRECTION('ref_axis',(0.116025362067055,-0.97281008722906,-0.200446126284837));
#3412=DIRECTION('center_axis',(-0.273098831420464,-0.960316484651785,0.0566504861657526));
#3413=DIRECTION('ref_axis',(0.821281557495993,-0.263413491486919,-0.506073053836723));
#3414=DIRECTION('center_axis',(0.890180700846213,0.370908625364885,-0.264584790702106));
#3415=DIRECTION('ref_axis',(0.384615384626715,-0.923076923072202,1.83802658627754E-12));
#3416=DIRECTION('center_axis',(0.,0.,-1.));
#3417=DIRECTION('ref_axis',(-0.707106781186547,0.707106781186548,0.));
#3418=DIRECTION('',(0.,0.,1.));
#3419=DIRECTION('center_axis',(0.,0.,1.));
#3420=DIRECTION('ref_axis',(-0.707106781186548,0.707106781186547,0.));
#3421=DIRECTION('',(0.,0.,-1.));
#3422=DIRECTION('center_axis',(0.,0.,1.));
#3423=DIRECTION('ref_axis',(-0.707106781186547,0.707106781186548,0.));
#3424=DIRECTION('',(0.,0.,-1.));
#3425=DIRECTION('center_axis',(1.27790397989981E-16,0.58566453735593,-0.810553545229224));
#3426=DIRECTION('ref_axis',(1.,2.71576043307378E-10,1.96227117242437E-10));
#3427=DIRECTION('center_axis',(0.722158854810551,-0.108800878372662,0.683117089000158));
#3428=DIRECTION('ref_axis',(-0.14897926498811,-0.988840320073773,0.));
#3429=DIRECTION('center_axis',(0.214671687412065,-0.974988843566303,0.0575571155019005));
#3430=DIRECTION('ref_axis',(-0.976607849309995,-0.215028157844749,0.));
#3431=DIRECTION('center_axis',(0.421577220743131,-0.766330885243356,-0.484777909225071));
#3432=DIRECTION('ref_axis',(-0.899224350486228,-0.422227629597338,-0.114539933199018));
#3433=DIRECTION('center_axis',(0.674143301083717,-0.373353489603051,-0.637289558525145));
#3434=DIRECTION('ref_axis',(-0.648677959941081,-0.711887536135454,-0.26913387037248));
#3435=DIRECTION('center_axis',(0.0445485861760144,0.293816538829341,-0.954823159009073));
#3436=DIRECTION('ref_axis',(-0.379241744318716,-0.879252063764131,-0.288255976057071));
#3437=DIRECTION('center_axis',(-0.0378804422843451,0.0239683255140259,-0.998994790509138));
#3438=DIRECTION('ref_axis',(-0.2536927781151,-0.967189436739031,-0.0135855729610235));
#3439=DIRECTION('center_axis',(0.114273107545441,-2.41050406675588E-15,
0.993449373089494));
#3440=DIRECTION('ref_axis',(-0.150471277578252,-0.988462857590071,0.0173082000461922));
#3441=DIRECTION('center_axis',(1.57979742579552E-15,0.666146586829524,-0.745820839649426));
#3442=DIRECTION('ref_axis',(-0.360566209061972,-0.695652172838809,-0.62133731845699));
#3443=DIRECTION('center_axis',(0.,0.,1.));
#3444=DIRECTION('ref_axis',(0.707106781186547,0.707106781186548,0.));
#3445=DIRECTION('',(0.,0.,1.));
#3446=DIRECTION('center_axis',(0.,0.,-1.));
#3447=DIRECTION('ref_axis',(0.707106781186547,0.707106781186548,0.));
#3448=DIRECTION('',(0.,0.,1.));
#3449=DIRECTION('center_axis',(0.,0.,1.));
#3450=DIRECTION('ref_axis',(0.707106781186547,0.707106781186548,0.));
#3451=DIRECTION('',(0.,0.,1.));
#3452=DIRECTION('center_axis',(0.,0.,1.));
#3453=DIRECTION('ref_axis',(0.707106781186548,0.707106781186548,0.));
#3454=DIRECTION('',(0.,0.,-1.));
#3455=DIRECTION('center_axis',(1.015096546163E-14,-0.711461016932977,0.702725566195435));
#3456=DIRECTION('ref_axis',(-1.,2.36930475239204E-10,2.39890159019312E-10));
#3457=DIRECTION('center_axis',(0.,-1.,0.));
#3458=DIRECTION('ref_axis',(-0.899719161344994,0.,-0.436469278081128));
#3459=DIRECTION('center_axis',(0.,-1.,0.));
#3460=DIRECTION('ref_axis',(0.707106781186547,0.,0.707106781186548));
#3461=DIRECTION('',(0.,-1.,0.));
#3462=DIRECTION('center_axis',(0.,1.,0.));
#3463=DIRECTION('ref_axis',(0.,0.,1.));
#3464=DIRECTION('',(0.,-1.,0.));
#3465=DIRECTION('center_axis',(0.,1.,0.));
#3466=DIRECTION('ref_axis',(0.707106781186547,0.,0.707106781186548));
#3467=DIRECTION('center_axis',(1.,0.,0.));
#3468=DIRECTION('ref_axis',(0.,-1.,0.));
#3469=DIRECTION('center_axis',(0.153889024026461,-0.988088137912901,0.));
#3470=DIRECTION('ref_axis',(0.987639986210842,0.153819226985692,0.0301148310135152));
#3471=DIRECTION('center_axis',(1.,9.54791801177635E-15,0.));
#3472=DIRECTION('ref_axis',(-9.54791801177635E-15,1.,6.14619466432487E-13));
#3473=DIRECTION('center_axis',(0.607826090792878,-0.794070175331783,1.67499623076294E-16));
#3474=DIRECTION('ref_axis',(0.783571428571331,0.599789757985185,0.162074250091608));
#3475=DIRECTION('center_axis',(1.,0.,0.));
#3476=DIRECTION('ref_axis',(0.,0.707106781186547,0.707106781186547));
#3477=DIRECTION('',(-1.,0.,0.));
#3478=DIRECTION('center_axis',(0.,1.,0.));
#3479=DIRECTION('ref_axis',(-1.,0.,0.));
#3480=DIRECTION('center_axis',(0.,-1.,0.));
#3481=DIRECTION('ref_axis',(-1.,0.,0.));
#3482=DIRECTION('',(0.,0.,-1.));
#3483=DIRECTION('',(0.,0.,-1.));
#3484=DIRECTION('',(1.,0.,0.));
#3485=DIRECTION('center_axis',(-2.95266073354234E-13,-1.86600217570087E-27,
1.));
#3486=DIRECTION('ref_axis',(0.981090730693262,0.193548387096773,2.89682807656036E-13));
#3487=DIRECTION('center_axis',(0.,0.,1.));
#3488=DIRECTION('ref_axis',(-1.,0.,0.));
#3489=DIRECTION('center_axis',(-4.36244254131721E-16,-0.755502105971353,
0.655146218696903));
#3490=DIRECTION('ref_axis',(0.349055517155253,-0.61393886243358,-0.707982569797619));
#3491=DIRECTION('center_axis',(0.,-1.,0.));
#3492=DIRECTION('ref_axis',(0.371421275685373,0.,-0.928464450567845));
#3493=DIRECTION('',(0.,-1.,0.));
#3494=DIRECTION('center_axis',(0.346564325178073,0.,0.938026208862986));
#3495=DIRECTION('ref_axis',(0.,1.,0.));
#3496=DIRECTION('center_axis',(0.675963487249611,-0.219581749088019,-0.703460886881987));
#3497=DIRECTION('ref_axis',(0.491740262843061,-0.576578031495414,0.652494664726012));
#3498=DIRECTION('center_axis',(2.98251998107035E-15,-0.639096092506489,
-0.769126897555233));
#3499=DIRECTION('ref_axis',(1.,3.33066907387546E-15,1.11022302462515E-15));
#3500=DIRECTION('center_axis',(-0.0712470034276568,0.581612219631014,0.810340107904369));
#3501=DIRECTION('ref_axis',(0.270964650999558,-0.770568392569926,0.576890379778419));
#3502=DIRECTION('center_axis',(-2.21091100035169E-15,-0.827528639552516,
-0.561423503890212));
#3503=DIRECTION('ref_axis',(1.,2.28621566122904E-10,-3.36988215110514E-10));
#3504=DIRECTION('center_axis',(0.,-1.,0.));
#3505=DIRECTION('ref_axis',(0.95870478237259,0.,0.284403129827933));
#3506=DIRECTION('center_axis',(0.,-1.,0.));
#3507=DIRECTION('ref_axis',(-0.707106781186547,0.,-0.707106781186548));
#3508=DIRECTION('',(0.,1.,0.));
#3509=DIRECTION('center_axis',(0.,1.,0.));
#3510=DIRECTION('ref_axis',(0.,0.,-1.));
#3511=DIRECTION('',(0.,-1.,0.));
#3512=DIRECTION('center_axis',(-1.,0.,0.));
#3513=DIRECTION('ref_axis',(0.,-1.,0.));
#3514=DIRECTION('',(0.,0.,1.));
#3515=DIRECTION('center_axis',(0.,-0.785391232862755,-0.618999686059955));
#3516=DIRECTION('ref_axis',(1.,0.,0.));
#3517=DIRECTION('center_axis',(-2.26907632280625E-10,-0.745730758772379,
-0.666247428078167));
#3518=DIRECTION('ref_axis',(1.,-3.39187443564192E-10,3.90768898720732E-11));
#3519=DIRECTION('center_axis',(-0.585801355990997,-0.810454669502933,-6.31057261087658E-16));
#3520=DIRECTION('ref_axis',(-0.803439282598033,0.580730593471716,-0.131290886905175));
#3521=DIRECTION('center_axis',(0.34656432507787,-2.16245842613133E-14,-0.938026208900007));
#3522=DIRECTION('ref_axis',(-0.938026208900007,-2.23052687431391E-10,-0.34656432507787));
#3523=DIRECTION('center_axis',(-0.728191961017806,-0.0934723536485804,-0.678969356460537));
#3524=DIRECTION('ref_axis',(0.127317630935238,-0.991861996879122,0.));
#3525=DIRECTION('center_axis',(-0.135234925823922,-0.990279508915721,-0.0325270511887589));
#3526=DIRECTION('ref_axis',(0.990803787316599,-0.135306522529716,0.));
#3527=DIRECTION('center_axis',(-0.0321196330682304,-0.78210900030602,-0.622313297955203));
#3528=DIRECTION('ref_axis',(0.999157775912616,-0.0410333868131237,0.));
#3529=DIRECTION('center_axis',(-1.,0.,0.));
#3530=DIRECTION('ref_axis',(0.,0.707106781186546,-0.707106781186549));
#3531=DIRECTION('center_axis',(-1.,0.,0.));
#3532=DIRECTION('ref_axis',(0.,1.,0.));
#3533=DIRECTION('',(1.,0.,0.));
#3534=DIRECTION('center_axis',(-0.154808881653917,-0.987944436778235,0.));
#3535=DIRECTION('ref_axis',(-0.987944436778235,0.154808881653917,0.));
#3536=DIRECTION('center_axis',(0.,0.,-1.));
#3537=DIRECTION('ref_axis',(-0.682716037112312,0.730683798006812,0.));
#3538=DIRECTION('center_axis',(-0.865468210893228,-4.07012826303183E-13,
-0.500963846932366));
#3539=DIRECTION('ref_axis',(-0.375064884304618,0.662924188373089,0.647964391792825));
#3540=DIRECTION('center_axis',(0.,1.,0.));
#3541=DIRECTION('ref_axis',(-0.707106781186547,0.,0.707106781186547));
#3542=DIRECTION('',(0.,-1.,0.));
#3543=DIRECTION('center_axis',(0.,9.86864910777917E-16,-1.));
#3544=DIRECTION('ref_axis',(1.,0.,0.));
#3545=DIRECTION('center_axis',(-1.,0.,0.));
#3546=DIRECTION('ref_axis',(0.,0.,1.));
#3547=DIRECTION('',(0.,0.,1.));
#3548=DIRECTION('center_axis',(0.,0.,1.));
#3549=DIRECTION('ref_axis',(0.,-1.,0.));
#3550=DIRECTION('',(0.,0.,-1.));
#3551=DIRECTION('center_axis',(1.13689119491661E-11,5.81510907801133E-11,
-1.));
#3552=DIRECTION('ref_axis',(-0.981090730693269,0.193548387096736,1.01115697012014E-13));
#3553=DIRECTION('',(0.,0.,1.));
#3554=DIRECTION('center_axis',(0.,1.,0.));
#3555=DIRECTION('ref_axis',(0.,0.,1.));
#3556=DIRECTION('',(0.,0.,-1.));
#3557=DIRECTION('',(-4.39747206439214E-16,0.,-1.));
#3558=DIRECTION('center_axis',(0.,-1.,0.));
#3559=DIRECTION('ref_axis',(-1.,0.,0.));
#3560=DIRECTION('',(0.,0.,1.));
#3561=DIRECTION('',(1.,0.,0.));
#3562=DIRECTION('',(0.,0.,1.));
#3563=DIRECTION('',(-1.,0.,6.67803323082801E-16));
#3564=DIRECTION('center_axis',(4.39747206439214E-16,0.,1.));
#3565=DIRECTION('ref_axis',(-0.707106781186547,0.707106781186548,0.));
#3566=DIRECTION('',(4.39747206439214E-16,0.,1.));
#3567=DIRECTION('center_axis',(5.11378195393207E-12,2.72206189212596E-11,
1.));
#3568=DIRECTION('ref_axis',(8.25442278631691E-12,1.,-2.72206189213018E-11));
#3569=DIRECTION('center_axis',(-1.00588547002234E-15,-1.60813038089476E-28,
-1.));
#3570=DIRECTION('ref_axis',(0.981090730693261,-0.193548387096775,-9.86864910777917E-16));
#3571=DIRECTION('center_axis',(0.0712470033180702,0.581612219733398,0.81034010784052));
#3572=DIRECTION('ref_axis',(-0.968350362201189,-0.154499117484773,0.196029586341585));
#3573=DIRECTION('center_axis',(-1.74865838484691E-14,-0.639096092499127,
-0.76912689756135));
#3574=DIRECTION('ref_axis',(-0.280306573563465,-0.738293007559767,0.613475068609526));
#3575=DIRECTION('center_axis',(-3.69379673374338E-15,-0.827528639905009,
-0.561423503370643));
#3576=DIRECTION('ref_axis',(-0.322204591743327,-0.531482821194036,0.78339658656082));
#3577=DIRECTION('center_axis',(1.69210074925432E-15,-1.,1.80026871063814E-15));
#3578=DIRECTION('ref_axis',(-0.343188346698212,1.11022302462516E-15,0.939266606821805));
#3579=DIRECTION('center_axis',(-0.675963487351961,-0.219581749054954,-0.703460886793959));
#3580=DIRECTION('ref_axis',(-0.260710339194263,-0.821588311827862,0.506974126465105));
#3581=DIRECTION('',(0.,-1.,0.));
#3582=DIRECTION('center_axis',(-0.346564325178087,0.,-0.938026208862981));
#3583=DIRECTION('ref_axis',(0.,1.,0.));
#3584=DIRECTION('center_axis',(0.585801355875363,-0.810454669586515,-6.30360990931054E-16));
#3585=DIRECTION('ref_axis',(-3.95500373192211E-9,-2.85869895656611E-9,-1.));
#3586=DIRECTION('center_axis',(0.728191961014169,-0.0934723537067176,-0.678969356456435));
#3587=DIRECTION('ref_axis',(3.70074341541719E-16,-0.990656366775565,0.136381681200364));
#3588=DIRECTION('center_axis',(0.135234925811843,-0.990279508917128,-0.0325270511961509));
#3589=DIRECTION('ref_axis',(-0.845047892530586,-0.132417284127106,0.518034479734716));
#3590=DIRECTION('center_axis',(0.0321196330613563,-0.782109000459058,-0.622313297763223));
#3591=DIRECTION('ref_axis',(-0.665699665315768,-0.481171595626332,0.570366418332009));
#3592=DIRECTION('center_axis',(2.26905502969802E-10,-0.745730758919725,
-0.666247427913243));
#3593=DIRECTION('ref_axis',(-0.574160974423102,-0.545485041775228,0.610561417589576));
#3594=DIRECTION('center_axis',(0.,-0.785391232977667,-0.618999685914152));
#3595=DIRECTION('ref_axis',(-0.349078734227429,-0.580060519276976,0.735984939578455));
#3596=DIRECTION('center_axis',(0.,0.,1.));
#3597=DIRECTION('ref_axis',(0.707106781186547,0.707106781186548,0.));
#3598=DIRECTION('',(0.,0.,-1.));
#3599=DIRECTION('center_axis',(0.,0.,-1.));
#3600=DIRECTION('ref_axis',(0.707106781186548,0.707106781186547,0.));
#3601=DIRECTION('',(0.,0.,1.));
#3602=DIRECTION('center_axis',(0.,0.,-1.));
#3603=DIRECTION('ref_axis',(0.707106781186547,0.707106781186548,0.));
#3604=DIRECTION('',(0.,0.,1.));
#3605=DIRECTION('center_axis',(6.67803323082801E-16,0.,1.));
#3606=DIRECTION('ref_axis',(0.707106781186547,0.707106781186548,0.));
#3607=DIRECTION('center_axis',(1.,8.54017711250121E-17,0.));
#3608=DIRECTION('ref_axis',(-8.54017711250121E-17,1.,0.));
#3609=DIRECTION('',(8.54017711250121E-17,-1.,0.));
#3610=DIRECTION('center_axis',(0.154808881653917,-0.987944436778235,0.));
#3611=DIRECTION('ref_axis',(0.,0.,-1.));
#3612=DIRECTION('center_axis',(1.,0.,0.));
#3613=DIRECTION('ref_axis',(0.,0.,-1.));
#3614=DIRECTION('center_axis',(0.,0.,-1.));
#3615=DIRECTION('ref_axis',(0.682716037112311,0.730683798006813,0.));
#3616=DIRECTION('center_axis',(-1.,0.,0.));
#3617=DIRECTION('ref_axis',(0.,0.707106781186546,-0.707106781186549));
#3618=DIRECTION('center_axis',(0.305727429661688,1.3010024893735E-15,-0.952119078031975));
#3619=DIRECTION('ref_axis',(-0.908249545317071,0.300047311627728,-0.291640830845593));
#3620=DIRECTION('center_axis',(-5.50141976296731E-13,2.83807165802602E-12,
-1.));
#3621=DIRECTION('ref_axis',(-6.91412739028097E-13,1.,2.8380716580264E-12));
#3622=DIRECTION('center_axis',(-0.305727429661693,-2.60200497874701E-15,
-0.952119078031973));
#3623=DIRECTION('ref_axis',(0.,1.,-2.73285667600038E-15));
#3624=DIRECTION('center_axis',(-1.,0.,0.));
#3625=DIRECTION('ref_axis',(0.,0.846114112226649,-0.533001790889026));
#3626=DIRECTION('',(1.,0.,0.));
#3627=DIRECTION('',(-1.,0.,0.));
#3628=DIRECTION('',(1.,0.,0.));
#3629=DIRECTION('center_axis',(0.,0.,1.));
#3630=DIRECTION('ref_axis',(-0.707106781186547,-0.707106781186548,0.));
#3631=DIRECTION('',(0.,0.,-1.));
#3632=DIRECTION('',(0.,0.,-1.));
#3633=DIRECTION('center_axis',(0.,0.,-1.));
#3634=DIRECTION('ref_axis',(0.,-1.,0.));
#3635=DIRECTION('',(0.,0.,1.));
#3636=DIRECTION('center_axis',(0.,1.,0.));
#3637=DIRECTION('ref_axis',(-1.,0.,0.));
#3638=DIRECTION('center_axis',(0.,-1.,0.));
#3639=DIRECTION('ref_axis',(-1.,0.,0.));
#3640=DIRECTION('center_axis',(0.,1.,0.));
#3641=DIRECTION('ref_axis',(-1.,0.,0.));
#3642=DIRECTION('center_axis',(0.,-1.,0.));
#3643=DIRECTION('ref_axis',(-1.,0.,0.));
#3644=DIRECTION('center_axis',(0.,-1.,0.));
#3645=DIRECTION('ref_axis',(-1.,0.,0.));
#3646=DIRECTION('',(0.,-1.,0.));
#3647=DIRECTION('center_axis',(0.,1.,0.));
#3648=DIRECTION('ref_axis',(-1.,0.,0.));
#3649=DIRECTION('center_axis',(1.,0.,0.));
#3650=DIRECTION('ref_axis',(0.,-0.707106781186547,0.707106781186547));
#3651=DIRECTION('',(-1.,0.,0.));
#3652=DIRECTION('center_axis',(0.,-0.707106781186548,0.707106781186548));
#3653=DIRECTION('ref_axis',(1.,0.,0.));
#3654=DIRECTION('',(-1.,0.,0.));
#3655=DIRECTION('',(1.,0.,0.));
#3656=DIRECTION('',(0.,1.,0.));
#3657=DIRECTION('center_axis',(0.,0.,1.));
#3658=DIRECTION('ref_axis',(1.,0.,0.));
#3659=DIRECTION('',(-1.,0.,0.));
#3660=DIRECTION('center_axis',(-8.54017711250121E-17,1.,0.));
#3661=DIRECTION('ref_axis',(-0.707106781186547,0.,0.707106781186548));
#3662=DIRECTION('center_axis',(0.,1.,0.));
#3663=DIRECTION('ref_axis',(-0.707106781186547,0.,0.707106781186548));
#3664=DIRECTION('',(-8.54017711250121E-17,1.,0.));
#3665=DIRECTION('center_axis',(0.,-1.,0.));
#3666=DIRECTION('ref_axis',(0.,0.,1.));
#3667=DIRECTION('',(8.54017711250121E-17,-1.,0.));
#3668=DIRECTION('center_axis',(0.,0.,-1.));
#3669=DIRECTION('ref_axis',(-1.,0.,0.));
#3670=DIRECTION('center_axis',(-1.,1.85037170770859E-16,0.));
#3671=DIRECTION('ref_axis',(0.,0.,1.));
#3672=DIRECTION('center_axis',(0.,0.,-1.));
#3673=DIRECTION('ref_axis',(-0.707106781186548,0.707106781186547,0.));
#3674=DIRECTION('center_axis',(-1.,0.,0.));
#3675=DIRECTION('ref_axis',(0.,0.707106781186545,0.70710678118655));
#3676=DIRECTION('center_axis',(-1.,0.,0.));
#3677=DIRECTION('ref_axis',(0.,0.,1.));
#3678=DIRECTION('',(-1.,0.,0.));
#3679=DIRECTION('',(1.,0.,0.));
#3680=DIRECTION('center_axis',(0.,0.,-1.));
#3681=DIRECTION('ref_axis',(-1.,0.,0.));
#3682=DIRECTION('center_axis',(0.,0.,-1.));
#3683=DIRECTION('ref_axis',(0.707106781186547,0.707106781186547,0.));
#3684=DIRECTION('center_axis',(0.,0.,1.));
#3685=DIRECTION('ref_axis',(1.,0.,0.));
#3686=DIRECTION('',(-1.,0.,0.));
#3687=DIRECTION('center_axis',(0.,0.,-1.));
#3688=DIRECTION('ref_axis',(1.,0.,0.));
#3689=DIRECTION('center_axis',(-1.,-8.54017711250121E-17,0.));
#3690=DIRECTION('ref_axis',(-8.54017711250121E-17,1.,0.));
#3691=DIRECTION('center_axis',(0.,1.,0.));
#3692=DIRECTION('ref_axis',(-1.,0.,0.));
#3693=DIRECTION('',(-1.,0.,0.));
#3694=DIRECTION('center_axis',(0.,0.,-1.));
#3695=DIRECTION('ref_axis',(-0.707106781186547,0.707106781186548,0.));
#3696=DIRECTION('center_axis',(0.,0.,-1.));
#3697=DIRECTION('ref_axis',(-0.707106781186547,0.707106781186548,0.));
#3698=DIRECTION('center_axis',(0.,0.,-1.));
#3699=DIRECTION('ref_axis',(1.,0.,0.));
#3700=DIRECTION('',(0.,-1.,0.));
#3701=DIRECTION('',(1.,0.,0.));
#3702=DIRECTION('',(0.,-1.,0.));
#3703=DIRECTION('center_axis',(0.,0.,-1.));
#3704=DIRECTION('ref_axis',(1.,0.,0.));
#3705=DIRECTION('center_axis',(-1.,0.,0.));
#3706=DIRECTION('ref_axis',(0.,0.,-1.));
#3707=DIRECTION('',(0.,-1.,0.));
#3708=DIRECTION('',(0.,0.,-1.));
#3709=DIRECTION('center_axis',(0.,0.,1.));
#3710=DIRECTION('ref_axis',(-1.,0.,0.));
#3711=DIRECTION('',(0.,-1.,0.));
#3712=DIRECTION('',(-1.,0.,0.));
#3713=DIRECTION('center_axis',(0.,0.,1.));
#3714=DIRECTION('ref_axis',(1.,0.,0.));
#3715=DIRECTION('center_axis',(0.,0.,-1.));
#3716=DIRECTION('ref_axis',(0.707106781186547,-0.707106781186548,0.));
#3717=DIRECTION('',(0.,0.,1.));
#3718=DIRECTION('center_axis',(0.,0.,-1.));
#3719=DIRECTION('ref_axis',(1.,0.,0.));
#3720=DIRECTION('',(0.,0.,-1.));
#3721=DIRECTION('center_axis',(0.,0.,-1.));
#3722=DIRECTION('ref_axis',(1.,0.,0.));
#3723=DIRECTION('',(0.,0.,-1.));
#3724=DIRECTION('center_axis',(1.,0.,0.));
#3725=DIRECTION('ref_axis',(0.,0.,1.));
#3726=DIRECTION('',(0.,0.,1.));
#3727=DIRECTION('center_axis',(0.,-1.,0.));
#3728=DIRECTION('ref_axis',(0.,0.,-1.));
#3729=DIRECTION('center_axis',(0.,-1.,0.));
#3730=DIRECTION('ref_axis',(-1.,0.,0.));
#3731=DIRECTION('center_axis',(0.,1.,0.));
#3732=DIRECTION('ref_axis',(-1.,0.,0.));
#3733=DIRECTION('',(-1.,0.,0.));
#3734=DIRECTION('center_axis',(0.,0.,-1.));
#3735=DIRECTION('ref_axis',(-1.,0.,0.));
#3736=DIRECTION('',(0.,-1.,0.));
#3737=DIRECTION('',(-1.,0.,0.));
#3738=DIRECTION('',(0.,1.,0.));
#3739=DIRECTION('center_axis',(0.,-1.,0.));
#3740=DIRECTION('ref_axis',(-1.,0.,0.));
#3741=DIRECTION('center_axis',(0.,-1.,0.));
#3742=DIRECTION('ref_axis',(-1.,0.,0.));
#3743=DIRECTION('center_axis',(0.,1.,0.));
#3744=DIRECTION('ref_axis',(-1.,0.,0.));
#3745=DIRECTION('',(0.,-1.,0.));
#3746=DIRECTION('center_axis',(0.,1.,0.));
#3747=DIRECTION('ref_axis',(-1.,0.,0.));
#3748=DIRECTION('center_axis',(0.,1.,0.));
#3749=DIRECTION('ref_axis',(-1.,0.,0.));
#3750=DIRECTION('center_axis',(6.67803323082801E-16,0.,1.));
#3751=DIRECTION('ref_axis',(-1.,0.,6.67803323082801E-16));
#3752=DIRECTION('',(0.,-1.,0.));
#3753=DIRECTION('',(-1.,0.,6.67803323082801E-16));
#3754=DIRECTION('',(0.,-1.,0.));
#3755=DIRECTION('center_axis',(6.67803323082801E-16,0.,1.));
#3756=DIRECTION('ref_axis',(-0.707106781186547,0.707106781186548,0.));
#3757=DIRECTION('center_axis',(-6.67803323082801E-16,0.,-1.));
#3758=DIRECTION('ref_axis',(-1.,0.,0.));
#3759=DIRECTION('center_axis',(0.,0.,-1.));
#3760=DIRECTION('ref_axis',(-0.707106781186547,0.707106781186548,0.));
#3761=DIRECTION('',(0.,0.,-1.));
#3762=DIRECTION('center_axis',(0.,0.,-1.));
#3763=DIRECTION('ref_axis',(-0.707106781186547,0.707106781186548,0.));
#3764=DIRECTION('',(0.,0.,-1.));
#3765=DIRECTION('center_axis',(0.,0.,-1.));
#3766=DIRECTION('ref_axis',(-0.707106781186548,0.707106781186548,0.));
#3767=DIRECTION('center_axis',(-1.,0.,0.));
#3768=DIRECTION('ref_axis',(0.,0.428732731481829,0.903431372576871));
#3769=DIRECTION('',(-1.,0.,0.));
#3770=DIRECTION('',(1.,0.,0.));
#3771=DIRECTION('',(0.,1.,0.));
#3772=DIRECTION('center_axis',(0.,0.,-1.));
#3773=DIRECTION('ref_axis',(-1.,0.,0.));
#3774=DIRECTION('',(1.,0.,0.));
#3775=DIRECTION('center_axis',(1.,0.,0.));
#3776=DIRECTION('ref_axis',(0.,0.707106781186547,0.707106781186547));
#3777=DIRECTION('center_axis',(-1.,4.69709741187567E-16,8.62867872095188E-16));
#3778=DIRECTION('ref_axis',(9.82120367937638E-16,0.5,0.866025403784439));
#3779=DIRECTION('',(-1.,0.,0.));
#3780=DIRECTION('center_axis',(1.,2.98906198937542E-16,2.21880309967334E-16));
#3781=DIRECTION('ref_axis',(-2.98906198937542E-16,1.,-1.36642833800019E-15));
#3782=DIRECTION('center_axis',(0.,1.,0.));
#3783=DIRECTION('ref_axis',(0.,0.,1.));
#3784=DIRECTION('center_axis',(0.,-1.,0.));
#3785=DIRECTION('ref_axis',(-1.,0.,0.));
#3786=DIRECTION('center_axis',(0.,0.,1.));
#3787=DIRECTION('ref_axis',(-1.,0.,0.));
#3788=DIRECTION('',(0.,0.,1.));
#3789=DIRECTION('center_axis',(-1.27703026003766E-11,6.80645283722019E-11,
1.));
#3790=DIRECTION('ref_axis',(0.981090730693342,0.193548387096367,-6.44954175536091E-13));
#3791=DIRECTION('center_axis',(1.,0.,0.));
#3792=DIRECTION('ref_axis',(0.,1.,0.));
#3793=DIRECTION('',(1.,0.,0.));
#3794=DIRECTION('center_axis',(0.,1.,0.));
#3795=DIRECTION('ref_axis',(0.,0.,1.));
#3796=DIRECTION('center_axis',(0.,-1.,0.));
#3797=DIRECTION('ref_axis',(-1.,0.,0.));
#3798=DIRECTION('center_axis',(1.0058854700223E-15,0.,1.));
#3799=DIRECTION('ref_axis',(0.,1.,0.));
#3800=DIRECTION('',(-1.0058854700223E-15,0.,-1.));
#3801=DIRECTION('center_axis',(0.,1.,0.));
#3802=DIRECTION('ref_axis',(0.,0.,1.));
#3803=DIRECTION('',(0.,0.,-1.));
#3804=DIRECTION('',(0.,0.,1.));
#3805=DIRECTION('',(0.,0.,-1.));
#3806=DIRECTION('center_axis',(0.,-1.,0.));
#3807=DIRECTION('ref_axis',(-1.,0.,0.));
#3808=DIRECTION('center_axis',(0.,0.,-1.));
#3809=DIRECTION('ref_axis',(0.,1.,0.));
#3810=DIRECTION('center_axis',(0.,0.,-1.));
#3811=DIRECTION('ref_axis',(-4.42618781133003E-11,-1.,0.));
#3812=DIRECTION('',(0.,0.,1.));
#3813=DIRECTION('center_axis',(-8.54017711250121E-17,1.,0.));
#3814=DIRECTION('ref_axis',(0.707106781186547,0.,-0.707106781186548));
#3815=DIRECTION('',(-8.54017711250121E-17,1.,0.));
#3816=DIRECTION('center_axis',(0.,-1.,0.));
#3817=DIRECTION('ref_axis',(0.,0.,-1.));
#3818=DIRECTION('center_axis',(0.,0.,1.));
#3819=DIRECTION('ref_axis',(1.,0.,0.));
#3820=DIRECTION('center_axis',(1.,1.85037170770859E-16,0.));
#3821=DIRECTION('ref_axis',(0.,0.,-1.));
#3822=DIRECTION('center_axis',(0.,0.,1.));
#3823=DIRECTION('ref_axis',(0.707106781186548,0.707106781186547,0.));
#3824=DIRECTION('center_axis',(1.,0.,0.));
#3825=DIRECTION('ref_axis',(0.,0.707106781186545,-0.70710678118655));
#3826=DIRECTION('center_axis',(1.,0.,0.));
#3827=DIRECTION('ref_axis',(0.,0.,-1.));
#3828=DIRECTION('',(1.,0.,0.));
#3829=DIRECTION('',(-1.,0.,0.));
#3830=DIRECTION('center_axis',(0.,0.,1.));
#3831=DIRECTION('ref_axis',(1.,0.,0.));
#3832=DIRECTION('center_axis',(0.,0.,1.));
#3833=DIRECTION('ref_axis',(-0.707106781186547,0.707106781186547,0.));
#3834=DIRECTION('center_axis',(0.,0.,-1.));
#3835=DIRECTION('ref_axis',(1.,0.,0.));
#3836=DIRECTION('center_axis',(0.,0.,-1.));
#3837=DIRECTION('ref_axis',(0.0146484000093373,-0.999892706432628,0.));
#3838=DIRECTION('center_axis',(0.,0.,-1.));
#3839=DIRECTION('ref_axis',(-0.0146484001428434,-0.999892706430673,0.));
#3840=DIRECTION('center_axis',(0.,0.,1.));
#3841=DIRECTION('ref_axis',(-1.,0.,0.));
#3842=DIRECTION('center_axis',(0.999892706432629,0.0146484000093373,0.));
#3843=DIRECTION('ref_axis',(0.00204118245423737,-0.139330128013246,-0.99024388359737));
#3844=DIRECTION('center_axis',(0.,0.,-1.));
#3845=DIRECTION('ref_axis',(0.707106781186547,0.707106781186548,0.));
#3846=DIRECTION('center_axis',(0.,1.,0.));
#3847=DIRECTION('ref_axis',(0.,0.,1.));
#3848=DIRECTION('',(-1.,0.,0.));
#3849=DIRECTION('center_axis',(0.,0.,-1.));
#3850=DIRECTION('ref_axis',(-1.,0.,0.));
#3851=DIRECTION('',(0.,-1.,0.));
#3852=DIRECTION('',(1.,0.,0.));
#3853=DIRECTION('',(0.,1.,0.));
#3854=DIRECTION('center_axis',(0.,0.,-1.));
#3855=DIRECTION('ref_axis',(-1.,0.,0.));
#3856=DIRECTION('center_axis',(1.,0.,-1.51050751649681E-16));
#3857=DIRECTION('ref_axis',(-1.51050751649681E-16,0.,-1.));
#3858=DIRECTION('',(1.51050751649681E-16,0.,1.));
#3859=DIRECTION('center_axis',(0.,1.,0.));
#3860=DIRECTION('ref_axis',(-1.,0.,0.));
#3861=DIRECTION('center_axis',(0.,1.,0.));
#3862=DIRECTION('ref_axis',(1.,0.,0.));
#3863=DIRECTION('center_axis',(-0.999892706430673,0.0146484001428433,1.35378524979768E-17));
#3864=DIRECTION('ref_axis',(-1.35393051783556E-17,0.,-1.));
#3865=DIRECTION('center_axis',(-1.,0.,3.02101503299362E-16));
#3866=DIRECTION('ref_axis',(3.02101503299362E-16,0.,1.));
#3867=DIRECTION('',(-3.02101503299362E-16,0.,-1.));
#3868=DIRECTION('center_axis',(0.,-0.77466120014252,-0.63237648991226));
#3869=DIRECTION('ref_axis',(-1.,0.,0.));
#3870=DIRECTION('',(1.,0.,0.));
#3871=DIRECTION('center_axis',(0.,0.,1.));
#3872=DIRECTION('ref_axis',(-1.,0.,0.));
#3873=DIRECTION('',(0.,0.,1.));
#3874=DIRECTION('center_axis',(0.,-1.,0.));
#3875=DIRECTION('ref_axis',(-1.,0.,0.));
#3876=DIRECTION('',(0.,-1.,0.));
#3877=DIRECTION('center_axis',(0.,1.,0.));
#3878=DIRECTION('ref_axis',(-1.,0.,0.));
#3879=DIRECTION('center_axis',(0.,-1.,0.));
#3880=DIRECTION('ref_axis',(0.,0.,-1.));
#3881=DIRECTION('center_axis',(0.,-1.,0.));
#3882=DIRECTION('ref_axis',(1.,0.,0.));
#3883=DIRECTION('center_axis',(-0.34656432507788,0.,0.938026208900004));
#3884=DIRECTION('ref_axis',(0.938026208900004,-2.2305490787744E-10,0.34656432507788));
#3885=DIRECTION('',(0.,0.,-1.));
#3886=DIRECTION('',(0.,0.,-1.));
#3887=DIRECTION('',(0.,0.,-1.));
#3888=DIRECTION('',(0.,0.,-1.));
#3889=DIRECTION('',(0.,0.,-1.));
#3890=DIRECTION('',(0.,0.,-1.));
#3891=DIRECTION('center_axis',(0.,1.,0.));
#3892=DIRECTION('ref_axis',(1.,0.,0.));
#3893=DIRECTION('',(0.,0.,-1.));
#3894=DIRECTION('',(0.,0.,-1.));
#3895=DIRECTION('',(0.5,0.,-0.866025403784439));
#3896=DIRECTION('',(-0.5,0.,-0.866025403784439));
#3897=DIRECTION('',(-1.,0.,0.));
#3898=DIRECTION('',(-0.5,0.,0.866025403784439));
#3899=DIRECTION('',(0.5,0.,0.866025403784439));
#3900=DIRECTION('',(1.,0.,1.92296268638356E-16));
#3901=DIRECTION('center_axis',(0.,1.,0.));
#3902=DIRECTION('ref_axis',(-1.,0.,0.));
#3903=DIRECTION('center_axis',(0.,1.,0.));
#3904=DIRECTION('ref_axis',(-1.,0.,0.));
#3905=DIRECTION('center_axis',(0.,1.,0.));
#3906=DIRECTION('ref_axis',(-1.,0.,0.));
#3907=DIRECTION('center_axis',(0.,1.,0.));
#3908=DIRECTION('ref_axis',(-1.,0.,0.));
#3909=DIRECTION('center_axis',(0.,-1.,0.));
#3910=DIRECTION('ref_axis',(-1.,0.,0.));
#3911=DIRECTION('',(0.,-1.,0.));
#3912=DIRECTION('center_axis',(0.,1.,0.));
#3913=DIRECTION('ref_axis',(-1.,0.,0.));
#3914=DIRECTION('center_axis',(0.,-1.,0.));
#3915=DIRECTION('ref_axis',(0.,0.,-1.));
#3916=DIRECTION('',(1.,0.,1.92296268638356E-16));
#3917=DIRECTION('',(0.5,0.,0.866025403784439));
#3918=DIRECTION('',(-0.5,0.,0.866025403784439));
#3919=DIRECTION('',(-1.,0.,0.));
#3920=DIRECTION('',(-0.5,0.,-0.866025403784439));
#3921=DIRECTION('',(0.5,0.,-0.866025403784439));
#3922=DIRECTION('center_axis',(0.,0.,-1.));
#3923=DIRECTION('ref_axis',(1.,0.,0.));
#3924=DIRECTION('',(0.,-1.,0.));
#3925=DIRECTION('',(0.,-1.,0.));
#3926=DIRECTION('center_axis',(-0.866025403784439,0.,-0.5));
#3927=DIRECTION('ref_axis',(0.5,0.,-0.866025403784439));
#3928=DIRECTION('',(0.,-1.,0.));
#3929=DIRECTION('center_axis',(-0.866025403784439,0.,0.5));
#3930=DIRECTION('ref_axis',(-0.5,0.,-0.866025403784439));
#3931=DIRECTION('',(0.,-1.,0.));
#3932=DIRECTION('center_axis',(0.866025403784439,0.,0.5));
#3933=DIRECTION('ref_axis',(-0.5,0.,0.866025403784439));
#3934=DIRECTION('',(0.,-1.,0.));
#3935=DIRECTION('',(0.,-1.,0.));
#3936=DIRECTION('center_axis',(0.866025403784439,0.,-0.5));
#3937=DIRECTION('ref_axis',(0.5,0.,0.866025403784439));
#3938=DIRECTION('center_axis',(-1.92296268638356E-16,0.,1.));
#3939=DIRECTION('ref_axis',(-1.,0.,-1.92296268638356E-16));
#3940=DIRECTION('center_axis',(-1.,0.,0.));
#3941=DIRECTION('ref_axis',(0.,0.,-1.));
#3942=DIRECTION('',(-1.,0.,0.));
#3943=DIRECTION('center_axis',(-1.,0.,0.));
#3944=DIRECTION('ref_axis',(0.,0.,-1.));
#3945=DIRECTION('',(-1.,0.,0.));
#3946=DIRECTION('center_axis',(0.,-1.,0.));
#3947=DIRECTION('ref_axis',(-1.,0.,0.));
#3948=DIRECTION('',(0.,-1.,0.));
#3949=CARTESIAN_POINT('',(0.,0.,0.));
#3950=CARTESIAN_POINT('Ctrl Pts',(-18.866218149824,43.1244920098949,71.3607284387913));
#3951=CARTESIAN_POINT('Ctrl Pts',(-18.856676382344,43.127471664464,71.3617333556967));
#3952=CARTESIAN_POINT('Ctrl Pts',(-18.8471980964403,43.1304438943181,71.3627376639563));
#3953=CARTESIAN_POINT('Ctrl Pts',(-18.5028750202318,43.2389950005204,71.3995198957705));
#3954=CARTESIAN_POINT('Ctrl Pts',(-18.1062086937597,43.3854514691052,71.4520718898852));
#3955=CARTESIAN_POINT('Ctrl Pts',(-17.5324319786962,43.6239814547255,71.5370195300646));
#3956=CARTESIAN_POINT('Ctrl Pts',(-17.2328118564952,43.7644238819083,71.5863519434816));
#3957=CARTESIAN_POINT('Ctrl Pts',(-17.0433657557966,43.8577087494033,71.6184231398101));
#3958=CARTESIAN_POINT('Ctrl Pts',(-18.8662181498241,43.1244920098949,71.3607284387913));
#3959=CARTESIAN_POINT('Ctrl Pts',(-18.8590724160704,43.1261451421013,71.362409801974));
#3960=CARTESIAN_POINT('Ctrl Pts',(-18.8520522760479,43.1277911774361,71.3640947007951));
#3961=CARTESIAN_POINT('Ctrl Pts',(-18.5929386086321,43.1877116652485,71.4254525761604));
#3962=CARTESIAN_POINT('Ctrl Pts',(-18.2833280803981,43.2629453605626,71.5105058480532));
#3963=CARTESIAN_POINT('Ctrl Pts',(-17.8144326302426,43.3827609782888,71.6444083090502));
#3964=CARTESIAN_POINT('Ctrl Pts',(-17.558831996077,43.4521917775433,71.7201895686228));
#3965=CARTESIAN_POINT('Ctrl Pts',(-17.3938530976395,43.4985057316073,71.7687162861067));
#3966=CARTESIAN_POINT('Ctrl Pts',(-18.8662181498241,43.1244920098948,71.3607284387913));
#3967=CARTESIAN_POINT('Ctrl Pts',(-18.8615435263769,43.1248114918294,71.363087959375));
#3968=CARTESIAN_POINT('Ctrl Pts',(-18.856805345038,43.1251513244931,71.3654513762872));
#3969=CARTESIAN_POINT('Ctrl Pts',(-18.6874430639027,43.1362888210752,71.4516488100638));
#3970=CARTESIAN_POINT('Ctrl Pts',(-18.4636316100528,43.1462109628174,71.5727316550051));
#3971=CARTESIAN_POINT('Ctrl Pts',(-18.1080901449819,43.1596265221181,71.7659123074271));
#3972=CARTESIAN_POINT('Ctrl Pts',(-17.9018104382357,43.1669392370993,71.8767362094116));
#3973=CARTESIAN_POINT('Ctrl Pts',(-17.7654891564538,43.1722053761832,71.9482916243973));
#3974=CARTESIAN_POINT('Ctrl Pts',(-18.8662181498241,43.1244920098948,71.3607284387913));
#3975=CARTESIAN_POINT('Ctrl Pts',(-18.8639414500161,43.123492530223,71.3637682688021));
#3976=CARTESIAN_POINT('Ctrl Pts',(-18.8616594148537,43.1224946186198,71.3668070720433));
#3977=CARTESIAN_POINT('Ctrl Pts',(-18.7778173399281,43.0859861916404,71.47813476721));
#3978=CARTESIAN_POINT('Ctrl Pts',(-18.6455695611465,43.0355739205762,71.6386844160377));
#3979=CARTESIAN_POINT('Ctrl Pts',(-18.4078740311489,42.9568349418672,71.9005627583499));
#3980=CARTESIAN_POINT('Ctrl Pts',(-18.2560540133953,42.9126206704714,72.0539197427442));
#3981=CARTESIAN_POINT('Ctrl Pts',(-18.1518789065322,42.8844225827398,72.154059064586));
#3982=CARTESIAN_POINT('',(-18.1518789064944,42.8844225827744,72.1540590645564));
#3983=CARTESIAN_POINT('',(-17.0433657557966,43.8577087494033,71.6184231398101));
#3984=CARTESIAN_POINT('Origin',(-20.7020971364817,49.5467596651549,76.6830933523685));
#3985=CARTESIAN_POINT('',(-18.8662181498242,43.1244920098948,71.3607284387913));
#3986=CARTESIAN_POINT('Ctrl Pts',(-17.0433657557966,43.8577087494033,71.6184231398101));
#3987=CARTESIAN_POINT('Ctrl Pts',(-17.2328118564952,43.7644238819083,71.5863519434816));
#3988=CARTESIAN_POINT('Ctrl Pts',(-17.5324319786962,43.6239814547255,71.5370195300646));
#3989=CARTESIAN_POINT('Ctrl Pts',(-18.1062086937597,43.3854514691052,71.4520718898852));
#3990=CARTESIAN_POINT('Ctrl Pts',(-18.5028750202318,43.2389950005204,71.3995198957705));
#3991=CARTESIAN_POINT('Ctrl Pts',(-18.8471980964403,43.1304438943181,71.3627376639563));
#3992=CARTESIAN_POINT('Ctrl Pts',(-18.856676382344,43.127471664464,71.3617333556967));
#3993=CARTESIAN_POINT('Ctrl Pts',(-18.866218149824,43.1244920098949,71.3607284387913));
#3994=CARTESIAN_POINT('Ctrl Pts',(-18.8662181498241,43.1244920098948,71.3607284387913));
#3995=CARTESIAN_POINT('Ctrl Pts',(-18.8639414500161,43.123492530223,71.3637682688021));
#3996=CARTESIAN_POINT('Ctrl Pts',(-18.8616594148537,43.1224946186198,71.3668070720433));
#3997=CARTESIAN_POINT('Ctrl Pts',(-18.7778173399281,43.0859861916404,71.47813476721));
#3998=CARTESIAN_POINT('Ctrl Pts',(-18.6455695611465,43.0355739205762,71.6386844160377));
#3999=CARTESIAN_POINT('Ctrl Pts',(-18.4078740311489,42.9568349418672,71.9005627583499));
#4000=CARTESIAN_POINT('Ctrl Pts',(-18.2560540133953,42.9126206704714,72.0539197427442));
#4001=CARTESIAN_POINT('Ctrl Pts',(-18.1518789065322,42.8844225827398,72.154059064586));
#4002=CARTESIAN_POINT('Ctrl Pts',(-17.0433657557303,43.857708749436,71.6184231398213));
#4003=CARTESIAN_POINT('Ctrl Pts',(-16.9662317835982,43.8956901718165,71.6314810953859));
#4004=CARTESIAN_POINT('Ctrl Pts',(-16.7773917309903,43.9966829531231,71.6563984021325));
#4005=CARTESIAN_POINT('Ctrl Pts',(-16.2134329762818,44.3628601196089,71.693682360881));
#4006=CARTESIAN_POINT('Ctrl Pts',(-15.4233973962942,45.0235962332604,71.7029591462992));
#4007=CARTESIAN_POINT('Ctrl Pts',(-14.6579380683443,45.856185394136,71.6913209741856));
#4008=CARTESIAN_POINT('Ctrl Pts',(-13.9903933500067,46.7504194022125,71.6725340660888));
#4009=CARTESIAN_POINT('Ctrl Pts',(-13.2306397382039,48.0258764068041,71.64353303438));
#4010=CARTESIAN_POINT('Ctrl Pts',(-12.7944149166906,49.0924561436942,71.6206516413844));
#4011=CARTESIAN_POINT('Ctrl Pts',(-12.5764355255656,49.8604449456593,71.6058337724446));
#4012=CARTESIAN_POINT('Ctrl Pts',(-17.393853097683,43.4985057315827,71.7687162860962));
#4013=CARTESIAN_POINT('Ctrl Pts',(-17.2709483803173,43.5398113436151,71.8034716199509));
#4014=CARTESIAN_POINT('Ctrl Pts',(-16.9833307496201,43.6473559745898,71.8754685015407));
#4015=CARTESIAN_POINT('Ctrl Pts',(-16.1846734827546,44.0333706668837,72.0295749748154));
#4016=CARTESIAN_POINT('Ctrl Pts',(-15.1307856475208,44.7363670932492,72.1946306095546));
#4017=CARTESIAN_POINT('Ctrl Pts',(-14.1417409017386,45.6310507474519,72.3526188902677));
#4018=CARTESIAN_POINT('Ctrl Pts',(-13.2928698468377,46.5979094153172,72.5013833286713));
#4019=CARTESIAN_POINT('Ctrl Pts',(-12.3344072965624,47.9861638089379,72.6940126528563));
#4020=CARTESIAN_POINT('Ctrl Pts',(-11.7856633882236,49.1594495450129,72.8385968194644));
#4021=CARTESIAN_POINT('Ctrl Pts',(-11.506255344102,50.0120298658327,72.9346522592808));
#4022=CARTESIAN_POINT('Ctrl Pts',(-17.7654891566158,43.1722053761146,71.9482916243775));
#4023=CARTESIAN_POINT('Ctrl Pts',(-17.5948318223208,43.213127313278,72.0020052868597));
#4024=CARTESIAN_POINT('Ctrl Pts',(-17.2051457427106,43.3211083149673,72.1164192784371));
#4025=CARTESIAN_POINT('Ctrl Pts',(-16.1719143467829,43.724697473845,72.3866579109014));
#4026=CARTESIAN_POINT('Ctrl Pts',(-14.8720351151349,44.487412905922,72.7280843358001));
#4027=CARTESIAN_POINT('Ctrl Pts',(-13.7010748588619,45.4731106854658,73.0957407080295));
#4028=CARTESIAN_POINT('Ctrl Pts',(-12.7295079028241,46.5412348937847,73.4607743757877));
#4029=CARTESIAN_POINT('Ctrl Pts',(-11.6739957981956,48.0731966879825,73.9495614924526));
#4030=CARTESIAN_POINT('Ctrl Pts',(-11.1140784693111,49.3602715788683,74.3259020198763));
#4031=CARTESIAN_POINT('Ctrl Pts',(-10.851728216859,50.2867202894863,74.5792336516392));
#4032=CARTESIAN_POINT('Ctrl Pts',(-18.1518789068169,42.8844225826432,72.1540590645678));
#4033=CARTESIAN_POINT('Ctrl Pts',(-17.9329573417035,42.9206903835922,72.2239789262691));
#4034=CARTESIAN_POINT('Ctrl Pts',(-17.4402456353988,43.022040056202,72.376157648915));
#4035=CARTESIAN_POINT('Ctrl Pts',(-16.1749902809363,43.4405664314021,72.760852582916));
#4036=CARTESIAN_POINT('Ctrl Pts',(-14.6514675622988,44.283118753556,73.2924097752907));
#4037=CARTESIAN_POINT('Ctrl Pts',(-13.3546835186053,45.3903902657804,73.8888565117464));
#4038=CARTESIAN_POINT('Ctrl Pts',(-12.3400296994789,46.5855742106243,74.4835832155268));
#4039=CARTESIAN_POINT('Ctrl Pts',(-11.3230122758088,48.2798866430362,75.2731508337783));
#4040=CARTESIAN_POINT('Ctrl Pts',(-10.8805428750791,49.6668246978787,75.8642610670531));
#4041=CARTESIAN_POINT('Ctrl Pts',(-10.727524095262,50.6363917978965,76.2514553331646));
#4042=CARTESIAN_POINT('',(-10.727524095262,50.6363917978965,76.2514553331646));
#4043=CARTESIAN_POINT('',(-12.5764355255656,49.8604449456593,71.6058337724446));
#4044=CARTESIAN_POINT('Origin',(-19.0877876019759,51.8054702451869,76.6279519233073));
#4045=CARTESIAN_POINT('Ctrl Pts',(-12.5764355255656,49.8604449456593,71.6058337724446));
#4046=CARTESIAN_POINT('Ctrl Pts',(-12.7944149166906,49.0924561436942,71.6206516413844));
#4047=CARTESIAN_POINT('Ctrl Pts',(-13.2306397382039,48.0258764068041,71.64353303438));
#4048=CARTESIAN_POINT('Ctrl Pts',(-13.9903933500067,46.7504194022125,71.6725340660888));
#4049=CARTESIAN_POINT('Ctrl Pts',(-14.6579380683443,45.856185394136,71.6913209741856));
#4050=CARTESIAN_POINT('Ctrl Pts',(-15.4233973962942,45.0235962332604,71.7029591462992));
#4051=CARTESIAN_POINT('Ctrl Pts',(-16.2134329762818,44.3628601196089,71.693682360881));
#4052=CARTESIAN_POINT('Ctrl Pts',(-16.7773917309903,43.9966829531231,71.6563984021325));
#4053=CARTESIAN_POINT('Ctrl Pts',(-16.9662317835982,43.8956901718165,71.6314810953859));
#4054=CARTESIAN_POINT('Ctrl Pts',(-17.0433657557303,43.857708749436,71.6184231398213));
#4055=CARTESIAN_POINT('Ctrl Pts',(-18.1518789068169,42.8844225826432,72.1540590645678));
#4056=CARTESIAN_POINT('Ctrl Pts',(-17.9329573417035,42.9206903835922,72.2239789262691));
#4057=CARTESIAN_POINT('Ctrl Pts',(-17.4402456353988,43.022040056202,72.376157648915));
#4058=CARTESIAN_POINT('Ctrl Pts',(-16.1749902809363,43.4405664314021,72.760852582916));
#4059=CARTESIAN_POINT('Ctrl Pts',(-14.6514675622988,44.283118753556,73.2924097752907));
#4060=CARTESIAN_POINT('Ctrl Pts',(-13.3546835186053,45.3903902657804,73.8888565117464));
#4061=CARTESIAN_POINT('Ctrl Pts',(-12.3400296994789,46.5855742106243,74.4835832155268));
#4062=CARTESIAN_POINT('Ctrl Pts',(-11.3230122758088,48.2798866430362,75.2731508337783));
#4063=CARTESIAN_POINT('Ctrl Pts',(-10.8805428750791,49.6668246978787,75.8642610670531));
#4064=CARTESIAN_POINT('Ctrl Pts',(-10.727524095262,50.6363917978965,76.2514553331646));
#4065=CARTESIAN_POINT('Ctrl Pts',(-12.5764355255656,49.8604449456593,71.6058337724446));
#4066=CARTESIAN_POINT('Ctrl Pts',(-12.3206060815213,50.7617877158407,71.5884429211662));
#4067=CARTESIAN_POINT('Ctrl Pts',(-12.1665046911078,51.7407529746975,71.5715699693653));
#4068=CARTESIAN_POINT('Ctrl Pts',(-12.1673954091297,52.7882829905272,71.5553715128519));
#4069=CARTESIAN_POINT('Ctrl Pts',(-11.506255344102,50.0120298658328,72.9346522592808));
#4070=CARTESIAN_POINT('Ctrl Pts',(-11.1783700434567,51.0126517377361,73.047398080502));
#4071=CARTESIAN_POINT('Ctrl Pts',(-10.9778223269291,52.108857968349,73.1610748971502));
#4072=CARTESIAN_POINT('Ctrl Pts',(-10.9609809707107,53.2962401312577,73.2684256397697));
#4073=CARTESIAN_POINT('Ctrl Pts',(-10.8517282168591,50.2867202894864,74.5792336516392));
#4074=CARTESIAN_POINT('Ctrl Pts',(-10.5438635750317,51.3740362738609,74.8765617595151));
#4075=CARTESIAN_POINT('Ctrl Pts',(-10.398347630479,52.5539820271335,75.1775374010347));
#4076=CARTESIAN_POINT('Ctrl Pts',(-10.4678688282396,53.8084332043508,75.4674713801767));
#4077=CARTESIAN_POINT('Ctrl Pts',(-10.7275240952621,50.6363917978967,76.2514553331646));
#4078=CARTESIAN_POINT('Ctrl Pts',(-10.5479350562847,51.774315024866,76.705882209602));
#4079=CARTESIAN_POINT('Ctrl Pts',(-10.5682267440756,52.97297301113,77.1495756565043));
#4080=CARTESIAN_POINT('Ctrl Pts',(-10.8208435319173,54.1869395732113,77.5603527631249));
#4081=CARTESIAN_POINT('',(-12.1673954091297,52.7882829905273,71.5553715128518));
#4082=CARTESIAN_POINT('',(-10.6799851836196,50.9771890922341,76.3865237057939));
#4083=CARTESIAN_POINT('Ctrl Pts',(-12.1673954091297,52.7882829905268,71.5553715128519));
#4084=CARTESIAN_POINT('Ctrl Pts',(-12.095347260384,52.7027847299203,71.6593273838664));
#4085=CARTESIAN_POINT('Ctrl Pts',(-11.9606743214344,52.5598304746426,71.8586789664401));
#4086=CARTESIAN_POINT('Ctrl Pts',(-11.3209335911228,51.8397990291091,72.9800602022633));
#4087=CARTESIAN_POINT('Ctrl Pts',(-11.0210011267498,51.3959023696781,73.9014243002229));
#4088=CARTESIAN_POINT('Ctrl Pts',(-10.8130812181332,51.0787951056262,75.0064866221228));
#4089=CARTESIAN_POINT('Ctrl Pts',(-10.7751930439765,51.0206344744313,75.2612935575773));
#4090=CARTESIAN_POINT('Ctrl Pts',(-10.7088872951265,50.938826842875,75.8494020717624));
#4091=CARTESIAN_POINT('Ctrl Pts',(-10.6907653345788,50.9372937809973,76.1428428922804));
#4092=CARTESIAN_POINT('Ctrl Pts',(-10.6799851836197,50.9771890922338,76.3865237057937));
#4093=CARTESIAN_POINT('Ctrl Pts',(-12.1673954091297,52.7882829905272,71.5553715128519));
#4094=CARTESIAN_POINT('Ctrl Pts',(-12.1665046911078,51.7407529746975,71.5715699693653));
#4095=CARTESIAN_POINT('Ctrl Pts',(-12.3206060815213,50.7617877158407,71.5884429211662));
#4096=CARTESIAN_POINT('Ctrl Pts',(-12.5764355255656,49.8604449456593,71.6058337724446));
#4097=CARTESIAN_POINT('Ctrl Pts',(-10.7275240952621,50.6363917978967,76.2514553331646));
#4098=CARTESIAN_POINT('Ctrl Pts',(-10.7096878234493,50.7494070915576,76.2965877161503));
#4099=CARTESIAN_POINT('Ctrl Pts',(-10.6938231544587,50.8630214666045,76.3416142256969));
#4100=CARTESIAN_POINT('Ctrl Pts',(-10.6799618725542,50.9771904210899,76.3865131302246));
#4101=CARTESIAN_POINT('Ctrl Pts',(-18.6452318481946,42.5377130326149,72.0867194412486));
#4102=CARTESIAN_POINT('Ctrl Pts',(-16.926998619826,43.2813813897949,72.0158020280462));
#4103=CARTESIAN_POINT('Ctrl Pts',(-14.3366761889846,45.5400174064534,71.8244774592794));
#4104=CARTESIAN_POINT('Ctrl Pts',(-12.9286263843976,48.5250658610015,71.6663873904671));
#4105=CARTESIAN_POINT('Ctrl Pts',(-12.5764355255656,49.8604449456593,71.6058337724446));
#4106=CARTESIAN_POINT('Ctrl Pts',(-18.7344419927057,42.7745903276019,71.8880848865224));
#4107=CARTESIAN_POINT('Ctrl Pts',(-17.0672927682399,43.5079882783141,71.7918432643786));
#4108=CARTESIAN_POINT('Ctrl Pts',(-14.5510536390433,45.7248758888178,71.5333572832061));
#4109=CARTESIAN_POINT('Ctrl Pts',(-13.178181361628,48.6355563026097,71.3228090015889));
#4110=CARTESIAN_POINT('Ctrl Pts',(-12.8337376194917,49.9373044176146,71.2424655508709));
#4111=CARTESIAN_POINT('Ctrl Pts',(-18.8099388651423,42.9750551404408,71.6400602365853));
#4112=CARTESIAN_POINT('Ctrl Pts',(-17.1837208533951,43.6937092687707,71.5133674593243));
#4113=CARTESIAN_POINT('Ctrl Pts',(-14.7145463861619,45.8586327959489,71.1757306068074));
#4114=CARTESIAN_POINT('Ctrl Pts',(-13.3431131243227,48.7071718298587,70.9070171789415));
#4115=CARTESIAN_POINT('Ctrl Pts',(-12.9940425745024,49.98518958639,70.8050826979757));
#4116=CARTESIAN_POINT('Ctrl Pts',(-18.8662181498243,43.1244920098948,71.3607284387913));
#4117=CARTESIAN_POINT('Ctrl Pts',(-17.2670452004227,43.8230257369185,71.2031294719937));
#4118=CARTESIAN_POINT('Ctrl Pts',(-14.8096962896943,45.925401618355,70.789272161023));
#4119=CARTESIAN_POINT('Ctrl Pts',(-13.4016012415145,48.7302407137162,70.4737194519942));
#4120=CARTESIAN_POINT('Ctrl Pts',(-13.034782608696,49.9973591628897,70.3552601091262));
#4121=CARTESIAN_POINT('',(-13.034782608696,49.9973591628897,70.3552601091262));
#4122=CARTESIAN_POINT('Origin',(-10.6500000000004,49.2849936736097,70.12));
#4123=CARTESIAN_POINT('Ctrl Pts',(-13.034782608696,49.9973591628897,70.3552601091262));
#4124=CARTESIAN_POINT('Ctrl Pts',(-13.4016012415145,48.7302407137162,70.4737194519942));
#4125=CARTESIAN_POINT('Ctrl Pts',(-14.8096962896943,45.925401618355,70.789272161023));
#4126=CARTESIAN_POINT('Ctrl Pts',(-17.2670452004227,43.8230257369185,71.2031294719937));
#4127=CARTESIAN_POINT('Ctrl Pts',(-18.8662181498243,43.1244920098948,71.3607284387913));
#4128=CARTESIAN_POINT('Ctrl Pts',(-12.531295024782,49.8469608927272,71.6675535126029));
#4129=CARTESIAN_POINT('Ctrl Pts',(-12.2679710342893,50.8457221378997,71.624982470144));
#4130=CARTESIAN_POINT('Ctrl Pts',(-12.1452067229833,51.8738764282134,71.5863949970236));
#4131=CARTESIAN_POINT('Ctrl Pts',(-12.1693471691281,52.8918520056397,71.5518436298655));
#4132=CARTESIAN_POINT('Ctrl Pts',(-12.8146368912233,49.9315987823969,71.292372067561));
#4133=CARTESIAN_POINT('Ctrl Pts',(-12.5584808961492,50.9030176282795,71.234395590312));
#4134=CARTESIAN_POINT('Ctrl Pts',(-12.4381146230946,51.9025869201202,71.1820147717615));
#4135=CARTESIAN_POINT('Ctrl Pts',(-12.4604130076212,52.8918520056397,71.1352513849417));
#4136=CARTESIAN_POINT('Ctrl Pts',(-12.9917087906495,49.9844924548904,70.8308506855405));
#4137=CARTESIAN_POINT('Ctrl Pts',(-12.7325443641869,50.9366297972205,70.7556513353521));
#4138=CARTESIAN_POINT('Ctrl Pts',(-12.6059189961498,51.9182795178221,70.6881875406341));
#4139=CARTESIAN_POINT('Ctrl Pts',(-12.62,52.8918520056397,70.6282011618132));
#4140=CARTESIAN_POINT('Ctrl Pts',(-13.034782608696,49.9973591628897,70.3552601091262));
#4141=CARTESIAN_POINT('Ctrl Pts',(-12.7616301592049,50.9409222134569,70.2670490511958));
#4142=CARTESIAN_POINT('Ctrl Pts',(-12.62,51.918182050627,70.1888979921521));
#4143=CARTESIAN_POINT('Ctrl Pts',(-12.62,52.8918520056397,70.12));
#4144=CARTESIAN_POINT('',(-12.264696940652,52.8918520056397,71.4046303097614));
#4145=CARTESIAN_POINT('Ctrl Pts',(-12.1673982264241,52.7882842079928,71.5553716264549));
#4146=CARTESIAN_POINT('Ctrl Pts',(-12.176008761464,52.7985025874845,71.5429466937599));
#4147=CARTESIAN_POINT('Ctrl Pts',(-12.1845796898,52.8084593620309,71.5303557143266));
#4148=CARTESIAN_POINT('Ctrl Pts',(-12.1930902611409,52.8180985830728,71.5176181163163));
#4149=CARTESIAN_POINT('Ctrl Pts',(-12.2075079266567,52.8344282816616,71.4960394913061));
#4150=CARTESIAN_POINT('Ctrl Pts',(-12.2220322189526,52.8501701492092,71.4736147376134));
#4151=CARTESIAN_POINT('Ctrl Pts',(-12.2363682447177,52.8647096674569,71.4506968470304));
#4152=CARTESIAN_POINT('Ctrl Pts',(-12.2382054909841,52.8665729924853,71.4477597841653));
#4153=CARTESIAN_POINT('Ctrl Pts',(-12.240039690746,52.8684165914247,71.4448146713968));
#4154=CARTESIAN_POINT('Ctrl Pts',(-12.2418702651834,52.8702391890215,71.4418622950183));
#4155=CARTESIAN_POINT('Ctrl Pts',(-12.2494266800008,52.8777626762967,71.4296752021825));
#4156=CARTESIAN_POINT('Ctrl Pts',(-12.2570076230665,52.8850126668237,71.4172244150281));
#4157=CARTESIAN_POINT('Ctrl Pts',(-12.2645576791395,52.8918520056397,71.4045791683492));
#4158=CARTESIAN_POINT('',(-12.62,52.8918520056397,70.12));
#4159=CARTESIAN_POINT('Origin',(-10.12,52.8918520056397,70.12));
#4160=CARTESIAN_POINT('Ctrl Pts',(-12.62,52.8918520056397,70.12));
#4161=CARTESIAN_POINT('Ctrl Pts',(-12.62,51.918182050627,70.1888979921521));
#4162=CARTESIAN_POINT('Ctrl Pts',(-12.7616301592049,50.9409222134569,70.2670490511958));
#4163=CARTESIAN_POINT('Ctrl Pts',(-13.034782608696,49.9973591628897,70.3552601091262));
#4164=CARTESIAN_POINT('Ctrl Pts',(-4.15,57.5,72.62));
#4165=CARTESIAN_POINT('Ctrl Pts',(-4.1524890110362,57.5,72.6226303332694));
#4166=CARTESIAN_POINT('Ctrl Pts',(-4.15497802110398,57.4999985703425,72.6252606654821));
#4167=CARTESIAN_POINT('Ctrl Pts',(-4.1644402111793,57.4999877004274,72.6352601633438));
#4168=CARTESIAN_POINT('Ctrl Pts',(-4.17141368083727,57.4999684681786,72.6426297417257));
#4169=CARTESIAN_POINT('Ctrl Pts',(-4.17838735387596,57.499938011869,72.6500000000018));
#4170=CARTESIAN_POINT('Ctrl Pts',(-4.15,57.5,72.62));
#4171=CARTESIAN_POINT('Ctrl Pts',(-4.15300573058448,57.4999999999897,72.6211446553137));
#4172=CARTESIAN_POINT('Ctrl Pts',(-4.15601145998287,57.4999979767654,72.6222893101618));
#4173=CARTESIAN_POINT('Ctrl Pts',(-4.16743804611223,57.4999825935244,72.626640831981));
#4174=CARTESIAN_POINT('Ctrl Pts',(-4.17585932850739,57.4999553760389,72.6298478609803));
#4175=CARTESIAN_POINT('Ctrl Pts',(-4.18428118752062,57.499912271571,72.6330551091854));
#4176=CARTESIAN_POINT('Ctrl Pts',(-4.15,57.5,72.62));
#4177=CARTESIAN_POINT('Ctrl Pts',(-4.15352245011517,57.4999999999906,72.6196589774081));
#4178=CARTESIAN_POINT('Ctrl Pts',(-4.15704489886075,57.4999982234781,72.6193179548481));
#4179=CARTESIAN_POINT('Ctrl Pts',(-4.17043589202767,57.4999847160425,72.6180215006403));
#4180=CARTESIAN_POINT('Ctrl Pts',(-4.18030501800453,57.4999608174338,72.6170659802442));
#4181=CARTESIAN_POINT('Ctrl Pts',(-4.19017518029975,57.4999229687789,72.6161102183691));
#4182=CARTESIAN_POINT('Ctrl Pts',(-4.15,57.5,72.62));
#4183=CARTESIAN_POINT('Ctrl Pts',(-4.15403916966376,57.5,72.6181732994526));
#4184=CARTESIAN_POINT('Ctrl Pts',(-4.15807833773919,57.4999993104826,72.6163465995273));
#4185=CARTESIAN_POINT('Ctrl Pts',(-4.17343374561726,57.4999940679717,72.6094021789499));
#4186=CARTESIAN_POINT('Ctrl Pts',(-4.18475073658822,57.499984792345,72.6042841362607));
#4187=CARTESIAN_POINT('Ctrl Pts',(-4.19606928358763,57.4999701034045,72.5991654673491));
#4188=CARTESIAN_POINT('',(-4.19606928358638,57.4999701034045,72.5991654673492));
#4189=CARTESIAN_POINT('',(-4.17838735387641,57.499938011869,72.6499999999994));
#4190=CARTESIAN_POINT('Origin',(-4.23625388292846,70.7498116514482,72.6500000000017));
#4191=CARTESIAN_POINT('',(-4.15,57.5,72.62));
#4192=CARTESIAN_POINT('Ctrl Pts',(-4.17838735387596,57.499938011869,72.6500000000018));
#4193=CARTESIAN_POINT('Ctrl Pts',(-4.17141368083727,57.4999684681786,72.6426297417257));
#4194=CARTESIAN_POINT('Ctrl Pts',(-4.1644402111793,57.4999877004274,72.6352601633438));
#4195=CARTESIAN_POINT('Ctrl Pts',(-4.15497802110398,57.4999985703425,72.6252606654821));
#4196=CARTESIAN_POINT('Ctrl Pts',(-4.1524890110362,57.5,72.6226303332694));
#4197=CARTESIAN_POINT('Ctrl Pts',(-4.15,57.5,72.62));
#4198=CARTESIAN_POINT('Ctrl Pts',(-4.15,57.5,72.62));
#4199=CARTESIAN_POINT('Ctrl Pts',(-4.15403916966376,57.5,72.6181732994526));
#4200=CARTESIAN_POINT('Ctrl Pts',(-4.15807833773919,57.4999993104826,72.6163465995273));
#4201=CARTESIAN_POINT('Ctrl Pts',(-4.17343374561726,57.4999940679717,72.6094021789499));
#4202=CARTESIAN_POINT('Ctrl Pts',(-4.18475073658822,57.499984792345,72.6042841362607));
#4203=CARTESIAN_POINT('Ctrl Pts',(-4.19606928358763,57.4999701034045,72.5991654673491));
#4204=CARTESIAN_POINT('Ctrl Pts',(-4.17838735387587,57.499938011869,72.6500000000018));
#4205=CARTESIAN_POINT('Ctrl Pts',(-4.36966568927457,57.4991026368569,72.8521561272949));
#4206=CARTESIAN_POINT('Ctrl Pts',(-4.68840014743641,57.4835792132707,73.1891948130046));
#4207=CARTESIAN_POINT('Ctrl Pts',(-5.1286807498485,57.4296082651021,73.6859676710094));
#4208=CARTESIAN_POINT('Ctrl Pts',(-5.37528794244824,57.3846655420154,73.992249579925));
#4209=CARTESIAN_POINT('Ctrl Pts',(-5.4962382442674,57.3590598825355,74.1571155095039));
#4210=CARTESIAN_POINT('Ctrl Pts',(-4.1842811875205,57.499912271571,72.6330551091854));
#4211=CARTESIAN_POINT('Ctrl Pts',(-4.41528128822191,57.4987299729606,72.7210255508406));
#4212=CARTESIAN_POINT('Ctrl Pts',(-4.79961957392459,57.4773472351988,72.8678300902432));
#4213=CARTESIAN_POINT('Ctrl Pts',(-5.35554883775793,57.3974499651221,73.0783630411232));
#4214=CARTESIAN_POINT('Ctrl Pts',(-5.69268745420908,57.3251339764211,73.2023657894883));
#4215=CARTESIAN_POINT('Ctrl Pts',(-5.87946218521075,57.277929851533,73.2645845271348));
#4216=CARTESIAN_POINT('Ctrl Pts',(-4.1901751802996,57.4999229687789,72.6161102183692));
#4217=CARTESIAN_POINT('Ctrl Pts',(-4.46090026331837,57.4988848301007,72.5898949743894));
#4218=CARTESIAN_POINT('Ctrl Pts',(-4.91083180334798,57.4801767324359,72.5464613713537));
#4219=CARTESIAN_POINT('Ctrl Pts',(-5.58835275770726,57.4096280604326,72.4707575653822));
#4220=CARTESIAN_POINT('Ctrl Pts',(-6.02482244433455,57.3451492997384,72.412492533635));
#4221=CARTESIAN_POINT('Ctrl Pts',(-6.28503673037421,57.3024492159767,72.3720887480335));
#4222=CARTESIAN_POINT('Ctrl Pts',(-4.19606928358745,57.4999701034045,72.5991654673492));
#4223=CARTESIAN_POINT('Ctrl Pts',(-4.50652158285235,57.4995672058101,72.4587673638765));
#4224=CARTESIAN_POINT('Ctrl Pts',(-5.02213014529963,57.4920803287447,72.2250360870593));
#4225=CARTESIAN_POINT('Ctrl Pts',(-5.82512272708962,57.4660503842678,71.868489328919));
#4226=CARTESIAN_POINT('Ctrl Pts',(-6.36609622933551,57.444374711961,71.6363723010369));
#4227=CARTESIAN_POINT('Ctrl Pts',(-6.70315707942396,57.4320252180727,71.5012043362299));
#4228=CARTESIAN_POINT('',(-6.16459900178323,57.3224601842098,72.65));
#4229=CARTESIAN_POINT('Ctrl Pts',(-6.16459900178323,57.3224601842098,72.65));
#4230=CARTESIAN_POINT('Ctrl Pts',(-5.68256719913204,57.3994371820534,72.65));
#4231=CARTESIAN_POINT('Ctrl Pts',(-5.15234064047709,57.4683702725591,72.6499999999998));
#4232=CARTESIAN_POINT('Ctrl Pts',(-4.50312322458783,57.493804367202,72.6499999999998));
#4233=CARTESIAN_POINT('Ctrl Pts',(-4.44837409410448,57.4955407764856,72.6500000000002));
#4234=CARTESIAN_POINT('Ctrl Pts',(-4.36443757891278,57.4975698574322,72.6500000000002));
#4235=CARTESIAN_POINT('Ctrl Pts',(-4.33528115142962,57.4981577117943,72.6500000000002));
#4236=CARTESIAN_POINT('Ctrl Pts',(-4.27861010847608,57.4990721708119,72.6500000000002));
#4237=CARTESIAN_POINT('Ctrl Pts',(-4.25110127545372,57.4994116020628,72.6500000000004));
#4238=CARTESIAN_POINT('Ctrl Pts',(-4.20852188674096,57.4997750029236,72.6500000000004));
#4239=CARTESIAN_POINT('Ctrl Pts',(-4.19345489531097,57.4998722069906,72.6500000000004));
#4240=CARTESIAN_POINT('Ctrl Pts',(-4.17838735387561,57.499938011869,72.6500000000004));
#4241=CARTESIAN_POINT('',(-6.703157079424,57.4320252180727,71.5012043362298));
#4242=CARTESIAN_POINT('Ctrl Pts',(-4.19606928358745,57.4999701034045,72.5991654673492));
#4243=CARTESIAN_POINT('Ctrl Pts',(-4.50652158285235,57.4995672058101,72.4587673638765));
#4244=CARTESIAN_POINT('Ctrl Pts',(-5.02213014529963,57.4920803287447,72.2250360870593));
#4245=CARTESIAN_POINT('Ctrl Pts',(-5.82512272708962,57.4660503842678,71.868489328919));
#4246=CARTESIAN_POINT('Ctrl Pts',(-6.36609622933551,57.444374711961,71.6363723010369));
#4247=CARTESIAN_POINT('Ctrl Pts',(-6.70315707942396,57.4320252180727,71.5012043362299));
#4248=CARTESIAN_POINT('Origin',(-8.24049312681248,70.3217588738577,74.1571155095039));
#4249=CARTESIAN_POINT('Ctrl Pts',(-6.65000000005421,56.9999999999774,75.403362597398));
#4250=CARTESIAN_POINT('Ctrl Pts',(-7.40291669614948,56.6862847099297,76.0833288712563));
#4251=CARTESIAN_POINT('Ctrl Pts',(-9.05265472813909,55.6028022116377,77.2615739763395));
#4252=CARTESIAN_POINT('Ctrl Pts',(-10.0941225363954,53.8609518522392,77.9158516929019));
#4253=CARTESIAN_POINT('Ctrl Pts',(-10.4020975706237,52.7779977411125,78.1099639926494));
#4254=CARTESIAN_POINT('Ctrl Pts',(-6.99374380377511,56.8567734150901,74.0460734090274));
#4255=CARTESIAN_POINT('Ctrl Pts',(-7.71942239594824,56.5034772765667,74.4675975397422));
#4256=CARTESIAN_POINT('Ctrl Pts',(-9.27240071882796,55.3442234706574,75.2074235860074));
#4257=CARTESIAN_POINT('Ctrl Pts',(-10.1746871321418,53.6630651287577,75.6383314822772));
#4258=CARTESIAN_POINT('Ctrl Pts',(-10.4384787138654,52.6500681875373,75.7659681002057));
#4259=CARTESIAN_POINT('Ctrl Pts',(-7.42440273756546,56.9223087453978,72.6890163715429));
#4260=CARTESIAN_POINT('Ctrl Pts',(-8.17987640679597,56.5925273406069,72.8523342552564));
#4261=CARTESIAN_POINT('Ctrl Pts',(-9.83342877600845,55.4585903908005,73.1546418825105));
#4262=CARTESIAN_POINT('Ctrl Pts',(-10.8053467440281,53.7374070176981,73.3634205668826));
#4263=CARTESIAN_POINT('Ctrl Pts',(-11.0887512106437,52.6969011791938,73.4250497067826));
#4264=CARTESIAN_POINT('Ctrl Pts',(-7.92043839717446,57.1933283938833,71.4000615342372));
#4265=CARTESIAN_POINT('Ctrl Pts',(-8.75380275500702,56.9478471564286,71.341797361137));
#4266=CARTESIAN_POINT('Ctrl Pts',(-10.6788975153375,55.9336247551511,71.3114800914805));
#4267=CARTESIAN_POINT('Ctrl Pts',(-11.9051012455692,54.074214863094,71.3833361109669));
#4268=CARTESIAN_POINT('Ctrl Pts',(-12.264777366227,52.9121489896403,71.4044960293128));
#4269=CARTESIAN_POINT('',(-12.264777366227,52.9121489896404,71.4044960293128));
#4270=CARTESIAN_POINT('',(-10.4020975706237,52.7779977411126,78.1099639926494));
#4271=CARTESIAN_POINT('Origin',(-23.1467580030489,56.4023777518421,78.1099639926494));
#4272=CARTESIAN_POINT('',(-6.6500000000457,56.999999999981,75.4033625974316));
#4273=CARTESIAN_POINT('Ctrl Pts',(-10.4020975706237,52.7779977411125,78.1099639926494));
#4274=CARTESIAN_POINT('Ctrl Pts',(-10.0941225363954,53.8609518522392,77.9158516929019));
#4275=CARTESIAN_POINT('Ctrl Pts',(-9.05265472813909,55.6028022116377,77.2615739763395));
#4276=CARTESIAN_POINT('Ctrl Pts',(-7.40291669614948,56.6862847099297,76.0833288712563));
#4277=CARTESIAN_POINT('Ctrl Pts',(-6.65000000005421,56.9999999999774,75.403362597398));
#4278=CARTESIAN_POINT('',(-7.92043839718579,57.19332839388,71.4000615342364));
#4279=CARTESIAN_POINT('Origin',(-11.7461538463497,69.2307692306876,75.4033625974073));
#4280=CARTESIAN_POINT('Ctrl Pts',(-7.92043839717446,57.1933283938833,71.4000615342372));
#4281=CARTESIAN_POINT('Ctrl Pts',(-8.75380275500702,56.9478471564286,71.341797361137));
#4282=CARTESIAN_POINT('Ctrl Pts',(-10.6788975153375,55.9336247551511,71.3114800914805));
#4283=CARTESIAN_POINT('Ctrl Pts',(-11.9051012455692,54.074214863094,71.3833361109669));
#4284=CARTESIAN_POINT('Ctrl Pts',(-12.264777366227,52.9121489896403,71.4044960293128));
#4285=CARTESIAN_POINT('Ctrl Pts',(-5.49623824426802,57.3590598825353,74.1571155095047));
#4286=CARTESIAN_POINT('Ctrl Pts',(-5.87811394854381,57.2782152785924,74.6776457770774));
#4287=CARTESIAN_POINT('Ctrl Pts',(-6.27053516052484,57.1581103497857,75.0606642692391));
#4288=CARTESIAN_POINT('Ctrl Pts',(-6.65000000005933,56.9999999999753,75.4033625974026));
#4289=CARTESIAN_POINT('Ctrl Pts',(-5.87946218521095,57.2779298515329,73.2645845271356));
#4290=CARTESIAN_POINT('Ctrl Pts',(-6.24519459593446,57.1763930661934,73.5989053876097));
#4291=CARTESIAN_POINT('Ctrl Pts',(-6.62800678139693,57.0348322404642,73.8336281445662));
#4292=CARTESIAN_POINT('Ctrl Pts',(-6.99374380378004,56.8567734150877,74.0460734090303));
#4293=CARTESIAN_POINT('Ctrl Pts',(-6.28503673037398,57.3024492159766,72.3720887480342));
#4294=CARTESIAN_POINT('Ctrl Pts',(-6.64862089705079,57.2150443826412,72.5202359178402));
#4295=CARTESIAN_POINT('Ctrl Pts',(-7.04364920115212,57.0885163066033,72.6067052807451));
#4296=CARTESIAN_POINT('Ctrl Pts',(-7.42440273757059,56.9223087453956,72.689016371544));
#4297=CARTESIAN_POINT('Ctrl Pts',(-6.70315707942333,57.4320252180726,71.5012043362305));
#4298=CARTESIAN_POINT('Ctrl Pts',(-7.07532422766414,57.3930342308229,71.4750127479271));
#4299=CARTESIAN_POINT('Ctrl Pts',(-7.50042848910086,57.3170492502031,71.4294262769911));
#4300=CARTESIAN_POINT('Ctrl Pts',(-7.92043839718012,57.1933283938817,71.4000615342368));
#4301=CARTESIAN_POINT('',(-6.65,57.2297700326324,72.65));
#4302=CARTESIAN_POINT('Ctrl Pts',(-6.65,57.2297700326324,72.65));
#4303=CARTESIAN_POINT('Ctrl Pts',(-6.48956506992195,57.2656903806501,72.65));
#4304=CARTESIAN_POINT('Ctrl Pts',(-6.32848818857577,57.2962882646208,72.65));
#4305=CARTESIAN_POINT('Ctrl Pts',(-6.16459900178348,57.3224601842098,72.65));
#4306=CARTESIAN_POINT('Ctrl Pts',(-6.70315707942333,57.4320252180726,71.5012043362305));
#4307=CARTESIAN_POINT('Ctrl Pts',(-7.07532422766414,57.3930342308229,71.4750127479271));
#4308=CARTESIAN_POINT('Ctrl Pts',(-7.50042848910086,57.3170492502031,71.4294262769911));
#4309=CARTESIAN_POINT('Ctrl Pts',(-7.92043839718012,57.1933283938817,71.4000615342368));
#4310=CARTESIAN_POINT('Ctrl Pts',(-6.65000000005421,56.9999999999774,75.403362597398));
#4311=CARTESIAN_POINT('Ctrl Pts',(-6.65000000005471,56.9999999999772,75.2802252995377));
#4312=CARTESIAN_POINT('Ctrl Pts',(-6.64999601151963,57.001522424494,75.1572500453898));
#4313=CARTESIAN_POINT('Ctrl Pts',(-6.64998053166139,57.0045045946095,75.034348112745));
#4314=CARTESIAN_POINT('Ctrl Pts',(-6.64996556899453,57.0073871286288,74.9155524075487));
#4315=CARTESIAN_POINT('Ctrl Pts',(-6.649939941531,57.0116339411543,74.7968248715209));
#4316=CARTESIAN_POINT('Ctrl Pts',(-6.64990154278225,57.0171920697776,74.6781323358164));
#4317=CARTESIAN_POINT('Ctrl Pts',(-6.64986513239265,57.022462388088,74.5655859219724));
#4318=CARTESIAN_POINT('Ctrl Pts',(-6.64981725573155,57.0289121045844,74.4530708449634));
#4319=CARTESIAN_POINT('Ctrl Pts',(-6.64975976983812,57.0364936231399,74.3406048086504));
#4320=CARTESIAN_POINT('Ctrl Pts',(-6.64972391198133,57.0412227312814,74.2704521018979));
#4321=CARTESIAN_POINT('Ctrl Pts',(-6.64968438195387,57.046392143583,74.2003193874695));
#4322=CARTESIAN_POINT('Ctrl Pts',(-6.64964243970508,57.0519888068505,74.1302212274946));
#4323=CARTESIAN_POINT('Ctrl Pts',(-6.64958844808902,57.059193305966,74.0399849371569));
#4324=CARTESIAN_POINT('Ctrl Pts',(-6.6495346248089,57.06709337497,73.9499356742371));
#4325=CARTESIAN_POINT('Ctrl Pts',(-6.64947806291115,57.075672176178,73.8599521861005));
#4326=CARTESIAN_POINT('Ctrl Pts',(-6.64942301084814,57.0840219791962,73.7723706717819));
#4327=CARTESIAN_POINT('Ctrl Pts',(-6.64936538849363,57.0930150668925,73.6848512462422));
#4328=CARTESIAN_POINT('Ctrl Pts',(-6.64930711810151,57.102634786766,73.5973293921794));
#4329=CARTESIAN_POINT('Ctrl Pts',(-6.64924988449404,57.1120833463382,73.5113647837656));
#4330=CARTESIAN_POINT('Ctrl Pts',(-6.64919199186986,57.1221367449032,73.4253975054597));
#4331=CARTESIAN_POINT('Ctrl Pts',(-6.64913984854663,57.1327736331411,73.33941677686));
#4332=CARTESIAN_POINT('Ctrl Pts',(-6.64908770522341,57.1434105213791,73.2534360482604));
#4333=CARTESIAN_POINT('Ctrl Pts',(-6.64904120028806,57.1546312670235,73.1674413035519));
#4334=CARTESIAN_POINT('Ctrl Pts',(-6.64901245468912,57.1664038575238,73.0814794255581));
#4335=CARTESIAN_POINT('Ctrl Pts',(-6.64899440873985,57.1737944696092,73.0275141666489));
#4336=CARTESIAN_POINT('Ctrl Pts',(-6.64896949058705,57.1812449175817,72.9747285989586));
#4337=CARTESIAN_POINT('Ctrl Pts',(-6.64895045045836,57.188788599725,72.9226608530828));
#4338=CARTESIAN_POINT('Ctrl Pts',(-6.64893170662222,57.1962148910233,72.8714033582977));
#4339=CARTESIAN_POINT('Ctrl Pts',(-6.64891870217532,57.2037318056503,72.8208414893064));
#4340=CARTESIAN_POINT('Ctrl Pts',(-6.64892718290812,57.2113775302796,72.7705839004311));
#4341=CARTESIAN_POINT('Ctrl Pts',(-6.64893388400018,57.2174188365983,72.7308726233505));
#4342=CARTESIAN_POINT('Ctrl Pts',(-6.6489540642113,57.2235407277858,72.6913522069954));
#4343=CARTESIAN_POINT('Ctrl Pts',(-6.64899695544637,57.2297633101359,72.6518525755004));
#4344=CARTESIAN_POINT('Ctrl Pts',(-12.412285991911,52.9248416318824,71.1177098432354));
#4345=CARTESIAN_POINT('Ctrl Pts',(-12.3839034681811,52.9225687847629,71.1829200463842));
#4346=CARTESIAN_POINT('Ctrl Pts',(-12.3380832474721,52.9186646917498,71.2752039888615));
#4347=CARTESIAN_POINT('Ctrl Pts',(-12.3021716662329,52.9154960399265,71.3402699484735));
#4348=CARTESIAN_POINT('Ctrl Pts',(-12.2822005490053,52.9137147344914,71.3750659790589));
#4349=CARTESIAN_POINT('Ctrl Pts',(-12.2731234783016,52.9129001004058,71.3904854701478));
#4350=CARTESIAN_POINT('Ctrl Pts',(-12.2683690130496,52.9124724541874,71.3984877134019));
#4351=CARTESIAN_POINT('Ctrl Pts',(-12.2661545434861,52.9122730694006,71.4021960931349));
#4352=CARTESIAN_POINT('Ctrl Pts',(-12.2652077219048,52.9121877589304,71.4037774462295));
#4353=CARTESIAN_POINT('Ctrl Pts',(-12.2647785866889,52.9121511498551,71.4044928918083));
#4354=CARTESIAN_POINT('Ctrl Pts',(-11.3902678270897,52.057172246569,72.5739119442654));
#4355=CARTESIAN_POINT('Ctrl Pts',(-11.3503741687703,52.1232713846924,72.7704558084276));
#4356=CARTESIAN_POINT('Ctrl Pts',(-11.271667842869,52.2575185014521,73.0743842107831));
#4357=CARTESIAN_POINT('Ctrl Pts',(-11.189259658564,52.4097117721726,73.2906918792721));
#4358=CARTESIAN_POINT('Ctrl Pts',(-11.1387662552976,52.524985683797,73.388617240074));
#4359=CARTESIAN_POINT('Ctrl Pts',(-11.1141018239464,52.5957687522138,73.4200853734748));
#4360=CARTESIAN_POINT('Ctrl Pts',(-11.1002881365916,52.6460663910975,73.4275886889574));
#4361=CARTESIAN_POINT('Ctrl Pts',(-11.0933780698955,52.6749955306358,73.4275420076581));
#4362=CARTESIAN_POINT('Ctrl Pts',(-11.0902448716725,52.6895863544859,73.4261227070295));
#4363=CARTESIAN_POINT('Ctrl Pts',(-11.0887512106415,52.6969011792041,73.4250497067813));
#4364=CARTESIAN_POINT('Ctrl Pts',(-10.7497816729059,51.0090939047371,74.1886005112128));
#4365=CARTESIAN_POINT('Ctrl Pts',(-10.7322755279427,51.1545288040644,74.5434752906314));
#4366=CARTESIAN_POINT('Ctrl Pts',(-10.6883525141511,51.4650705670882,75.1147888822502));
#4367=CARTESIAN_POINT('Ctrl Pts',(-10.6142629453155,51.8622270075755,75.536327644235));
#4368=CARTESIAN_POINT('Ctrl Pts',(-10.5477260361965,52.178832882915,75.7213631686767));
#4369=CARTESIAN_POINT('Ctrl Pts',(-10.5037140329425,52.3751014715264,75.7748540655158));
#4370=CARTESIAN_POINT('Ctrl Pts',(-10.4715001452054,52.5128934634508,75.7810892614787));
#4371=CARTESIAN_POINT('Ctrl Pts',(-10.4527490019497,52.5913122201915,75.7754451254189));
#4372=CARTESIAN_POINT('Ctrl Pts',(-10.4432580383238,52.6305054362969,75.7696372899896));
#4373=CARTESIAN_POINT('Ctrl Pts',(-10.4384787138587,52.6500681875649,75.7659681002006));
#4374=CARTESIAN_POINT('Ctrl Pts',(-10.553266348022,49.8827802023374,75.8043650427431));
#4375=CARTESIAN_POINT('Ctrl Pts',(-10.5943173610077,50.1180611833526,76.3178709478392));
#4376=CARTESIAN_POINT('Ctrl Pts',(-10.6572363210253,50.6367645947035,77.15716934065));
#4377=CARTESIAN_POINT('Ctrl Pts',(-10.6520549986103,51.3450169544412,77.7847246206828));
#4378=CARTESIAN_POINT('Ctrl Pts',(-10.5891386176173,51.9223424592155,78.0572146749799));
#4379=CARTESIAN_POINT('Ctrl Pts',(-10.5254019249416,52.2811066272381,78.1328060406541));
#4380=CARTESIAN_POINT('Ctrl Pts',(-10.4678265791716,52.5311436717057,78.1377438866848));
#4381=CARTESIAN_POINT('Ctrl Pts',(-10.4314238619305,52.6726122234878,78.126466600149));
#4382=CARTESIAN_POINT('Ctrl Pts',(-10.4120602215967,52.7429653760522,78.1162433103775));
#4383=CARTESIAN_POINT('Ctrl Pts',(-10.4020975706097,52.7779977411619,78.1099639926406));
#4384=CARTESIAN_POINT('',(-10.6466999276979,51.2070991295243,77.635339527434));
#4385=CARTESIAN_POINT('Ctrl Pts',(-10.6466999276979,51.2070991295239,77.6353395274357));
#4386=CARTESIAN_POINT('Ctrl Pts',(-10.6467446524325,51.2056961145507,77.6284589859118));
#4387=CARTESIAN_POINT('Ctrl Pts',(-10.6467919654723,51.2042951898467,77.6215780216402));
#4388=CARTESIAN_POINT('Ctrl Pts',(-10.6498075005349,51.1197408493553,77.2056222550563));
#4389=CARTESIAN_POINT('Ctrl Pts',(-10.6618364445022,51.0443541624063,76.7967683794665));
#4390=CARTESIAN_POINT('Ctrl Pts',(-10.6799851836197,50.9771890922339,76.386523705794));
#4391=CARTESIAN_POINT('Ctrl Pts',(-10.6465923135204,51.20719059948,77.6352703280274));
#4392=CARTESIAN_POINT('Ctrl Pts',(-10.6436108219664,51.3009480028981,77.7099705911551));
#4393=CARTESIAN_POINT('Ctrl Pts',(-10.6309970277872,51.5382464988474,77.8759264273094));
#4394=CARTESIAN_POINT('Ctrl Pts',(-10.5891386176173,51.9223424592155,78.0572146749799));
#4395=CARTESIAN_POINT('Ctrl Pts',(-10.5254019249416,52.2811066272381,78.1328060406541));
#4396=CARTESIAN_POINT('Ctrl Pts',(-10.4678265791716,52.5311436717057,78.1377438866848));
#4397=CARTESIAN_POINT('Ctrl Pts',(-10.4314238619305,52.6726122234878,78.126466600149));
#4398=CARTESIAN_POINT('Ctrl Pts',(-10.4120602215967,52.7429653760522,78.1162433103775));
#4399=CARTESIAN_POINT('Ctrl Pts',(-10.4020975706097,52.7779977411619,78.1099639926406));
#4400=CARTESIAN_POINT('',(-12.2925357429042,52.914634889795,71.3569674392658));
#4401=CARTESIAN_POINT('Ctrl Pts',(-12.2925805836976,52.9146398275011,71.3569264761347));
#4402=CARTESIAN_POINT('Ctrl Pts',(-12.2890259390726,52.9143234138798,71.3631656942301));
#4403=CARTESIAN_POINT('Ctrl Pts',(-12.2857979601813,52.9140352778085,71.368772538272));
#4404=CARTESIAN_POINT('Ctrl Pts',(-12.282881524518,52.9137744708537,71.3738003734535));
#4405=CARTESIAN_POINT('Ctrl Pts',(-12.2785697207238,52.9133888808572,71.3812337754945));
#4406=CARTESIAN_POINT('Ctrl Pts',(-12.2749388924424,52.9130630272229,71.38740157193));
#4407=CARTESIAN_POINT('Ctrl Pts',(-12.2719173914906,52.9127914964997,71.3925059776958));
#4408=CARTESIAN_POINT('Ctrl Pts',(-12.2704066410147,52.9126557311382,71.3950581805787));
#4409=CARTESIAN_POINT('Ctrl Pts',(-12.2690482223713,52.9125335465043,71.3973445357941));
#4410=CARTESIAN_POINT('Ctrl Pts',(-12.2678572596356,52.9124263566975,71.399342780777));
#4411=CARTESIAN_POINT('Ctrl Pts',(-12.2672617782678,52.912372761794,71.4003419032684));
#4412=CARTESIAN_POINT('Ctrl Pts',(-12.2667081608769,52.9123229155973,71.4012689982016));
#4413=CARTESIAN_POINT('Ctrl Pts',(-12.2661946467862,52.9122766648814,71.4021278839419));
#4414=CARTESIAN_POINT('Ctrl Pts',(-12.2656811326957,52.9122304141655,71.4029867696818));
#4415=CARTESIAN_POINT('Ctrl Pts',(-12.2652077219053,52.9121877589304,71.4037774462287));
#4416=CARTESIAN_POINT('Ctrl Pts',(-12.2647785866895,52.9121511498552,71.4044928918073));
#4417=CARTESIAN_POINT('Ctrl Pts',(-12.264696940652,52.8918520056398,71.4046303097614));
#4418=CARTESIAN_POINT('Ctrl Pts',(-12.2736185709485,52.8999125899303,71.3897356018777));
#4419=CARTESIAN_POINT('Ctrl Pts',(-12.282882126727,52.9076952563624,71.3738945327844));
#4420=CARTESIAN_POINT('Ctrl Pts',(-12.2919208224003,52.9141969644711,71.3580469805393));
#4421=CARTESIAN_POINT('Ctrl Pts',(-12.2922283114366,52.9144167046528,71.3575073935367));
#4422=CARTESIAN_POINT('Ctrl Pts',(-12.2925357429042,52.914634889795,71.3569674392658));
#4423=CARTESIAN_POINT('Origin',(-4.15,51.,72.5));
#4424=CARTESIAN_POINT('',(-10.65,50.9999999955564,78.4276123175156));
#4425=CARTESIAN_POINT('Ctrl Pts',(-10.65,50.9999999972255,78.4276123154062));
#4426=CARTESIAN_POINT('Ctrl Pts',(-10.6500000000302,51.0708319017783,78.1674541603278));
#4427=CARTESIAN_POINT('Ctrl Pts',(-10.6488405831044,51.1399050933327,77.903294656122));
#4428=CARTESIAN_POINT('Ctrl Pts',(-10.646698772849,51.2070919120631,77.6353377269731));
#4429=CARTESIAN_POINT('',(-10.65,51.,82.));
#4430=CARTESIAN_POINT('',(-10.65,51.,72.5));
#4431=CARTESIAN_POINT('',(-4.15,57.5,82.));
#4432=CARTESIAN_POINT('Origin',(-4.15,51.,82.));
#4433=CARTESIAN_POINT('',(-4.15,57.5,80.));
#4434=CARTESIAN_POINT('',(-4.15,57.5,72.5));
#4435=CARTESIAN_POINT('',(-6.65,57.,80.));
#4436=CARTESIAN_POINT('Origin',(-4.15,51.,80.));
#4437=CARTESIAN_POINT('',(-6.65,57.,72.5));
#4438=CARTESIAN_POINT('Ctrl Pts',(-18.0863282069101,42.7108433699455,72.4382916751189));
#4439=CARTESIAN_POINT('Ctrl Pts',(-18.1614343549011,42.9090286629805,72.1224518375183));
#4440=CARTESIAN_POINT('Ctrl Pts',(-18.2311249942315,43.0964487501547,71.7952519367485));
#4441=CARTESIAN_POINT('Ctrl Pts',(-18.299415751609,43.2713941418227,71.4564482062939));
#4442=CARTESIAN_POINT('Ctrl Pts',(-15.6369360869309,43.3541542273337,72.9031151987581));
#4443=CARTESIAN_POINT('Ctrl Pts',(-15.7299757979743,43.5245332862349,72.5827278225912));
#4444=CARTESIAN_POINT('Ctrl Pts',(-15.8155096921461,43.6877196807472,72.2458114571009));
#4445=CARTESIAN_POINT('Ctrl Pts',(-15.8985080296163,43.8409292057605,71.8953141508942));
#4446=CARTESIAN_POINT('Ctrl Pts',(-11.8901305222942,45.7787961623987,74.6550374552613));
#4447=CARTESIAN_POINT('Ctrl Pts',(-11.9902725184229,45.9084865805586,74.2667185958619));
#4448=CARTESIAN_POINT('Ctrl Pts',(-12.0830133441557,46.0355003125205,73.8599316331545));
#4449=CARTESIAN_POINT('Ctrl Pts',(-12.1683788338123,46.1559399544832,73.4348366771401));
#4450=CARTESIAN_POINT('Ctrl Pts',(-10.6499999993319,49.4347593491876,77.2966494749832));
#4451=CARTESIAN_POINT('Ctrl Pts',(-10.6873724125762,49.5731315211374,76.7815783272106));
#4452=CARTESIAN_POINT('Ctrl Pts',(-10.7181731945862,49.7061253095614,76.2478778575995));
#4453=CARTESIAN_POINT('Ctrl Pts',(-10.7438378676827,49.830896485537,75.6964899708964));
#4454=CARTESIAN_POINT('Ctrl Pts',(-10.65,50.9999999972255,78.4276123154062));
#4455=CARTESIAN_POINT('Ctrl Pts',(-10.6500000000661,51.1549579183739,77.8584681262831));
#4456=CARTESIAN_POINT('Ctrl Pts',(-10.6444510685311,51.3014986966789,77.2701736112105));
#4457=CARTESIAN_POINT('Ctrl Pts',(-10.6352066764985,51.4382857094396,76.6648638952574));
#4458=CARTESIAN_POINT('',(-18.0863282069101,42.7108433699455,72.4382916751189));
#4459=CARTESIAN_POINT('Ctrl Pts',(-18.1518771253655,42.8844194574965,72.1540568091024));
#4460=CARTESIAN_POINT('Ctrl Pts',(-18.1304345531297,42.827538885591,72.2498067420277));
#4461=CARTESIAN_POINT('Ctrl Pts',(-18.1086199110156,42.7696652910342,72.3445495728695));
#4462=CARTESIAN_POINT('Ctrl Pts',(-18.0863282069101,42.7108433699455,72.4382916751189));
#4463=CARTESIAN_POINT('Origin',(-21.4,50.9999999926369,78.4276123154062));
#4464=CARTESIAN_POINT('Ctrl Pts',(4.15,57.5,67.62));
#4465=CARTESIAN_POINT('Ctrl Pts',(4.15535408000443,57.5,67.621949840937));
#4466=CARTESIAN_POINT('Ctrl Pts',(4.16070816031001,57.4999988593949,67.6238996824171));
#4467=CARTESIAN_POINT('Ctrl Pts',(4.88173672107196,57.4996916703698,67.8864826992148));
#4468=CARTESIAN_POINT('Ctrl Pts',(5.59844408860098,57.4790069641446,68.147491206826));
#4469=CARTESIAN_POINT('Ctrl Pts',(6.3101993423276,57.4377633234884,68.4064434888873));
#4470=CARTESIAN_POINT('Ctrl Pts',(4.15,57.5,67.62));
#4471=CARTESIAN_POINT('Ctrl Pts',(4.15436938309558,57.5000012529192,67.6229897595052));
#4472=CARTESIAN_POINT('Ctrl Pts',(4.15873888189541,57.4999963862677,67.6259795101408));
#4473=CARTESIAN_POINT('Ctrl Pts',(4.74716292900069,57.4994087111576,68.0286063103028));
#4474=CARTESIAN_POINT('Ctrl Pts',(5.33204487962541,57.4564512607199,68.4287723761829));
#4475=CARTESIAN_POINT('Ctrl Pts',(5.90978404444248,57.3720117675664,68.8192711438702));
#4476=CARTESIAN_POINT('Ctrl Pts',(4.15,57.5,67.62));
#4477=CARTESIAN_POINT('Ctrl Pts',(4.15338475976213,57.5000012003859,67.6240296387176));
#4478=CARTESIAN_POINT('Ctrl Pts',(4.15676953072779,57.4999963760443,67.6280593763949));
#4479=CARTESIAN_POINT('Ctrl Pts',(4.61259145887549,57.4993897631246,68.1707295274644));
#4480=CARTESIAN_POINT('Ctrl Pts',(5.06563913109375,57.4552999233079,68.7101283942817));
#4481=CARTESIAN_POINT('Ctrl Pts',(5.50938353127239,57.3685510317826,69.2420043028167));
#4482=CARTESIAN_POINT('Ctrl Pts',(4.15,57.5,67.62));
#4483=CARTESIAN_POINT('Ctrl Pts',(4.15240010482459,57.5,67.6250695864316));
#4484=CARTESIAN_POINT('Ctrl Pts',(4.15480020979415,57.4999986706051,67.6301391742844));
#4485=CARTESIAN_POINT('Ctrl Pts',(4.47801990944568,57.4996406365001,68.3128550179605));
#4486=CARTESIAN_POINT('Ctrl Pts',(4.7993025224763,57.4755322547616,68.9914771377477));
#4487=CARTESIAN_POINT('Ctrl Pts',(5.11836522242272,57.4274620804795,69.664753071107));
#4488=CARTESIAN_POINT('',(5.11836522242272,57.4274620804795,69.664753071107));
#4489=CARTESIAN_POINT('',(6.31019934232758,57.4377633234884,68.4064434888873));
#4490=CARTESIAN_POINT('Origin',(6.3101993423276,65.3381846410697,69.664753071107));
#4491=CARTESIAN_POINT('',(4.15,57.5,67.62));
#4492=CARTESIAN_POINT('Ctrl Pts',(6.3101993423276,57.4377633234884,68.4064434888873));
#4493=CARTESIAN_POINT('Ctrl Pts',(5.59844408860098,57.4790069641446,68.147491206826));
#4494=CARTESIAN_POINT('Ctrl Pts',(4.88173672107196,57.4996916703698,67.8864826992148));
#4495=CARTESIAN_POINT('Ctrl Pts',(4.16070816031001,57.4999988593949,67.6238996824171));
#4496=CARTESIAN_POINT('Ctrl Pts',(4.15535408000443,57.5,67.621949840937));
#4497=CARTESIAN_POINT('Ctrl Pts',(4.15,57.5,67.62));
#4498=CARTESIAN_POINT('Ctrl Pts',(4.15,57.5,67.62));
#4499=CARTESIAN_POINT('Ctrl Pts',(4.15240010482459,57.5,67.6250695864316));
#4500=CARTESIAN_POINT('Ctrl Pts',(4.15480020979415,57.4999986706051,67.6301391742844));
#4501=CARTESIAN_POINT('Ctrl Pts',(4.47801990944568,57.4996406365001,68.3128550179605));
#4502=CARTESIAN_POINT('Ctrl Pts',(4.7993025224763,57.4755322547616,68.9914771377477));
#4503=CARTESIAN_POINT('Ctrl Pts',(5.11836522242272,57.4274620804795,69.664753071107));
#4504=CARTESIAN_POINT('Ctrl Pts',(6.31019934232764,57.4377633234883,68.4064434888873));
#4505=CARTESIAN_POINT('Ctrl Pts',(6.59493456420173,57.4010203490002,68.6371378927279));
#4506=CARTESIAN_POINT('Ctrl Pts',(7.59016377766383,57.2064535501399,69.1720521625325));
#4507=CARTESIAN_POINT('Ctrl Pts',(10.0120468141898,56.0955835242044,69.9636399875106));
#4508=CARTESIAN_POINT('Ctrl Pts',(11.4641117774778,54.0006491542879,70.2680142451642));
#4509=CARTESIAN_POINT('Ctrl Pts',(11.8196729875307,52.4312393583405,70.3457624132139));
#4510=CARTESIAN_POINT('Ctrl Pts',(5.90978404444251,57.3720117675663,68.8192711438701));
#4511=CARTESIAN_POINT('Ctrl Pts',(6.1906151143638,57.3142064845533,69.1689983902873));
#4512=CARTESIAN_POINT('Ctrl Pts',(7.16392782948821,57.0493472823684,69.9721880103585));
#4513=CARTESIAN_POINT('Ctrl Pts',(9.43506570474374,55.7934686608287,71.1205548532538));
#4514=CARTESIAN_POINT('Ctrl Pts',(10.6789357218207,53.7790785579782,71.529186588948));
#4515=CARTESIAN_POINT('Ctrl Pts',(10.9822288643085,52.3229068318429,71.6340920605278));
#4516=CARTESIAN_POINT('Ctrl Pts',(5.50938353127242,57.3685510317826,69.2420043028166));
#4517=CARTESIAN_POINT('Ctrl Pts',(5.78907775214885,57.3086942071931,69.7167624807421));
#4518=CARTESIAN_POINT('Ctrl Pts',(6.75753552419543,57.0368748683487,70.8137367536602));
#4519=CARTESIAN_POINT('Ctrl Pts',(9.00692852512233,55.7637998122336,72.4165594704788));
#4520=CARTESIAN_POINT('Ctrl Pts',(10.2213071832482,53.7551911268387,73.0158369031728));
#4521=CARTESIAN_POINT('Ctrl Pts',(10.5170156669033,52.3110958390206,73.1691327777295));
#4522=CARTESIAN_POINT('Ctrl Pts',(5.11836522242274,57.4274620804795,69.6647530711069));
#4523=CARTESIAN_POINT('Ctrl Pts',(5.40261056201269,57.384637510214,70.2645585210933));
#4524=CARTESIAN_POINT('Ctrl Pts',(6.3935325782096,57.1694919128636,71.6553356225847));
#4525=CARTESIAN_POINT('Ctrl Pts',(8.77630274091611,56.0097092336866,73.7134639675279));
#4526=CARTESIAN_POINT('Ctrl Pts',(10.1599759898169,53.9326869583078,74.5048370374271));
#4527=CARTESIAN_POINT('Ctrl Pts',(10.497951020515,52.3976830259908,74.7069822743563));
#4528=CARTESIAN_POINT('',(10.497951020515,52.3976830259909,74.7069822743563));
#4529=CARTESIAN_POINT('',(11.8196729875307,52.4312393583405,70.3457624132139));
#4530=CARTESIAN_POINT('Origin',(18.3108138149949,54.1179082887489,74.7069822743563));
#4531=CARTESIAN_POINT('Ctrl Pts',(11.8196729875307,52.4312393583405,70.3457624132139));
#4532=CARTESIAN_POINT('Ctrl Pts',(11.4641117774778,54.0006491542879,70.2680142451642));
#4533=CARTESIAN_POINT('Ctrl Pts',(10.0120468141898,56.0955835242044,69.9636399875106));
#4534=CARTESIAN_POINT('Ctrl Pts',(7.59016377766383,57.2064535501399,69.1720521625325));
#4535=CARTESIAN_POINT('Ctrl Pts',(6.59493456420173,57.4010203490002,68.6371378927279));
#4536=CARTESIAN_POINT('Ctrl Pts',(6.31019934232764,57.4377633234883,68.4064434888873));
#4537=CARTESIAN_POINT('Ctrl Pts',(5.11836522242274,57.4274620804795,69.6647530711069));
#4538=CARTESIAN_POINT('Ctrl Pts',(5.40261056201269,57.384637510214,70.2645585210933));
#4539=CARTESIAN_POINT('Ctrl Pts',(6.3935325782096,57.1694919128636,71.6553356225847));
#4540=CARTESIAN_POINT('Ctrl Pts',(8.77630274091611,56.0097092336866,73.7134639675279));
#4541=CARTESIAN_POINT('Ctrl Pts',(10.1599759898169,53.9326869583078,74.5048370374271));
#4542=CARTESIAN_POINT('Ctrl Pts',(10.497951020515,52.3976830259908,74.7069822743563));
#4543=CARTESIAN_POINT('Ctrl Pts',(11.8196729875307,52.4312393583405,70.3457624132139));
#4544=CARTESIAN_POINT('Ctrl Pts',(11.8637411520488,52.2367271136728,70.3553985010765));
#4545=CARTESIAN_POINT('Ctrl Pts',(11.9248202945057,52.0401073509162,70.3235624521572));
#4546=CARTESIAN_POINT('Ctrl Pts',(11.9994426726454,51.8858517464277,70.2424019824847));
#4547=CARTESIAN_POINT('Ctrl Pts',(10.9822288643085,52.322906831843,71.6340920605278));
#4548=CARTESIAN_POINT('Ctrl Pts',(11.1373069950793,51.8891036228798,71.571507813818));
#4549=CARTESIAN_POINT('Ctrl Pts',(11.3305160017769,51.4298835998678,71.4245009640372));
#4550=CARTESIAN_POINT('Ctrl Pts',(11.5376422162874,51.027578581569,71.1975541716968));
#4551=CARTESIAN_POINT('Ctrl Pts',(10.5170156669033,52.3110958390206,73.1691327777295));
#4552=CARTESIAN_POINT('Ctrl Pts',(10.7334891340659,51.611789828523,73.0013144132264));
#4553=CARTESIAN_POINT('Ctrl Pts',(11.0278771867591,50.8743874695284,72.7144715182313));
#4554=CARTESIAN_POINT('Ctrl Pts',(11.3763516816042,50.2169957211413,72.3386504451133));
#4555=CARTESIAN_POINT('Ctrl Pts',(10.497951020515,52.3976830259908,74.7069822743562));
#4556=CARTESIAN_POINT('Ctrl Pts',(10.7068925238051,51.4487193451174,74.4491317672344));
#4557=CARTESIAN_POINT('Ctrl Pts',(11.0548085328594,50.4422185313596,74.0327682115041));
#4558=CARTESIAN_POINT('Ctrl Pts',(11.5358918361108,49.5562273591694,73.521925688868));
#4559=CARTESIAN_POINT('',(11.5358918361108,49.5562273591693,73.521925688868));
#4560=CARTESIAN_POINT('',(11.9994426726451,51.8858517464298,70.2424019824847));
#4561=CARTESIAN_POINT('Origin',(18.7296866400006,52.934048395948,74.4382451544601));
#4562=CARTESIAN_POINT('Ctrl Pts',(11.9994426726454,51.8858517464277,70.2424019824847));
#4563=CARTESIAN_POINT('Ctrl Pts',(11.9248202945057,52.0401073509162,70.3235624521572));
#4564=CARTESIAN_POINT('Ctrl Pts',(11.8637411520488,52.2367271136728,70.3553985010765));
#4565=CARTESIAN_POINT('Ctrl Pts',(11.8196729875307,52.4312393583405,70.3457624132139));
#4566=CARTESIAN_POINT('Ctrl Pts',(10.497951020515,52.3976830259908,74.7069822743562));
#4567=CARTESIAN_POINT('Ctrl Pts',(10.7068925238051,51.4487193451174,74.4491317672344));
#4568=CARTESIAN_POINT('Ctrl Pts',(11.0548085328594,50.4422185313596,74.0327682115041));
#4569=CARTESIAN_POINT('Ctrl Pts',(11.5358918361108,49.5562273591694,73.521925688868));
#4570=CARTESIAN_POINT('Ctrl Pts',(11.999442672649,51.8858517464044,70.2424019824847));
#4571=CARTESIAN_POINT('Ctrl Pts',(12.3432539088597,50.205649218846,70.1106642564025));
#4572=CARTESIAN_POINT('Ctrl Pts',(13.1431045489616,48.5681430654525,69.9710855188412));
#4573=CARTESIAN_POINT('Ctrl Pts',(14.223910293707,47.2940402604299,69.7979029630786));
#4574=CARTESIAN_POINT('Ctrl Pts',(11.537642216292,51.0275785815533,71.1975541716977));
#4575=CARTESIAN_POINT('Ctrl Pts',(12.1566074167036,49.412944338337,70.8862928985863));
#4576=CARTESIAN_POINT('Ctrl Pts',(13.1555108811823,47.9299825385455,70.5568977037003));
#4577=CARTESIAN_POINT('Ctrl Pts',(14.34494774002,46.8066790216225,70.2114584643298));
#4578=CARTESIAN_POINT('Ctrl Pts',(11.3763516816076,50.2169957211339,72.3386504451138));
#4579=CARTESIAN_POINT('Ctrl Pts',(12.1500107543862,48.6996800167168,71.766280034482));
#4580=CARTESIAN_POINT('Ctrl Pts',(13.2666275885504,47.3527695262648,71.2018877524039));
#4581=CARTESIAN_POINT('Ctrl Pts',(14.5229755236025,46.3629755410751,70.6597232706466));
#4582=CARTESIAN_POINT('Ctrl Pts',(11.5358918361108,49.5562273591693,73.521925688868));
#4583=CARTESIAN_POINT('Ctrl Pts',(12.3167747053533,48.1181077570382,72.6927383691048));
#4584=CARTESIAN_POINT('Ctrl Pts',(13.4699391227862,46.8616032812417,71.8788735410126));
#4585=CARTESIAN_POINT('Ctrl Pts',(14.7527430841105,45.9760159329464,71.1294767410245));
#4586=CARTESIAN_POINT('',(14.7527430841105,45.9760159329464,71.1294767410246));
#4587=CARTESIAN_POINT('',(14.2239102937076,47.294040260429,69.7979029630786));
#4588=CARTESIAN_POINT('Origin',(19.9421667636391,51.67111622203,73.2825477040044));
#4589=CARTESIAN_POINT('Ctrl Pts',(14.223910293707,47.2940402604299,69.7979029630786));
#4590=CARTESIAN_POINT('Ctrl Pts',(13.1431045489616,48.5681430654525,69.9710855188412));
#4591=CARTESIAN_POINT('Ctrl Pts',(12.3432539088597,50.205649218846,70.1106642564025));
#4592=CARTESIAN_POINT('Ctrl Pts',(11.999442672649,51.8858517464044,70.2424019824847));
#4593=CARTESIAN_POINT('Ctrl Pts',(11.5358918361108,49.5562273591693,73.521925688868));
#4594=CARTESIAN_POINT('Ctrl Pts',(12.3167747053533,48.1181077570382,72.6927383691048));
#4595=CARTESIAN_POINT('Ctrl Pts',(13.4699391227862,46.8616032812417,71.8788735410126));
#4596=CARTESIAN_POINT('Ctrl Pts',(14.7527430841105,45.9760159329464,71.1294767410245));
#4597=CARTESIAN_POINT('Ctrl Pts',(14.2239102937073,47.2940402604296,69.7979029630786));
#4598=CARTESIAN_POINT('Ctrl Pts',(14.5992307255452,46.851595522037,69.7377636161778));
#4599=CARTESIAN_POINT('Ctrl Pts',(15.4079517382896,46.0558668058982,69.608965035373));
#4600=CARTESIAN_POINT('Ctrl Pts',(16.3916022109168,45.3913802280648,69.4141426384532));
#4601=CARTESIAN_POINT('Ctrl Pts',(16.8077531536518,45.1893004685802,69.2389534184313));
#4602=CARTESIAN_POINT('Ctrl Pts',(16.8483171907892,45.2018403952726,69.1378062599108));
#4603=CARTESIAN_POINT('Ctrl Pts',(16.8092221220148,45.2609448984757,69.0477172411517));
#4604=CARTESIAN_POINT('Ctrl Pts',(16.7626737780546,45.3078598621061,69.0026416487304));
#4605=CARTESIAN_POINT('Ctrl Pts',(16.7183066078842,45.3497676617703,68.9688525882357));
#4606=CARTESIAN_POINT('Ctrl Pts',(14.3449477400204,46.8066790216221,70.2114584643297));
#4607=CARTESIAN_POINT('Ctrl Pts',(14.7579913953423,46.4166008201451,70.0915012887464));
#4608=CARTESIAN_POINT('Ctrl Pts',(15.6220079806411,45.7247444664751,69.8475267480776));
#4609=CARTESIAN_POINT('Ctrl Pts',(16.6282841420863,45.1657288481738,69.5292321145374));
#4610=CARTESIAN_POINT('Ctrl Pts',(17.0847110910703,44.9920245902812,69.2741588858844));
#4611=CARTESIAN_POINT('Ctrl Pts',(17.1698682964677,44.9922220241195,69.134568639845));
#4612=CARTESIAN_POINT('Ctrl Pts',(17.1789985605104,45.0273147972022,69.0123155476834));
#4613=CARTESIAN_POINT('Ctrl Pts',(17.1595907560035,45.0572517280089,68.9518146958903));
#4614=CARTESIAN_POINT('Ctrl Pts',(17.1364097693845,45.0841527935389,68.9066252155918));
#4615=CARTESIAN_POINT('Ctrl Pts',(14.5229755236029,46.3629755410748,70.6597232706464));
#4616=CARTESIAN_POINT('Ctrl Pts',(14.9592547086589,46.0192598384543,70.4714513185322));
#4617=CARTESIAN_POINT('Ctrl Pts',(15.8582600330528,45.4193706241416,70.1002652628188));
#4618=CARTESIAN_POINT('Ctrl Pts',(16.8768902154548,44.9564988352772,69.652050569285));
#4619=CARTESIAN_POINT('Ctrl Pts',(17.3729794742563,44.8118073661666,69.3164013335275));
#4620=CARTESIAN_POINT('Ctrl Pts',(17.5057386216755,44.8044314066734,69.1397001054123));
#4621=CARTESIAN_POINT('Ctrl Pts',(17.5679037657207,44.8224092925957,68.9872313003567));
#4622=CARTESIAN_POINT('Ctrl Pts',(17.5789555496443,44.8398875038051,68.9125679969577));
#4623=CARTESIAN_POINT('Ctrl Pts',(17.5800298665685,44.8557608387086,68.8570425414715));
#4624=CARTESIAN_POINT('Ctrl Pts',(14.7527430841109,45.9760159329461,71.1294767410243));
#4625=CARTESIAN_POINT('Ctrl Pts',(15.198209384662,45.6684870105589,70.8692413268848));
#4626=CARTESIAN_POINT('Ctrl Pts',(16.1133829145413,45.1434775068735,70.3643202519519));
#4627=CARTESIAN_POINT('Ctrl Pts',(17.1353890194467,44.7653705276084,69.7816465143253));
#4628=CARTESIAN_POINT('Ctrl Pts',(17.6702376418251,44.6501107140652,69.3653185274766));
#4629=CARTESIAN_POINT('Ctrl Pts',(17.8525421308576,44.6403743966569,69.1531185036903));
#4630=CARTESIAN_POINT('Ctrl Pts',(17.9707526365173,44.648965916321,68.9727824366811));
#4631=CARTESIAN_POINT('Ctrl Pts',(18.0142948444247,44.6591253455881,68.8854921006061));
#4632=CARTESIAN_POINT('Ctrl Pts',(18.0414334463268,44.6685732635935,68.8209689209563));
#4633=CARTESIAN_POINT('',(18.0414334463267,44.6685732635935,68.8209689209562));
#4634=CARTESIAN_POINT('',(16.7183066078839,45.3497676617703,68.9688525882362));
#4635=CARTESIAN_POINT('Origin',(21.0753674008765,51.7025897737066,71.1270167294128));
#4636=CARTESIAN_POINT('Ctrl Pts',(16.7183066078842,45.3497676617703,68.9688525882357));
#4637=CARTESIAN_POINT('Ctrl Pts',(16.7626737780546,45.3078598621061,69.0026416487304));
#4638=CARTESIAN_POINT('Ctrl Pts',(16.8092221220148,45.2609448984757,69.0477172411517));
#4639=CARTESIAN_POINT('Ctrl Pts',(16.8483171907892,45.2018403952726,69.1378062599108));
#4640=CARTESIAN_POINT('Ctrl Pts',(16.8077531536518,45.1893004685802,69.2389534184313));
#4641=CARTESIAN_POINT('Ctrl Pts',(16.3916022109168,45.3913802280648,69.4141426384532));
#4642=CARTESIAN_POINT('Ctrl Pts',(15.4079517382896,46.0558668058982,69.608965035373));
#4643=CARTESIAN_POINT('Ctrl Pts',(14.5992307255452,46.851595522037,69.7377636161778));
#4644=CARTESIAN_POINT('Ctrl Pts',(14.2239102937073,47.2940402604296,69.7979029630786));
#4645=CARTESIAN_POINT('Ctrl Pts',(14.7527430841109,45.9760159329461,71.1294767410243));
#4646=CARTESIAN_POINT('Ctrl Pts',(15.198209384662,45.6684870105589,70.8692413268848));
#4647=CARTESIAN_POINT('Ctrl Pts',(16.1133829145413,45.1434775068735,70.3643202519519));
#4648=CARTESIAN_POINT('Ctrl Pts',(17.1353890194467,44.7653705276084,69.7816465143253));
#4649=CARTESIAN_POINT('Ctrl Pts',(17.6702376418251,44.6501107140652,69.3653185274766));
#4650=CARTESIAN_POINT('Ctrl Pts',(17.8525421308576,44.6403743966569,69.1531185036903));
#4651=CARTESIAN_POINT('Ctrl Pts',(17.9707526365173,44.648965916321,68.9727824366811));
#4652=CARTESIAN_POINT('Ctrl Pts',(18.0142948444247,44.6591253455881,68.8854921006061));
#4653=CARTESIAN_POINT('Ctrl Pts',(18.0414334463268,44.6685732635935,68.8209689209563));
#4654=CARTESIAN_POINT('Ctrl Pts',(16.7183066078877,45.3497676617681,68.968852588235));
#4655=CARTESIAN_POINT('Ctrl Pts',(17.0162935958868,45.3361708868589,68.4072782821788));
#4656=CARTESIAN_POINT('Ctrl Pts',(17.5543402724758,45.3417098545051,67.3117320273238));
#4657=CARTESIAN_POINT('Ctrl Pts',(17.9916598658515,45.4984960053419,65.4933252606564));
#4658=CARTESIAN_POINT('Ctrl Pts',(17.7552831562982,45.8193672584342,63.4006959411322));
#4659=CARTESIAN_POINT('Ctrl Pts',(17.1456179901476,46.1808094508751,61.7374694207217));
#4660=CARTESIAN_POINT('Ctrl Pts',(16.8077732571904,46.3945760291889,60.8617438052268));
#4661=CARTESIAN_POINT('Ctrl Pts',(17.1364097693868,45.0841527935376,68.9066252155918));
#4662=CARTESIAN_POINT('Ctrl Pts',(17.4130811711729,45.1052962528016,68.3614506305445));
#4663=CARTESIAN_POINT('Ctrl Pts',(17.9139573262159,45.1624922263557,67.2842690915793));
#4664=CARTESIAN_POINT('Ctrl Pts',(18.3583086282339,45.3370187860156,65.4721327099155));
#4665=CARTESIAN_POINT('Ctrl Pts',(18.2416140602974,45.5954712216741,63.3715154007385));
#4666=CARTESIAN_POINT('Ctrl Pts',(17.7728053776489,45.827831750031,61.7012475477951));
#4667=CARTESIAN_POINT('Ctrl Pts',(17.5009454743523,45.9559809037099,60.8249367455193));
#4668=CARTESIAN_POINT('Ctrl Pts',(17.5800298665695,44.855760838708,68.857042541472));
#4669=CARTESIAN_POINT('Ctrl Pts',(17.8298955620647,44.9072556210808,68.3254468003798));
#4670=CARTESIAN_POINT('Ctrl Pts',(18.2871131767111,45.0097554606934,67.2629717679469));
#4671=CARTESIAN_POINT('Ctrl Pts',(18.7373842908194,45.2029011071283,65.4550796114931));
#4672=CARTESIAN_POINT('Ctrl Pts',(18.7490253090633,45.418072618582,63.3461372990474));
#4673=CARTESIAN_POINT('Ctrl Pts',(18.4462696781748,45.5586616621968,61.6668504438885));
#4674=CARTESIAN_POINT('Ctrl Pts',(18.2621358552456,45.6251130406918,60.7881351752977));
#4675=CARTESIAN_POINT('Ctrl Pts',(18.0414334463264,44.6685732635934,68.8209689209573));
#4676=CARTESIAN_POINT('Ctrl Pts',(18.2606542752896,44.7448918751638,68.2997620812964));
#4677=CARTESIAN_POINT('Ctrl Pts',(18.6696139629573,44.8851844843666,67.2480750791796));
#4678=CARTESIAN_POINT('Ctrl Pts',(19.1245277155363,45.09769976605,65.4423680779984));
#4679=CARTESIAN_POINT('Ctrl Pts',(19.2688272351714,45.2901186553398,63.3249831026704));
#4680=CARTESIAN_POINT('Ctrl Pts',(19.1432187721884,45.3821039274948,61.6354659724221));
#4681=CARTESIAN_POINT('Ctrl Pts',(19.055765914767,45.4174373982198,60.753059221551));
#4682=CARTESIAN_POINT('',(19.055765914767,45.4174373982199,60.753059221551));
#4683=CARTESIAN_POINT('',(16.8077732571904,46.3945760291889,60.8617438052264));
#4684=CARTESIAN_POINT('Origin',(21.0853081396878,53.1549528921321,60.8617438052392));
#4685=CARTESIAN_POINT('Ctrl Pts',(16.8077732571904,46.3945760291889,60.8617438052268));
#4686=CARTESIAN_POINT('Ctrl Pts',(17.1456179901476,46.1808094508751,61.7374694207217));
#4687=CARTESIAN_POINT('Ctrl Pts',(17.7552831562982,45.8193672584342,63.4006959411322));
#4688=CARTESIAN_POINT('Ctrl Pts',(17.9916598658515,45.4984960053419,65.4933252606564));
#4689=CARTESIAN_POINT('Ctrl Pts',(17.5543402724758,45.3417098545051,67.3117320273238));
#4690=CARTESIAN_POINT('Ctrl Pts',(17.0162935958868,45.3361708868589,68.4072782821788));
#4691=CARTESIAN_POINT('Ctrl Pts',(16.7183066078877,45.3497676617681,68.968852588235));
#4692=CARTESIAN_POINT('Ctrl Pts',(18.0414334463264,44.6685732635934,68.8209689209573));
#4693=CARTESIAN_POINT('Ctrl Pts',(18.2606542752896,44.7448918751638,68.2997620812964));
#4694=CARTESIAN_POINT('Ctrl Pts',(18.6696139629573,44.8851844843666,67.2480750791796));
#4695=CARTESIAN_POINT('Ctrl Pts',(19.1245277155363,45.09769976605,65.4423680779984));
#4696=CARTESIAN_POINT('Ctrl Pts',(19.2688272351714,45.2901186553398,63.3249831026704));
#4697=CARTESIAN_POINT('Ctrl Pts',(19.1432187721884,45.3821039274948,61.6354659724221));
#4698=CARTESIAN_POINT('Ctrl Pts',(19.055765914767,45.4174373982198,60.753059221551));
#4699=CARTESIAN_POINT('Ctrl Pts',(16.8077732571894,46.3945760291895,60.8617438052327));
#4700=CARTESIAN_POINT('Ctrl Pts',(16.7789245248819,46.4128296652312,60.7772096130735));
#4701=CARTESIAN_POINT('Ctrl Pts',(16.7298226091451,46.444342117858,60.6088614197416));
#4702=CARTESIAN_POINT('Ctrl Pts',(16.6776503670739,46.478430080454,60.3568051352577));
#4703=CARTESIAN_POINT('Ctrl Pts',(16.6442533140669,46.5005194865105,60.1042563361898));
#4704=CARTESIAN_POINT('Ctrl Pts',(16.6278001881582,46.5114791226972,59.8507561699921));
#4705=CARTESIAN_POINT('Ctrl Pts',(16.6269941632839,46.5120175648779,59.5962328154291));
#4706=CARTESIAN_POINT('Ctrl Pts',(16.6408438469307,46.5027892322266,59.3409078662337));
#4707=CARTESIAN_POINT('Ctrl Pts',(16.6685289151626,46.4844523373141,59.085202535417));
#4708=CARTESIAN_POINT('Ctrl Pts',(16.7093382738471,46.4576927731989,58.829624455946));
#4709=CARTESIAN_POINT('Ctrl Pts',(16.7626397401599,46.4232175727718,58.5746467870432));
#4710=CARTESIAN_POINT('Ctrl Pts',(16.8279103253497,46.3817237191073,58.320590379174));
#4711=CARTESIAN_POINT('Ctrl Pts',(16.9047920452612,46.3338529812378,58.0675297847076));
#4712=CARTESIAN_POINT('Ctrl Pts',(16.9931535197189,46.2801485244065,57.8152250068989));
#4713=CARTESIAN_POINT('Ctrl Pts',(17.0931929613045,46.2210039768035,57.5630614505652));
#4714=CARTESIAN_POINT('Ctrl Pts',(17.2055641761939,46.156622629403,57.3099996327876));
#4715=CARTESIAN_POINT('Ctrl Pts',(17.3315856619544,46.0869258821743,57.0543711943693));
#4716=CARTESIAN_POINT('Ctrl Pts',(17.4486592727025,46.024741017314,56.8395865463109));
#4717=CARTESIAN_POINT('Ctrl Pts',(17.5494168892726,45.9730335093859,56.6678636482679));
#4718=CARTESIAN_POINT('Ctrl Pts',(17.6548378213192,45.9202083918001,56.4966465919913));
#4719=CARTESIAN_POINT('Ctrl Pts',(17.7671782883002,45.865984319527,56.3268319327838));
#4720=CARTESIAN_POINT('Ctrl Pts',(17.8866319047397,45.810721421082,56.1590806632337));
#4721=CARTESIAN_POINT('Ctrl Pts',(18.0112846586569,45.7547353526461,55.9925729128875));
#4722=CARTESIAN_POINT('Ctrl Pts',(18.1780446865479,45.6832433334908,55.786374234895));
#4723=CARTESIAN_POINT('Ctrl Pts',(18.3648949113721,45.6086186427418,55.5804366364248));
#4724=CARTESIAN_POINT('Ctrl Pts',(18.5339866609296,45.5453512270861,55.4133151294982));
#4725=CARTESIAN_POINT('Ctrl Pts',(18.6517576899986,45.5034005831821,55.3066065918368));
#4726=CARTESIAN_POINT('Ctrl Pts',(18.7537936812112,45.4685832878835,55.2213298238662));
#4727=CARTESIAN_POINT('Ctrl Pts',(18.8208386820549,45.4463947403682,55.1686063155398));
#4728=CARTESIAN_POINT('Ctrl Pts',(18.876675088198,45.4283646415692,55.1268983659779));
#4729=CARTESIAN_POINT('Ctrl Pts',(18.9341761668817,45.4101102329461,55.0855045297132));
#4730=CARTESIAN_POINT('Ctrl Pts',(18.9804930107747,45.3957938146384,55.0541188261609));
#4731=CARTESIAN_POINT('Ctrl Pts',(19.0141134496739,45.3856122995267,55.032425796703));
#4732=CARTESIAN_POINT('Ctrl Pts',(19.0180794761263,45.3844126873737,55.0298742802488));
#4733=CARTESIAN_POINT('Ctrl Pts',(19.0250507403132,45.3823080725975,55.0254102153341));
#4734=CARTESIAN_POINT('Ctrl Pts',(19.0391169427185,45.3780775149764,55.0164864249854));
#4735=CARTESIAN_POINT('Ctrl Pts',(19.0595864222138,45.3719682406514,55.0037473939956));
#4736=CARTESIAN_POINT('Ctrl Pts',(19.0848068205735,45.3645199377195,54.9884682434865));
#4737=CARTESIAN_POINT('Ctrl Pts',(19.1107633343247,45.3569377190583,54.9731876669878));
#4738=CARTESIAN_POINT('Ctrl Pts',(19.1375472752779,45.3492022774023,54.9578951915522));
#4739=CARTESIAN_POINT('Ctrl Pts',(19.1652612927571,45.3412924639185,54.9425823520818));
#4740=CARTESIAN_POINT('Ctrl Pts',(19.1940489376138,45.3331776227651,54.92723084844));
#4741=CARTESIAN_POINT('Ctrl Pts',(19.234045501432,45.3220486703739,54.9067051946651));
#4742=CARTESIAN_POINT('Ctrl Pts',(19.2689669598909,45.3125275020187,54.8898751130353));
#4743=CARTESIAN_POINT('Ctrl Pts',(19.2975295933397,45.3048784635755,54.8768954250977));
#4744=CARTESIAN_POINT('Ctrl Pts',(19.3091053490001,45.3017908407515,54.8717055242253));
#4745=CARTESIAN_POINT('Ctrl Pts',(19.3297685006995,45.2963124393653,54.8626307349791));
#4746=CARTESIAN_POINT('Ctrl Pts',(19.3512587309882,45.2906853630531,54.8535987566092));
#4747=CARTESIAN_POINT('Ctrl Pts',(19.3702830346048,45.2857595864369,54.8459259177952));
#4748=CARTESIAN_POINT('Ctrl Pts',(19.378317081148,45.2836888517643,54.8427406565263));
#4749=CARTESIAN_POINT('Ctrl Pts',(19.3848098018561,45.2820211608587,54.8402001957239));
#4750=CARTESIAN_POINT('Ctrl Pts',(19.3913479508955,45.2803457147245,54.8376648479976));
#4751=CARTESIAN_POINT('Ctrl Pts',(19.4029110571543,45.2773929783594,54.8332417693807));
#4752=CARTESIAN_POINT('Ctrl Pts',(19.4138898213237,45.2746094838585,54.8291598410011));
#4753=CARTESIAN_POINT('Ctrl Pts',(19.4224879676489,45.2724417523369,54.8260349452416));
#4754=CARTESIAN_POINT('Ctrl Pts',(19.4250780593766,45.271789563951,54.8250984231059));
#4755=CARTESIAN_POINT('Ctrl Pts',(19.4276790012713,45.2711354657292,54.8241628371389));
#4756=CARTESIAN_POINT('Ctrl Pts',(19.432903117326,45.2698233385142,54.8222934882394));
#4757=CARTESIAN_POINT('Ctrl Pts',(19.4443451199586,45.2669585659925,54.8182529613234));
#4758=CARTESIAN_POINT('Ctrl Pts',(19.4588223271375,45.2633617998454,54.8133064425936));
#4759=CARTESIAN_POINT('Ctrl Pts',(19.4737587435234,45.2596812519188,54.8083837104508));
#4760=CARTESIAN_POINT('Ctrl Pts',(19.4852155370648,45.2568738901763,54.804702032701));
#4761=CARTESIAN_POINT('Ctrl Pts',(19.4969492519541,45.2540151397793,54.8010301062012));
#4762=CARTESIAN_POINT('Ctrl Pts',(19.5089857201336,45.2510999311399,54.7973674581618));
#4763=CARTESIAN_POINT('Ctrl Pts',(19.5177464879955,45.2489910165156,54.7947795135585));
#4764=CARTESIAN_POINT('Ctrl Pts',(19.5229841856389,45.2477346925359,54.7932595232343));
#4765=CARTESIAN_POINT('Ctrl Pts',(19.5250865699065,45.2472308084293,54.7926518116215));
#4766=CARTESIAN_POINT('Ctrl Pts',(19.5272016778061,45.2467244859329,54.7920441170077));
#4767=CARTESIAN_POINT('Ctrl Pts',(19.5293265241128,45.2462164349386,54.7914372751561));
#4768=CARTESIAN_POINT('Ctrl Pts',(19.530929585227,45.2458334677096,54.7909814106168));
#4769=CARTESIAN_POINT('Ctrl Pts',(19.5325304677985,45.2454512952997,54.7905278459469));
#4770=CARTESIAN_POINT('Ctrl Pts',(19.5682685427508,45.2369282394768,54.7804534056323));
#4771=CARTESIAN_POINT('Ctrl Pts',(19.6386826432929,45.2205097207277,54.7628884229068));
#4772=CARTESIAN_POINT('Ctrl Pts',(19.8266352031142,45.1792241842186,54.7315650307971));
#4773=CARTESIAN_POINT('Ctrl Pts',(20.105800939721,45.1270240187727,54.7422416908186));
#4774=CARTESIAN_POINT('Ctrl Pts',(20.1959427263333,45.1133958178072,54.7656302668443));
#4775=CARTESIAN_POINT('Ctrl Pts',(20.242116087546,45.1061802838679,54.776069759612));
#4776=CARTESIAN_POINT('Ctrl Pts',(20.2518643314914,45.1046803363919,54.7784168648061));
#4777=CARTESIAN_POINT('Ctrl Pts',(20.2637793303049,45.1028535034449,54.7813222516908));
#4778=CARTESIAN_POINT('Ctrl Pts',(20.275164868158,45.10113083317,54.7842359162162));
#4779=CARTESIAN_POINT('Ctrl Pts',(20.282968494811,45.0999575161617,54.7862761415105));
#4780=CARTESIAN_POINT('Ctrl Pts',(20.2868218891518,45.0993806398354,54.7872984197301));
#4781=CARTESIAN_POINT('Ctrl Pts',(20.2890128970896,45.0990531984897,54.7878829909597));
#4782=CARTESIAN_POINT('Ctrl Pts',(20.2988367426672,45.0975869537169,54.7905152809229));
#4783=CARTESIAN_POINT('Ctrl Pts',(20.309974296626,45.0959422411878,54.793603059893));
#4784=CARTESIAN_POINT('Ctrl Pts',(20.3223930231614,45.0941306682166,54.7971764209191));
#4785=CARTESIAN_POINT('Ctrl Pts',(20.3305966482561,45.0929397770619,54.799570759998));
#4786=CARTESIAN_POINT('Ctrl Pts',(20.3386977016677,45.0917722416604,54.8019843859742));
#4787=CARTESIAN_POINT('Ctrl Pts',(20.3467073447282,45.0906262487032,54.8044192718544));
#4788=CARTESIAN_POINT('Ctrl Pts',(20.3516780543546,45.0899184431378,54.8059499256623));
#4789=CARTESIAN_POINT('Ctrl Pts',(20.3556341063516,45.0893571569961,54.8071798919306));
#4790=CARTESIAN_POINT('Ctrl Pts',(20.3595769569734,45.0887990761717,54.8084134374019));
#4791=CARTESIAN_POINT('Ctrl Pts',(20.3664428440931,45.0878307423825,54.8105815295185));
#4792=CARTESIAN_POINT('Ctrl Pts',(20.3742149792247,45.0867423544147,54.813080413401));
#4793=CARTESIAN_POINT('Ctrl Pts',(20.3819130121244,45.085672060593,54.8155996973934));
#4794=CARTESIAN_POINT('Ctrl Pts',(20.3876501306191,45.0848781621401,54.8174987508415));
#4795=CARTESIAN_POINT('Ctrl Pts',(20.3933504901727,45.0840930860947,54.819406963406));
#4796=CARTESIAN_POINT('Ctrl Pts',(20.3980699832181,45.083446154698,54.8210042397416));
#4797=CARTESIAN_POINT('Ctrl Pts',(20.4018266299685,45.0829330349947,54.8222860460611));
#4798=CARTESIAN_POINT('Ctrl Pts',(20.4055706111676,45.0824228482298,54.8235703659794));
#4799=CARTESIAN_POINT('Ctrl Pts',(20.4102267473561,45.0817905875641,54.8251802132337));
#4800=CARTESIAN_POINT('Ctrl Pts',(20.4157747939742,45.0810407505314,54.8271184769941));
#4801=CARTESIAN_POINT('Ctrl Pts',(20.4203647335508,45.0804232955581,54.8287383646997));
#4802=CARTESIAN_POINT('Ctrl Pts',(20.4240159917743,45.0799338365286,54.830036688183));
#4803=CARTESIAN_POINT('Ctrl Pts',(20.4276533034456,45.079447389362,54.8313364929627));
#4804=CARTESIAN_POINT('Ctrl Pts',(20.4448309397513,45.0771579551789,54.8375193457181));
#4805=CARTESIAN_POINT('Ctrl Pts',(20.474468094722,45.0732919166347,54.848659089687));
#4806=CARTESIAN_POINT('Ctrl Pts',(20.5066339781409,45.0692435091569,54.8615661950008));
#4807=CARTESIAN_POINT('Ctrl Pts',(20.5308806237799,45.0662671301758,54.8717068141774));
#4808=CARTESIAN_POINT('Ctrl Pts',(20.554279123348,45.0634422584072,54.8817498603069));
#4809=CARTESIAN_POINT('Ctrl Pts',(20.5932195477237,45.05885696116,54.8990886062907));
#4810=CARTESIAN_POINT('Ctrl Pts',(20.6341372817846,45.0542652469932,54.9185106713585));
#4811=CARTESIAN_POINT('Ctrl Pts',(20.6727201605867,45.0501249088703,54.9378071353711));
#4812=CARTESIAN_POINT('Ctrl Pts',(20.7286660536567,45.0443038775999,54.9667216780383));
#4813=CARTESIAN_POINT('Ctrl Pts',(20.8070765484614,45.0367436799554,55.0102880382935));
#4814=CARTESIAN_POINT('Ctrl Pts',(20.9067882612907,45.0282949928824,55.071298422128));
#4815=CARTESIAN_POINT('Ctrl Pts',(21.100406346768,45.0138967820876,55.1992245314667));
#4816=CARTESIAN_POINT('Ctrl Pts',(21.3727556702084,45.0018400940003,55.4150039807252));
#4817=CARTESIAN_POINT('Ctrl Pts',(21.5329726558003,45.,55.562567438249));
#4818=CARTESIAN_POINT('Ctrl Pts',(21.6199999999996,45.,55.6466323813329));
#4819=CARTESIAN_POINT('Ctrl Pts',(17.5009454743514,45.9559809037103,60.8249367455214));
#4820=CARTESIAN_POINT('Ctrl Pts',(17.4777513695708,45.9669641688108,60.7435010613109));
#4821=CARTESIAN_POINT('Ctrl Pts',(17.4382044006952,45.9859078818873,60.5811442486949));
#4822=CARTESIAN_POINT('Ctrl Pts',(17.3960762380169,46.0063592993784,60.3375339770131));
#4823=CARTESIAN_POINT('Ctrl Pts',(17.3690618437033,46.0196000428887,60.0929257733168));
#4824=CARTESIAN_POINT('Ctrl Pts',(17.3557378736971,46.0261644287465,59.8468735121832));
#4825=CARTESIAN_POINT('Ctrl Pts',(17.3550850489052,46.0264877797169,59.5993030989978));
#4826=CARTESIAN_POINT('Ctrl Pts',(17.366301119801,46.020956366416,59.3504255773037));
#4827=CARTESIAN_POINT('Ctrl Pts',(17.3887086733967,46.0099652660208,59.1006488851893));
#4828=CARTESIAN_POINT('Ctrl Pts',(17.4216906937463,45.9938997306762,58.8504686096639));
#4829=CARTESIAN_POINT('Ctrl Pts',(17.464691948257,45.9731725213193,58.600350840808));
#4830=CARTESIAN_POINT('Ctrl Pts',(17.5172358305121,45.9481855767502,58.3506157626167));
#4831=CARTESIAN_POINT('Ctrl Pts',(17.578960219298,45.9192811712651,58.1013430597016));
#4832=CARTESIAN_POINT('Ctrl Pts',(17.649697271609,45.8867703960635,57.852302754826));
#4833=CARTESIAN_POINT('Ctrl Pts',(17.7295296894593,45.8508534731435,57.6028917863772));
#4834=CARTESIAN_POINT('Ctrl Pts',(17.8188948217821,45.8116032821498,57.3520816708718));
#4835=CARTESIAN_POINT('Ctrl Pts',(17.9187639682133,45.7689448764428,57.0982095048701));
#4836=CARTESIAN_POINT('Ctrl Pts',(18.0111829858986,45.7306719223242,56.8844615801837));
#4837=CARTESIAN_POINT('Ctrl Pts',(18.090489348906,45.698711237315,56.7133051330946));
#4838=CARTESIAN_POINT('Ctrl Pts',(18.1733042720722,45.6659533292843,56.5424800759125));
#4839=CARTESIAN_POINT('Ctrl Pts',(18.2612971051055,45.6321434460515,56.3727983001486));
#4840=CARTESIAN_POINT('Ctrl Pts',(18.3545853935068,45.5974724861054,56.2049342654782));
#4841=CARTESIAN_POINT('Ctrl Pts',(18.4517474707869,45.5621898667193,56.0381554450022));
#4842=CARTESIAN_POINT('Ctrl Pts',(18.5813630716507,45.5167931422412,55.8313300166292));
#4843=CARTESIAN_POINT('Ctrl Pts',(18.7260574684188,45.4688418035588,55.6243942450057));
#4844=CARTESIAN_POINT('Ctrl Pts',(18.8566294950093,45.4277182853068,55.4562425581883));
#4845=CARTESIAN_POINT('Ctrl Pts',(18.9474002741005,45.4001967154548,55.348783259046));
#4846=CARTESIAN_POINT('Ctrl Pts',(19.0259301752959,45.3771643302266,55.2628519789012));
#4847=CARTESIAN_POINT('Ctrl Pts',(19.0774812664954,45.3623951370017,55.2097022632995));
#4848=CARTESIAN_POINT('Ctrl Pts',(19.1203841066762,45.3503332870231,55.1676449437276));
#4849=CARTESIAN_POINT('Ctrl Pts',(19.1645457830696,45.3380779289946,55.1258965066051));
#4850=CARTESIAN_POINT('Ctrl Pts',(19.200093184215,45.3284107341787,55.0942332576808));
#4851=CARTESIAN_POINT('Ctrl Pts',(19.2258841142742,45.3215054533653,55.072344569526));
#4852=CARTESIAN_POINT('Ctrl Pts',(19.2289264523891,45.3206916464454,55.0697700123918));
#4853=CARTESIAN_POINT('Ctrl Pts',(19.2342738724271,45.3192632912186,55.065265565201));
#4854=CARTESIAN_POINT('Ctrl Pts',(19.2450626492591,45.3163897143968,55.056260766588));
#4855=CARTESIAN_POINT('Ctrl Pts',(19.2607600212558,45.3122329411305,55.0434052960907));
#4856=CARTESIAN_POINT('Ctrl Pts',(19.2800962760997,45.3071531812305,55.0279852421666));
#4857=CARTESIAN_POINT('Ctrl Pts',(19.299992298963,45.3019693417764,55.0125625392035));
#4858=CARTESIAN_POINT('Ctrl Pts',(19.3205177834611,45.2966670875734,54.9971266546792));
#4859=CARTESIAN_POINT('Ctrl Pts',(19.3417510563005,45.2912305972779,54.9816690874409));
#4860=CARTESIAN_POINT('Ctrl Pts',(19.3638016772416,45.2856371510465,54.9661714126004));
#4861=CARTESIAN_POINT('Ctrl Pts',(19.3944307918779,45.2779428659012,54.9454489631907));
#4862=CARTESIAN_POINT('Ctrl Pts',(19.4211638227781,45.2713282959664,54.9284559857066));
#4863=CARTESIAN_POINT('Ctrl Pts',(19.4430227793927,45.2659915307628,54.9153499575406));
#4864=CARTESIAN_POINT('Ctrl Pts',(19.4518811369638,45.2638352023893,54.9101094827468));
#4865=CARTESIAN_POINT('Ctrl Pts',(19.4676921480019,45.2600035992426,54.9009461208934));
#4866=CARTESIAN_POINT('Ctrl Pts',(19.4841328979038,45.2560559594562,54.8918257491038));
#4867=CARTESIAN_POINT('Ctrl Pts',(19.498684795794,45.2525907494066,54.8840777116316));
#4868=CARTESIAN_POINT('Ctrl Pts',(19.5048297304162,45.2511323705855,54.8808612200683));
#4869=CARTESIAN_POINT('Ctrl Pts',(19.5097955258718,45.2499568373414,54.8782958450869));
#4870=CARTESIAN_POINT('Ctrl Pts',(19.5147959048043,45.2487751491296,54.8757356305434));
#4871=CARTESIAN_POINT('Ctrl Pts',(19.5236389481404,45.2466907602968,54.871269164683));
#4872=CARTESIAN_POINT('Ctrl Pts',(19.5320342928677,45.244722294341,54.8671471957468));
#4873=CARTESIAN_POINT('Ctrl Pts',(19.5386087266015,45.2431871242369,54.8639916559533));
#4874=CARTESIAN_POINT('Ctrl Pts',(19.5405891663371,45.2427251035957,54.86304595068));
#4875=CARTESIAN_POINT('Ctrl Pts',(19.5425778700625,45.2422615825096,54.8621011916548));
#4876=CARTESIAN_POINT('Ctrl Pts',(19.5465722114135,45.2413314565526,54.8602135165688));
#4877=CARTESIAN_POINT('Ctrl Pts',(19.5553203725329,45.2392990744299,54.8561333907666));
#4878=CARTESIAN_POINT('Ctrl Pts',(19.5663880650931,45.2367423424042,54.8511384459451));
#4879=CARTESIAN_POINT('Ctrl Pts',(19.5778056866398,45.2341205500305,54.8461676031144));
#4880=CARTESIAN_POINT('Ctrl Pts',(19.5865628485565,45.2321178719601,54.8424499966916));
#4881=CARTESIAN_POINT('Ctrl Pts',(19.5955310789336,45.2300754995217,54.8387423006933));
#4882=CARTESIAN_POINT('Ctrl Pts',(19.6047300863493,45.2279895838503,54.8350440505489));
#4883=CARTESIAN_POINT('Ctrl Pts',(19.6114251450928,45.2264781835861,54.8324310157064));
#4884=CARTESIAN_POINT('Ctrl Pts',(19.6154276853638,45.2255769659035,54.8308963142375));
#4885=CARTESIAN_POINT('Ctrl Pts',(19.6170342703533,45.2252154323199,54.8302827232558));
#4886=CARTESIAN_POINT('Ctrl Pts',(19.6186505566334,45.2248520339346,54.8296691529519));
#4887=CARTESIAN_POINT('Ctrl Pts',(19.620274264934,45.2244872813426,54.8290564475273));
#4888=CARTESIAN_POINT('Ctrl Pts',(19.6214992365212,45.2242122705397,54.8285961797973));
#4889=CARTESIAN_POINT('Ctrl Pts',(19.6227225379474,45.2239377787924,54.8281382368992));
#4890=CARTESIAN_POINT('Ctrl Pts',(19.6500310191428,45.2178145474961,54.8179665541202));
#4891=CARTESIAN_POINT('Ctrl Pts',(19.7038269002898,45.2059480623531,54.8002353527883));
#4892=CARTESIAN_POINT('Ctrl Pts',(19.8473285404632,45.1756168394953,54.7686376427771));
#4893=CARTESIAN_POINT('Ctrl Pts',(20.0602929278015,45.1353918410656,54.7795830487491));
#4894=CARTESIAN_POINT('Ctrl Pts',(20.129029025118,45.1241113249849,54.8032942722983));
#4895=CARTESIAN_POINT('Ctrl Pts',(20.1642432350046,45.1182089665131,54.813879602166));
#4896=CARTESIAN_POINT('Ctrl Pts',(20.1716775945248,45.1169752406682,54.8162591661693));
#4897=CARTESIAN_POINT('Ctrl Pts',(20.1807644690187,45.1154707418258,54.8192046099039));
#4898=CARTESIAN_POINT('Ctrl Pts',(20.1894475059298,45.1140452684391,54.8221581110452));
#4899=CARTESIAN_POINT('Ctrl Pts',(20.1953988624695,45.1130721700889,54.8242261159484));
#4900=CARTESIAN_POINT('Ctrl Pts',(20.1983376133841,45.1125929837516,54.8252622778922));
#4901=CARTESIAN_POINT('Ctrl Pts',(20.2000085637836,45.1123208220328,54.8258547798546));
#4902=CARTESIAN_POINT('Ctrl Pts',(20.2075006229495,45.1111015377973,54.8285227542273));
#4903=CARTESIAN_POINT('Ctrl Pts',(20.2159945885631,45.1097285277061,54.8316521393737));
#4904=CARTESIAN_POINT('Ctrl Pts',(20.2254656792048,45.1082094078626,54.8352733229187));
#4905=CARTESIAN_POINT('Ctrl Pts',(20.231722154714,45.1072089756862,54.837699623208));
#4906=CARTESIAN_POINT('Ctrl Pts',(20.2379004280774,45.1062255362874,54.8401453482421));
#4907=CARTESIAN_POINT('Ctrl Pts',(20.2440090151979,45.105257626491,54.8426124969227));
#4908=CARTESIAN_POINT('Ctrl Pts',(20.2477999596409,45.1046587448458,54.8441633846303));
#4909=CARTESIAN_POINT('Ctrl Pts',(20.2508170766833,45.1041831903309,54.8454095812819));
#4910=CARTESIAN_POINT('Ctrl Pts',(20.2538241309881,45.1037099285146,54.846659385717));
#4911=CARTESIAN_POINT('Ctrl Pts',(20.2590604827817,45.1028876574851,54.848856006012));
#4912=CARTESIAN_POINT('Ctrl Pts',(20.264988030329,45.1019609630598,54.8513876620071));
#4913=CARTESIAN_POINT('Ctrl Pts',(20.2708591009691,45.1010471921371,54.8539398762515));
#4914=CARTESIAN_POINT('Ctrl Pts',(20.2752346578078,45.1003681775528,54.8558636999165));
#4915=CARTESIAN_POINT('Ctrl Pts',(20.2795822001511,45.0996954927036,54.8577967495392));
#4916=CARTESIAN_POINT('Ctrl Pts',(20.2831816742885,45.0991401764375,54.8594147727801));
#4917=CARTESIAN_POINT('Ctrl Pts',(20.2860468135729,45.0986991214093,54.8607132025176));
#4918=CARTESIAN_POINT('Ctrl Pts',(20.2889023004629,45.098260190751,54.862014161496));
#4919=CARTESIAN_POINT('Ctrl Pts',(20.29245349042,45.0977155008698,54.8636448338944));
#4920=CARTESIAN_POINT('Ctrl Pts',(20.2966849550387,45.0970683463596,54.8656081210371));
#4921=CARTESIAN_POINT('Ctrl Pts',(20.3001856964276,45.0965344823773,54.8672488807742));
#4922=CARTESIAN_POINT('Ctrl Pts',(20.3029705188438,45.0961107100139,54.8685639084068));
#4923=CARTESIAN_POINT('Ctrl Pts',(20.3057447124621,45.0956891615159,54.8698804200683));
#4924=CARTESIAN_POINT('Ctrl Pts',(20.318846228374,45.0937025202761,54.8761426324361));
#4925=CARTESIAN_POINT('Ctrl Pts',(20.3414513562843,45.0903194209456,54.8874241597852));
#4926=CARTESIAN_POINT('Ctrl Pts',(20.3659866317323,45.0867258331331,54.9004932929976));
#4927=CARTESIAN_POINT('Ctrl Pts',(20.3844821784362,45.0840569003202,54.9107600224614));
#4928=CARTESIAN_POINT('Ctrl Pts',(20.402331326662,45.0815064518317,54.9209272175729));
#4929=CARTESIAN_POINT('Ctrl Pts',(20.4320378666357,45.0773233899961,54.9384784371545));
#4930=CARTESIAN_POINT('Ctrl Pts',(20.4632561520152,45.0730480301025,54.9581346580277));
#4931=CARTESIAN_POINT('Ctrl Pts',(20.4926963295411,45.0691170148517,54.9776602052986));
#4932=CARTESIAN_POINT('Ctrl Pts',(20.5353885849018,45.0635138161951,55.0069144550705));
#4933=CARTESIAN_POINT('Ctrl Pts',(20.5952352337797,45.0559783310161,55.0509812232669));
#4934=CARTESIAN_POINT('Ctrl Pts',(20.6713699371037,45.0470142406246,55.1126625724941));
#4935=CARTESIAN_POINT('Ctrl Pts',(20.81926247767,45.0306742714993,55.2419443021674));
#4936=CARTESIAN_POINT('Ctrl Pts',(21.0275907523436,45.0120510675443,55.4597173673867));
#4937=CARTESIAN_POINT('Ctrl Pts',(21.1504151939688,45.0038975604969,55.6083572646898));
#4938=CARTESIAN_POINT('Ctrl Pts',(21.2171929844081,45.,55.6929659043685));
#4939=CARTESIAN_POINT('Ctrl Pts',(18.2621358552449,45.625113040692,60.7881351752959));
#4940=CARTESIAN_POINT('Ctrl Pts',(18.2464285005182,45.6308297377775,60.7097977309216));
#4941=CARTESIAN_POINT('Ctrl Pts',(18.2196576678529,45.6406627976548,60.5534317733627));
#4942=CARTESIAN_POINT('Ctrl Pts',(18.1911515447577,45.6512337178676,60.318266305147));
#4943=CARTESIAN_POINT('Ctrl Pts',(18.172877456147,45.658061782681,60.0815973419977));
#4944=CARTESIAN_POINT('Ctrl Pts',(18.1638651765974,45.6614424136797,59.8429915552551));
#4945=CARTESIAN_POINT('Ctrl Pts',(18.1634234939387,45.6616097468766,59.6023726910557));
#4946=CARTESIAN_POINT('Ctrl Pts',(18.1710107292842,45.6587571771616,59.3599413812756));
#4947=CARTESIAN_POINT('Ctrl Pts',(18.1861739292169,45.6530805624703,59.1160922387611));
#4948=CARTESIAN_POINT('Ctrl Pts',(18.208501012958,45.6447528932328,58.8713089847469));
#4949=CARTESIAN_POINT('Ctrl Pts',(18.2376253896379,45.6339662422011,58.6260506141203));
#4950=CARTESIAN_POINT('Ctrl Pts',(18.273234785383,45.6209029576918,58.3806365885203));
#4951=CARTESIAN_POINT('Ctrl Pts',(18.3150928305064,45.6057000663304,58.1351517832033));
#4952=CARTESIAN_POINT('Ctrl Pts',(18.3630989638981,45.5884923501864,57.8893761435218));
#4953=CARTESIAN_POINT('Ctrl Pts',(18.4173216294188,45.5693455731288,57.6427181354369));
#4954=CARTESIAN_POINT('Ctrl Pts',(18.4780710133311,45.548251190947,57.3941601880315));
#4955=CARTESIAN_POINT('Ctrl Pts',(18.5460253568382,45.5251310836738,57.1420448836708));
#4956=CARTESIAN_POINT('Ctrl Pts',(18.6089710961568,45.5041756576642,56.9293341502204));
#4957=CARTESIAN_POINT('Ctrl Pts',(18.663029644101,45.4865367881451,56.7587445517014));
#4958=CARTESIAN_POINT('Ctrl Pts',(18.7195094086111,45.468355815518,56.5883118814813));
#4959=CARTESIAN_POINT('Ctrl Pts',(18.7795671129007,45.4494221653056,56.4187633245677));
#4960=CARTESIAN_POINT('Ctrl Pts',(18.8432921630554,45.4298168315956,56.2507868306323));
#4961=CARTESIAN_POINT('Ctrl Pts',(18.9096998579112,45.4097302589965,56.083737221438));
#4962=CARTESIAN_POINT('Ctrl Pts',(18.998360007707,45.3836052471944,55.8762853000922));
#4963=CARTESIAN_POINT('Ctrl Pts',(19.0974459942653,45.3555653827924,55.6683515366994));
#4964=CARTESIAN_POINT('Ctrl Pts',(19.1869442959788,45.3311682214221,55.4991697966082));
#4965=CARTESIAN_POINT('Ctrl Pts',(19.2492012490497,45.3146599480571,55.3909597929944));
#4966=CARTESIAN_POINT('Ctrl Pts',(19.3030906519276,45.3007123977821,55.3043740429958));
#4967=CARTESIAN_POINT('Ctrl Pts',(19.3384787765777,45.2917074046106,55.2507981406773));
#4968=CARTESIAN_POINT('Ctrl Pts',(19.3679381187671,45.2843128229988,55.2083914666219));
#4969=CARTESIAN_POINT('Ctrl Pts',(19.3982673339216,45.2767710791443,55.1662884433718));
#4970=CARTESIAN_POINT('Ctrl Pts',(19.4226871039387,45.2707861023206,55.1343476554505));
#4971=CARTESIAN_POINT('Ctrl Pts',(19.4404081514315,45.2664916360554,55.1122633143352));
#4972=CARTESIAN_POINT('Ctrl Pts',(19.4424985787958,45.2659853866503,55.1096657172177));
#4973=CARTESIAN_POINT('Ctrl Pts',(19.4461729230044,45.2650964615043,55.1051208889285));
#4974=CARTESIAN_POINT('Ctrl Pts',(19.4535864283529,45.263306599639,55.0960350843428));
#4975=CARTESIAN_POINT('Ctrl Pts',(19.4643736664382,45.2607129987417,55.0830631773356));
#4976=CARTESIAN_POINT('Ctrl Pts',(19.4776628714959,45.2575360080854,55.0675022234042));
#4977=CARTESIAN_POINT('Ctrl Pts',(19.4913381805261,45.2542859450683,55.0519373971283));
#4978=CARTESIAN_POINT('Ctrl Pts',(19.5054476112847,45.2509531377378,55.0363581064365));
#4979=CARTESIAN_POINT('Ctrl Pts',(19.5200451381307,45.2475268454397,55.0207558141459));
#4980=CARTESIAN_POINT('Ctrl Pts',(19.5352062399136,45.2439917647008,55.0051119705515));
#4981=CARTESIAN_POINT('Ctrl Pts',(19.5562679357309,45.2391147094458,54.9841927286452));
#4982=CARTESIAN_POINT('Ctrl Pts',(19.5746536981794,45.2349026890535,54.9670368569455));
#4983=CARTESIAN_POINT('Ctrl Pts',(19.5896895129188,45.2314906074488,54.9538044900757));
#4984=CARTESIAN_POINT('Ctrl Pts',(19.5957829840778,45.2301107055923,54.9485134419551));
#4985=CARTESIAN_POINT('Ctrl Pts',(19.6066595602553,45.2276553956565,54.9392615084816));
#4986=CARTESIAN_POINT('Ctrl Pts',(19.6179704564491,45.2251185612437,54.930052744041));
#4987=CARTESIAN_POINT('Ctrl Pts',(19.6279827369091,45.2228860846364,54.9222295086161));
#4988=CARTESIAN_POINT('Ctrl Pts',(19.6322108424414,45.2219455469902,54.918981787036));
#4989=CARTESIAN_POINT('Ctrl Pts',(19.6356277156814,45.2211868276094,54.9163914980967));
#4990=CARTESIAN_POINT('Ctrl Pts',(19.6390684462623,45.2204237314321,54.9138064169508));
#4991=CARTESIAN_POINT('Ctrl Pts',(19.6451534531311,45.2190766260714,54.9092965642125));
#4992=CARTESIAN_POINT('Ctrl Pts',(19.6509307043215,45.2178023629724,54.905134555011));
#4993=CARTESIAN_POINT('Ctrl Pts',(19.6554550861003,45.2168073229876,54.9019483714175));
#4994=CARTESIAN_POINT('Ctrl Pts',(19.6568179941278,45.2165077733364,54.9009934830762));
#4995=CARTESIAN_POINT('Ctrl Pts',(19.6581866020318,45.2162071649855,54.9000395510617));
#4996=CARTESIAN_POINT('Ctrl Pts',(19.6609354972738,45.215603774752,54.8981335499248));
#4997=CARTESIAN_POINT('Ctrl Pts',(19.6669560991957,45.2142843795178,54.8940138255184));
#4998=CARTESIAN_POINT('Ctrl Pts',(19.6745734644794,45.2126216541889,54.8889704549096));
#4999=CARTESIAN_POINT('Ctrl Pts',(19.6824321347112,45.2109134319629,54.8839515016918));
#5000=CARTESIAN_POINT('Ctrl Pts',(19.6884598701357,45.2096069256325,54.8801979668077));
#5001=CARTESIAN_POINT('Ctrl Pts',(19.6946331398693,45.2082727764838,54.8764545015121));
#5002=CARTESIAN_POINT('Ctrl Pts',(19.7009655282742,45.2069083415313,54.8727206494534));
#5003=CARTESIAN_POINT('Ctrl Pts',(19.7055744514688,45.2059183265261,54.8700825244976));
#5004=CARTESIAN_POINT('Ctrl Pts',(19.7083298952876,45.2053275173744,54.8685331119578));
#5005=CARTESIAN_POINT('Ctrl Pts',(19.7094359125825,45.2050904649458,54.8679136416367));
#5006=CARTESIAN_POINT('Ctrl Pts',(19.710548617793,45.2048521239812,54.8672941956715));
#5007=CARTESIAN_POINT('Ctrl Pts',(19.7116664416303,45.2046128301546,54.8666756267026));
#5008=CARTESIAN_POINT('Ctrl Pts',(19.7125097646483,45.2044323756889,54.8662109558031));
#5009=CARTESIAN_POINT('Ctrl Pts',(19.7133519417565,45.204252232824,54.8657486346985));
#5010=CARTESIAN_POINT('Ctrl Pts',(19.7321525002873,45.2002327430298,54.8554797099026));
#5011=CARTESIAN_POINT('Ctrl Pts',(19.769193772103,45.1924032557929,54.8375822904678));
#5012=CARTESIAN_POINT('Ctrl Pts',(19.8680408805258,45.1721118872953,54.8057102626832));
#5013=CARTESIAN_POINT('Ctrl Pts',(20.0148640143443,45.1441772575415,54.8169244144085));
#5014=CARTESIAN_POINT('Ctrl Pts',(20.0622957767283,45.1359413918735,54.8409582848956));
#5015=CARTESIAN_POINT('Ctrl Pts',(20.0865922029245,45.1316660753923,54.8516894514792));
#5016=CARTESIAN_POINT('Ctrl Pts',(20.0917219313237,45.1307691555777,54.8541014742072));
#5017=CARTESIAN_POINT('Ctrl Pts',(20.0979919790736,45.1296744717834,54.8570869746773));
#5018=CARTESIAN_POINT('Ctrl Pts',(20.1039836733801,45.1286340349848,54.8600803123136));
#5019=CARTESIAN_POINT('Ctrl Pts',(20.1080904769652,45.1279227287244,54.8621760967369));
#5020=CARTESIAN_POINT('Ctrl Pts',(20.1101184289222,45.1275720994295,54.8632261423596));
#5021=CARTESIAN_POINT('Ctrl Pts',(20.1112715135056,45.1273728726907,54.8638265750286));
#5022=CARTESIAN_POINT('Ctrl Pts',(20.1164416363696,45.1264800631431,54.8665302336916));
#5023=CARTESIAN_POINT('Ctrl Pts',(20.1223033806527,45.1254721591227,54.8697012248642));
#5024=CARTESIAN_POINT('Ctrl Pts',(20.1288397309495,45.1243537689343,54.8733702307431));
#5025=CARTESIAN_POINT('Ctrl Pts',(20.1331576303044,45.1236163953864,54.8758284921154));
#5026=CARTESIAN_POINT('Ctrl Pts',(20.1374216662067,45.1228903094323,54.878306316074));
#5027=CARTESIAN_POINT('Ctrl Pts',(20.1416377133013,45.1221744610333,54.880805727415));
#5028=CARTESIAN_POINT('Ctrl Pts',(20.144254204187,45.1217310398606,54.8823768489319));
#5029=CARTESIAN_POINT('Ctrl Pts',(20.1463366290785,45.1213786308424,54.8836392758929));
#5030=CARTESIAN_POINT('Ctrl Pts',(20.14841212549,45.121027723438,54.8849053392165));
#5031=CARTESIAN_POINT('Ctrl Pts',(20.1520263474571,45.1204175212196,54.8871304875554));
#5032=CARTESIAN_POINT('Ctrl Pts',(20.1561177428374,45.1197286735136,54.8896949155038));
#5033=CARTESIAN_POINT('Ctrl Pts',(20.1601702532249,45.1190482799757,54.8922800598321));
#5034=CARTESIAN_POINT('Ctrl Pts',(20.1631905315455,45.1185421220633,54.8942286535847));
#5035=CARTESIAN_POINT('Ctrl Pts',(20.1661915195102,45.1180401207072,54.8961865401324));
#5036=CARTESIAN_POINT('Ctrl Pts',(20.1686761751002,45.1176252466048,54.8978253101649));
#5037=CARTESIAN_POINT('Ctrl Pts',(20.1706539548048,45.1172954600142,54.8991403632273));
#5038=CARTESIAN_POINT('Ctrl Pts',(20.1726250866292,45.1169670795395,54.9004579611715));
#5039=CARTESIAN_POINT('Ctrl Pts',(20.1750764875178,45.1165592390997,54.9021094585942));
#5040=CARTESIAN_POINT('Ctrl Pts',(20.1779975290419,45.1160741395965,54.9040977689717));
#5041=CARTESIAN_POINT('Ctrl Pts',(20.1804141778348,45.1156735205035,54.9057594006144));
#5042=CARTESIAN_POINT('Ctrl Pts',(20.1823366314613,45.1153552524628,54.9070911322938));
#5043=CARTESIAN_POINT('Ctrl Pts',(20.1842517619354,45.1150384795373,54.9084243507328));
#5044=CARTESIAN_POINT('Ctrl Pts',(20.1932963306584,45.1135444090573,54.9147659222162));
#5045=CARTESIAN_POINT('Ctrl Pts',(20.2089027187779,45.1109872063421,54.9261892320147));
#5046=CARTESIAN_POINT('Ctrl Pts',(20.2258434862236,45.1082479359951,54.9394203918626));
#5047=CARTESIAN_POINT('Ctrl Pts',(20.2386149508905,45.1062015226094,54.9498132304875));
#5048=CARTESIAN_POINT('Ctrl Pts',(20.2509406463478,45.1042383110897,54.960104573404));
#5049=CARTESIAN_POINT('Ctrl Pts',(20.2714558526963,45.1009995086656,54.9778682643899));
#5050=CARTESIAN_POINT('Ctrl Pts',(20.2930178020105,45.0976518471772,54.9977586384717));
#5051=CARTESIAN_POINT('Ctrl Pts',(20.3133539038638,45.0945416477741,55.0175132657479));
#5052=CARTESIAN_POINT('Ctrl Pts',(20.3428461814218,45.0900766496079,55.0471072173737));
#5053=CARTESIAN_POINT('Ctrl Pts',(20.3841959919993,45.0839660244395,55.0916743854699));
#5054=CARTESIAN_POINT('Ctrl Pts',(20.436813160127,45.0764819063116,55.1540266833123));
#5055=CARTESIAN_POINT('Ctrl Pts',(20.53904561567,45.0624439573761,55.2846639918868));
#5056=CARTESIAN_POINT('Ctrl Pts',(20.6831460411518,45.0447221735774,55.5044305650717));
#5057=CARTESIAN_POINT('Ctrl Pts',(20.7681590619121,45.0355968859215,55.6541467780068));
#5058=CARTESIAN_POINT('Ctrl Pts',(20.8143895530628,45.0308843031404,55.7392990151204));
#5059=CARTESIAN_POINT('Ctrl Pts',(19.0557659147666,45.41743739822,60.7530592215452));
#5060=CARTESIAN_POINT('Ctrl Pts',(19.0482982711209,45.4204545411231,60.6777100636164));
#5061=CARTESIAN_POINT('Ctrl Pts',(19.035618000747,45.4256414698746,60.5270982096255));
#5062=CARTESIAN_POINT('Ctrl Pts',(19.022184151894,45.4312273868225,60.29999236057));
#5063=CARTESIAN_POINT('Ctrl Pts',(19.0136008749486,45.4348397102903,60.0708665513628));
#5064=CARTESIAN_POINT('Ctrl Pts',(19.00937596089,45.4366324263525,59.8393165285404));
#5065=CARTESIAN_POINT('Ctrl Pts',(19.0091685886268,45.4367217318756,59.6052782028187));
#5066=CARTESIAN_POINT('Ctrl Pts',(19.0127271633884,45.4352061555696,59.3689540191267));
#5067=CARTESIAN_POINT('Ctrl Pts',(19.0198524433894,45.4321781271352,59.130734591721));
#5068=CARTESIAN_POINT('Ctrl Pts',(19.0303802323435,45.427729313884,58.891099042666));
#5069=CARTESIAN_POINT('Ctrl Pts',(19.0441715347172,45.4219514234723,58.6505032791841));
#5070=CARTESIAN_POINT('Ctrl Pts',(19.0611193922511,45.4149320546522,58.4092673561465));
#5071=CARTESIAN_POINT('Ctrl Pts',(19.0811625925627,45.406747840517,58.1674808051505));
#5072=CARTESIAN_POINT('Ctrl Pts',(19.104301305513,45.3974574688728,57.9249307962876));
#5073=CARTESIAN_POINT('Ctrl Pts',(19.1306248843175,45.3870920332917,57.6810338044828));
#5074=CARTESIAN_POINT('Ctrl Pts',(19.1603472866996,45.3756457950417,57.4347787553635));
#5075=CARTESIAN_POINT('Ctrl Pts',(19.1938645184701,45.3630575296706,57.184509610277));
#5076=CARTESIAN_POINT('Ctrl Pts',(19.2251866669341,45.3516262053726,56.9729377254298));
#5077=CARTESIAN_POINT('Ctrl Pts',(19.2522716336997,45.3419797152,56.803008804471));
#5078=CARTESIAN_POINT('Ctrl Pts',(19.2806993574584,45.3320240960113,56.6330690704145));
#5079=CARTESIAN_POINT('Ctrl Pts',(19.3111361625553,45.3216411517181,56.4637618914018));
#5080=CARTESIAN_POINT('Ctrl Pts',(19.3436626413409,45.3108702119199,56.2957843872251));
#5081=CARTESIAN_POINT('Ctrl Pts',(19.3777176700021,45.2998227631743,56.1285764833696));
#5082=CARTESIAN_POINT('Ctrl Pts',(19.4235024612732,45.2854385823707,55.920638549486));
#5083=CARTESIAN_POINT('Ctrl Pts',(19.4751595030032,45.2699746231994,55.7118434894166));
#5084=CARTESIAN_POINT('Ctrl Pts',(19.5221781045889,45.2565035353648,55.5417375262682));
#5085=CARTESIAN_POINT('Ctrl Pts',(19.5550588346672,45.2473846597075,55.4328415346731));
#5086=CARTESIAN_POINT('Ctrl Pts',(19.583641175444,45.2396775216539,55.3456509842912));
#5087=CARTESIAN_POINT('Ctrl Pts',(19.6024642003192,45.2347013234221,55.2916786944046));
#5088=CARTESIAN_POINT('Ctrl Pts',(19.618167823878,45.2306147855581,55.2489456800236));
#5089=CARTESIAN_POINT('Ctrl Pts',(19.6343586948741,45.2264468712471,55.2065105325951));
#5090=CARTESIAN_POINT('Ctrl Pts',(19.6474238627229,45.2231398886287,55.1743087838773));
#5091=CARTESIAN_POINT('Ctrl Pts',(19.6569202823451,45.2207669201848,55.1520400372603));
#5092=CARTESIAN_POINT('Ctrl Pts',(19.6580406122684,45.2204871827977,55.1494207215957));
#5093=CARTESIAN_POINT('Ctrl Pts',(19.6600101075109,45.2199959988214,55.1448378199832));
#5094=CARTESIAN_POINT('Ctrl Pts',(19.6639850012445,45.2190070123706,55.1356756062955));
#5095=CARTESIAN_POINT('Ctrl Pts',(19.6697721967876,45.217573991543,55.1225937775515));
#5096=CARTESIAN_POINT('Ctrl Pts',(19.6769073232576,45.2158187308557,55.1068996615744));
#5097=CARTESIAN_POINT('Ctrl Pts',(19.6842557051017,45.21402322218,55.0912003738731));
#5098=CARTESIAN_POINT('Ctrl Pts',(19.691843624181,45.2121821430612,55.0754852672586));
#5099=CARTESIAN_POINT('Ctrl Pts',(19.6997006581301,45.2102895851728,55.0597457718517));
#5100=CARTESIAN_POINT('Ctrl Pts',(19.7078681077375,45.2083371379588,55.0439632206777));
#5101=CARTESIAN_POINT('Ctrl Pts',(19.7192243295665,45.2056437917481,55.022857055201));
#5102=CARTESIAN_POINT('Ctrl Pts',(19.7291511805668,45.2033182263438,55.0055462461052));
#5103=CARTESIAN_POINT('Ctrl Pts',(19.7372786325072,45.2014346240096,54.9921935983867));
#5104=CARTESIAN_POINT('Ctrl Pts',(19.7405732240936,45.200672897124,54.9868543921048));
#5105=CARTESIAN_POINT('Ctrl Pts',(19.7464561450313,45.1993176198209,54.9775180914653));
#5106=CARTESIAN_POINT('Ctrl Pts',(19.7525786994593,45.1979175582103,54.9682250816028));
#5107=CARTESIAN_POINT('Ctrl Pts',(19.7580019809005,45.1966856219856,54.9603301456311));
#5108=CARTESIAN_POINT('Ctrl Pts',(19.7602928108769,45.1961666396816,54.9570526416031));
#5109=CARTESIAN_POINT('Ctrl Pts',(19.7621444857708,45.1957480008386,54.9544385906739));
#5110=CARTESIAN_POINT('Ctrl Pts',(19.7640093460929,45.1953269596157,54.9518297908601));
#5111=CARTESIAN_POINT('Ctrl Pts',(19.7673080721543,45.1945837221822,54.9472785494099));
#5112=CARTESIAN_POINT('Ctrl Pts',(19.7704412708865,45.1938807423971,54.9430783356936));
#5113=CARTESIAN_POINT('Ctrl Pts',(19.7728957856577,45.1933318411733,54.9398629089997));
#5114=CARTESIAN_POINT('Ctrl Pts',(19.7736352274667,45.1931666011205,54.9388992570634));
#5115=CARTESIAN_POINT('Ctrl Pts',(19.774377814999,45.1930007798463,54.9379365708009));
#5116=CARTESIAN_POINT('Ctrl Pts',(19.775869434694,45.1926679440353,54.936013079656));
#5117=CARTESIAN_POINT('Ctrl Pts',(19.7791369526935,45.191940184527,54.9318555603432));
#5118=CARTESIAN_POINT('Ctrl Pts',(19.7832728745772,45.1910231483241,54.9267659621834));
#5119=CARTESIAN_POINT('Ctrl Pts',(19.7875417552632,45.1900811252369,54.9217010765084));
#5120=CARTESIAN_POINT('Ctrl Pts',(19.7908170669175,45.1893606917745,54.917913237158));
#5121=CARTESIAN_POINT('Ctrl Pts',(19.7941725062099,45.1886250764123,54.914135617422));
#5122=CARTESIAN_POINT('Ctrl Pts',(19.7976155308616,45.1878728273282,54.9103677694064));
#5123=CARTESIAN_POINT('Ctrl Pts',(19.8001222960809,45.1873270555948,54.9077056856747));
#5124=CARTESIAN_POINT('Ctrl Pts',(19.8016212487502,45.187001373804,54.9061422254165));
#5125=CARTESIAN_POINT('Ctrl Pts',(19.8022229435952,45.1868707008991,54.9055171408751));
#5126=CARTESIAN_POINT('Ctrl Pts',(19.8028283154832,45.1867393201052,54.9048920842046));
#5127=CARTESIAN_POINT('Ctrl Pts',(19.8034365096339,45.186607416456,54.9042679161396));
#5128=CARTESIAN_POINT('Ctrl Pts',(19.8038953723476,45.1865079474629,54.9037990406297));
#5129=CARTESIAN_POINT('Ctrl Pts',(19.8043536272024,45.1864086515248,54.9033325388543));
#5130=CARTESIAN_POINT('Ctrl Pts',(19.8145842087238,45.1841931059968,54.8929707555504));
#5131=CARTESIAN_POINT('Ctrl Pts',(19.8347629161332,45.1798792375276,54.8749147084649));
#5132=CARTESIAN_POINT('Ctrl Pts',(19.8887727473631,45.1687090410137,54.8427814508827));
#5133=CARTESIAN_POINT('Ctrl Pts',(19.9695153109733,45.1533798316174,54.8542598739837));
#5134=CARTESIAN_POINT('Ctrl Pts',(19.9957697445357,45.1488810707132,54.8786063891575));
#5135=CARTESIAN_POINT('Ctrl Pts',(20.0092046221857,45.1465442318705,54.8894788291601));
#5136=CARTESIAN_POINT('Ctrl Pts',(20.012042354636,45.1460541503219,54.8919222839733));
#5137=CARTESIAN_POINT('Ctrl Pts',(20.0155111973054,45.1454560617907,54.8949465665263));
#5138=CARTESIAN_POINT('Ctrl Pts',(20.0188271930824,45.144887779796,54.8979784584105));
#5139=CARTESIAN_POINT('Ctrl Pts',(20.0211003863836,45.144499323585,54.9001011221071));
#5140=CARTESIAN_POINT('Ctrl Pts',(20.0222230195722,45.1443078577294,54.9011645997831));
#5141=CARTESIAN_POINT('Ctrl Pts',(20.0228613712769,45.1441990715698,54.9017727047375));
#5142=CARTESIAN_POINT('Ctrl Pts',(20.0257236629837,45.1437115744828,54.9045108835585));
#5143=CARTESIAN_POINT('Ctrl Pts',(20.0289697097483,45.1431613665164,54.9077221104622));
#5144=CARTESIAN_POINT('Ctrl Pts',(20.03259041128,45.1425510147986,54.9114373460632));
#5145=CARTESIAN_POINT('Ctrl Pts',(20.0349825191142,45.1421486442512,54.9139264995885));
#5146=CARTESIAN_POINT('Ctrl Pts',(20.0373451938549,45.1417524984503,54.9164353422334));
#5147=CARTESIAN_POINT('Ctrl Pts',(20.039681679113,45.1413620029965,54.9189659236702));
#5148=CARTESIAN_POINT('Ctrl Pts',(20.0411318703565,45.1411201430296,54.9205565910082));
#5149=CARTESIAN_POINT('Ctrl Pts',(20.0422861524102,45.1409279407056,54.9218346947262));
#5150=CARTESIAN_POINT('Ctrl Pts',(20.0434366574682,45.1407365677816,54.9231164613021));
#5151=CARTESIAN_POINT('Ctrl Pts',(20.0454402862247,45.1404038116037,54.9253691598416));
#5152=CARTESIAN_POINT('Ctrl Pts',(20.047708815453,45.1400282292957,54.9279652298413));
#5153=CARTESIAN_POINT('Ctrl Pts',(20.0499561491212,45.1396573175236,54.9305821621318));
#5154=CARTESIAN_POINT('Ctrl Pts',(20.0516312322133,45.1393814188939,54.9325546635474));
#5155=CARTESIAN_POINT('Ctrl Pts',(20.0532957924159,45.1391078156678,54.9345365189285));
#5156=CARTESIAN_POINT('Ctrl Pts',(20.0546741016241,45.1388817233302,54.9361953078536));
#5157=CARTESIAN_POINT('Ctrl Pts',(20.0557713180014,45.1387020154613,54.937526399336));
#5158=CARTESIAN_POINT('Ctrl Pts',(20.056864902619,45.1385230834612,54.9388600496837));
#5159=CARTESIAN_POINT('Ctrl Pts',(20.0582250446465,45.1383008721484,54.9405316359454));
#5160=CARTESIAN_POINT('Ctrl Pts',(20.0598459283821,45.1380365948314,54.9425440816361));
#5161=CARTESIAN_POINT('Ctrl Pts',(20.0611870595329,45.1378183649009,54.9442258418201));
#5162=CARTESIAN_POINT('Ctrl Pts',(20.0622540146072,45.1376450081632,54.9455736809625));
#5163=CARTESIAN_POINT('Ctrl Pts',(20.0633169583539,45.1374724750957,54.946923008388));
#5164=CARTESIAN_POINT('Ctrl Pts',(20.0683372778335,45.1366587801014,54.9533410918471));
#5165=CARTESIAN_POINT('Ctrl Pts',(20.0770037146298,45.1352667649641,54.9649010145954));
#5166=CARTESIAN_POINT('Ctrl Pts',(20.0864178610345,45.1337768602201,54.9782881288107));
#5167=CARTESIAN_POINT('Ctrl Pts',(20.0935184619582,45.1326644414323,54.9888022588103));
#5168=CARTESIAN_POINT('Ctrl Pts',(20.100373336909,45.1315976534646,54.9992129476494));
#5169=CARTESIAN_POINT('Ctrl Pts',(20.1117878941428,45.1298387167065,55.0171807419014));
#5170=CARTESIAN_POINT('Ctrl Pts',(20.1237947170104,45.1280226010343,55.0372957268902));
#5171=CARTESIAN_POINT('Ctrl Pts',(20.1351269844614,45.1263370205372,55.0572697893721));
#5172=CARTESIAN_POINT('Ctrl Pts',(20.1515691774367,45.1239188470918,55.0871888242665));
#5173=CARTESIAN_POINT('Ctrl Pts',(20.1746469856844,45.1206147669365,55.1322338127121));
#5174=CARTESIAN_POINT('Ctrl Pts',(20.2040591722604,45.116579094566,55.1952240054332));
#5175=CARTESIAN_POINT('Ctrl Pts',(20.2612830175001,45.1090288794808,55.3271450684658));
#5176=CARTESIAN_POINT('Ctrl Pts',(20.3422327069346,45.0995783831989,55.5487707417353));
#5177=CARTESIAN_POINT('Ctrl Pts',(20.3901471581147,45.0947681188207,55.6994614717759));
#5178=CARTESIAN_POINT('Ctrl Pts',(20.4162297793739,45.0922971392794,55.7850979817024));
#5179=CARTESIAN_POINT('',(20.4162297793739,45.0922971392795,55.7850979817024));
#5180=CARTESIAN_POINT('',(21.6199999999998,45.,55.6466323813329));
#5181=CARTESIAN_POINT('Origin',(21.62,53.,55.6466323813329));
#5182=CARTESIAN_POINT('Ctrl Pts',(21.6199999999996,45.,55.6466323813329));
#5183=CARTESIAN_POINT('Ctrl Pts',(21.5329726558003,45.,55.562567438249));
#5184=CARTESIAN_POINT('Ctrl Pts',(21.3727556702084,45.0018400940003,55.4150039807252));
#5185=CARTESIAN_POINT('Ctrl Pts',(21.100406346768,45.0138967820876,55.1992245314667));
#5186=CARTESIAN_POINT('Ctrl Pts',(20.9067882612907,45.0282949928824,55.071298422128));
#5187=CARTESIAN_POINT('Ctrl Pts',(20.8070765484614,45.0367436799554,55.0102880382935));
#5188=CARTESIAN_POINT('Ctrl Pts',(20.7286660536567,45.0443038775999,54.9667216780383));
#5189=CARTESIAN_POINT('Ctrl Pts',(20.6727201605867,45.0501249088703,54.9378071353711));
#5190=CARTESIAN_POINT('Ctrl Pts',(20.6341372817846,45.0542652469932,54.9185106713585));
#5191=CARTESIAN_POINT('Ctrl Pts',(20.5932195477237,45.05885696116,54.8990886062907));
#5192=CARTESIAN_POINT('Ctrl Pts',(20.554279123348,45.0634422584072,54.8817498603069));
#5193=CARTESIAN_POINT('Ctrl Pts',(20.5308806237799,45.0662671301758,54.8717068141774));
#5194=CARTESIAN_POINT('Ctrl Pts',(20.5066339781409,45.0692435091569,54.8615661950008));
#5195=CARTESIAN_POINT('Ctrl Pts',(20.474468094722,45.0732919166347,54.848659089687));
#5196=CARTESIAN_POINT('Ctrl Pts',(20.4448309397513,45.0771579551789,54.8375193457181));
#5197=CARTESIAN_POINT('Ctrl Pts',(20.4276533034456,45.079447389362,54.8313364929627));
#5198=CARTESIAN_POINT('Ctrl Pts',(20.4240159917743,45.0799338365286,54.830036688183));
#5199=CARTESIAN_POINT('Ctrl Pts',(20.4203647335508,45.0804232955581,54.8287383646997));
#5200=CARTESIAN_POINT('Ctrl Pts',(20.4157747939742,45.0810407505314,54.8271184769941));
#5201=CARTESIAN_POINT('Ctrl Pts',(20.4102267473561,45.0817905875641,54.8251802132337));
#5202=CARTESIAN_POINT('Ctrl Pts',(20.4055706111676,45.0824228482298,54.8235703659794));
#5203=CARTESIAN_POINT('Ctrl Pts',(20.4018266299685,45.0829330349947,54.8222860460611));
#5204=CARTESIAN_POINT('Ctrl Pts',(20.3980699832181,45.083446154698,54.8210042397416));
#5205=CARTESIAN_POINT('Ctrl Pts',(20.3933504901727,45.0840930860947,54.819406963406));
#5206=CARTESIAN_POINT('Ctrl Pts',(20.3876501306191,45.0848781621401,54.8174987508415));
#5207=CARTESIAN_POINT('Ctrl Pts',(20.3819130121244,45.085672060593,54.8155996973934));
#5208=CARTESIAN_POINT('Ctrl Pts',(20.3742149792247,45.0867423544147,54.813080413401));
#5209=CARTESIAN_POINT('Ctrl Pts',(20.3664428440931,45.0878307423825,54.8105815295185));
#5210=CARTESIAN_POINT('Ctrl Pts',(20.3595769569734,45.0887990761717,54.8084134374019));
#5211=CARTESIAN_POINT('Ctrl Pts',(20.3556341063516,45.0893571569961,54.8071798919306));
#5212=CARTESIAN_POINT('Ctrl Pts',(20.3516780543546,45.0899184431378,54.8059499256623));
#5213=CARTESIAN_POINT('Ctrl Pts',(20.3467073447282,45.0906262487032,54.8044192718544));
#5214=CARTESIAN_POINT('Ctrl Pts',(20.3386977016677,45.0917722416604,54.8019843859742));
#5215=CARTESIAN_POINT('Ctrl Pts',(20.3305966482561,45.0929397770619,54.799570759998));
#5216=CARTESIAN_POINT('Ctrl Pts',(20.3223930231614,45.0941306682166,54.7971764209191));
#5217=CARTESIAN_POINT('Ctrl Pts',(20.309974296626,45.0959422411878,54.793603059893));
#5218=CARTESIAN_POINT('Ctrl Pts',(20.2988367426672,45.0975869537169,54.7905152809229));
#5219=CARTESIAN_POINT('Ctrl Pts',(20.2890128970896,45.0990531984897,54.7878829909597));
#5220=CARTESIAN_POINT('Ctrl Pts',(20.2868218891518,45.0993806398354,54.7872984197301));
#5221=CARTESIAN_POINT('Ctrl Pts',(20.282968494811,45.0999575161617,54.7862761415105));
#5222=CARTESIAN_POINT('Ctrl Pts',(20.275164868158,45.10113083317,54.7842359162162));
#5223=CARTESIAN_POINT('Ctrl Pts',(20.2637793303049,45.1028535034449,54.7813222516908));
#5224=CARTESIAN_POINT('Ctrl Pts',(20.2518643314914,45.1046803363919,54.7784168648061));
#5225=CARTESIAN_POINT('Ctrl Pts',(20.242116087546,45.1061802838679,54.776069759612));
#5226=CARTESIAN_POINT('Ctrl Pts',(20.1959427263333,45.1133958178072,54.7656302668443));
#5227=CARTESIAN_POINT('Ctrl Pts',(20.105800939721,45.1270240187727,54.7422416908186));
#5228=CARTESIAN_POINT('Ctrl Pts',(19.8266352031142,45.1792241842186,54.7315650307971));
#5229=CARTESIAN_POINT('Ctrl Pts',(19.6386826432929,45.2205097207277,54.7628884229068));
#5230=CARTESIAN_POINT('Ctrl Pts',(19.5682685427508,45.2369282394768,54.7804534056323));
#5231=CARTESIAN_POINT('Ctrl Pts',(19.5325304677985,45.2454512952997,54.7905278459469));
#5232=CARTESIAN_POINT('Ctrl Pts',(19.530929585227,45.2458334677096,54.7909814106168));
#5233=CARTESIAN_POINT('Ctrl Pts',(19.5293265241128,45.2462164349386,54.7914372751561));
#5234=CARTESIAN_POINT('Ctrl Pts',(19.5272016778061,45.2467244859329,54.7920441170077));
#5235=CARTESIAN_POINT('Ctrl Pts',(19.5250865699065,45.2472308084293,54.7926518116215));
#5236=CARTESIAN_POINT('Ctrl Pts',(19.5229841856389,45.2477346925359,54.7932595232343));
#5237=CARTESIAN_POINT('Ctrl Pts',(19.5177464879955,45.2489910165156,54.7947795135585));
#5238=CARTESIAN_POINT('Ctrl Pts',(19.5089857201336,45.2510999311399,54.7973674581618));
#5239=CARTESIAN_POINT('Ctrl Pts',(19.4969492519541,45.2540151397793,54.8010301062012));
#5240=CARTESIAN_POINT('Ctrl Pts',(19.4852155370648,45.2568738901763,54.804702032701));
#5241=CARTESIAN_POINT('Ctrl Pts',(19.4737587435234,45.2596812519188,54.8083837104508));
#5242=CARTESIAN_POINT('Ctrl Pts',(19.4588223271375,45.2633617998454,54.8133064425936));
#5243=CARTESIAN_POINT('Ctrl Pts',(19.4443451199586,45.2669585659925,54.8182529613234));
#5244=CARTESIAN_POINT('Ctrl Pts',(19.432903117326,45.2698233385142,54.8222934882394));
#5245=CARTESIAN_POINT('Ctrl Pts',(19.4276790012713,45.2711354657292,54.8241628371389));
#5246=CARTESIAN_POINT('Ctrl Pts',(19.4250780593766,45.271789563951,54.8250984231059));
#5247=CARTESIAN_POINT('Ctrl Pts',(19.4224879676489,45.2724417523369,54.8260349452416));
#5248=CARTESIAN_POINT('Ctrl Pts',(19.4138898213237,45.2746094838585,54.8291598410011));
#5249=CARTESIAN_POINT('Ctrl Pts',(19.4029110571543,45.2773929783594,54.8332417693807));
#5250=CARTESIAN_POINT('Ctrl Pts',(19.3913479508955,45.2803457147245,54.8376648479976));
#5251=CARTESIAN_POINT('Ctrl Pts',(19.3848098018561,45.2820211608587,54.8402001957239));
#5252=CARTESIAN_POINT('Ctrl Pts',(19.378317081148,45.2836888517643,54.8427406565263));
#5253=CARTESIAN_POINT('Ctrl Pts',(19.3702830346048,45.2857595864369,54.8459259177952));
#5254=CARTESIAN_POINT('Ctrl Pts',(19.3512587309882,45.2906853630531,54.8535987566092));
#5255=CARTESIAN_POINT('Ctrl Pts',(19.3297685006995,45.2963124393653,54.8626307349791));
#5256=CARTESIAN_POINT('Ctrl Pts',(19.3091053490001,45.3017908407515,54.8717055242253));
#5257=CARTESIAN_POINT('Ctrl Pts',(19.2975295933397,45.3048784635755,54.8768954250977));
#5258=CARTESIAN_POINT('Ctrl Pts',(19.2689669598909,45.3125275020187,54.8898751130353));
#5259=CARTESIAN_POINT('Ctrl Pts',(19.234045501432,45.3220486703739,54.9067051946651));
#5260=CARTESIAN_POINT('Ctrl Pts',(19.1940489376138,45.3331776227651,54.92723084844));
#5261=CARTESIAN_POINT('Ctrl Pts',(19.1652612927571,45.3412924639185,54.9425823520818));
#5262=CARTESIAN_POINT('Ctrl Pts',(19.1375472752779,45.3492022774023,54.9578951915522));
#5263=CARTESIAN_POINT('Ctrl Pts',(19.1107633343247,45.3569377190583,54.9731876669878));
#5264=CARTESIAN_POINT('Ctrl Pts',(19.0848068205735,45.3645199377195,54.9884682434865));
#5265=CARTESIAN_POINT('Ctrl Pts',(19.0595864222138,45.3719682406514,55.0037473939956));
#5266=CARTESIAN_POINT('Ctrl Pts',(19.0391169427185,45.3780775149764,55.0164864249854));
#5267=CARTESIAN_POINT('Ctrl Pts',(19.0250507403132,45.3823080725975,55.0254102153341));
#5268=CARTESIAN_POINT('Ctrl Pts',(19.0180794761263,45.3844126873737,55.0298742802488));
#5269=CARTESIAN_POINT('Ctrl Pts',(19.0141134496739,45.3856122995267,55.032425796703));
#5270=CARTESIAN_POINT('Ctrl Pts',(18.9804930107747,45.3957938146384,55.0541188261609));
#5271=CARTESIAN_POINT('Ctrl Pts',(18.9341761668817,45.4101102329461,55.0855045297132));
#5272=CARTESIAN_POINT('Ctrl Pts',(18.876675088198,45.4283646415692,55.1268983659779));
#5273=CARTESIAN_POINT('Ctrl Pts',(18.8208386820549,45.4463947403682,55.1686063155398));
#5274=CARTESIAN_POINT('Ctrl Pts',(18.7537936812112,45.4685832878835,55.2213298238662));
#5275=CARTESIAN_POINT('Ctrl Pts',(18.6517576899986,45.5034005831821,55.3066065918368));
#5276=CARTESIAN_POINT('Ctrl Pts',(18.5339866609296,45.5453512270861,55.4133151294982));
#5277=CARTESIAN_POINT('Ctrl Pts',(18.3648949113721,45.6086186427418,55.5804366364248));
#5278=CARTESIAN_POINT('Ctrl Pts',(18.1780446865479,45.6832433334908,55.786374234895));
#5279=CARTESIAN_POINT('Ctrl Pts',(18.0112846586569,45.7547353526461,55.9925729128875));
#5280=CARTESIAN_POINT('Ctrl Pts',(17.8866319047397,45.810721421082,56.1590806632337));
#5281=CARTESIAN_POINT('Ctrl Pts',(17.7671782883002,45.865984319527,56.3268319327838));
#5282=CARTESIAN_POINT('Ctrl Pts',(17.6548378213192,45.9202083918001,56.4966465919913));
#5283=CARTESIAN_POINT('Ctrl Pts',(17.5494168892726,45.9730335093859,56.6678636482679));
#5284=CARTESIAN_POINT('Ctrl Pts',(17.4486592727025,46.024741017314,56.8395865463109));
#5285=CARTESIAN_POINT('Ctrl Pts',(17.3315856619544,46.0869258821743,57.0543711943693));
#5286=CARTESIAN_POINT('Ctrl Pts',(17.2055641761939,46.156622629403,57.3099996327876));
#5287=CARTESIAN_POINT('Ctrl Pts',(17.0931929613045,46.2210039768035,57.5630614505652));
#5288=CARTESIAN_POINT('Ctrl Pts',(16.9931535197189,46.2801485244065,57.8152250068989));
#5289=CARTESIAN_POINT('Ctrl Pts',(16.9047920452612,46.3338529812378,58.0675297847076));
#5290=CARTESIAN_POINT('Ctrl Pts',(16.8279103253497,46.3817237191073,58.320590379174));
#5291=CARTESIAN_POINT('Ctrl Pts',(16.7626397401599,46.4232175727718,58.5746467870432));
#5292=CARTESIAN_POINT('Ctrl Pts',(16.7093382738471,46.4576927731989,58.829624455946));
#5293=CARTESIAN_POINT('Ctrl Pts',(16.6685289151626,46.4844523373141,59.085202535417));
#5294=CARTESIAN_POINT('Ctrl Pts',(16.6408438469307,46.5027892322266,59.3409078662337));
#5295=CARTESIAN_POINT('Ctrl Pts',(16.6269941632839,46.5120175648779,59.5962328154291));
#5296=CARTESIAN_POINT('Ctrl Pts',(16.6278001881582,46.5114791226972,59.8507561699921));
#5297=CARTESIAN_POINT('Ctrl Pts',(16.6442533140669,46.5005194865105,60.1042563361898));
#5298=CARTESIAN_POINT('Ctrl Pts',(16.6776503670739,46.478430080454,60.3568051352577));
#5299=CARTESIAN_POINT('Ctrl Pts',(16.7298226091451,46.444342117858,60.6088614197416));
#5300=CARTESIAN_POINT('Ctrl Pts',(16.7789245248819,46.4128296652312,60.7772096130735));
#5301=CARTESIAN_POINT('Ctrl Pts',(16.8077732571894,46.3945760291895,60.8617438052327));
#5302=CARTESIAN_POINT('Ctrl Pts',(19.0557659147666,45.41743739822,60.7530592215452));
#5303=CARTESIAN_POINT('Ctrl Pts',(19.0482982711209,45.4204545411231,60.6777100636164));
#5304=CARTESIAN_POINT('Ctrl Pts',(19.035618000747,45.4256414698746,60.5270982096255));
#5305=CARTESIAN_POINT('Ctrl Pts',(19.022184151894,45.4312273868225,60.29999236057));
#5306=CARTESIAN_POINT('Ctrl Pts',(19.0136008749486,45.4348397102903,60.0708665513628));
#5307=CARTESIAN_POINT('Ctrl Pts',(19.00937596089,45.4366324263525,59.8393165285404));
#5308=CARTESIAN_POINT('Ctrl Pts',(19.0091685886268,45.4367217318756,59.6052782028187));
#5309=CARTESIAN_POINT('Ctrl Pts',(19.0127271633884,45.4352061555696,59.3689540191267));
#5310=CARTESIAN_POINT('Ctrl Pts',(19.0198524433894,45.4321781271352,59.130734591721));
#5311=CARTESIAN_POINT('Ctrl Pts',(19.0303802323435,45.427729313884,58.891099042666));
#5312=CARTESIAN_POINT('Ctrl Pts',(19.0441715347172,45.4219514234723,58.6505032791841));
#5313=CARTESIAN_POINT('Ctrl Pts',(19.0611193922511,45.4149320546522,58.4092673561465));
#5314=CARTESIAN_POINT('Ctrl Pts',(19.0811625925627,45.406747840517,58.1674808051505));
#5315=CARTESIAN_POINT('Ctrl Pts',(19.104301305513,45.3974574688728,57.9249307962876));
#5316=CARTESIAN_POINT('Ctrl Pts',(19.1306248843175,45.3870920332917,57.6810338044828));
#5317=CARTESIAN_POINT('Ctrl Pts',(19.1603472866996,45.3756457950417,57.4347787553635));
#5318=CARTESIAN_POINT('Ctrl Pts',(19.1938645184701,45.3630575296706,57.184509610277));
#5319=CARTESIAN_POINT('Ctrl Pts',(19.2251866669341,45.3516262053726,56.9729377254298));
#5320=CARTESIAN_POINT('Ctrl Pts',(19.2522716336997,45.3419797152,56.803008804471));
#5321=CARTESIAN_POINT('Ctrl Pts',(19.2806993574584,45.3320240960113,56.6330690704145));
#5322=CARTESIAN_POINT('Ctrl Pts',(19.3111361625553,45.3216411517181,56.4637618914018));
#5323=CARTESIAN_POINT('Ctrl Pts',(19.3436626413409,45.3108702119199,56.2957843872251));
#5324=CARTESIAN_POINT('Ctrl Pts',(19.3777176700021,45.2998227631743,56.1285764833696));
#5325=CARTESIAN_POINT('Ctrl Pts',(19.4235024612732,45.2854385823707,55.920638549486));
#5326=CARTESIAN_POINT('Ctrl Pts',(19.4751595030032,45.2699746231994,55.7118434894166));
#5327=CARTESIAN_POINT('Ctrl Pts',(19.5221781045889,45.2565035353648,55.5417375262682));
#5328=CARTESIAN_POINT('Ctrl Pts',(19.5550588346672,45.2473846597075,55.4328415346731));
#5329=CARTESIAN_POINT('Ctrl Pts',(19.583641175444,45.2396775216539,55.3456509842912));
#5330=CARTESIAN_POINT('Ctrl Pts',(19.6024642003192,45.2347013234221,55.2916786944046));
#5331=CARTESIAN_POINT('Ctrl Pts',(19.618167823878,45.2306147855581,55.2489456800236));
#5332=CARTESIAN_POINT('Ctrl Pts',(19.6343586948741,45.2264468712471,55.2065105325951));
#5333=CARTESIAN_POINT('Ctrl Pts',(19.6474238627229,45.2231398886287,55.1743087838773));
#5334=CARTESIAN_POINT('Ctrl Pts',(19.6569202823451,45.2207669201848,55.1520400372603));
#5335=CARTESIAN_POINT('Ctrl Pts',(19.6580406122684,45.2204871827977,55.1494207215957));
#5336=CARTESIAN_POINT('Ctrl Pts',(19.6600101075109,45.2199959988214,55.1448378199832));
#5337=CARTESIAN_POINT('Ctrl Pts',(19.6639850012445,45.2190070123706,55.1356756062955));
#5338=CARTESIAN_POINT('Ctrl Pts',(19.6697721967876,45.217573991543,55.1225937775515));
#5339=CARTESIAN_POINT('Ctrl Pts',(19.6769073232576,45.2158187308557,55.1068996615744));
#5340=CARTESIAN_POINT('Ctrl Pts',(19.6842557051017,45.21402322218,55.0912003738731));
#5341=CARTESIAN_POINT('Ctrl Pts',(19.691843624181,45.2121821430612,55.0754852672586));
#5342=CARTESIAN_POINT('Ctrl Pts',(19.6997006581301,45.2102895851728,55.0597457718517));
#5343=CARTESIAN_POINT('Ctrl Pts',(19.7078681077375,45.2083371379588,55.0439632206777));
#5344=CARTESIAN_POINT('Ctrl Pts',(19.7192243295665,45.2056437917481,55.022857055201));
#5345=CARTESIAN_POINT('Ctrl Pts',(19.7291511805668,45.2033182263438,55.0055462461052));
#5346=CARTESIAN_POINT('Ctrl Pts',(19.7372786325072,45.2014346240096,54.9921935983867));
#5347=CARTESIAN_POINT('Ctrl Pts',(19.7405732240936,45.200672897124,54.9868543921048));
#5348=CARTESIAN_POINT('Ctrl Pts',(19.7464561450313,45.1993176198209,54.9775180914653));
#5349=CARTESIAN_POINT('Ctrl Pts',(19.7525786994593,45.1979175582103,54.9682250816028));
#5350=CARTESIAN_POINT('Ctrl Pts',(19.7580019809005,45.1966856219856,54.9603301456311));
#5351=CARTESIAN_POINT('Ctrl Pts',(19.7602928108769,45.1961666396816,54.9570526416031));
#5352=CARTESIAN_POINT('Ctrl Pts',(19.7621444857708,45.1957480008386,54.9544385906739));
#5353=CARTESIAN_POINT('Ctrl Pts',(19.7640093460929,45.1953269596157,54.9518297908601));
#5354=CARTESIAN_POINT('Ctrl Pts',(19.7673080721543,45.1945837221822,54.9472785494099));
#5355=CARTESIAN_POINT('Ctrl Pts',(19.7704412708865,45.1938807423971,54.9430783356936));
#5356=CARTESIAN_POINT('Ctrl Pts',(19.7728957856577,45.1933318411733,54.9398629089997));
#5357=CARTESIAN_POINT('Ctrl Pts',(19.7736352274667,45.1931666011205,54.9388992570634));
#5358=CARTESIAN_POINT('Ctrl Pts',(19.774377814999,45.1930007798463,54.9379365708009));
#5359=CARTESIAN_POINT('Ctrl Pts',(19.775869434694,45.1926679440353,54.936013079656));
#5360=CARTESIAN_POINT('Ctrl Pts',(19.7791369526935,45.191940184527,54.9318555603432));
#5361=CARTESIAN_POINT('Ctrl Pts',(19.7832728745772,45.1910231483241,54.9267659621834));
#5362=CARTESIAN_POINT('Ctrl Pts',(19.7875417552632,45.1900811252369,54.9217010765084));
#5363=CARTESIAN_POINT('Ctrl Pts',(19.7908170669175,45.1893606917745,54.917913237158));
#5364=CARTESIAN_POINT('Ctrl Pts',(19.7941725062099,45.1886250764123,54.914135617422));
#5365=CARTESIAN_POINT('Ctrl Pts',(19.7976155308616,45.1878728273282,54.9103677694064));
#5366=CARTESIAN_POINT('Ctrl Pts',(19.8001222960809,45.1873270555948,54.9077056856747));
#5367=CARTESIAN_POINT('Ctrl Pts',(19.8016212487502,45.187001373804,54.9061422254165));
#5368=CARTESIAN_POINT('Ctrl Pts',(19.8022229435952,45.1868707008991,54.9055171408751));
#5369=CARTESIAN_POINT('Ctrl Pts',(19.8028283154832,45.1867393201052,54.9048920842046));
#5370=CARTESIAN_POINT('Ctrl Pts',(19.8034365096339,45.186607416456,54.9042679161396));
#5371=CARTESIAN_POINT('Ctrl Pts',(19.8038953723476,45.1865079474629,54.9037990406297));
#5372=CARTESIAN_POINT('Ctrl Pts',(19.8043536272024,45.1864086515248,54.9033325388543));
#5373=CARTESIAN_POINT('Ctrl Pts',(19.8145842087238,45.1841931059968,54.8929707555504));
#5374=CARTESIAN_POINT('Ctrl Pts',(19.8347629161332,45.1798792375276,54.8749147084649));
#5375=CARTESIAN_POINT('Ctrl Pts',(19.8887727473631,45.1687090410137,54.8427814508827));
#5376=CARTESIAN_POINT('Ctrl Pts',(19.9695153109733,45.1533798316174,54.8542598739837));
#5377=CARTESIAN_POINT('Ctrl Pts',(19.9957697445357,45.1488810707132,54.8786063891575));
#5378=CARTESIAN_POINT('Ctrl Pts',(20.0092046221857,45.1465442318705,54.8894788291601));
#5379=CARTESIAN_POINT('Ctrl Pts',(20.012042354636,45.1460541503219,54.8919222839733));
#5380=CARTESIAN_POINT('Ctrl Pts',(20.0155111973054,45.1454560617907,54.8949465665263));
#5381=CARTESIAN_POINT('Ctrl Pts',(20.0188271930824,45.144887779796,54.8979784584105));
#5382=CARTESIAN_POINT('Ctrl Pts',(20.0211003863836,45.144499323585,54.9001011221071));
#5383=CARTESIAN_POINT('Ctrl Pts',(20.0222230195722,45.1443078577294,54.9011645997831));
#5384=CARTESIAN_POINT('Ctrl Pts',(20.0228613712769,45.1441990715698,54.9017727047375));
#5385=CARTESIAN_POINT('Ctrl Pts',(20.0257236629837,45.1437115744828,54.9045108835585));
#5386=CARTESIAN_POINT('Ctrl Pts',(20.0289697097483,45.1431613665164,54.9077221104622));
#5387=CARTESIAN_POINT('Ctrl Pts',(20.03259041128,45.1425510147986,54.9114373460632));
#5388=CARTESIAN_POINT('Ctrl Pts',(20.0349825191142,45.1421486442512,54.9139264995885));
#5389=CARTESIAN_POINT('Ctrl Pts',(20.0373451938549,45.1417524984503,54.9164353422334));
#5390=CARTESIAN_POINT('Ctrl Pts',(20.039681679113,45.1413620029965,54.9189659236702));
#5391=CARTESIAN_POINT('Ctrl Pts',(20.0411318703565,45.1411201430296,54.9205565910082));
#5392=CARTESIAN_POINT('Ctrl Pts',(20.0422861524102,45.1409279407056,54.9218346947262));
#5393=CARTESIAN_POINT('Ctrl Pts',(20.0434366574682,45.1407365677816,54.9231164613021));
#5394=CARTESIAN_POINT('Ctrl Pts',(20.0454402862247,45.1404038116037,54.9253691598416));
#5395=CARTESIAN_POINT('Ctrl Pts',(20.047708815453,45.1400282292957,54.9279652298413));
#5396=CARTESIAN_POINT('Ctrl Pts',(20.0499561491212,45.1396573175236,54.9305821621318));
#5397=CARTESIAN_POINT('Ctrl Pts',(20.0516312322133,45.1393814188939,54.9325546635474));
#5398=CARTESIAN_POINT('Ctrl Pts',(20.0532957924159,45.1391078156678,54.9345365189285));
#5399=CARTESIAN_POINT('Ctrl Pts',(20.0546741016241,45.1388817233302,54.9361953078536));
#5400=CARTESIAN_POINT('Ctrl Pts',(20.0557713180014,45.1387020154613,54.937526399336));
#5401=CARTESIAN_POINT('Ctrl Pts',(20.056864902619,45.1385230834612,54.9388600496837));
#5402=CARTESIAN_POINT('Ctrl Pts',(20.0582250446465,45.1383008721484,54.9405316359454));
#5403=CARTESIAN_POINT('Ctrl Pts',(20.0598459283821,45.1380365948314,54.9425440816361));
#5404=CARTESIAN_POINT('Ctrl Pts',(20.0611870595329,45.1378183649009,54.9442258418201));
#5405=CARTESIAN_POINT('Ctrl Pts',(20.0622540146072,45.1376450081632,54.9455736809625));
#5406=CARTESIAN_POINT('Ctrl Pts',(20.0633169583539,45.1374724750957,54.946923008388));
#5407=CARTESIAN_POINT('Ctrl Pts',(20.0683372778335,45.1366587801014,54.9533410918471));
#5408=CARTESIAN_POINT('Ctrl Pts',(20.0770037146298,45.1352667649641,54.9649010145954));
#5409=CARTESIAN_POINT('Ctrl Pts',(20.0864178610345,45.1337768602201,54.9782881288107));
#5410=CARTESIAN_POINT('Ctrl Pts',(20.0935184619582,45.1326644414323,54.9888022588103));
#5411=CARTESIAN_POINT('Ctrl Pts',(20.100373336909,45.1315976534646,54.9992129476494));
#5412=CARTESIAN_POINT('Ctrl Pts',(20.1117878941428,45.1298387167065,55.0171807419014));
#5413=CARTESIAN_POINT('Ctrl Pts',(20.1237947170104,45.1280226010343,55.0372957268902));
#5414=CARTESIAN_POINT('Ctrl Pts',(20.1351269844614,45.1263370205372,55.0572697893721));
#5415=CARTESIAN_POINT('Ctrl Pts',(20.1515691774367,45.1239188470918,55.0871888242665));
#5416=CARTESIAN_POINT('Ctrl Pts',(20.1746469856844,45.1206147669365,55.1322338127121));
#5417=CARTESIAN_POINT('Ctrl Pts',(20.2040591722604,45.116579094566,55.1952240054332));
#5418=CARTESIAN_POINT('Ctrl Pts',(20.2612830175001,45.1090288794808,55.3271450684658));
#5419=CARTESIAN_POINT('Ctrl Pts',(20.3422327069346,45.0995783831989,55.5487707417353));
#5420=CARTESIAN_POINT('Ctrl Pts',(20.3901471581147,45.0947681188207,55.6994614717759));
#5421=CARTESIAN_POINT('Ctrl Pts',(20.4162297793739,45.0922971392794,55.7850979817024));
#5422=CARTESIAN_POINT('Ctrl Pts',(21.6200000000002,45.,55.6466323813329));
#5423=CARTESIAN_POINT('Ctrl Pts',(21.7762321982193,45.,57.0048590254748));
#5424=CARTESIAN_POINT('Ctrl Pts',(22.0249540870932,45.0000000000002,58.3543725844722));
#5425=CARTESIAN_POINT('Ctrl Pts',(22.3464038961558,45.,59.6917212528336));
#5426=CARTESIAN_POINT('Ctrl Pts',(22.3483382200092,45.,59.6997519929641));
#5427=CARTESIAN_POINT('Ctrl Pts',(22.3502747232013,45.,59.7077821854749));
#5428=CARTESIAN_POINT('Ctrl Pts',(21.2171929844088,45.,55.6929659043685));
#5429=CARTESIAN_POINT('Ctrl Pts',(21.4628350672334,45.0000110058228,57.0596115624051));
#5430=CARTESIAN_POINT('Ctrl Pts',(21.851402210795,45.0000018849349,58.3960434301828));
#5431=CARTESIAN_POINT('Ctrl Pts',(22.3443390676285,44.9999999924523,59.6922182148363));
#5432=CARTESIAN_POINT('Ctrl Pts',(22.3473054183054,45.,59.700001055959));
#5433=CARTESIAN_POINT('Ctrl Pts',(22.3502747232013,45.,59.7077821854749));
#5434=CARTESIAN_POINT('Ctrl Pts',(20.8143895530636,45.0308843031403,55.7392990151204));
#5435=CARTESIAN_POINT('Ctrl Pts',(21.1494370679217,45.0174847993295,57.114364009251));
#5436=CARTESIAN_POINT('Ctrl Pts',(21.6778502573087,45.0002319354544,58.4377143086656));
#5437=CARTESIAN_POINT('Ctrl Pts',(22.3422742394135,45.0000005474684,59.6927151767016));
#5438=CARTESIAN_POINT('Ctrl Pts',(22.3462726166016,45.,59.7002501189538));
#5439=CARTESIAN_POINT('Ctrl Pts',(22.3502747232013,45.,59.7077821854749));
#5440=CARTESIAN_POINT('Ctrl Pts',(20.4162297793747,45.0922971392794,55.7850979817024));
#5441=CARTESIAN_POINT('Ctrl Pts',(20.8376433894218,45.0523738356173,57.1687162323857));
#5442=CARTESIAN_POINT('Ctrl Pts',(21.504168269834,45.0006987226068,58.4794126739966));
#5443=CARTESIAN_POINT('Ctrl Pts',(22.3402099638236,45.0000016285619,59.6932120219226));
#5444=CARTESIAN_POINT('Ctrl Pts',(22.3452398148978,45.,59.7004991819487));
#5445=CARTESIAN_POINT('Ctrl Pts',(22.3502747232013,45.,59.7077821854749));
#5446=CARTESIAN_POINT('',(22.3502747232014,45.,59.7077821854746));
#5447=CARTESIAN_POINT('Ctrl Pts',(20.4162297793747,45.0922971392794,55.7850979817024));
#5448=CARTESIAN_POINT('Ctrl Pts',(20.8376433894218,45.0523738356173,57.1687162323857));
#5449=CARTESIAN_POINT('Ctrl Pts',(21.504168269834,45.0006987226068,58.4794126739966));
#5450=CARTESIAN_POINT('Ctrl Pts',(22.3402099638236,45.0000016285619,59.6932120219226));
#5451=CARTESIAN_POINT('Ctrl Pts',(22.3452398148978,45.,59.7004991819487));
#5452=CARTESIAN_POINT('Ctrl Pts',(22.3502747232013,45.,59.7077821854749));
#5453=CARTESIAN_POINT('Ctrl Pts',(22.3502747232013,45.,59.7077821854749));
#5454=CARTESIAN_POINT('Ctrl Pts',(22.3483382200092,45.,59.6997519929641));
#5455=CARTESIAN_POINT('Ctrl Pts',(22.3464038961558,45.,59.6917212528336));
#5456=CARTESIAN_POINT('Ctrl Pts',(22.0249540870932,45.0000000000002,58.3543725844722));
#5457=CARTESIAN_POINT('Ctrl Pts',(21.7762321982193,45.,57.0048590254748));
#5458=CARTESIAN_POINT('Ctrl Pts',(21.6200000000002,45.,55.6466323813329));
#5459=CARTESIAN_POINT('Ctrl Pts',(10.65,50.9999999917642,80.9574728656614));
#5460=CARTESIAN_POINT('Ctrl Pts',(10.6500000007492,51.5913127480179,78.971363267383));
#5461=CARTESIAN_POINT('Ctrl Pts',(10.528094525939,52.3446977164423,75.5748619903505));
#5462=CARTESIAN_POINT('Ctrl Pts',(10.3090967135667,53.1022097683494,69.3210095776563));
#5463=CARTESIAN_POINT('Ctrl Pts',(10.2167755699846,53.3301034516875,63.9792008365458));
#5464=CARTESIAN_POINT('Ctrl Pts',(10.2157293064727,53.3373803201459,58.6602859265311));
#5465=CARTESIAN_POINT('Ctrl Pts',(10.2234865311772,53.3157750695239,55.9951691946995));
#5466=CARTESIAN_POINT('Ctrl Pts',(10.2260681614468,53.308981528175,54.6638472189823));
#5467=CARTESIAN_POINT('Ctrl Pts',(10.6499999985938,49.890149041913,79.9661846334971));
#5468=CARTESIAN_POINT('Ctrl Pts',(10.7511299976421,50.4334160697062,78.1193484869632));
#5469=CARTESIAN_POINT('Ctrl Pts',(10.7748974771496,51.1608786184108,74.9397123868462));
#5470=CARTESIAN_POINT('Ctrl Pts',(10.7230311385467,51.8814356108458,69.0130566096956));
#5471=CARTESIAN_POINT('Ctrl Pts',(10.7137637847443,52.0353987787051,63.8895305860475));
#5472=CARTESIAN_POINT('Ctrl Pts',(10.7611903736393,51.9224782082179,58.6886509862845));
#5473=CARTESIAN_POINT('Ctrl Pts',(10.7844967355792,51.8446164620019,56.03221222983));
#5474=CARTESIAN_POINT('Ctrl Pts',(10.7915117424795,51.8210208416627,54.6899151926016));
#5475=CARTESIAN_POINT('Ctrl Pts',(11.1675711197648,47.6722411939998,77.9852105672896));
#5476=CARTESIAN_POINT('Ctrl Pts',(11.4304710471367,48.1664783614362,76.41638436855));
#5477=CARTESIAN_POINT('Ctrl Pts',(11.6848417631085,48.884183574819,73.6701002151732));
#5478=CARTESIAN_POINT('Ctrl Pts',(11.9307417331373,49.570671179204,68.3973924567686));
#5479=CARTESIAN_POINT('Ctrl Pts',(12.1240881452914,49.6069595777482,63.7103280046648));
#5480=CARTESIAN_POINT('Ctrl Pts',(12.3520665874289,49.2883977173651,58.7453088614686));
#5481=CARTESIAN_POINT('Ctrl Pts',(12.4476239841308,49.1119606452572,56.1062196078976));
#5482=CARTESIAN_POINT('Ctrl Pts',(12.4757975640399,49.058925886888,54.7419971306286));
#5483=CARTESIAN_POINT('Ctrl Pts',(13.7688171765785,44.2387267178919,74.9184902186513));
#5484=CARTESIAN_POINT('Ctrl Pts',(14.1510143687013,44.7871203451256,73.7496302901262));
#5485=CARTESIAN_POINT('Ctrl Pts',(14.5746052291768,45.5916673294266,71.6566450107607));
#5486=CARTESIAN_POINT('Ctrl Pts',(15.1789467718773,46.3423282035027,67.4173014904579));
#5487=CARTESIAN_POINT('Ctrl Pts',(15.8002417200804,46.3350410473352,63.432841413186));
#5488=CARTESIAN_POINT('Ctrl Pts',(16.5464785625345,45.9005007123157,58.8332546883514));
#5489=CARTESIAN_POINT('Ctrl Pts',(16.8684837045652,45.6650585144929,56.2189100594007));
#5490=CARTESIAN_POINT('Ctrl Pts',(16.9631684871876,45.5944907341372,54.8211376767341));
#5491=CARTESIAN_POINT('Ctrl Pts',(16.8806473870211,42.5567838539762,73.4162252843488));
#5492=CARTESIAN_POINT('Ctrl Pts',(17.2084521809266,43.2360540059879,72.3879632773848));
#5493=CARTESIAN_POINT('Ctrl Pts',(17.5541981764933,44.1527916745644,70.5799376628862));
#5494=CARTESIAN_POINT('Ctrl Pts',(18.2532580466199,45.039786365141,66.887544196015));
#5495=CARTESIAN_POINT('Ctrl Pts',(19.1804594689316,45.1826240595656,63.2969101173891));
#5496=CARTESIAN_POINT('Ctrl Pts',(20.3546041247903,44.9588371473998,58.8772775059556));
#5497=CARTESIAN_POINT('Ctrl Pts',(20.8632751324216,44.8228069975904,56.2706862040344));
#5498=CARTESIAN_POINT('Ctrl Pts',(21.0125168996104,44.7816028219869,54.857138678073));
#5499=CARTESIAN_POINT('Ctrl Pts',(18.9626392821943,41.9565217283881,72.8800877257206));
#5500=CARTESIAN_POINT('Ctrl Pts',(19.2279269612074,42.727799236545,71.862613596348));
#5501=CARTESIAN_POINT('Ctrl Pts',(19.4831211471407,43.710475282316,70.1322381877998));
#5502=CARTESIAN_POINT('Ctrl Pts',(20.1842257088923,44.6985344804559,66.6623207087326));
#5503=CARTESIAN_POINT('Ctrl Pts',(21.257571225247,44.9957871108967,63.2484685820289));
#5504=CARTESIAN_POINT('Ctrl Pts',(22.6311744968683,45.0052786784512,58.8930554851582));
#5505=CARTESIAN_POINT('Ctrl Pts',(23.2207733672098,44.9770979167703,56.2867882509864));
#5506=CARTESIAN_POINT('Ctrl Pts',(23.3931725150314,44.9682367758804,54.8681309110661));
#5507=CARTESIAN_POINT('',(10.65,50.9999999841238,80.9574728735491));
#5508=CARTESIAN_POINT('Ctrl Pts',(10.4981429416546,52.3969931199649,74.706865065529));
#5509=CARTESIAN_POINT('Ctrl Pts',(10.5779349644551,52.034667836186,76.9702631322822));
#5510=CARTESIAN_POINT('Ctrl Pts',(10.6500000007055,51.5568183907084,79.0872233996299));
#5511=CARTESIAN_POINT('Ctrl Pts',(10.65,50.9999999917642,80.9574728656614));
#5512=CARTESIAN_POINT('',(18.9626392821944,41.9565217283881,72.8800877257205));
#5513=CARTESIAN_POINT('Origin',(23.65,50.9999999752926,80.9574728656614));
#5514=CARTESIAN_POINT('Ctrl Pts',(18.9626392821943,41.9565217283881,72.8800877257206));
#5515=CARTESIAN_POINT('Ctrl Pts',(19.2279269612074,42.727799236545,71.862613596348));
#5516=CARTESIAN_POINT('Ctrl Pts',(19.4831211471407,43.710475282316,70.1322381877998));
#5517=CARTESIAN_POINT('Ctrl Pts',(20.1842257088923,44.6985344804559,66.6623207087326));
#5518=CARTESIAN_POINT('Ctrl Pts',(21.1870035571569,44.9762440796507,63.4729140938564));
#5519=CARTESIAN_POINT('Ctrl Pts',(22.1088876085725,44.999999277173,60.549180132261));
#5520=CARTESIAN_POINT('Ctrl Pts',(22.3509761093645,44.9996749585767,59.7077822194304));
#5521=CARTESIAN_POINT('Origin',(4.15,51.,72.5));
#5522=CARTESIAN_POINT('',(4.15,57.5,72.65));
#5523=CARTESIAN_POINT('',(4.15,57.5,72.5));
#5524=CARTESIAN_POINT('',(6.65,57.,72.65));
#5525=CARTESIAN_POINT('Origin',(4.15,51.,72.65));
#5526=CARTESIAN_POINT('',(6.65,57.,80.));
#5527=CARTESIAN_POINT('',(6.65,57.,72.5));
#5528=CARTESIAN_POINT('',(4.15,57.5,80.));
#5529=CARTESIAN_POINT('Origin',(4.15,51.,80.));
#5530=CARTESIAN_POINT('',(4.15,57.5,82.));
#5531=CARTESIAN_POINT('',(4.15,57.5,72.5));
#5532=CARTESIAN_POINT('',(10.65,51.,82.));
#5533=CARTESIAN_POINT('Origin',(4.15,51.,82.));
#5534=CARTESIAN_POINT('',(10.65,51.,72.5));
#5535=CARTESIAN_POINT('Ctrl Pts',(18.9626392821942,41.9565217283881,72.8800877257206));
#5536=CARTESIAN_POINT('Ctrl Pts',(18.9148600821532,41.8176120635355,73.0633382272302));
#5537=CARTESIAN_POINT('Ctrl Pts',(18.8693530904109,41.6738847349783,73.240490438369));
#5538=CARTESIAN_POINT('Ctrl Pts',(18.8260283102402,41.5255306960508,73.4113571308521));
#5539=CARTESIAN_POINT('Ctrl Pts',(16.1866500908125,42.756871226749,73.5949378053382));
#5540=CARTESIAN_POINT('Ctrl Pts',(16.1522815889182,42.6090133349824,73.7996029395844));
#5541=CARTESIAN_POINT('Ctrl Pts',(16.1193682241987,42.4541991309688,73.9980685095943));
#5542=CARTESIAN_POINT('Ctrl Pts',(16.088295732611,42.294321346827,74.1897044751377));
#5543=CARTESIAN_POINT('Ctrl Pts',(12.0171455902228,45.4472322961857,75.9978940496109));
#5544=CARTESIAN_POINT('Ctrl Pts',(12.007954873665,45.2483462839044,76.2572337500177));
#5545=CARTESIAN_POINT('Ctrl Pts',(11.999313726315,45.0412802176677,76.5090651763933));
#5546=CARTESIAN_POINT('Ctrl Pts',(11.9910291310255,44.8260578859967,76.7529125600747));
#5547=CARTESIAN_POINT('Ctrl Pts',(10.65,49.3352235523098,79.4705405180409));
#5548=CARTESIAN_POINT('Ctrl Pts',(10.6500370091537,49.05182307417,79.798755953198));
#5549=CARTESIAN_POINT('Ctrl Pts',(10.6499677368376,48.7583768432546,80.1177493201648));
#5550=CARTESIAN_POINT('Ctrl Pts',(10.6500000000003,48.454874656717,80.4268384767562));
#5551=CARTESIAN_POINT('Ctrl Pts',(10.65,50.9999999752926,80.9574728656614));
#5552=CARTESIAN_POINT('Ctrl Pts',(10.65,50.6805077461316,81.3151778623175));
#5553=CARTESIAN_POINT('Ctrl Pts',(10.6500000000003,50.3499348904501,81.6629751937193));
#5554=CARTESIAN_POINT('Ctrl Pts',(10.6500000000003,50.0087206009168,81.9999999907207));
#5555=CARTESIAN_POINT('',(10.65,50.008720603997,81.9999999938393));
#5556=CARTESIAN_POINT('',(18.82602831024,41.5255306960508,73.4113571308521));
#5557=CARTESIAN_POINT('Origin',(23.6500000000001,50.0087206009169,81.9999999907207));
#5558=CARTESIAN_POINT('Ctrl Pts',(18.8260283102402,41.5255306960508,73.4113571308521));
#5559=CARTESIAN_POINT('Ctrl Pts',(18.8693530904109,41.6738847349783,73.240490438369));
#5560=CARTESIAN_POINT('Ctrl Pts',(18.9148600821532,41.8176120635355,73.0633382272302));
#5561=CARTESIAN_POINT('Ctrl Pts',(18.9626392821942,41.9565217283881,72.8800877257206));
#5562=CARTESIAN_POINT('Ctrl Pts',(10.65,50.9999999752926,80.9574728656614));
#5563=CARTESIAN_POINT('Ctrl Pts',(10.65,50.6805077461316,81.3151778623175));
#5564=CARTESIAN_POINT('Ctrl Pts',(10.6500000000003,50.3499348904501,81.6629751937193));
#5565=CARTESIAN_POINT('Ctrl Pts',(10.6500000000003,50.0087206009168,81.9999999907207));
#5566=CARTESIAN_POINT('Ctrl Pts',(18.82602831024,41.5255306960508,73.4113571308521));
#5567=CARTESIAN_POINT('Ctrl Pts',(18.5322010540885,40.5193984047849,74.5701695094744));
#5568=CARTESIAN_POINT('Ctrl Pts',(17.5639050868864,38.5031516150166,76.3306250057112));
#5569=CARTESIAN_POINT('Ctrl Pts',(16.9708024795548,36.060633260809,77.0149087702421));
#5570=CARTESIAN_POINT('Ctrl Pts',(16.9708024795548,35.,77.0149087702421));
#5571=CARTESIAN_POINT('Ctrl Pts',(16.0882957316621,42.2943213461729,74.1897044763167));
#5572=CARTESIAN_POINT('Ctrl Pts',(16.1144270752863,41.3738648094192,75.2010829478464));
#5573=CARTESIAN_POINT('Ctrl Pts',(15.7120633631152,39.2128682420788,76.9739787368387));
#5574=CARTESIAN_POINT('Ctrl Pts',(15.3337236049516,36.2763412903208,77.7090326529822));
#5575=CARTESIAN_POINT('Ctrl Pts',(15.3337236049516,35.,77.7090326529822));
#5576=CARTESIAN_POINT('Ctrl Pts',(11.991038375587,44.8260633476089,76.7529180946315));
#5577=CARTESIAN_POINT('Ctrl Pts',(12.4495913391916,43.5987117210334,77.3975682110437));
#5578=CARTESIAN_POINT('Ctrl Pts',(12.8046397759585,40.6844543005735,78.8602862559842));
#5579=CARTESIAN_POINT('Ctrl Pts',(12.7230525754925,36.7228150489785,79.5196822708432));
#5580=CARTESIAN_POINT('Ctrl Pts',(12.7230525754925,35.,79.5196822708432));
#5581=CARTESIAN_POINT('Ctrl Pts',(10.6499999990876,48.4548746564348,80.4268384834974));
#5582=CARTESIAN_POINT('Ctrl Pts',(10.8755853352384,46.4653691713888,80.8614344869002));
#5583=CARTESIAN_POINT('Ctrl Pts',(11.0036865777667,42.34522552764,81.7282908971437));
#5584=CARTESIAN_POINT('Ctrl Pts',(10.9312400061157,37.2245155653629,82.1095277398128));
#5585=CARTESIAN_POINT('Ctrl Pts',(10.9312400061157,35.,82.1095277398128));
#5586=CARTESIAN_POINT('Ctrl Pts',(10.6499999999999,50.0087206009169,81.9999999982601));
#5587=CARTESIAN_POINT('Ctrl Pts',(10.6500000002485,47.6946163310051,82.4285671107079));
#5588=CARTESIAN_POINT('Ctrl Pts',(10.4808985966162,43.0572487145391,83.0651014506477));
#5589=CARTESIAN_POINT('Ctrl Pts',(10.349157484035,37.4394564998573,83.3094078342434));
#5590=CARTESIAN_POINT('Ctrl Pts',(10.349157484035,35.,83.3094078342434));
#5591=CARTESIAN_POINT('',(10.349157484035,35.,83.3094078342434));
#5592=CARTESIAN_POINT('',(16.9708024795548,35.,77.014908770242));
#5593=CARTESIAN_POINT('Origin',(22.0455065815199,35.,88.983508449298));
#5594=CARTESIAN_POINT('Ctrl Pts',(16.9708024795548,35.,77.0149087702421));
#5595=CARTESIAN_POINT('Ctrl Pts',(16.9708024795548,36.060633260809,77.0149087702421));
#5596=CARTESIAN_POINT('Ctrl Pts',(17.5639050868864,38.5031516150166,76.3306250057112));
#5597=CARTESIAN_POINT('Ctrl Pts',(18.5322010540885,40.5193984047849,74.5701695094744));
#5598=CARTESIAN_POINT('Ctrl Pts',(18.82602831024,41.5255306960508,73.4113571308521));
#5599=CARTESIAN_POINT('Ctrl Pts',(10.6499999999999,50.0087206009169,81.9999999982601));
#5600=CARTESIAN_POINT('Ctrl Pts',(10.6500000002485,47.6946163310051,82.4285671107079));
#5601=CARTESIAN_POINT('Ctrl Pts',(10.4808985966162,43.0572487145391,83.0651014506477));
#5602=CARTESIAN_POINT('Ctrl Pts',(10.349157484035,37.4394564998573,83.3094078342434));
#5603=CARTESIAN_POINT('Ctrl Pts',(10.349157484035,35.,83.3094078342434));
#5604=CARTESIAN_POINT('Ctrl Pts',(10.349157484035,28.5,83.3094078342434));
#5605=CARTESIAN_POINT('Ctrl Pts',(10.349157484035,30.6666666666667,83.3094078342434));
#5606=CARTESIAN_POINT('Ctrl Pts',(10.349157484035,32.8333333333333,83.3094078342434));
#5607=CARTESIAN_POINT('Ctrl Pts',(10.349157484035,35.,83.3094078342434));
#5608=CARTESIAN_POINT('Ctrl Pts',(11.7073500355566,28.5,80.5096876139055));
#5609=CARTESIAN_POINT('Ctrl Pts',(11.7073500355566,30.6666666666667,80.5096876139055));
#5610=CARTESIAN_POINT('Ctrl Pts',(11.7073500355566,32.8333333333333,80.5096876139055));
#5611=CARTESIAN_POINT('Ctrl Pts',(11.7073500355566,35.,80.5096876139055));
#5612=CARTESIAN_POINT('Ctrl Pts',(14.1059144489993,28.5,78.2296255650374));
#5613=CARTESIAN_POINT('Ctrl Pts',(14.1059144489993,30.6666666666667,78.2296255650374));
#5614=CARTESIAN_POINT('Ctrl Pts',(14.1059144489993,32.8333333333333,78.2296255650374));
#5615=CARTESIAN_POINT('Ctrl Pts',(14.1059144489993,35.,78.2296255650374));
#5616=CARTESIAN_POINT('Ctrl Pts',(16.9708024795547,28.5,77.0149087702421));
#5617=CARTESIAN_POINT('Ctrl Pts',(16.9708024795547,30.6666666666667,77.0149087702421));
#5618=CARTESIAN_POINT('Ctrl Pts',(16.9708024795547,32.8333333333333,77.0149087702421));
#5619=CARTESIAN_POINT('Ctrl Pts',(16.9708024795547,35.,77.0149087702421));
#5620=CARTESIAN_POINT('',(10.349157484035,32.6808239930147,83.3094078342434));
#5621=CARTESIAN_POINT('',(16.9708024795547,28.5,77.0149087702421));
#5622=CARTESIAN_POINT('Ctrl Pts',(10.349157484035,32.6808239930147,83.3094078342434));
#5623=CARTESIAN_POINT('Ctrl Pts',(10.7839644147399,31.8790901364859,82.4131153649069));
#5624=CARTESIAN_POINT('Ctrl Pts',(11.3441016079477,31.1154184913378,81.5217479061818));
#5625=CARTESIAN_POINT('Ctrl Pts',(12.6965456889944,29.8469034480069,79.8926869838901));
#5626=CARTESIAN_POINT('Ctrl Pts',(13.4805190445544,29.3202959315611,79.138009376783));
#5627=CARTESIAN_POINT('Ctrl Pts',(15.181078417636,28.666836026339,77.9014531073832));
#5628=CARTESIAN_POINT('Ctrl Pts',(16.0398488323122,28.5,77.4096345041698));
#5629=CARTESIAN_POINT('Ctrl Pts',(16.9708024795547,28.5,77.0149087702421));
#5630=CARTESIAN_POINT('Ctrl Pts',(16.9708024795547,28.5,77.0149087702421));
#5631=CARTESIAN_POINT('Ctrl Pts',(16.9708024795547,30.6666666666667,77.0149087702421));
#5632=CARTESIAN_POINT('Ctrl Pts',(16.9708024795547,32.8333333333333,77.0149087702421));
#5633=CARTESIAN_POINT('Ctrl Pts',(16.9708024795547,35.,77.0149087702421));
#5634=CARTESIAN_POINT('Ctrl Pts',(10.349157484035,35.,83.3094078342434));
#5635=CARTESIAN_POINT('Ctrl Pts',(10.349157484035,34.2269413310049,83.3094078342434));
#5636=CARTESIAN_POINT('Ctrl Pts',(10.349157484035,33.4538826620098,83.3094078342434));
#5637=CARTESIAN_POINT('Ctrl Pts',(10.349157484035,32.6808239930147,83.3094078342434));
#5638=CARTESIAN_POINT('Origin',(7.65,52.5,82.));
#5639=CARTESIAN_POINT('',(10.65,52.5,82.));
#5640=CARTESIAN_POINT('',(7.65,51.,85.));
#5641=CARTESIAN_POINT('Origin',(7.65,51.,82.));
#5642=CARTESIAN_POINT('',(7.65,33.,85.));
#5643=CARTESIAN_POINT('',(7.65,52.5,85.));
#5644=CARTESIAN_POINT('',(10.1408986350495,33.,83.6719521494076));
#5645=CARTESIAN_POINT('Origin',(7.65,33.,82.));
#5646=CARTESIAN_POINT('Ctrl Pts',(10.3509384612912,32.6808239930115,83.3094878612269));
#5647=CARTESIAN_POINT('Ctrl Pts',(10.2958641461982,32.7824551325346,83.4231117826842));
#5648=CARTESIAN_POINT('Ctrl Pts',(10.2326782744724,32.8812476448042,83.5351700020513));
#5649=CARTESIAN_POINT('Ctrl Pts',(10.16097902081,32.9762167144242,83.6446122783121));
#5650=CARTESIAN_POINT('Ctrl Pts',(10.154973362277,32.9841714946234,83.6537793603489));
#5651=CARTESIAN_POINT('Ctrl Pts',(10.1489079979391,32.9920994493995,83.6629280704171));
#5652=CARTESIAN_POINT('Ctrl Pts',(10.1427827054911,33.,83.6720577811514));
#5653=CARTESIAN_POINT('Origin',(10.65,59.,85.));
#5654=CARTESIAN_POINT('Ctrl Pts',(6.31019934232757,56.7396484312956,70.2705435629344));
#5655=CARTESIAN_POINT('Ctrl Pts',(7.47100050528041,56.7290665359174,70.2874697198057));
#5656=CARTESIAN_POINT('Ctrl Pts',(10.1651021799702,55.8584817976643,70.3266934367938));
#5657=CARTESIAN_POINT('Ctrl Pts',(11.6965167964335,53.3923823422758,70.3489166559429));
#5658=CARTESIAN_POINT('Ctrl Pts',(11.9305772225938,51.8751263500925,70.3523138873018));
#5659=CARTESIAN_POINT('Ctrl Pts',(6.31019934232756,57.2332934125619,69.4809390456912));
#5660=CARTESIAN_POINT('Ctrl Pts',(7.57108916804194,57.2238927505351,69.5029503042259));
#5661=CARTESIAN_POINT('Ctrl Pts',(10.5004622025892,56.2833341740817,69.5539981811182));
#5662=CARTESIAN_POINT('Ctrl Pts',(12.1686949048401,53.6026311764717,69.582963833105));
#5663=CARTESIAN_POINT('Ctrl Pts',(12.4237484834663,51.9519349272846,69.5873909334127));
#5664=CARTESIAN_POINT('Ctrl Pts',(6.31019934232756,57.5,68.5512146160689));
#5665=CARTESIAN_POINT('Ctrl Pts',(7.6250224626641,57.4942059215517,68.5785252735021));
#5666=CARTESIAN_POINT('Ctrl Pts',(10.6862621456999,56.5224176829132,68.6419409605539));
#5667=CARTESIAN_POINT('Ctrl Pts',(12.4365422207549,53.7218654308334,68.6780063029231));
#5668=CARTESIAN_POINT('Ctrl Pts',(12.7040621171192,51.9955921576966,68.6835188492621));
#5669=CARTESIAN_POINT('Ctrl Pts',(6.31019934232756,57.5,67.62));
#5670=CARTESIAN_POINT('Ctrl Pts',(7.62473821520821,57.5,67.650981960434));
#5671=CARTESIAN_POINT('Ctrl Pts',(10.6952647743841,56.5410931226796,67.7230909762101));
#5672=CARTESIAN_POINT('Ctrl Pts',(12.4615130539015,53.7329162132934,67.7642810892569));
#5673=CARTESIAN_POINT('Ctrl Pts',(12.7312401241024,51.999824975407,67.7705741550675));
#5674=CARTESIAN_POINT('',(12.7312401241024,51.999824975407,67.7705741550676));
#5675=CARTESIAN_POINT('Origin',(7.79304019304822,51.2307288404785,67.62));
#5676=CARTESIAN_POINT('',(6.31019934232756,57.5,67.6200000000031));
#5677=CARTESIAN_POINT('Ctrl Pts',(12.7312401241024,51.999824975407,67.7705741550675));
#5678=CARTESIAN_POINT('Ctrl Pts',(12.4615130539015,53.7329162132934,67.7642810892569));
#5679=CARTESIAN_POINT('Ctrl Pts',(10.6952647743841,56.5410931226796,67.7230909762101));
#5680=CARTESIAN_POINT('Ctrl Pts',(7.62473821520821,57.5,67.650981960434));
[truncated: 359,900 more chars]
