# Supplementary material for: Development and evaluation of a mechanical chest compression device for standardized rodent cardiopulmonary resuscitation
Source: Sci Rep. 2025 Dec 8;15:43397. doi: 10.1038/s41598-025-31959-2 (PMC12689703; doi:10.1038/s41598-025-31959-2)
Supplement: Supplementary file 2 — Supplementary Material 2 [file 41598_2025_31959_MOESM2_ESM.zip › Additional file 2. Production files /Assembly_small_animal_MCD_Rev01.step]

ISO-10303-21;
HEADER;
/* Generated by software containing ST-Developer
 * from STEP Tools, Inc. (www.steptools.com) 
 */

FILE_DESCRIPTION(
/* description */ ('',
'CAx-IF Rec.Pracs.---Representation and Presentation of Product Manufa
cturing Information (PMI)---4.0---2014-10-13'),
/* implementation_level */ '2;1');

FILE_NAME(
/* name */ 'small_animal_MCD_Rev01.step',
/* time_stamp */ '2025-01-01T12:10:16+01:00',
/* author */ (''),
/* organization */ (''),
/* preprocessor_version */ 'ST-DEVELOPER v20',
/* originating_system */ 'Autodesk Translation Framework v13.20.0.188',

/* authorisation */ '');

FILE_SCHEMA (('AP242_MANAGED_MODEL_BASED_3D_ENGINEERING_MIM_LF { 1 0 10303 442 1 1 4 }'));
ENDSEC;

DATA;
#10=MECHANICAL_DESIGN_GEOMETRIC_PRESENTATION_REPRESENTATION('',(#8261,#8262,
#8263,#8264,#8265,#8266,#8267,#8268,#8269,#8270,#8271,#8272,#8273,#8274,
#8275,#8276,#8277,#8278,#8279,#8280,#8281,#8282,#8283,#8284,#8285,#8286,
#8287,#8288,#8289,#8290,#8291,#8292,#8293,#8294,#8295,#8296,#8297,#8298,
#8299,#8300,#8301,#8302,#8303,#8304,#8305,#8306,#8307,#8308,#8309,#8310,
#8311,#8312,#8313,#8314,#8315,#8316,#8317,#8318,#8319,#8320,#8321,#8322,
#8323,#8324,#8325,#8326,#8327,#8328,#8329,#8330,#8331,#8332,#8333,#8334,
#8335,#8336,#8337,#8338,#8339,#8340,#8341,#8342,#8343,#8344,#8345,#8346,
#8347,#8348,#8349,#8350,#8351,#8352,#8353,#8354,#8355,#8356,#8357,#8358,
#8359,#8360,#8361,#8362,#8363,#8364,#8365,#8366,#8367,#8368,#8369,#8370,
#8371,#8372,#8373,#8374,#8375,#8376,#8377,#8378,#8379,#8380,#8381,#8382,
#8383,#8384,#8385,#8386,#8387,#8388,#8389,#8390,#8391,#8392,#8393,#8394,
#8395,#8396,#8397,#8398,#8399,#8400,#8401,#8402,#8403,#8404,#8405,#8406,
#8407,#8408,#8409,#8410,#8411,#8412,#8413,#8414,#8415,#8416,#8417,#8418,
#8419,#8420,#8421,#8422,#8423,#8424,#8425,#8426,#8427,#8428,#8429,#8430,
#8431,#8432,#8433,#8434,#8435,#8436,#8437,#8438,#8439,#8440,#8441,#8442,
#8443,#8444,#8445,#8446,#8447,#8448,#8449,#8450,#8451,#8452,#8453,#8454,
#8455,#8456,#8457,#8458,#8459,#8460,#8461,#8462,#8463,#8464,#8465,#8466,
#8467,#8468,#8469,#8470,#8471,#8472,#8473,#8474,#8475,#8476,#8477,#8478,
#8479,#8480,#8481,#8482,#8483,#8484,#8485,#8486,#8487,#8488,#8489,#8490,
#8491,#8492,#8493,#8494,#8495,#8496,#8497,#8498,#8499,#8500,#8501,#8502,
#8503,#8504,#8505,#8506,#8507,#8508,#8509,#8510,#8511,#8512,#8513,#8514,
#8515,#8516,#8517,#8518,#8519,#8520,#8521,#8522,#8523,#8524,#8525,#8526,
#8527,#8528,#8529,#8530,#8531,#8532,#8533,#8534,#8535,#8536,#8537,#8538,
#8539,#8540,#8541,#8542,#8543,#8544,#8545,#8546,#8547,#8548,#8549,#8550,
#8551,#8552,#8553,#8554,#8555,#8556,#8557,#8558,#8559,#8560,#8561,#8562,
#8563,#8564,#8565,#8566,#8567,#8568,#8569,#8570,#8571,#8572,#8573,#8574,
#8575,#8576,#8577,#8578,#8579,#8580,#8581,#8582,#8583,#8584,#8585,#8586,
#8587,#8588,#8589,#8590,#8591,#8592,#8593,#8594,#8595,#8596,#8597,#8598,
#8599,#8600,#8601,#8602,#8603,#8604,#8605,#8606,#8607,#8608,#8609,#8610,
#8611,#8612,#8613,#8614,#8615,#8616,#8617,#8618,#8619,#8620,#8621,#8622,
#8623,#8624,#8625),#367006);
#11=CONTEXT_DEPENDENT_OVER_RIDING_STYLED_ITEM('',(#367483),#367221,#8625,
(#158,#122,#120));
#12=MAPPED_ITEM('',#13,#100345);
#13=REPRESENTATION_MAP(#100345,#367193);
#14=ELLIPSE('',#97058,38.0000006109476,27.0000004470348);
#15=ELLIPSE('',#97059,38.0000006109476,27.0000004470348);
#16=ELLIPSE('',#97062,38.0000006109476,27.0000004470348);
#17=ELLIPSE('',#97063,38.0000006109476,27.0000004470348);
#18=ELLIPSE('',#97068,41.0000006109476,30.0000004470348);
#19=ELLIPSE('',#97069,40.,29.);
#20=ELLIPSE('',#97098,17.8444844419782,15.);
#21=ELLIPSE('',#97099,17.8444844419781,15.);
#22=ELLIPSE('',#97100,17.8444844419781,15.);
#23=ELLIPSE('',#97101,17.8444844419782,15.);
#24=ELLIPSE('',#97136,4.62258653245128,4.5);
#25=ELLIPSE('',#97176,17.8444844419781,15.);
#26=ELLIPSE('',#97178,17.8444844419781,15.);
#27=ELLIPSE('',#97180,17.8444844419781,15.);
#28=ELLIPSE('',#97182,17.8444844419781,15.);
#29=ITEM_DEFINED_TRANSFORMATION($,$,#93373,#94271);
#30=ITEM_DEFINED_TRANSFORMATION($,$,#93379,#94272);
#31=ITEM_DEFINED_TRANSFORMATION($,$,#93385,#94273);
#32=ITEM_DEFINED_TRANSFORMATION($,$,#94024,#94274);
#33=ITEM_DEFINED_TRANSFORMATION($,$,#94052,#94275);
#34=ITEM_DEFINED_TRANSFORMATION($,$,#94152,#94276);
#35=ITEM_DEFINED_TRANSFORMATION($,$,#95058,#95177);
#36=ITEM_DEFINED_TRANSFORMATION($,$,#94278,#95178);
#37=ITEM_DEFINED_TRANSFORMATION($,$,#94284,#95179);
#38=ITEM_DEFINED_TRANSFORMATION($,$,#94290,#95180);
#39=ITEM_DEFINED_TRANSFORMATION($,$,#94929,#95181);
#40=ITEM_DEFINED_TRANSFORMATION($,$,#94957,#95182);
#41=ITEM_DEFINED_TRANSFORMATION($,$,#95057,#95183);
#42=ITEM_DEFINED_TRANSFORMATION($,$,#95397,#96874);
#43=ITEM_DEFINED_TRANSFORMATION($,$,#95185,#96875);
#44=ITEM_DEFINED_TRANSFORMATION($,$,#95397,#96876);
#45=ITEM_DEFINED_TRANSFORMATION($,$,#96036,#96877);
#46=ITEM_DEFINED_TRANSFORMATION($,$,#96461,#96878);
#47=ITEM_DEFINED_TRANSFORMATION($,$,#96118,#96879);
#48=ITEM_DEFINED_TRANSFORMATION($,$,#96461,#96880);
#49=ITEM_DEFINED_TRANSFORMATION($,$,#96496,#96881);
#50=ITEM_DEFINED_TRANSFORMATION($,$,#96531,#96882);
#51=ITEM_DEFINED_TRANSFORMATION($,$,#96885,#97053);
#52=ITEM_DEFINED_TRANSFORMATION($,$,#97055,#97083);
#53=ITEM_DEFINED_TRANSFORMATION($,$,#96884,#98886);
#54=ITEM_DEFINED_TRANSFORMATION($,$,#97054,#98887);
#55=ITEM_DEFINED_TRANSFORMATION($,$,#98543,#98888);
#56=ITEM_DEFINED_TRANSFORMATION($,$,#97197,#98889);
#57=ITEM_DEFINED_TRANSFORMATION($,$,#97409,#98890);
#58=ITEM_DEFINED_TRANSFORMATION($,$,#97409,#98891);
#59=ITEM_DEFINED_TRANSFORMATION($,$,#98048,#98892);
#60=ITEM_DEFINED_TRANSFORMATION($,$,#98130,#98893);
#61=ITEM_DEFINED_TRANSFORMATION($,$,#98130,#98894);
#62=ITEM_DEFINED_TRANSFORMATION($,$,#98165,#98895);
#63=ITEM_DEFINED_TRANSFORMATION($,$,#98200,#98896);
#64=ITEM_DEFINED_TRANSFORMATION($,$,#98543,#98897);
#65=ITEM_DEFINED_TRANSFORMATION($,$,#99752,#99813);
#66=ITEM_DEFINED_TRANSFORMATION($,$,#99761,#99814);
#67=ITEM_DEFINED_TRANSFORMATION($,$,#99752,#100008);
#68=ITEM_DEFINED_TRANSFORMATION($,$,#99761,#100009);
#69=ITEM_DEFINED_TRANSFORMATION($,$,#99611,#100010);
#70=ITEM_DEFINED_TRANSFORMATION($,$,#98910,#100011);
#71=ITEM_DEFINED_TRANSFORMATION($,$,#98935,#100012);
#72=ITEM_DEFINED_TRANSFORMATION($,$,#99069,#100013);
#73=ITEM_DEFINED_TRANSFORMATION($,$,#99148,#100014);
#74=ITEM_DEFINED_TRANSFORMATION($,$,#99157,#100015);
#75=ITEM_DEFINED_TRANSFORMATION($,$,#99611,#100016);
#76=ITEM_DEFINED_TRANSFORMATION($,$,#99435,#100017);
#77=ITEM_DEFINED_TRANSFORMATION($,$,#99448,#100018);
#78=ITEM_DEFINED_TRANSFORMATION($,$,#99472,#100019);
#79=ITEM_DEFINED_TRANSFORMATION($,$,#99503,#100020);
#80=ITEM_DEFINED_TRANSFORMATION($,$,#99611,#100021);
#81=ITEM_DEFINED_TRANSFORMATION($,$,#99611,#100022);
#82=ITEM_DEFINED_TRANSFORMATION($,$,#99683,#100023);
#83=ITEM_DEFINED_TRANSFORMATION($,$,#99683,#100024);
#84=ITEM_DEFINED_TRANSFORMATION($,$,#99751,#100025);
#85=ITEM_DEFINED_TRANSFORMATION($,$,#99751,#100026);
#86=ITEM_DEFINED_TRANSFORMATION($,$,#100325,#100334);
#87=ITEM_DEFINED_TRANSFORMATION($,$,#93372,#100335);
#88=ITEM_DEFINED_TRANSFORMATION($,$,#94277,#100336);
#89=ITEM_DEFINED_TRANSFORMATION($,$,#95184,#100337);
#90=ITEM_DEFINED_TRANSFORMATION($,$,#96883,#100338);
#91=ITEM_DEFINED_TRANSFORMATION($,$,#97196,#100339);
#92=ITEM_DEFINED_TRANSFORMATION($,$,#98898,#100340);
#93=ITEM_DEFINED_TRANSFORMATION($,$,#98909,#100341);
#94=ITEM_DEFINED_TRANSFORMATION($,$,#100027,#100342);
#95=ITEM_DEFINED_TRANSFORMATION($,$,#100236,#100343);
#96=ITEM_DEFINED_TRANSFORMATION($,$,#100324,#100344);
#97=(
REPRESENTATION_RELATIONSHIP($,$,#367195,#367194)
REPRESENTATION_RELATIONSHIP_WITH_TRANSFORMATION(#29)
SHAPE_REPRESENTATION_RELATIONSHIP()
);
#98=(
REPRESENTATION_RELATIONSHIP($,$,#367196,#367194)
REPRESENTATION_RELATIONSHIP_WITH_TRANSFORMATION(#30)
SHAPE_REPRESENTATION_RELATIONSHIP()
);
#99=(
REPRESENTATION_RELATIONSHIP($,$,#367197,#367194)
REPRESENTATION_RELATIONSHIP_WITH_TRANSFORMATION(#31)
SHAPE_REPRESENTATION_RELATIONSHIP()
);
#100=(
REPRESENTATION_RELATIONSHIP($,$,#367198,#367194)
REPRESENTATION_RELATIONSHIP_WITH_TRANSFORMATION(#32)
SHAPE_REPRESENTATION_RELATIONSHIP()
);
#101=(
REPRESENTATION_RELATIONSHIP($,$,#367199,#367194)
REPRESENTATION_RELATIONSHIP_WITH_TRANSFORMATION(#33)
SHAPE_REPRESENTATION_RELATIONSHIP()
);
#102=(
REPRESENTATION_RELATIONSHIP($,$,#367200,#367194)
REPRESENTATION_RELATIONSHIP_WITH_TRANSFORMATION(#34)
SHAPE_REPRESENTATION_RELATIONSHIP()
);
#103=(
REPRESENTATION_RELATIONSHIP($,$,#367208,#367207)
REPRESENTATION_RELATIONSHIP_WITH_TRANSFORMATION(#35)
SHAPE_REPRESENTATION_RELATIONSHIP()
);
#104=(
REPRESENTATION_RELATIONSHIP($,$,#367202,#367201)
REPRESENTATION_RELATIONSHIP_WITH_TRANSFORMATION(#36)
SHAPE_REPRESENTATION_RELATIONSHIP()
);
#105=(
REPRESENTATION_RELATIONSHIP($,$,#367203,#367201)
REPRESENTATION_RELATIONSHIP_WITH_TRANSFORMATION(#37)
SHAPE_REPRESENTATION_RELATIONSHIP()
);
#106=(
REPRESENTATION_RELATIONSHIP($,$,#367204,#367201)
REPRESENTATION_RELATIONSHIP_WITH_TRANSFORMATION(#38)
SHAPE_REPRESENTATION_RELATIONSHIP()
);
#107=(
REPRESENTATION_RELATIONSHIP($,$,#367205,#367201)
REPRESENTATION_RELATIONSHIP_WITH_TRANSFORMATION(#39)
SHAPE_REPRESENTATION_RELATIONSHIP()
);
#108=(
REPRESENTATION_RELATIONSHIP($,$,#367206,#367201)
REPRESENTATION_RELATIONSHIP_WITH_TRANSFORMATION(#40)
SHAPE_REPRESENTATION_RELATIONSHIP()
);
#109=(
REPRESENTATION_RELATIONSHIP($,$,#367207,#367201)
REPRESENTATION_RELATIONSHIP_WITH_TRANSFORMATION(#41)
SHAPE_REPRESENTATION_RELATIONSHIP()
);
#110=(
REPRESENTATION_RELATIONSHIP($,$,#367211,#367209)
REPRESENTATION_RELATIONSHIP_WITH_TRANSFORMATION(#42)
SHAPE_REPRESENTATION_RELATIONSHIP()
);
#111=(
REPRESENTATION_RELATIONSHIP($,$,#367210,#367209)
REPRESENTATION_RELATIONSHIP_WITH_TRANSFORMATION(#43)
SHAPE_REPRESENTATION_RELATIONSHIP()
);
#112=(
REPRESENTATION_RELATIONSHIP($,$,#367211,#367209)
REPRESENTATION_RELATIONSHIP_WITH_TRANSFORMATION(#44)
SHAPE_REPRESENTATION_RELATIONSHIP()
);
#113=(
REPRESENTATION_RELATIONSHIP($,$,#367212,#367209)
REPRESENTATION_RELATIONSHIP_WITH_TRANSFORMATION(#45)
SHAPE_REPRESENTATION_RELATIONSHIP()
);
#114=(
REPRESENTATION_RELATIONSHIP($,$,#367214,#367209)
REPRESENTATION_RELATIONSHIP_WITH_TRANSFORMATION(#46)
SHAPE_REPRESENTATION_RELATIONSHIP()
);
#115=(
REPRESENTATION_RELATIONSHIP($,$,#367213,#367209)
REPRESENTATION_RELATIONSHIP_WITH_TRANSFORMATION(#47)
SHAPE_REPRESENTATION_RELATIONSHIP()
);
#116=(
REPRESENTATION_RELATIONSHIP($,$,#367214,#367209)
REPRESENTATION_RELATIONSHIP_WITH_TRANSFORMATION(#48)
SHAPE_REPRESENTATION_RELATIONSHIP()
);
#117=(
REPRESENTATION_RELATIONSHIP($,$,#367215,#367209)
REPRESENTATION_RELATIONSHIP_WITH_TRANSFORMATION(#49)
SHAPE_REPRESENTATION_RELATIONSHIP()
);
#118=(
REPRESENTATION_RELATIONSHIP($,$,#367216,#367209)
REPRESENTATION_RELATIONSHIP_WITH_TRANSFORMATION(#50)
SHAPE_REPRESENTATION_RELATIONSHIP()
);
#119=(
REPRESENTATION_RELATIONSHIP($,$,#367219,#367218)
REPRESENTATION_RELATIONSHIP_WITH_TRANSFORMATION(#51)
SHAPE_REPRESENTATION_RELATIONSHIP()
);
#120=(
REPRESENTATION_RELATIONSHIP($,$,#367221,#367220)
REPRESENTATION_RELATIONSHIP_WITH_TRANSFORMATION(#52)
SHAPE_REPRESENTATION_RELATIONSHIP()
);
#121=(
REPRESENTATION_RELATIONSHIP($,$,#367218,#367217)
REPRESENTATION_RELATIONSHIP_WITH_TRANSFORMATION(#53)
SHAPE_REPRESENTATION_RELATIONSHIP()
);
#122=(
REPRESENTATION_RELATIONSHIP($,$,#367220,#367217)
REPRESENTATION_RELATIONSHIP_WITH_TRANSFORMATION(#54)
SHAPE_REPRESENTATION_RELATIONSHIP()
);
#123=(
REPRESENTATION_RELATIONSHIP($,$,#367229,#367217)
REPRESENTATION_RELATIONSHIP_WITH_TRANSFORMATION(#55)
SHAPE_REPRESENTATION_RELATIONSHIP()
);
#124=(
REPRESENTATION_RELATIONSHIP($,$,#367223,#367222)
REPRESENTATION_RELATIONSHIP_WITH_TRANSFORMATION(#56)
SHAPE_REPRESENTATION_RELATIONSHIP()
);
#125=(
REPRESENTATION_RELATIONSHIP($,$,#367224,#367222)
REPRESENTATION_RELATIONSHIP_WITH_TRANSFORMATION(#57)
SHAPE_REPRESENTATION_RELATIONSHIP()
);
#126=(
REPRESENTATION_RELATIONSHIP($,$,#367224,#367222)
REPRESENTATION_RELATIONSHIP_WITH_TRANSFORMATION(#58)
SHAPE_REPRESENTATION_RELATIONSHIP()
);
#127=(
REPRESENTATION_RELATIONSHIP($,$,#367225,#367222)
REPRESENTATION_RELATIONSHIP_WITH_TRANSFORMATION(#59)
SHAPE_REPRESENTATION_RELATIONSHIP()
);
#128=(
REPRESENTATION_RELATIONSHIP($,$,#367226,#367222)
REPRESENTATION_RELATIONSHIP_WITH_TRANSFORMATION(#60)
SHAPE_REPRESENTATION_RELATIONSHIP()
);
#129=(
REPRESENTATION_RELATIONSHIP($,$,#367226,#367222)
REPRESENTATION_RELATIONSHIP_WITH_TRANSFORMATION(#61)
SHAPE_REPRESENTATION_RELATIONSHIP()
);
#130=(
REPRESENTATION_RELATIONSHIP($,$,#367227,#367222)
REPRESENTATION_RELATIONSHIP_WITH_TRANSFORMATION(#62)
SHAPE_REPRESENTATION_RELATIONSHIP()
);
#131=(
REPRESENTATION_RELATIONSHIP($,$,#367228,#367222)
REPRESENTATION_RELATIONSHIP_WITH_TRANSFORMATION(#63)
SHAPE_REPRESENTATION_RELATIONSHIP()
);
#132=(
REPRESENTATION_RELATIONSHIP($,$,#367229,#367222)
REPRESENTATION_RELATIONSHIP_WITH_TRANSFORMATION(#64)
SHAPE_REPRESENTATION_RELATIONSHIP()
);
#133=(
REPRESENTATION_RELATIONSHIP($,$,#367244,#367242)
REPRESENTATION_RELATIONSHIP_WITH_TRANSFORMATION(#65)
SHAPE_REPRESENTATION_RELATIONSHIP()
);
#134=(
REPRESENTATION_RELATIONSHIP($,$,#367245,#367242)
REPRESENTATION_RELATIONSHIP_WITH_TRANSFORMATION(#66)
SHAPE_REPRESENTATION_RELATIONSHIP()
);
#135=(
REPRESENTATION_RELATIONSHIP($,$,#367244,#367243)
REPRESENTATION_RELATIONSHIP_WITH_TRANSFORMATION(#67)
SHAPE_REPRESENTATION_RELATIONSHIP()
);
#136=(
REPRESENTATION_RELATIONSHIP($,$,#367245,#367243)
REPRESENTATION_RELATIONSHIP_WITH_TRANSFORMATION(#68)
SHAPE_REPRESENTATION_RELATIONSHIP()
);
#137=(
REPRESENTATION_RELATIONSHIP($,$,#367241,#367231)
REPRESENTATION_RELATIONSHIP_WITH_TRANSFORMATION(#69)
SHAPE_REPRESENTATION_RELATIONSHIP()
);
#138=(
REPRESENTATION_RELATIONSHIP($,$,#367232,#367231)
REPRESENTATION_RELATIONSHIP_WITH_TRANSFORMATION(#70)
SHAPE_REPRESENTATION_RELATIONSHIP()
);
#139=(
REPRESENTATION_RELATIONSHIP($,$,#367233,#367231)
REPRESENTATION_RELATIONSHIP_WITH_TRANSFORMATION(#71)
SHAPE_REPRESENTATION_RELATIONSHIP()
);
#140=(
REPRESENTATION_RELATIONSHIP($,$,#367234,#367231)
REPRESENTATION_RELATIONSHIP_WITH_TRANSFORMATION(#72)
SHAPE_REPRESENTATION_RELATIONSHIP()
);
#141=(
REPRESENTATION_RELATIONSHIP($,$,#367235,#367231)
REPRESENTATION_RELATIONSHIP_WITH_TRANSFORMATION(#73)
SHAPE_REPRESENTATION_RELATIONSHIP()
);
#142=(
REPRESENTATION_RELATIONSHIP($,$,#367236,#367231)
REPRESENTATION_RELATIONSHIP_WITH_TRANSFORMATION(#74)
SHAPE_REPRESENTATION_RELATIONSHIP()
);
#143=(
REPRESENTATION_RELATIONSHIP($,$,#367241,#367231)
REPRESENTATION_RELATIONSHIP_WITH_TRANSFORMATION(#75)
SHAPE_REPRESENTATION_RELATIONSHIP()
);
#144=(
REPRESENTATION_RELATIONSHIP($,$,#367237,#367231)
REPRESENTATION_RELATIONSHIP_WITH_TRANSFORMATION(#76)
SHAPE_REPRESENTATION_RELATIONSHIP()
);
#145=(
REPRESENTATION_RELATIONSHIP($,$,#367238,#367231)
REPRESENTATION_RELATIONSHIP_WITH_TRANSFORMATION(#77)
SHAPE_REPRESENTATION_RELATIONSHIP()
);
#146=(
REPRESENTATION_RELATIONSHIP($,$,#367239,#367231)
REPRESENTATION_RELATIONSHIP_WITH_TRANSFORMATION(#78)
SHAPE_REPRESENTATION_RELATIONSHIP()
);
#147=(
REPRESENTATION_RELATIONSHIP($,$,#367240,#367231)
REPRESENTATION_RELATIONSHIP_WITH_TRANSFORMATION(#79)
SHAPE_REPRESENTATION_RELATIONSHIP()
);
#148=(
REPRESENTATION_RELATIONSHIP($,$,#367241,#367231)
REPRESENTATION_RELATIONSHIP_WITH_TRANSFORMATION(#80)
SHAPE_REPRESENTATION_RELATIONSHIP()
);
#149=(
REPRESENTATION_RELATIONSHIP($,$,#367241,#367231)
REPRESENTATION_RELATIONSHIP_WITH_TRANSFORMATION(#81)
SHAPE_REPRESENTATION_RELATIONSHIP()
);
#150=(
REPRESENTATION_RELATIONSHIP($,$,#367242,#367231)
REPRESENTATION_RELATIONSHIP_WITH_TRANSFORMATION(#82)
SHAPE_REPRESENTATION_RELATIONSHIP()
);
#151=(
REPRESENTATION_RELATIONSHIP($,$,#367242,#367231)
REPRESENTATION_RELATIONSHIP_WITH_TRANSFORMATION(#83)
SHAPE_REPRESENTATION_RELATIONSHIP()
);
#152=(
REPRESENTATION_RELATIONSHIP($,$,#367243,#367231)
REPRESENTATION_RELATIONSHIP_WITH_TRANSFORMATION(#84)
SHAPE_REPRESENTATION_RELATIONSHIP()
);
#153=(
REPRESENTATION_RELATIONSHIP($,$,#367243,#367231)
REPRESENTATION_RELATIONSHIP_WITH_TRANSFORMATION(#85)
SHAPE_REPRESENTATION_RELATIONSHIP()
);
#154=(
REPRESENTATION_RELATIONSHIP($,$,#367249,#367248)
REPRESENTATION_RELATIONSHIP_WITH_TRANSFORMATION(#86)
SHAPE_REPRESENTATION_RELATIONSHIP()
);
#155=(
REPRESENTATION_RELATIONSHIP($,$,#367194,#367193)
REPRESENTATION_RELATIONSHIP_WITH_TRANSFORMATION(#87)
SHAPE_REPRESENTATION_RELATIONSHIP()
);
#156=(
REPRESENTATION_RELATIONSHIP($,$,#367201,#367193)
REPRESENTATION_RELATIONSHIP_WITH_TRANSFORMATION(#88)
SHAPE_REPRESENTATION_RELATIONSHIP()
);
#157=(
REPRESENTATION_RELATIONSHIP($,$,#367209,#367193)
REPRESENTATION_RELATIONSHIP_WITH_TRANSFORMATION(#89)
SHAPE_REPRESENTATION_RELATIONSHIP()
);
#158=(
REPRESENTATION_RELATIONSHIP($,$,#367217,#367193)
REPRESENTATION_RELATIONSHIP_WITH_TRANSFORMATION(#90)
SHAPE_REPRESENTATION_RELATIONSHIP()
);
#159=(
REPRESENTATION_RELATIONSHIP($,$,#367222,#367193)
REPRESENTATION_RELATIONSHIP_WITH_TRANSFORMATION(#91)
SHAPE_REPRESENTATION_RELATIONSHIP()
);
#160=(
REPRESENTATION_RELATIONSHIP($,$,#367230,#367193)
REPRESENTATION_RELATIONSHIP_WITH_TRANSFORMATION(#92)
SHAPE_REPRESENTATION_RELATIONSHIP()
);
#161=(
REPRESENTATION_RELATIONSHIP($,$,#367231,#367193)
REPRESENTATION_RELATIONSHIP_WITH_TRANSFORMATION(#93)
SHAPE_REPRESENTATION_RELATIONSHIP()
);
#162=(
REPRESENTATION_RELATIONSHIP($,$,#367246,#367193)
REPRESENTATION_RELATIONSHIP_WITH_TRANSFORMATION(#94)
SHAPE_REPRESENTATION_RELATIONSHIP()
);
#163=(
REPRESENTATION_RELATIONSHIP($,$,#367247,#367193)
REPRESENTATION_RELATIONSHIP_WITH_TRANSFORMATION(#95)
SHAPE_REPRESENTATION_RELATIONSHIP()
);
#164=(
REPRESENTATION_RELATIONSHIP($,$,#367248,#367193)
REPRESENTATION_RELATIONSHIP_WITH_TRANSFORMATION(#96)
SHAPE_REPRESENTATION_RELATIONSHIP()
);
#165=CONTEXT_DEPENDENT_SHAPE_REPRESENTATION(#97,#367076);
#166=CONTEXT_DEPENDENT_SHAPE_REPRESENTATION(#98,#367077);
#167=CONTEXT_DEPENDENT_SHAPE_REPRESENTATION(#99,#367078);
#168=CONTEXT_DEPENDENT_SHAPE_REPRESENTATION(#100,#367079);
#169=CONTEXT_DEPENDENT_SHAPE_REPRESENTATION(#101,#367080);
#170=CONTEXT_DEPENDENT_SHAPE_REPRESENTATION(#102,#367081);
#171=CONTEXT_DEPENDENT_SHAPE_REPRESENTATION(#103,#367090);
#172=CONTEXT_DEPENDENT_SHAPE_REPRESENTATION(#104,#367091);
#173=CONTEXT_DEPENDENT_SHAPE_REPRESENTATION(#105,#367092);
#174=CONTEXT_DEPENDENT_SHAPE_REPRESENTATION(#106,#367093);
#175=CONTEXT_DEPENDENT_SHAPE_REPRESENTATION(#107,#367094);
#176=CONTEXT_DEPENDENT_SHAPE_REPRESENTATION(#108,#367095);
#177=CONTEXT_DEPENDENT_SHAPE_REPRESENTATION(#109,#367096);
#178=CONTEXT_DEPENDENT_SHAPE_REPRESENTATION(#110,#367105);
#179=CONTEXT_DEPENDENT_SHAPE_REPRESENTATION(#111,#367106);
#180=CONTEXT_DEPENDENT_SHAPE_REPRESENTATION(#112,#367107);
#181=CONTEXT_DEPENDENT_SHAPE_REPRESENTATION(#113,#367108);
#182=CONTEXT_DEPENDENT_SHAPE_REPRESENTATION(#114,#367109);
#183=CONTEXT_DEPENDENT_SHAPE_REPRESENTATION(#115,#367110);
#184=CONTEXT_DEPENDENT_SHAPE_REPRESENTATION(#116,#367111);
#185=CONTEXT_DEPENDENT_SHAPE_REPRESENTATION(#117,#367112);
#186=CONTEXT_DEPENDENT_SHAPE_REPRESENTATION(#118,#367113);
#187=CONTEXT_DEPENDENT_SHAPE_REPRESENTATION(#119,#367117);
#188=CONTEXT_DEPENDENT_SHAPE_REPRESENTATION(#120,#367120);
#189=CONTEXT_DEPENDENT_SHAPE_REPRESENTATION(#121,#367129);
#190=CONTEXT_DEPENDENT_SHAPE_REPRESENTATION(#122,#367130);
#191=CONTEXT_DEPENDENT_SHAPE_REPRESENTATION(#123,#367131);
#192=CONTEXT_DEPENDENT_SHAPE_REPRESENTATION(#124,#367132);
#193=CONTEXT_DEPENDENT_SHAPE_REPRESENTATION(#125,#367133);
#194=CONTEXT_DEPENDENT_SHAPE_REPRESENTATION(#126,#367134);
#195=CONTEXT_DEPENDENT_SHAPE_REPRESENTATION(#127,#367135);
#196=CONTEXT_DEPENDENT_SHAPE_REPRESENTATION(#128,#367136);
#197=CONTEXT_DEPENDENT_SHAPE_REPRESENTATION(#129,#367137);
#198=CONTEXT_DEPENDENT_SHAPE_REPRESENTATION(#130,#367138);
#199=CONTEXT_DEPENDENT_SHAPE_REPRESENTATION(#131,#367139);
#200=CONTEXT_DEPENDENT_SHAPE_REPRESENTATION(#132,#367140);
#201=CONTEXT_DEPENDENT_SHAPE_REPRESENTATION(#133,#367157);
#202=CONTEXT_DEPENDENT_SHAPE_REPRESENTATION(#134,#367158);
#203=CONTEXT_DEPENDENT_SHAPE_REPRESENTATION(#135,#367159);
#204=CONTEXT_DEPENDENT_SHAPE_REPRESENTATION(#136,#367160);
#205=CONTEXT_DEPENDENT_SHAPE_REPRESENTATION(#137,#367161);
#206=CONTEXT_DEPENDENT_SHAPE_REPRESENTATION(#138,#367162);
#207=CONTEXT_DEPENDENT_SHAPE_REPRESENTATION(#139,#367163);
#208=CONTEXT_DEPENDENT_SHAPE_REPRESENTATION(#140,#367164);
#209=CONTEXT_DEPENDENT_SHAPE_REPRESENTATION(#141,#367165);
#210=CONTEXT_DEPENDENT_SHAPE_REPRESENTATION(#142,#367166);
#211=CONTEXT_DEPENDENT_SHAPE_REPRESENTATION(#143,#367167);
#212=CONTEXT_DEPENDENT_SHAPE_REPRESENTATION(#144,#367168);
#213=CONTEXT_DEPENDENT_SHAPE_REPRESENTATION(#145,#367169);
#214=CONTEXT_DEPENDENT_SHAPE_REPRESENTATION(#146,#367170);
#215=CONTEXT_DEPENDENT_SHAPE_REPRESENTATION(#147,#367171);
#216=CONTEXT_DEPENDENT_SHAPE_REPRESENTATION(#148,#367172);
#217=CONTEXT_DEPENDENT_SHAPE_REPRESENTATION(#149,#367173);
#218=CONTEXT_DEPENDENT_SHAPE_REPRESENTATION(#150,#367174);
#219=CONTEXT_DEPENDENT_SHAPE_REPRESENTATION(#151,#367175);
#220=CONTEXT_DEPENDENT_SHAPE_REPRESENTATION(#152,#367176);
#221=CONTEXT_DEPENDENT_SHAPE_REPRESENTATION(#153,#367177);
#222=CONTEXT_DEPENDENT_SHAPE_REPRESENTATION(#154,#367182);
#223=CONTEXT_DEPENDENT_SHAPE_REPRESENTATION(#155,#367183);
#224=CONTEXT_DEPENDENT_SHAPE_REPRESENTATION(#156,#367184);
#225=CONTEXT_DEPENDENT_SHAPE_REPRESENTATION(#157,#367185);
#226=CONTEXT_DEPENDENT_SHAPE_REPRESENTATION(#158,#367186);
#227=CONTEXT_DEPENDENT_SHAPE_REPRESENTATION(#159,#367187);
#228=CONTEXT_DEPENDENT_SHAPE_REPRESENTATION(#160,#367188);
#229=CONTEXT_DEPENDENT_SHAPE_REPRESENTATION(#161,#367189);
#230=CONTEXT_DEPENDENT_SHAPE_REPRESENTATION(#162,#367190);
#231=CONTEXT_DEPENDENT_SHAPE_REPRESENTATION(#163,#367191);
#232=CONTEXT_DEPENDENT_SHAPE_REPRESENTATION(#164,#367192);
#233=NEXT_ASSEMBLY_USAGE_OCCURRENCE('Steel rod 1:1','Steel rod 1:1',
'Steel rod 1:1',#367252,#367253,'Steel rod 1:1');
#234=NEXT_ASSEMBLY_USAGE_OCCURRENCE('Steel rod 2:1','Steel rod 2:1',
'Steel rod 2:1',#367252,#367254,'Steel rod 2:1');
#235=NEXT_ASSEMBLY_USAGE_OCCURRENCE('Threaded rod :1','Threaded rod :1',
'Threaded rod :1',#367252,#367255,'Threaded rod :1');
#236=NEXT_ASSEMBLY_USAGE_OCCURRENCE('Bracket:1','Bracket:1','Bracket:1',
#367252,#367256,'Bracket:1');
#237=NEXT_ASSEMBLY_USAGE_OCCURRENCE('Ground plate:1','Ground plate:1',
'Ground plate:1',#367252,#367257,'Ground plate:1');
#238=NEXT_ASSEMBLY_USAGE_OCCURRENCE('Knaufg v2:1','Knaufg v2:1',
'Knaufg v2:1',#367252,#367258,'Knaufg v2:1');
#239=NEXT_ASSEMBLY_USAGE_OCCURRENCE('6092K27(Spiegeln):1',
'6092K27(Spiegeln):1','6092K27(Spiegeln):1',#367265,#367266,
'6092K27(Spiegeln):1');
#240=NEXT_ASSEMBLY_USAGE_OCCURRENCE('Steel rod 1 (1):1',
'Steel rod 1 (1):1','Steel rod 1 (1):1',#367259,#367260,
'Steel rod 1 (1):1');
#241=NEXT_ASSEMBLY_USAGE_OCCURRENCE('Steel rod 2 (1):1',
'Steel rod 2 (1):1','Steel rod 2 (1):1',#367259,#367261,
'Steel rod 2 (1):1');
#242=NEXT_ASSEMBLY_USAGE_OCCURRENCE('Threaded rod:1','Threaded rod:1',
'Threaded rod:1',#367259,#367262,'Threaded rod:1');
#243=NEXT_ASSEMBLY_USAGE_OCCURRENCE('Bracket (1):1','Bracket (1):1',
'Bracket (1):1',#367259,#367263,'Bracket (1):1');
#244=NEXT_ASSEMBLY_USAGE_OCCURRENCE('Ground plate (1):1',
'Ground plate (1):1','Ground plate (1):1',#367259,#367264,
'Ground plate (1):1');
#245=NEXT_ASSEMBLY_USAGE_OCCURRENCE('Knaufg:1','Knaufg:1','Knaufg:1',#367259,
#367265,'Knaufg:1');
#246=NEXT_ASSEMBLY_USAGE_OCCURRENCE('Linear Ball Bearing (1):1',
'Linear Ball Bearing (1):1','Linear Ball Bearing (1):1',#367267,#367269,
'Linear Ball Bearing (1):1');
#247=NEXT_ASSEMBLY_USAGE_OCCURRENCE('Body (2):1','Body (2):1',
'Body (2):1',#367267,#367268,'Body (2):1');
#248=NEXT_ASSEMBLY_USAGE_OCCURRENCE('Linear Ball Bearing (1):2',
'Linear Ball Bearing (1):2','Linear Ball Bearing (1):2',#367267,#367269,
'Linear Ball Bearing (1):2');
#249=NEXT_ASSEMBLY_USAGE_OCCURRENCE('Steel Coupling Nut (1):1',
'Steel Coupling Nut (1):1','Steel Coupling Nut (1):1',#367267,#367270,
'Steel Coupling Nut (1):1');
#250=NEXT_ASSEMBLY_USAGE_OCCURRENCE('Steel Hex Nut (2):1',
'Steel Hex Nut (2):1','Steel Hex Nut (2):1',#367267,#367272,
'Steel Hex Nut (2):1');
#251=NEXT_ASSEMBLY_USAGE_OCCURRENCE('Plastic Five Arm Knob (2):1',
'Plastic Five Arm Knob (2):1','Plastic Five Arm Knob (2):1',#367267,#367271,
'Plastic Five Arm Knob (2):1');
#252=NEXT_ASSEMBLY_USAGE_OCCURRENCE('Steel Hex Nut (2):2',
'Steel Hex Nut (2):2','Steel Hex Nut (2):2',#367267,#367272,
'Steel Hex Nut (2):2');
#253=NEXT_ASSEMBLY_USAGE_OCCURRENCE('Steel Hex Nut (3):1',
'Steel Hex Nut (3):1','Steel Hex Nut (3):1',#367267,#367273,
'Steel Hex Nut (3):1');
#254=NEXT_ASSEMBLY_USAGE_OCCURRENCE('Plastic Five Arm Knob (3):1',
'Plastic Five Arm Knob (3):1','Plastic Five Arm Knob (3):1',#367267,#367274,
'Plastic Five Arm Knob (3):1');
#255=NEXT_ASSEMBLY_USAGE_OCCURRENCE('Front:1','Front:1','Front:1',#367276,
#367277,'Front:1');
#256=NEXT_ASSEMBLY_USAGE_OCCURRENCE('Komponente28:1','Komponente28:1',
'Komponente28:1',#367278,#367279,'Komponente28:1');
#257=NEXT_ASSEMBLY_USAGE_OCCURRENCE('Body:1','Body:1','Body:1',#367275,
#367276,'Body:1');
#258=NEXT_ASSEMBLY_USAGE_OCCURRENCE('Guiding:1','Guiding:1','Guiding:1',
#367275,#367278,'Guiding:1');
#259=NEXT_ASSEMBLY_USAGE_OCCURRENCE('Plastic Five Arm Knob:2',
'Plastic Five Arm Knob:2','Plastic Five Arm Knob:2',#367275,#367287,
'Plastic Five Arm Knob:2');
#260=NEXT_ASSEMBLY_USAGE_OCCURRENCE('Body (1):1','Body (1):1',
'Body (1):1',#367280,#367281,'Body (1):1');
#261=NEXT_ASSEMBLY_USAGE_OCCURRENCE('Linear Ball Bearing:1',
'Linear Ball Bearing:1','Linear Ball Bearing:1',#367280,#367282,
'Linear Ball Bearing:1');
#262=NEXT_ASSEMBLY_USAGE_OCCURRENCE('Linear Ball Bearing:2',
'Linear Ball Bearing:2','Linear Ball Bearing:2',#367280,#367282,
'Linear Ball Bearing:2');
#263=NEXT_ASSEMBLY_USAGE_OCCURRENCE('Steel Coupling Nut:1',
'Steel Coupling Nut:1','Steel Coupling Nut:1',#367280,#367283,
'Steel Coupling Nut:1');
#264=NEXT_ASSEMBLY_USAGE_OCCURRENCE('Steel Hex Nut (1):1',
'Steel Hex Nut (1):1','Steel Hex Nut (1):1',#367280,#367284,
'Steel Hex Nut (1):1');
#265=NEXT_ASSEMBLY_USAGE_OCCURRENCE('Steel Hex Nut (1):2',
'Steel Hex Nut (1):2','Steel Hex Nut (1):2',#367280,#367284,
'Steel Hex Nut (1):2');
#266=NEXT_ASSEMBLY_USAGE_OCCURRENCE('Steel Hex Nut:1','Steel Hex Nut:1',
'Steel Hex Nut:1',#367280,#367285,'Steel Hex Nut:1');
#267=NEXT_ASSEMBLY_USAGE_OCCURRENCE('Plastic Five Arm Knob (1):1',
'Plastic Five Arm Knob (1):1','Plastic Five Arm Knob (1):1',#367280,#367286,
'Plastic Five Arm Knob (1):1');
#268=NEXT_ASSEMBLY_USAGE_OCCURRENCE('Plastic Five Arm Knob:1',
'Plastic Five Arm Knob:1','Plastic Five Arm Knob:1',#367280,#367287,
'Plastic Five Arm Knob:1');
#269=NEXT_ASSEMBLY_USAGE_OCCURRENCE(
'93475A240_18-8 Stainless Steel Washer:2',
'93475A240_18-8 Stainless Steel Washer:2',
'93475A240_18-8 Stainless Steel Washer:2',#367300,#367302,
'93475A240_18-8 Stainless Steel Washer:2');
#270=NEXT_ASSEMBLY_USAGE_OCCURRENCE(
'90591A260_Zinc-Plated Steel Hex Nut:2',
'90591A260_Zinc-Plated Steel Hex Nut:2',
'90591A260_Zinc-Plated Steel Hex Nut:2',#367300,#367303,
'90591A260_Zinc-Plated Steel Hex Nut:2');
#271=NEXT_ASSEMBLY_USAGE_OCCURRENCE(
'93475A240_18-8 Stainless Steel Washer:1',
'93475A240_18-8 Stainless Steel Washer:1',
'93475A240_18-8 Stainless Steel Washer:1',#367301,#367302,
'93475A240_18-8 Stainless Steel Washer:1');
#272=NEXT_ASSEMBLY_USAGE_OCCURRENCE(
'90591A260_Zinc-Plated Steel Hex Nut:1',
'90591A260_Zinc-Plated Steel Hex Nut:1',
'90591A260_Zinc-Plated Steel Hex Nut:1',#367301,#367303,
'90591A260_Zinc-Plated Steel Hex Nut:1');
#273=NEXT_ASSEMBLY_USAGE_OCCURRENCE('Button Head Hex Drive Screw:4',
'Button Head Hex Drive Screw:4','Button Head Hex Drive Screw:4',#367289,
#367299,'Button Head Hex Drive Screw:4');
#274=NEXT_ASSEMBLY_USAGE_OCCURRENCE('Flange coupling:1',
'Flange coupling:1','Flange coupling:1',#367289,#367290,
'Flange coupling:1');
#275=NEXT_ASSEMBLY_USAGE_OCCURRENCE('Flywheel:1','Flywheel:1',
'Flywheel:1',#367289,#367291,'Flywheel:1');
#276=NEXT_ASSEMBLY_USAGE_OCCURRENCE('Steel Nylon-Insert Locknut:1',
'Steel Nylon-Insert Locknut:1','Steel Nylon-Insert Locknut:1',#367289,#367292,
'Steel Nylon-Insert Locknut:1');
#277=NEXT_ASSEMBLY_USAGE_OCCURRENCE('Guide sleeve (1):1',
'Guide sleeve (1):1','Guide sleeve (1):1',#367289,#367293,
'Guide sleeve (1):1');
#278=NEXT_ASSEMBLY_USAGE_OCCURRENCE(
'Thread-Forming Screws for Soft Metal:1',
'Thread-Forming Screws for Soft Metal:1',
'Thread-Forming Screws for Soft Metal:1',#367289,#367294,
'Thread-Forming Screws for Soft Metal:1');
#279=NEXT_ASSEMBLY_USAGE_OCCURRENCE('Button Head Hex Drive Screw:1',
'Button Head Hex Drive Screw:1','Button Head Hex Drive Screw:1',#367289,
#367299,'Button Head Hex Drive Screw:1');
#280=NEXT_ASSEMBLY_USAGE_OCCURRENCE('Guide sleeve:1','Guide sleeve:1',
'Guide sleeve:1',#367289,#367295,'Guide sleeve:1');
#281=NEXT_ASSEMBLY_USAGE_OCCURRENCE('Connecting rod:1',
'Connecting rod:1','Connecting rod:1',#367289,#367296,
'Connecting rod:1');
#282=NEXT_ASSEMBLY_USAGE_OCCURRENCE('Aluminium piston M12:1',
'Aluminium piston M12:1','Aluminium piston M12:1',#367289,#367297,
'Aluminium piston M12:1');
#283=NEXT_ASSEMBLY_USAGE_OCCURRENCE('Steel Socket Head Screw:1',
'Steel Socket Head Screw:1','Steel Socket Head Screw:1',#367289,#367298,
'Steel Socket Head Screw:1');
#284=NEXT_ASSEMBLY_USAGE_OCCURRENCE('Button Head Hex Drive Screw:2',
'Button Head Hex Drive Screw:2','Button Head Hex Drive Screw:2',#367289,
#367299,'Button Head Hex Drive Screw:2');
#285=NEXT_ASSEMBLY_USAGE_OCCURRENCE('Button Head Hex Drive Screw:3',
'Button Head Hex Drive Screw:3','Button Head Hex Drive Screw:3',#367289,
#367299,'Button Head Hex Drive Screw:3');
#286=NEXT_ASSEMBLY_USAGE_OCCURRENCE('Steel Hex Head Screw (1):2',
'Steel Hex Head Screw (1):2','Steel Hex Head Screw (1):2',#367289,#367300,
'Steel Hex Head Screw (1):2');
#287=NEXT_ASSEMBLY_USAGE_OCCURRENCE('Steel Hex Head Screw (1):1',
'Steel Hex Head Screw (1):1','Steel Hex Head Screw (1):1',#367289,#367300,
'Steel Hex Head Screw (1):1');
#288=NEXT_ASSEMBLY_USAGE_OCCURRENCE('Steel Hex Head Screw:1',
'Steel Hex Head Screw:1','Steel Hex Head Screw:1',#367289,#367301,
'Steel Hex Head Screw:1');
#289=NEXT_ASSEMBLY_USAGE_OCCURRENCE('Steel Hex Head Screw:2',
'Steel Hex Head Screw:2','Steel Hex Head Screw:2',#367289,#367301,
'Steel Hex Head Screw:2');
#290=NEXT_ASSEMBLY_USAGE_OCCURRENCE('Komponente53:1','Komponente53:1',
'Komponente53:1',#367306,#367307,'Komponente53:1');
#291=NEXT_ASSEMBLY_USAGE_OCCURRENCE('vertical Axis L:1',
'vertical Axis L:1','vertical Axis L:1',#367251,#367252,
'vertical Axis L:1');
#292=NEXT_ASSEMBLY_USAGE_OCCURRENCE('vertical Axis R:1',
'vertical Axis R:1','vertical Axis R:1',#367251,#367259,
'vertical Axis R:1');
#293=NEXT_ASSEMBLY_USAGE_OCCURRENCE('Axis Attatchment:1',
'Axis Attatchment:1','Axis Attatchment:1',#367251,#367267,
'Axis Attatchment:1');
#294=NEXT_ASSEMBLY_USAGE_OCCURRENCE('Housing:1','Housing:1','Housing:1',
#367251,#367275,'Housing:1');
#295=NEXT_ASSEMBLY_USAGE_OCCURRENCE('Axis Attatchment (1):1',
'Axis Attatchment (1):1','Axis Attatchment (1):1',#367251,#367280,
'Axis Attatchment (1):1');
#296=NEXT_ASSEMBLY_USAGE_OCCURRENCE('horizontal Axis:1',
'horizontal Axis:1','horizontal Axis:1',#367251,#367288,
'horizontal Axis:1');
#297=NEXT_ASSEMBLY_USAGE_OCCURRENCE('Mechanics:1','Mechanics:1',
'Mechanics:1',#367251,#367289,'Mechanics:1');
#298=NEXT_ASSEMBLY_USAGE_OCCURRENCE(
'DC Magnetic-Object Proximity Switch:1',
'DC Magnetic-Object Proximity Switch:1',
'DC Magnetic-Object Proximity Switch:1',#367251,#367304,
'DC Magnetic-Object Proximity Switch:1');
#299=NEXT_ASSEMBLY_USAGE_OCCURRENCE('12V Mini Gearmotor:1',
'12V Mini Gearmotor:1','12V Mini Gearmotor:1',#367251,#367305,
'12V Mini Gearmotor:1');
#300=NEXT_ASSEMBLY_USAGE_OCCURRENCE('Cable:1','Cable:1','Cable:1',#367251,
#367306,'Cable:1');
#301=SPHERICAL_SURFACE('',#94181,89.8894736842105);
#302=SPHERICAL_SURFACE('',#94211,89.8894736842105);
#303=SPHERICAL_SURFACE('',#95087,89.8894736842105);
#304=SPHERICAL_SURFACE('',#95117,89.8894736842105);
#305=SPHERICAL_SURFACE('',#99659,3.05587705712441);
#306=SPHERICAL_SURFACE('',#100151,0.375);
#307=SPHERICAL_SURFACE('',#100154,0.375);
#308=SPHERICAL_SURFACE('',#100157,0.375);
#309=SPHERICAL_SURFACE('',#100160,0.375);
#310=SPHERICAL_SURFACE('',#100214,0.375);
#311=CONICAL_SURFACE('',#94111,5.,0.896055384571344);
#312=CONICAL_SURFACE('',#94115,5.,0.896055384571344);
#313=CONICAL_SURFACE('',#94119,5.,0.896055384571344);
#314=CONICAL_SURFACE('',#94123,5.,0.896055384571344);
#315=CONICAL_SURFACE('',#94127,5.,0.896055384571344);
#316=CONICAL_SURFACE('',#94131,5.,0.896055384571344);
#317=CONICAL_SURFACE('',#95016,5.,0.896055384571344);
#318=CONICAL_SURFACE('',#95020,5.,0.896055384571344);
#319=CONICAL_SURFACE('',#95024,5.,0.896055384571344);
#320=CONICAL_SURFACE('',#95028,5.,0.896055384571344);
#321=CONICAL_SURFACE('',#95032,5.,0.896055384571344);
#322=CONICAL_SURFACE('',#95036,5.,0.896055384571344);
#323=CONICAL_SURFACE('',#95406,5.529329725805,0.523598775598299);
#324=CONICAL_SURFACE('',#95422,5.85777792,0.523598775598297);
#325=CONICAL_SURFACE('',#96080,6.18944305707785,0.78539816339745);
#326=CONICAL_SURFACE('',#96082,6.18944305707785,0.78539816339745);
#327=CONICAL_SURFACE('',#96106,9.5,1.0471975511966);
#328=CONICAL_SURFACE('',#96107,9.5,1.0471975511966);
#329=CONICAL_SURFACE('',#96108,9.5,1.0471975511966);
#330=CONICAL_SURFACE('',#96109,9.5,1.0471975511966);
#331=CONICAL_SURFACE('',#96110,9.5,1.0471975511966);
#332=CONICAL_SURFACE('',#96111,9.5,1.0471975511966);
#333=CONICAL_SURFACE('',#96112,9.5,1.0471975511966);
#334=CONICAL_SURFACE('',#96113,9.5,1.0471975511966);
#335=CONICAL_SURFACE('',#96114,9.5,1.0471975511966);
#336=CONICAL_SURFACE('',#96115,9.5,1.0471975511966);
#337=CONICAL_SURFACE('',#96116,9.5,1.0471975511966);
#338=CONICAL_SURFACE('',#96117,9.5,1.0471975511966);
#339=CONICAL_SURFACE('',#96163,3.125,0.785398163397453);
#340=CONICAL_SURFACE('',#96166,5.6,0.785398163397455);
#341=CONICAL_SURFACE('',#96195,2.51477850855523,0.785398163397447);
#342=CONICAL_SURFACE('',#96198,9.46727479750655,0.785398163397447);
#343=CONICAL_SURFACE('',#96201,2.51477850855523,0.785398163397447);
#344=CONICAL_SURFACE('',#96204,8.22500000000001,0.785398163397445);
#345=CONICAL_SURFACE('',#96208,5.6,0.785398163397451);
#346=CONICAL_SURFACE('',#96379,9.46727479750655,0.785398163397447);
#347=CONICAL_SURFACE('',#96380,2.51477850855523,0.785398163397447);
#348=CONICAL_SURFACE('',#96381,9.46727479750654,0.785398163397447);
#349=CONICAL_SURFACE('',#96382,9.46727479750654,0.785398163397445);
#350=CONICAL_SURFACE('',#96383,2.51477850855523,0.785398163397447);
#351=CONICAL_SURFACE('',#96384,2.51477850855518,0.785398163397447);
#352=CONICAL_SURFACE('',#96385,9.4672747975065,0.785398163397447);
#353=CONICAL_SURFACE('',#96477,4.10825317547306,0.78539816339745);
#354=CONICAL_SURFACE('',#96478,4.10825317547306,0.78539816339745);
#355=CONICAL_SURFACE('',#96480,4.10825317547306,0.78539816339745);
#356=CONICAL_SURFACE('',#96482,6.3375,1.0471975511966);
#357=CONICAL_SURFACE('',#96484,6.3375,1.0471975511966);
#358=CONICAL_SURFACE('',#96510,4.10825317547306,0.78539816339745);
#359=CONICAL_SURFACE('',#96513,4.10825317547306,0.78539816339745);
#360=CONICAL_SURFACE('',#96515,4.10825317547306,0.78539816339745);
#361=CONICAL_SURFACE('',#96517,6.3375,1.0471975511966);
#362=CONICAL_SURFACE('',#96519,6.3375,1.0471975511966);
#363=CONICAL_SURFACE('',#96576,3.125,0.785398163397453);
#364=CONICAL_SURFACE('',#96579,5.6,0.785398163397455);
#365=CONICAL_SURFACE('',#96608,2.51477850855523,0.785398163397447);
#366=CONICAL_SURFACE('',#96611,9.46727479750655,0.785398163397447);
#367=CONICAL_SURFACE('',#96614,2.51477850855523,0.785398163397447);
#368=CONICAL_SURFACE('',#96617,8.22500000000001,0.785398163397445);
#369=CONICAL_SURFACE('',#96621,5.6,0.785398163397451);
#370=CONICAL_SURFACE('',#96792,9.46727479750655,0.785398163397447);
#371=CONICAL_SURFACE('',#96793,2.51477850855523,0.785398163397447);
#372=CONICAL_SURFACE('',#96794,9.46727479750654,0.785398163397447);
#373=CONICAL_SURFACE('',#96795,9.46727479750654,0.785398163397445);
#374=CONICAL_SURFACE('',#96796,2.51477850855523,0.785398163397447);
#375=CONICAL_SURFACE('',#96797,2.51477850855518,0.785398163397447);
#376=CONICAL_SURFACE('',#96798,9.4672747975065,0.785398163397447);
#377=CONICAL_SURFACE('',#97418,5.529329725805,0.523598775598299);
#378=CONICAL_SURFACE('',#97434,5.85777792,0.523598775598297);
#379=CONICAL_SURFACE('',#98090,6.18944305707785,0.78539816339745);
#380=CONICAL_SURFACE('',#98094,6.18944305707785,0.78539816339745);
#381=CONICAL_SURFACE('',#98118,9.5,1.0471975511966);
#382=CONICAL_SURFACE('',#98119,9.5,1.0471975511966);
#383=CONICAL_SURFACE('',#98120,9.5,1.0471975511966);
#384=CONICAL_SURFACE('',#98121,9.5,1.0471975511966);
#385=CONICAL_SURFACE('',#98122,9.5,1.0471975511966);
#386=CONICAL_SURFACE('',#98123,9.5,1.0471975511966);
#387=CONICAL_SURFACE('',#98124,9.5,1.0471975511966);
#388=CONICAL_SURFACE('',#98125,9.5,1.0471975511966);
#389=CONICAL_SURFACE('',#98126,9.5,1.0471975511966);
#390=CONICAL_SURFACE('',#98127,9.5,1.0471975511966);
#391=CONICAL_SURFACE('',#98128,9.5,1.0471975511966);
#392=CONICAL_SURFACE('',#98129,9.5,1.0471975511966);
#393=CONICAL_SURFACE('',#98144,4.10825317547306,0.78539816339745);
#394=CONICAL_SURFACE('',#98147,4.10825317547306,0.78539816339745);
#395=CONICAL_SURFACE('',#98149,4.10825317547306,0.78539816339745);
#396=CONICAL_SURFACE('',#98151,6.3375,1.0471975511966);
#397=CONICAL_SURFACE('',#98153,6.3375,1.0471975511966);
#398=CONICAL_SURFACE('',#98181,4.10825317547306,0.78539816339745);
#399=CONICAL_SURFACE('',#98182,4.10825317547306,0.78539816339745);
#400=CONICAL_SURFACE('',#98184,4.10825317547306,0.78539816339745);
#401=CONICAL_SURFACE('',#98186,6.3375,1.0471975511966);
#402=CONICAL_SURFACE('',#98188,6.3375,1.0471975511966);
#403=CONICAL_SURFACE('',#98245,3.125,0.785398163397453);
#404=CONICAL_SURFACE('',#98248,5.6,0.785398163397455);
#405=CONICAL_SURFACE('',#98277,2.51477850855523,0.785398163397447);
#406=CONICAL_SURFACE('',#98280,9.46727479750655,0.785398163397447);
#407=CONICAL_SURFACE('',#98283,2.51477850855523,0.785398163397447);
#408=CONICAL_SURFACE('',#98286,8.22500000000001,0.785398163397445);
#409=CONICAL_SURFACE('',#98290,5.6,0.785398163397451);
#410=CONICAL_SURFACE('',#98461,9.46727479750655,0.785398163397447);
#411=CONICAL_SURFACE('',#98462,2.51477850855523,0.785398163397447);
#412=CONICAL_SURFACE('',#98463,9.46727479750654,0.785398163397447);
#413=CONICAL_SURFACE('',#98464,9.46727479750654,0.785398163397445);
#414=CONICAL_SURFACE('',#98465,2.51477850855523,0.785398163397447);
#415=CONICAL_SURFACE('',#98466,2.51477850855518,0.785398163397447);
#416=CONICAL_SURFACE('',#98467,9.4672747975065,0.785398163397447);
#417=CONICAL_SURFACE('',#98588,3.125,0.785398163397453);
#418=CONICAL_SURFACE('',#98591,5.6,0.785398163397455);
#419=CONICAL_SURFACE('',#98620,2.51477850855523,0.785398163397447);
#420=CONICAL_SURFACE('',#98623,9.46727479750655,0.785398163397447);
#421=CONICAL_SURFACE('',#98626,2.51477850855523,0.785398163397447);
#422=CONICAL_SURFACE('',#98629,8.22500000000001,0.785398163397445);
#423=CONICAL_SURFACE('',#98633,5.6,0.785398163397451);
#424=CONICAL_SURFACE('',#98804,9.46727479750655,0.785398163397447);
#425=CONICAL_SURFACE('',#98805,2.51477850855523,0.785398163397447);
#426=CONICAL_SURFACE('',#98806,9.46727479750654,0.785398163397447);
#427=CONICAL_SURFACE('',#98807,9.46727479750654,0.785398163397445);
#428=CONICAL_SURFACE('',#98808,2.51477850855523,0.785398163397447);
#429=CONICAL_SURFACE('',#98809,2.51477850855518,0.785398163397447);
#430=CONICAL_SURFACE('',#98810,9.4672747975065,0.785398163397447);
#431=CONICAL_SURFACE('',#98968,6.,0.785398163397448);
#432=CONICAL_SURFACE('',#99096,1.52706329386826,1.0471975511966);
#433=CONICAL_SURFACE('',#99099,1.52706329386826,1.0471975511966);
#434=CONICAL_SURFACE('',#99111,2.75,1.13446401379632);
#435=CONICAL_SURFACE('',#99112,3.17542648054295,1.13446401379632);
#436=CONICAL_SURFACE('',#99130,3.17542648054295,1.13446401379632);
#437=CONICAL_SURFACE('',#99131,3.17542648054295,1.13446401379632);
#438=CONICAL_SURFACE('',#99132,3.17542648054295,1.13446401379632);
#439=CONICAL_SURFACE('',#99133,3.17542648054295,1.13446401379632);
#440=CONICAL_SURFACE('',#99134,3.17542648054295,1.13446401379632);
#441=CONICAL_SURFACE('',#99142,2.75,1.13446401379632);
#442=CONICAL_SURFACE('',#99143,2.75,1.13446401379632);
#443=CONICAL_SURFACE('',#99144,2.75,1.13446401379632);
#444=CONICAL_SURFACE('',#99145,2.75,1.13446401379632);
#445=CONICAL_SURFACE('',#99146,2.75,1.13446401379632);
#446=CONICAL_SURFACE('',#99158,1.25,0.230219587276841);
#447=CONICAL_SURFACE('',#99162,1.25,0.230219587276841);
#448=CONICAL_SURFACE('',#99233,1.25,0.230219587276841);
#449=CONICAL_SURFACE('',#99269,1.25,0.230219587276841);
#450=CONICAL_SURFACE('',#99270,1.25,0.230219587276841);
#451=CONICAL_SURFACE('',#99459,6.25,0.785398163397448);
#452=CONICAL_SURFACE('',#99541,1.17524047358084,0.785398163397446);
#453=CONICAL_SURFACE('',#99581,1.17524047358084,0.785398163397446);
#454=CONICAL_SURFACE('',#99583,1732.05080756886,1.04719755119659);
#455=CONICAL_SURFACE('',#99586,1.55162884844712,0.78539816339745);
#456=CONICAL_SURFACE('',#99588,2.75,0.785398163397445);
#457=CONICAL_SURFACE('',#99594,2.6,0.785398163397445);
#458=CONICAL_SURFACE('',#99612,1.75,0.78539816339745);
#459=CONICAL_SURFACE('',#99651,1.3,0.785398163397445);
#460=CONICAL_SURFACE('',#99654,1.75,0.78539816339745);
#461=CONICAL_SURFACE('',#99661,1.15470053837925,0.78539816339745);
#462=CONICAL_SURFACE('',#99670,1.15470053837925,0.78539816339745);
#463=CONICAL_SURFACE('',#99672,1.15470053837925,0.78539816339745);
#464=CONICAL_SURFACE('',#99674,1.15470053837925,0.78539816339745);
#465=CONICAL_SURFACE('',#99676,1.15470053837925,0.78539816339745);
#466=CONICAL_SURFACE('',#99678,1.15470053837925,0.78539816339745);
#467=CONICAL_SURFACE('',#99731,1.94,0.785398163397446);
#468=CONICAL_SURFACE('',#99737,3.6,0.872664625997167);
#469=CONICAL_SURFACE('',#99775,2.54330127018922,0.78539816339745);
#470=CONICAL_SURFACE('',#99777,2.54330127018922,0.78539816339745);
#471=CONICAL_SURFACE('',#99800,4.00000000000001,1.0471975511966);
#472=CONICAL_SURFACE('',#99801,4.00000000000001,1.0471975511966);
#473=CONICAL_SURFACE('',#99802,4.00000000000001,1.0471975511966);
#474=CONICAL_SURFACE('',#99803,4.00000000000001,1.0471975511966);
#475=CONICAL_SURFACE('',#99804,4.00000000000001,1.0471975511966);
#476=CONICAL_SURFACE('',#99805,4.00000000000001,1.0471975511966);
#477=CONICAL_SURFACE('',#99806,4.00000000000001,1.0471975511966);
#478=CONICAL_SURFACE('',#99807,4.00000000000001,1.0471975511966);
#479=CONICAL_SURFACE('',#99808,4.00000000000001,1.0471975511966);
#480=CONICAL_SURFACE('',#99809,4.00000000000001,1.0471975511966);
#481=CONICAL_SURFACE('',#99810,4.00000000000001,1.0471975511966);
#482=CONICAL_SURFACE('',#99811,4.00000000000001,1.0471975511966);
#483=CONICAL_SURFACE('',#99891,2.58660254037844,0.539306738866249);
#484=CONICAL_SURFACE('',#99970,1.9,0.785398163397448);
#485=CONICAL_SURFACE('',#99974,2.58660254037844,0.539306738866249);
#486=CONICAL_SURFACE('',#99993,4.,1.0471975511966);
#487=CONICAL_SURFACE('',#99994,4.,1.0471975511966);
#488=CONICAL_SURFACE('',#99996,4.,1.0471975511966);
#489=CONICAL_SURFACE('',#99998,4.,1.0471975511966);
#490=CONICAL_SURFACE('',#100000,4.,1.0471975511966);
#491=CONICAL_SURFACE('',#100003,4.,1.0471975511966);
#492=CONICAL_SURFACE('',#100039,8.5,1.0471975511966);
#493=CONICAL_SURFACE('',#100047,8.5,1.0471975511966);
#494=CONICAL_SURFACE('',#100063,8.5,1.0471975511966);
#495=CONICAL_SURFACE('',#100064,8.5,1.0471975511966);
#496=CONICAL_SURFACE('',#100065,8.5,1.0471975511966);
#497=CONICAL_SURFACE('',#100066,8.5,1.0471975511966);
#498=CONICAL_SURFACE('',#100067,8.5,1.0471975511966);
#499=CONICAL_SURFACE('',#100068,8.5,1.0471975511966);
#500=CONICAL_SURFACE('',#100069,8.5,1.0471975511966);
#501=CONICAL_SURFACE('',#100070,8.5,1.0471975511966);
#502=CONICAL_SURFACE('',#100071,8.5,1.0471975511966);
#503=CONICAL_SURFACE('',#100072,8.5,1.0471975511966);
#504=CONICAL_SURFACE('',#100096,8.5,1.0471975511966);
#505=CONICAL_SURFACE('',#100097,8.5,1.0471975511966);
#506=CONICAL_SURFACE('',#100098,8.5,1.0471975511966);
#507=CONICAL_SURFACE('',#100099,8.5,1.0471975511966);
#508=CONICAL_SURFACE('',#100100,8.5,1.0471975511966);
#509=CONICAL_SURFACE('',#100101,8.5,1.0471975511966);
#510=CONICAL_SURFACE('',#100102,8.5,1.0471975511966);
#511=CONICAL_SURFACE('',#100103,8.5,1.0471975511966);
#512=CONICAL_SURFACE('',#100104,8.5,1.0471975511966);
#513=CONICAL_SURFACE('',#100105,8.5,1.0471975511966);
#514=CONICAL_SURFACE('',#100106,8.5,1.0471975511966);
#515=CONICAL_SURFACE('',#100107,8.5,1.0471975511966);
#516=CONICAL_SURFACE('',#100120,6.,0.785398163397447);
#517=CONICAL_SURFACE('',#100121,5.25,0.785398163397457);
#518=CONICAL_SURFACE('',#100178,6.,0.785398163397447);
#519=CONICAL_SURFACE('',#100183,5.25,0.785398163397457);
#520=CONICAL_SURFACE('',#100188,6.,0.785398163397447);
#521=CONICAL_SURFACE('',#100190,5.,0.785398163397448);
#522=CONICAL_SURFACE('',#100272,2.49892595803174,0.78539816339745);
#523=CONICAL_SURFACE('',#100273,2.49892595803174,0.78539816339745);
#524=CONICAL_SURFACE('',#100278,2.49892595803174,0.78539816339745);
#525=CONICAL_SURFACE('',#100280,2.49892595803174,0.78539816339745);
#526=CONICAL_SURFACE('',#100299,2.53492,0.785398163397447);
#527=CONICAL_SURFACE('',#100303,1.98247,0.785398163397441);
#528=TOROIDAL_SURFACE('',#94053,20.9435607100057,10.);
#529=TOROIDAL_SURFACE('',#94061,39.5,27.);
#530=TOROIDAL_SURFACE('',#94090,39.5,27.);
#531=TOROIDAL_SURFACE('',#94154,21.,8.);
#532=TOROIDAL_SURFACE('',#94183,4.18150000000001,1.016);
#533=TOROIDAL_SURFACE('',#94187,4.18150000000001,1.016);
#534=TOROIDAL_SURFACE('',#94191,19.6676309651514,1.016);
#535=TOROIDAL_SURFACE('',#94195,19.6676309651514,1.016);
#536=TOROIDAL_SURFACE('',#94227,4.18150000000001,1.016);
#537=TOROIDAL_SURFACE('',#94229,19.6676309651514,1.016);
#538=TOROIDAL_SURFACE('',#94231,4.18150000000001,1.016);
#539=TOROIDAL_SURFACE('',#94233,4.18150000000001,1.016);
#540=TOROIDAL_SURFACE('',#94234,19.6676309651514,1.016);
#541=TOROIDAL_SURFACE('',#94235,4.18150000000001,1.016);
#542=TOROIDAL_SURFACE('',#94237,19.6676309651514,1.016);
#543=TOROIDAL_SURFACE('',#94238,19.6676309651514,1.016);
#544=TOROIDAL_SURFACE('',#94240,4.18150000000001,1.016);
#545=TOROIDAL_SURFACE('',#94242,19.6676309651514,1.016);
#546=TOROIDAL_SURFACE('',#94259,12.5,2.5);
#547=TOROIDAL_SURFACE('',#94958,20.9435607100057,10.);
#548=TOROIDAL_SURFACE('',#94966,39.5,27.);
#549=TOROIDAL_SURFACE('',#94995,39.5,27.);
#550=TOROIDAL_SURFACE('',#95060,21.,8.);
#551=TOROIDAL_SURFACE('',#95089,4.18150000000001,1.016);
#552=TOROIDAL_SURFACE('',#95093,4.18150000000001,1.016);
#553=TOROIDAL_SURFACE('',#95097,19.6676309651514,1.016);
#554=TOROIDAL_SURFACE('',#95101,19.6676309651514,1.016);
#555=TOROIDAL_SURFACE('',#95133,4.18150000000001,1.016);
#556=TOROIDAL_SURFACE('',#95135,19.6676309651514,1.016);
#557=TOROIDAL_SURFACE('',#95137,4.18150000000001,1.016);
#558=TOROIDAL_SURFACE('',#95139,4.18150000000001,1.016);
#559=TOROIDAL_SURFACE('',#95140,19.6676309651514,1.016);
#560=TOROIDAL_SURFACE('',#95141,4.18150000000001,1.016);
#561=TOROIDAL_SURFACE('',#95143,19.6676309651514,1.016);
#562=TOROIDAL_SURFACE('',#95144,19.6676309651514,1.016);
#563=TOROIDAL_SURFACE('',#95146,4.18150000000001,1.016);
#564=TOROIDAL_SURFACE('',#95148,19.6676309651514,1.016);
#565=TOROIDAL_SURFACE('',#95165,12.5,2.5);
#566=TOROIDAL_SURFACE('',#95296,3.5,3.);
#567=TOROIDAL_SURFACE('',#95301,3.5,3.);
#568=TOROIDAL_SURFACE('',#95352,3.5,3.);
#569=TOROIDAL_SURFACE('',#95357,3.5,3.);
#570=TOROIDAL_SURFACE('',#96213,9.225,0.5);
#571=TOROIDAL_SURFACE('',#96217,2.01477850855523,0.5);
#572=TOROIDAL_SURFACE('',#96222,2.01477850855523,0.5);
#573=TOROIDAL_SURFACE('',#96227,9.9672747975065,0.5);
#574=TOROIDAL_SURFACE('',#96237,3.51477850855523,2.);
#575=TOROIDAL_SURFACE('',#96246,8.46727479750654,2.);
#576=TOROIDAL_SURFACE('',#96251,3.51477850855523,2.);
#577=TOROIDAL_SURFACE('',#96321,3.51477850855523,2.);
#578=TOROIDAL_SURFACE('',#96326,8.46727479750654,2.);
#579=TOROIDAL_SURFACE('',#96328,8.46727479750654,2.);
#580=TOROIDAL_SURFACE('',#96329,3.51477850855523,2.);
#581=TOROIDAL_SURFACE('',#96332,8.46727479750654,2.);
#582=TOROIDAL_SURFACE('',#96333,3.51477850855523,2.);
#583=TOROIDAL_SURFACE('',#96337,8.46727479750654,2.);
#584=TOROIDAL_SURFACE('',#96367,2.01477850855518,0.5);
#585=TOROIDAL_SURFACE('',#96369,2.01477850855523,0.5);
#586=TOROIDAL_SURFACE('',#96371,9.96727479750654,0.5);
#587=TOROIDAL_SURFACE('',#96373,9.96727479750654,0.5);
#588=TOROIDAL_SURFACE('',#96374,2.01477850855523,0.5);
#589=TOROIDAL_SURFACE('',#96376,9.96727479750655,0.5);
#590=TOROIDAL_SURFACE('',#96377,9.96727479750655,0.5);
#591=TOROIDAL_SURFACE('',#96626,9.225,0.5);
#592=TOROIDAL_SURFACE('',#96630,2.01477850855523,0.5);
#593=TOROIDAL_SURFACE('',#96635,2.01477850855523,0.5);
#594=TOROIDAL_SURFACE('',#96640,9.9672747975065,0.5);
#595=TOROIDAL_SURFACE('',#96650,3.51477850855523,2.);
#596=TOROIDAL_SURFACE('',#96659,8.46727479750654,2.);
#597=TOROIDAL_SURFACE('',#96664,3.51477850855523,2.);
#598=TOROIDAL_SURFACE('',#96734,3.51477850855523,2.);
#599=TOROIDAL_SURFACE('',#96739,8.46727479750654,2.);
#600=TOROIDAL_SURFACE('',#96741,8.46727479750654,2.);
#601=TOROIDAL_SURFACE('',#96742,3.51477850855523,2.);
#602=TOROIDAL_SURFACE('',#96745,8.46727479750654,2.);
#603=TOROIDAL_SURFACE('',#96746,3.51477850855523,2.);
#604=TOROIDAL_SURFACE('',#96750,8.46727479750654,2.);
#605=TOROIDAL_SURFACE('',#96780,2.01477850855518,0.5);
#606=TOROIDAL_SURFACE('',#96782,2.01477850855523,0.5);
#607=TOROIDAL_SURFACE('',#96784,9.96727479750654,0.5);
#608=TOROIDAL_SURFACE('',#96786,9.96727479750654,0.5);
#609=TOROIDAL_SURFACE('',#96787,2.01477850855523,0.5);
#610=TOROIDAL_SURFACE('',#96789,9.96727479750655,0.5);
#611=TOROIDAL_SURFACE('',#96790,9.96727479750655,0.5);
#612=TOROIDAL_SURFACE('',#97070,7.25,3.);
#613=TOROIDAL_SURFACE('',#97080,23.75,13.5);
#614=TOROIDAL_SURFACE('',#97122,9.50000016391277,1.5);
#615=TOROIDAL_SURFACE('',#97308,3.5,3.);
#616=TOROIDAL_SURFACE('',#97313,3.5,3.);
#617=TOROIDAL_SURFACE('',#97364,3.5,3.);
#618=TOROIDAL_SURFACE('',#97369,3.5,3.);
#619=TOROIDAL_SURFACE('',#98295,9.225,0.5);
#620=TOROIDAL_SURFACE('',#98299,2.01477850855523,0.5);
#621=TOROIDAL_SURFACE('',#98304,2.01477850855523,0.5);
#622=TOROIDAL_SURFACE('',#98309,9.9672747975065,0.5);
#623=TOROIDAL_SURFACE('',#98319,3.51477850855523,2.);
#624=TOROIDAL_SURFACE('',#98328,8.46727479750654,2.);
#625=TOROIDAL_SURFACE('',#98333,3.51477850855523,2.);
#626=TOROIDAL_SURFACE('',#98403,3.51477850855523,2.);
#627=TOROIDAL_SURFACE('',#98408,8.46727479750654,2.);
#628=TOROIDAL_SURFACE('',#98410,8.46727479750654,2.);
#629=TOROIDAL_SURFACE('',#98411,3.51477850855523,2.);
#630=TOROIDAL_SURFACE('',#98414,8.46727479750654,2.);
#631=TOROIDAL_SURFACE('',#98415,3.51477850855523,2.);
#632=TOROIDAL_SURFACE('',#98419,8.46727479750654,2.);
#633=TOROIDAL_SURFACE('',#98449,2.01477850855518,0.5);
#634=TOROIDAL_SURFACE('',#98451,2.01477850855523,0.5);
#635=TOROIDAL_SURFACE('',#98453,9.96727479750654,0.5);
#636=TOROIDAL_SURFACE('',#98455,9.96727479750654,0.5);
#637=TOROIDAL_SURFACE('',#98456,2.01477850855523,0.5);
#638=TOROIDAL_SURFACE('',#98458,9.96727479750655,0.5);
#639=TOROIDAL_SURFACE('',#98459,9.96727479750655,0.5);
#640=TOROIDAL_SURFACE('',#98638,9.225,0.5);
#641=TOROIDAL_SURFACE('',#98642,2.01477850855523,0.5);
#642=TOROIDAL_SURFACE('',#98647,2.01477850855523,0.5);
#643=TOROIDAL_SURFACE('',#98652,9.9672747975065,0.5);
#644=TOROIDAL_SURFACE('',#98662,3.51477850855523,2.);
#645=TOROIDAL_SURFACE('',#98671,8.46727479750654,2.);
#646=TOROIDAL_SURFACE('',#98676,3.51477850855523,2.);
#647=TOROIDAL_SURFACE('',#98746,3.51477850855523,2.);
#648=TOROIDAL_SURFACE('',#98751,8.46727479750654,2.);
#649=TOROIDAL_SURFACE('',#98753,8.46727479750654,2.);
#650=TOROIDAL_SURFACE('',#98754,3.51477850855523,2.);
#651=TOROIDAL_SURFACE('',#98757,8.46727479750654,2.);
#652=TOROIDAL_SURFACE('',#98758,3.51477850855523,2.);
#653=TOROIDAL_SURFACE('',#98762,8.46727479750654,2.);
#654=TOROIDAL_SURFACE('',#98792,2.01477850855518,0.5);
#655=TOROIDAL_SURFACE('',#98794,2.01477850855523,0.5);
#656=TOROIDAL_SURFACE('',#98796,9.96727479750654,0.5);
#657=TOROIDAL_SURFACE('',#98798,9.96727479750654,0.5);
#658=TOROIDAL_SURFACE('',#98799,2.01477850855523,0.5);
#659=TOROIDAL_SURFACE('',#98801,9.96727479750655,0.5);
#660=TOROIDAL_SURFACE('',#98802,9.96727479750655,0.5);
#661=TOROIDAL_SURFACE('',#99073,2.08333333333334,0.641666666666667);
#662=TOROIDAL_SURFACE('',#99101,2.08333333333334,0.666666666666664);
#663=TOROIDAL_SURFACE('',#99114,2.08333333333334,0.641666666666667);
#664=TOROIDAL_SURFACE('',#99234,1.66666666666667,0.833333333333333);
#665=TOROIDAL_SURFACE('',#99242,2.1,0.4);
#666=TOROIDAL_SURFACE('',#99449,17.,7.);
#667=TOROIDAL_SURFACE('',#99596,1.65,0.15);
#668=(
BOUNDED_SURFACE()
B_SPLINE_SURFACE(5,1,((#161746,#161747),(#161748,#161749),(#161750,#161751),
(#161752,#161753),(#161754,#161755),(#161756,#161757)),.UNSPECIFIED.,.F.,
 .F.,.F.)
B_SPLINE_SURFACE_WITH_KNOTS((6,6),(2,2),(-0.0401226999437352,0.),(0.,2.5),
 .UNSPECIFIED.)
GEOMETRIC_REPRESENTATION_ITEM()
RATIONAL_B_SPLINE_SURFACE(((1.,1.),(1.,1.),(1.,1.),(1.,1.),(1.,1.),(1.,
1.)))
REPRESENTATION_ITEM('')
SURFACE()
);
#669=(
BOUNDED_SURFACE()
B_SPLINE_SURFACE(5,1,((#161760,#161761),(#161762,#161763),(#161764,#161765),
(#161766,#161767),(#161768,#161769),(#161770,#161771),(#161772,#161773),
(#161774,#161775),(#161776,#161777),(#161778,#161779),(#161780,#161781),
(#161782,#161783),(#161784,#161785),(#161786,#161787),(#161788,#161789),
(#161790,#161791),(#161792,#161793),(#161794,#161795),(#161796,#161797),
(#161798,#161799),(#161800,#161801),(#161802,#161803),(#161804,#161805),
(#161806,#161807),(#161808,#161809)),.UNSPECIFIED.,.F.,.F.,.F.)
B_SPLINE_SURFACE_WITH_KNOTS((6,1,1,1,1,1,1,1,1,1,1,1,1,1,1,1,1,1,1,1,6),
(2,2),(-0.959754308469922,-0.95,-0.9,-0.85,-0.8,-0.75,-0.7,-0.65,-0.6,-0.55,
-0.5,-0.45,-0.4,-0.35,-0.3,-0.25,-0.2,-0.15,-0.1,-0.05,-0.0401226999437354),
(0.,1.),.UNSPECIFIED.)
GEOMETRIC_REPRESENTATION_ITEM()
RATIONAL_B_SPLINE_SURFACE(((1.,1.),(1.,1.),(1.,1.),(1.,1.),(1.,1.),(1.,
1.),(1.,1.),(1.,1.),(1.,1.),(1.,1.),(1.,1.),(1.,1.),(1.,1.),(1.,1.),(1.,
1.),(1.,1.),(1.,1.),(1.,1.),(1.,1.),(1.,1.),(1.,1.),(1.,1.),(1.,1.),(1.,
1.),(1.,1.)))
REPRESENTATION_ITEM('')
SURFACE()
);
#670=(
BOUNDED_SURFACE()
B_SPLINE_SURFACE(5,1,((#161811,#161812),(#161813,#161814),(#161815,#161816),
(#161817,#161818),(#161819,#161820),(#161821,#161822)),.UNSPECIFIED.,.F.,
 .F.,.F.)
B_SPLINE_SURFACE_WITH_KNOTS((6,6),(2,2),(-1.,-0.959754308469923),(0.,2.5),
 .UNSPECIFIED.)
GEOMETRIC_REPRESENTATION_ITEM()
RATIONAL_B_SPLINE_SURFACE(((1.,1.),(1.,1.),(1.,1.),(1.,1.),(1.,1.),(1.,
1.)))
REPRESENTATION_ITEM('')
SURFACE()
);
#671=(
BOUNDED_SURFACE()
B_SPLINE_SURFACE(5,1,((#161826,#161827),(#161828,#161829),(#161830,#161831),
(#161832,#161833),(#161834,#161835),(#161836,#161837)),.UNSPECIFIED.,.F.,
 .F.,.F.)
B_SPLINE_SURFACE_WITH_KNOTS((6,6),(2,2),(0.959754308469923,1.),(0.,2.5),
 .UNSPECIFIED.)
GEOMETRIC_REPRESENTATION_ITEM()
RATIONAL_B_SPLINE_SURFACE(((1.,1.),(1.,1.),(1.,1.),(1.,1.),(1.,1.),(1.,
1.)))
REPRESENTATION_ITEM('')
SURFACE()
);
#672=(
BOUNDED_SURFACE()
B_SPLINE_SURFACE(5,1,((#161839,#161840),(#161841,#161842),(#161843,#161844),
(#161845,#161846),(#161847,#161848),(#161849,#161850),(#161851,#161852),
(#161853,#161854),(#161855,#161856),(#161857,#161858),(#161859,#161860),
(#161861,#161862),(#161863,#161864),(#161865,#161866),(#161867,#161868),
(#161869,#161870),(#161871,#161872),(#161873,#161874),(#161875,#161876),
(#161877,#161878),(#161879,#161880),(#161881,#161882),(#161883,#161884),
(#161885,#161886),(#161887,#161888)),.UNSPECIFIED.,.F.,.F.,.F.)
B_SPLINE_SURFACE_WITH_KNOTS((6,1,1,1,1,1,1,1,1,1,1,1,1,1,1,1,1,1,1,1,6),
(2,2),(0.0401226999437354,0.05,0.1,0.15,0.2,0.25,0.3,0.35,0.4,0.45,0.5,
0.55,0.6,0.65,0.7,0.75,0.8,0.85,0.9,0.95,0.959754308469922),(0.,1.),
 .UNSPECIFIED.)
GEOMETRIC_REPRESENTATION_ITEM()
RATIONAL_B_SPLINE_SURFACE(((1.,1.),(1.,1.),(1.,1.),(1.,1.),(1.,1.),(1.,
1.),(1.,1.),(1.,1.),(1.,1.),(1.,1.),(1.,1.),(1.,1.),(1.,1.),(1.,1.),(1.,
1.),(1.,1.),(1.,1.),(1.,1.),(1.,1.),(1.,1.),(1.,1.),(1.,1.),(1.,1.),(1.,
1.),(1.,1.)))
REPRESENTATION_ITEM('')
SURFACE()
);
#673=(
BOUNDED_SURFACE()
B_SPLINE_SURFACE(5,1,((#161890,#161891),(#161892,#161893),(#161894,#161895),
(#161896,#161897),(#161898,#161899),(#161900,#161901)),.UNSPECIFIED.,.F.,
 .F.,.F.)
B_SPLINE_SURFACE_WITH_KNOTS((6,6),(2,2),(0.,0.0401226999437352),(0.,2.5),
 .UNSPECIFIED.)
GEOMETRIC_REPRESENTATION_ITEM()
RATIONAL_B_SPLINE_SURFACE(((1.,1.),(1.,1.),(1.,1.),(1.,1.),(1.,1.),(1.,
1.)))
REPRESENTATION_ITEM('')
SURFACE()
);
#674=(
BOUNDED_SURFACE()
B_SPLINE_SURFACE(3,2,((#163650,#163651,#163652),(#163653,#163654,#163655),
(#163656,#163657,#163658),(#163659,#163660,#163661),(#163662,#163663,#163664),
(#163665,#163666,#163667),(#163668,#163669,#163670),(#163671,#163672,#163673),
(#163674,#163675,#163676),(#163677,#163678,#163679),(#163680,#163681,#163682),
(#163683,#163684,#163685),(#163686,#163687,#163688),(#163689,#163690,#163691),
(#163692,#163693,#163694),(#163695,#163696,#163697),(#163698,#163699,#163700),
(#163701,#163702,#163703),(#163704,#163705,#163706),(#163707,#163708,#163709),
(#163710,#163711,#163712),(#163713,#163714,#163715)),.UNSPECIFIED.,.F.,
 .F.,.F.)
B_SPLINE_SURFACE_WITH_KNOTS((4,2,2,2,2,2,2,2,2,2,4),(3,3),(-3.46944695195361E-18,
0.000333606566230482,0.000667213132460968,0.00083401641557621,0.00100081969869145,
0.00133442626492194,0.00150122954803718,0.00166803283115242,0.00200163939738291,
0.0023352459636134,0.00266885252984388),(0.,1.),.UNSPECIFIED.)
GEOMETRIC_REPRESENTATION_ITEM()
RATIONAL_B_SPLINE_SURFACE(((1.,0.772821788161443,1.),(1.,0.779082720401029,
1.),(1.,0.784670306069937,1.),(1.,0.794563889841932,1.),(1.,0.798879397732302,
1.),(1.,0.804051682671825,1.),(1.,0.805575398724138,1.),(1.,0.808219817342096,
1.),(1.,0.809346396976034,1.),(1.,0.812038638078845,1.),(1.,0.812936042006448,
1.),(1.,0.812948981564126,1.),(1.,0.812723552625404,1.),(1.,0.811828145264977,
1.),(1.,0.811160302377369,1.),(1.,0.80850531338402,1.),(1.,0.805819978500695,
1.),(1.,0.798914026997851,1.),(1.,0.794679503910559,1.),(1.,0.784702172129697,
1.),(1.,0.779084173408308,1.),(1.,0.772821788161441,1.)))
REPRESENTATION_ITEM('')
SURFACE()
);
#675=(
BOUNDED_SURFACE()
B_SPLINE_SURFACE(3,2,((#163718,#163719,#163720),(#163721,#163722,#163723),
(#163724,#163725,#163726),(#163727,#163728,#163729),(#163730,#163731,#163732),
(#163733,#163734,#163735),(#163736,#163737,#163738),(#163739,#163740,#163741),
(#163742,#163743,#163744),(#163745,#163746,#163747),(#163748,#163749,#163750),
(#163751,#163752,#163753),(#163754,#163755,#163756),(#163757,#163758,#163759),
(#163760,#163761,#163762),(#163763,#163764,#163765),(#163766,#163767,#163768),
(#163769,#163770,#163771),(#163772,#163773,#163774),(#163775,#163776,#163777)),
 .UNSPECIFIED.,.F.,.F.,.F.)
B_SPLINE_SURFACE_WITH_KNOTS((4,2,2,2,2,2,2,2,2,4),(3,3),(0.,0.00563556792491853,
0.00704445990614816,0.00845335188737779,0.0112711358498371,0.0126800278310667,
0.0140889198122963,0.0169067037747556,0.0197244877372148,0.0225422716996741),
(0.,1.),.UNSPECIFIED.)
GEOMETRIC_REPRESENTATION_ITEM()
RATIONAL_B_SPLINE_SURFACE(((1.,0.772821788161441,1.),(1.,0.779396498528169,
1.),(1.,0.784404342366679,1.),(1.,0.788682486949399,1.),(1.,0.789439792107714,
1.),(1.,0.790739437487391,1.),(1.,0.791278581303233,1.),(1.,0.792572136074941,
1.),(1.,0.793004167670998,1.),(1.,0.793011124251986,1.),(1.,0.792906218737098,
1.),(1.,0.792478053934424,1.),(1.,0.792152858728999,1.),(1.,0.790854289088693,
1.),(1.,0.789566304801487,1.),(1.,0.786176598230305,1.),(1.,0.784074729136382,
1.),(1.,0.779041473209814,1.),(1.,0.776108553812358,1.),(1.,0.772821788161442,
1.)))
REPRESENTATION_ITEM('')
SURFACE()
);
#676=(
BOUNDED_SURFACE()
B_SPLINE_SURFACE(3,2,((#163779,#163780,#163781),(#163782,#163783,#163784),
(#163785,#163786,#163787),(#163788,#163789,#163790),(#163791,#163792,#163793),
(#163794,#163795,#163796),(#163797,#163798,#163799),(#163800,#163801,#163802),
(#163803,#163804,#163805),(#163806,#163807,#163808),(#163809,#163810,#163811),
(#163812,#163813,#163814),(#163815,#163816,#163817),(#163818,#163819,#163820),
(#163821,#163822,#163823),(#163824,#163825,#163826),(#163827,#163828,#163829),
(#163830,#163831,#163832),(#163833,#163834,#163835),(#163836,#163837,#163838)),
 .UNSPECIFIED.,.F.,.F.,.F.)
B_SPLINE_SURFACE_WITH_KNOTS((4,2,2,2,2,2,2,2,2,4),(3,3),(-3.46944695195361E-18,
0.00563556792491853,0.00704445990614816,0.00845335188737779,0.0112711358498371,
0.0126800278310667,0.0140889198122963,0.0169067037747556,0.0197244877372149,
0.0225422716996741),(0.,1.),.UNSPECIFIED.)
GEOMETRIC_REPRESENTATION_ITEM()
RATIONAL_B_SPLINE_SURFACE(((1.,0.772821788161442,1.),(1.,0.779396498527933,
1.),(1.,0.784404342366994,1.),(1.,0.78868248694932,1.),(1.,0.789439792107688,
1.),(1.,0.790739437487417,1.),(1.,0.791278581303181,1.),(1.,0.792572136075046,
1.),(1.,0.793004167670842,1.),(1.,0.793011124252065,1.),(1.,0.792906218737204,
1.),(1.,0.792478053934319,1.),(1.,0.792152858729053,1.),(1.,0.790854289088588,
1.),(1.,0.789566304801539,1.),(1.,0.786176598230254,1.),(1.,0.784074729136172,
1.),(1.,0.779041473210025,1.),(1.,0.7761085538122,1.),(1.,0.772821788161442,
1.)))
REPRESENTATION_ITEM('')
SURFACE()
);
#677=(
BOUNDED_SURFACE()
B_SPLINE_SURFACE(3,2,((#163840,#163841,#163842),(#163843,#163844,#163845),
(#163846,#163847,#163848),(#163849,#163850,#163851),(#163852,#163853,#163854),
(#163855,#163856,#163857),(#163858,#163859,#163860),(#163861,#163862,#163863),
(#163864,#163865,#163866),(#163867,#163868,#163869),(#163870,#163871,#163872),
(#163873,#163874,#163875),(#163876,#163877,#163878),(#163879,#163880,#163881),
(#163882,#163883,#163884),(#163885,#163886,#163887),(#163888,#163889,#163890),
(#163891,#163892,#163893),(#163894,#163895,#163896),(#163897,#163898,#163899),
(#163900,#163901,#163902),(#163903,#163904,#163905)),.UNSPECIFIED.,.F.,
 .F.,.F.)
B_SPLINE_SURFACE_WITH_KNOTS((4,2,2,2,2,2,2,2,2,2,4),(3,3),(0.,0.000333606566230484,
0.000667213132460968,0.000834016415576211,0.00100081969869145,0.00133442626492194,
0.00150122954803718,0.00166803283115242,0.00200163939738291,0.00233524596361339,
0.00266885252984387),(0.,1.),.UNSPECIFIED.)
GEOMETRIC_REPRESENTATION_ITEM()
RATIONAL_B_SPLINE_SURFACE(((1.,0.772821788161441,1.),(1.,0.779082720401019,
1.),(1.,0.784670306069948,1.),(1.,0.794563889841919,1.),(1.,0.798879397732301,
1.),(1.,0.804051682671823,1.),(1.,0.805575398724144,1.),(1.,0.80821981734209,
1.),(1.,0.809346396976034,1.),(1.,0.812038638078845,1.),(1.,0.812936042006448,
1.),(1.,0.812948981564125,1.),(1.,0.812723552625394,1.),(1.,0.811828145264986,
1.),(1.,0.811160302377363,1.),(1.,0.808505313384033,1.),(1.,0.805819978500695,
1.),(1.,0.79891402699785,1.),(1.,0.794679503910553,1.),(1.,0.784702172129703,
1.),(1.,0.779084173408304,1.),(1.,0.772821788161441,1.)))
REPRESENTATION_ITEM('')
SURFACE()
);
#678=(
BOUNDED_SURFACE()
B_SPLINE_SURFACE(3,2,((#163907,#163908,#163909),(#163910,#163911,#163912),
(#163913,#163914,#163915),(#163916,#163917,#163918),(#163919,#163920,#163921),
(#163922,#163923,#163924),(#163925,#163926,#163927),(#163928,#163929,#163930),
(#163931,#163932,#163933),(#163934,#163935,#163936),(#163937,#163938,#163939),
(#163940,#163941,#163942),(#163943,#163944,#163945),(#163946,#163947,#163948),
(#163949,#163950,#163951),(#163952,#163953,#163954),(#163955,#163956,#163957),
(#163958,#163959,#163960),(#163961,#163962,#163963),(#163964,#163965,#163966),
(#163967,#163968,#163969),(#163970,#163971,#163972)),.UNSPECIFIED.,.F.,
 .F.,.F.)
B_SPLINE_SURFACE_WITH_KNOTS((4,2,2,2,2,2,2,2,2,2,4),(3,3),(0.,0.000333606566230485,
0.00066721313246097,0.000834016415576213,0.00100081969869146,0.00133442626492194,
0.00150122954803718,0.00166803283115243,0.00200163939738291,0.0023352459636134,
0.00266885252984388),(0.,1.),.UNSPECIFIED.)
GEOMETRIC_REPRESENTATION_ITEM()
RATIONAL_B_SPLINE_SURFACE(((1.,0.772821788161442,1.),(1.,0.779082720401024,
1.),(1.,0.784670306069943,1.),(1.,0.794563889841926,1.),(1.,0.79887939773229,
1.),(1.,0.804051682671831,1.),(1.,0.805575398724148,1.),(1.,0.808219817342088,
1.),(1.,0.809346396976035,1.),(1.,0.812038638078846,1.),(1.,0.812936042006468,
1.),(1.,0.812948981564117,1.),(1.,0.812723552625408,1.),(1.,0.811828145264975,
1.),(1.,0.81116030237736,1.),(1.,0.80850531338404,1.),(1.,0.805819978500696,
1.),(1.,0.798914026997851,1.),(1.,0.794679503910572,1.),(1.,0.784702172129685,
1.),(1.,0.779084173408319,1.),(1.,0.772821788161442,1.)))
REPRESENTATION_ITEM('')
SURFACE()
);
#679=(
BOUNDED_SURFACE()
B_SPLINE_SURFACE(3,2,((#163974,#163975,#163976),(#163977,#163978,#163979),
(#163980,#163981,#163982),(#163983,#163984,#163985),(#163986,#163987,#163988),
(#163989,#163990,#163991),(#163992,#163993,#163994),(#163995,#163996,#163997),
(#163998,#163999,#164000),(#164001,#164002,#164003),(#164004,#164005,#164006),
(#164007,#164008,#164009),(#164010,#164011,#164012),(#164013,#164014,#164015),
(#164016,#164017,#164018),(#164019,#164020,#164021),(#164022,#164023,#164024),
(#164025,#164026,#164027),(#164028,#164029,#164030),(#164031,#164032,#164033)),
 .UNSPECIFIED.,.F.,.F.,.F.)
B_SPLINE_SURFACE_WITH_KNOTS((4,2,2,2,2,2,2,2,2,4),(3,3),(0.,0.00563556792491853,
0.00704445990614816,0.00845335188737779,0.0112711358498371,0.0126800278310667,
0.0140889198122963,0.0169067037747556,0.0197244877372148,0.0225481380231698),
(-5.86632349567177E-6,1.),.UNSPECIFIED.)
GEOMETRIC_REPRESENTATION_ITEM()
RATIONAL_B_SPLINE_SURFACE(((1.0000026654174,0.772820455460559,1.),(1.00000258827819,
0.77939520439627,1.),(1.00000252952258,0.784403077613331,1.),(1.00000247932833,
0.788681247292376,1.),(1.00000247044308,0.789438556893446,1.),(1.00000245519471,
0.790738209897209,1.),(1.00000244886909,0.791277356875844,1.),(1.00000243369218,
0.792570919236041,1.),(1.00000242862328,0.793002953366535,1.),(1.00000242854166,
0.793009909988254,1.),(1.00000242977248,0.792905003858088,1.),(1.00000243479602,
0.79247683654345,1.),(1.00000243861144,0.792151639430431,1.),(1.00000245384719,
0.790853062172295,1.),(1.00000246895874,0.789565070329251,1.),(1.00000250872921,
0.786175343873163,1.),(1.00000253338984,0.784073462448734,1.),(1.00000259250507,
0.77903493761598,1.),(1.00000262699801,0.776095026470409,1.),(1.0000026656583,
0.772799922660704,1.)))
REPRESENTATION_ITEM('')
SURFACE()
);
#680=(
BOUNDED_SURFACE()
B_SPLINE_SURFACE(3,2,((#164035,#164036,#164037),(#164038,#164039,#164040),
(#164041,#164042,#164043),(#164044,#164045,#164046),(#164047,#164048,#164049),
(#164050,#164051,#164052),(#164053,#164054,#164055),(#164056,#164057,#164058),
(#164059,#164060,#164061),(#164062,#164063,#164064),(#164065,#164066,#164067),
(#164068,#164069,#164070),(#164071,#164072,#164073),(#164074,#164075,#164076),
(#164077,#164078,#164079),(#164080,#164081,#164082),(#164083,#164084,#164085),
(#164086,#164087,#164088),(#164089,#164090,#164091),(#164092,#164093,#164094)),
 .UNSPECIFIED.,.F.,.F.,.F.)
B_SPLINE_SURFACE_WITH_KNOTS((4,2,2,2,2,2,2,2,2,4),(3,3),(0.,0.00563556792491853,
0.00704445990614817,0.0084533518873778,0.0112711358498371,0.0126800278310667,
0.0140889198122963,0.0169067037747556,0.0197244877372149,0.0225422716996741),
(0.,1.),.UNSPECIFIED.)
GEOMETRIC_REPRESENTATION_ITEM()
RATIONAL_B_SPLINE_SURFACE(((1.,0.772821788161442,1.),(1.,0.779396498528565,
1.),(1.,0.784404342366155,1.),(1.,0.78868248694953,1.),(1.,0.789439792107768,
1.),(1.,0.790739437487339,1.),(1.,0.791278581303234,1.),(1.,0.792572136074942,
1.),(1.,0.793004167671156,1.),(1.,0.793011124251909,1.),(1.,0.792906218737256,
1.),(1.,0.792478053934267,1.),(1.,0.792152858729053,1.),(1.,0.790854289088588,
1.),(1.,0.789566304801331,1.),(1.,0.786176598230462,1.),(1.,0.784074729136488,
1.),(1.,0.77904147320971,1.),(1.,0.776108553812437,1.),(1.,0.772821788161443,
1.)))
REPRESENTATION_ITEM('')
SURFACE()
);
#681=(
BOUNDED_SURFACE()
B_SPLINE_SURFACE(3,2,((#164096,#164097,#164098),(#164099,#164100,#164101),
(#164102,#164103,#164104),(#164105,#164106,#164107),(#164108,#164109,#164110),
(#164111,#164112,#164113),(#164114,#164115,#164116),(#164117,#164118,#164119),
(#164120,#164121,#164122),(#164123,#164124,#164125),(#164126,#164127,#164128),
(#164129,#164130,#164131),(#164132,#164133,#164134),(#164135,#164136,#164137),
(#164138,#164139,#164140),(#164141,#164142,#164143),(#164144,#164145,#164146),
(#164147,#164148,#164149),(#164150,#164151,#164152),(#164153,#164154,#164155),
(#164156,#164157,#164158),(#164159,#164160,#164161)),.UNSPECIFIED.,.F.,
 .F.,.F.)
B_SPLINE_SURFACE_WITH_KNOTS((4,2,2,2,2,2,2,2,2,2,4),(3,3),(0.,0.000333606566230484,
0.000667213132460969,0.000834016415576211,0.00100081969869145,0.00133442626492194,
0.00150122954803718,0.00166803283115242,0.00200163939738291,0.00233524596361339,
0.00266885252984387),(0.,1.),.UNSPECIFIED.)
GEOMETRIC_REPRESENTATION_ITEM()
RATIONAL_B_SPLINE_SURFACE(((1.,0.772821788161441,1.),(1.,0.779082720401028,
1.),(1.,0.784670306069936,1.),(1.,0.794563889841931,1.),(1.,0.798879397732313,
1.),(1.,0.804051682671817,1.),(1.,0.805575398724137,1.),(1.,0.808219817342096,
1.),(1.,0.809346396976031,1.),(1.,0.812038638078851,1.),(1.,0.812936042006448,
1.),(1.,0.812948981564125,1.),(1.,0.812723552625401,1.),(1.,0.81182814526498,
1.),(1.,0.81116030237736,1.),(1.,0.808505313384039,1.),(1.,0.80581997850072,
1.),(1.,0.798914026997826,1.),(1.,0.794679503910578,1.),(1.,0.784702172129678,
1.),(1.,0.779084173408324,1.),(1.,0.772821788161441,1.)))
REPRESENTATION_ITEM('')
SURFACE()
);
#682=(
BOUNDED_SURFACE()
B_SPLINE_SURFACE(3,2,((#164163,#164164,#164165),(#164166,#164167,#164168),
(#164169,#164170,#164171),(#164172,#164173,#164174),(#164175,#164176,#164177),
(#164178,#164179,#164180),(#164181,#164182,#164183),(#164184,#164185,#164186),
(#164187,#164188,#164189),(#164190,#164191,#164192),(#164193,#164194,#164195),
(#164196,#164197,#164198),(#164199,#164200,#164201),(#164202,#164203,#164204),
(#164205,#164206,#164207),(#164208,#164209,#164210),(#164211,#164212,#164213),
(#164214,#164215,#164216),(#164217,#164218,#164219),(#164220,#164221,#164222),
(#164223,#164224,#164225),(#164226,#164227,#164228)),.UNSPECIFIED.,.F.,
 .F.,.F.)
B_SPLINE_SURFACE_WITH_KNOTS((4,2,2,2,2,2,2,2,2,2,4),(3,3),(0.,0.000333606566230485,
0.000667213132460969,0.000834016415576211,0.00100081969869145,0.00133442626492194,
0.00150122954803718,0.00166803283115242,0.00200163939738291,0.00233524596361339,
0.00266885252984388),(0.,1.),.UNSPECIFIED.)
GEOMETRIC_REPRESENTATION_ITEM()
RATIONAL_B_SPLINE_SURFACE(((1.,0.772821788161442,1.),(1.,0.779082720401014,
1.),(1.,0.784670306069956,1.),(1.,0.794563889841914,1.),(1.,0.798879397732296,
1.),(1.,0.804051682671828,1.),(1.,0.805575398724123,1.),(1.,0.808219817342112,
1.),(1.,0.809346396976029,1.),(1.,0.812038638078858,1.),(1.,0.812936042006443,
1.),(1.,0.81294898156413,1.),(1.,0.812723552625395,1.),(1.,0.811828145264987,
1.),(1.,0.811160302377364,1.),(1.,0.808505313384033,1.),(1.,0.805819978500672,
1.),(1.,0.798914026997877,1.),(1.,0.79467950391056,1.),(1.,0.784702172129698,
1.),(1.,0.779084173408311,1.),(1.,0.772821788161442,1.)))
REPRESENTATION_ITEM('')
SURFACE()
);
#683=(
BOUNDED_SURFACE()
B_SPLINE_SURFACE(3,2,((#164230,#164231,#164232),(#164233,#164234,#164235),
(#164236,#164237,#164238),(#164239,#164240,#164241),(#164242,#164243,#164244),
(#164245,#164246,#164247),(#164248,#164249,#164250),(#164251,#164252,#164253),
(#164254,#164255,#164256),(#164257,#164258,#164259),(#164260,#164261,#164262),
(#164263,#164264,#164265),(#164266,#164267,#164268),(#164269,#164270,#164271),
(#164272,#164273,#164274),(#164275,#164276,#164277),(#164278,#164279,#164280),
(#164281,#164282,#164283),(#164284,#164285,#164286),(#164287,#164288,#164289)),
 .UNSPECIFIED.,.F.,.F.,.F.)
B_SPLINE_SURFACE_WITH_KNOTS((4,2,2,2,2,2,2,2,2,4),(3,3),(0.,0.00563556792491853,
0.00704445990614816,0.0084533518873778,0.0112711358498371,0.0126800278310667,
0.0140889198122963,0.0169067037747556,0.0197244877372149,0.0225422716996741),
(0.,1.),.UNSPECIFIED.)
GEOMETRIC_REPRESENTATION_ITEM()
RATIONAL_B_SPLINE_SURFACE(((1.,0.772821788161442,1.),(1.,0.779396498528249,
1.),(1.,0.784404342366574,1.),(1.,0.788682486949425,1.),(1.,0.789439792107715,
1.),(1.,0.790739437487391,1.),(1.,0.791278581303259,1.),(1.,0.792572136074889,
1.),(1.,0.793004167670946,1.),(1.,0.793011124252012,1.),(1.,0.792906218737203,
1.),(1.,0.792478053934319,1.),(1.,0.792152858728947,1.),(1.,0.790854289088798,
1.),(1.,0.789566304801225,1.),(1.,0.786176598230565,1.),(1.,0.784074729136434,
1.),(1.,0.779041473209761,1.),(1.,0.776108553812396,1.),(1.,0.772821788161441,
1.)))
REPRESENTATION_ITEM('')
SURFACE()
);
#684=(
BOUNDED_SURFACE()
B_SPLINE_SURFACE(3,2,((#164291,#164292,#164293),(#164294,#164295,#164296),
(#164297,#164298,#164299),(#164300,#164301,#164302),(#164303,#164304,#164305),
(#164306,#164307,#164308),(#164309,#164310,#164311),(#164312,#164313,#164314),
(#164315,#164316,#164317),(#164318,#164319,#164320),(#164321,#164322,#164323),
(#164324,#164325,#164326),(#164327,#164328,#164329),(#164330,#164331,#164332),
(#164333,#164334,#164335),(#164336,#164337,#164338),(#164339,#164340,#164341),
(#164342,#164343,#164344),(#164345,#164346,#164347),(#164348,#164349,#164350)),
 .UNSPECIFIED.,.F.,.F.,.F.)
B_SPLINE_SURFACE_WITH_KNOTS((4,2,2,2,2,2,2,2,2,4),(3,3),(0.,0.00563556792491853,
0.00704445990614816,0.0084533518873778,0.0112711358498371,0.0126800278310667,
0.0140889198122963,0.0169067037747556,0.0197244877372149,0.0225422716996741),
(0.,1.),.UNSPECIFIED.)
GEOMETRIC_REPRESENTATION_ITEM()
RATIONAL_B_SPLINE_SURFACE(((1.,0.772821788161442,1.),(1.,0.779396498528407,
1.),(1.,0.784404342366365,1.),(1.,0.788682486949478,1.),(1.,0.789439792107689,
1.),(1.,0.790739437487418,1.),(1.,0.791278581303286,1.),(1.,0.792572136074837,
1.),(1.,0.793004167671104,1.),(1.,0.793011124251935,1.),(1.,0.792906218737047,
1.),(1.,0.792478053934477,1.),(1.,0.792152858729001,1.),(1.,0.790854289088694,
1.),(1.,0.789566304801383,1.),(1.,0.78617659823041,1.),(1.,0.784074729136225,
1.),(1.,0.779041473209973,1.),(1.,0.776108553812239,1.),(1.,0.772821788161442,
1.)))
REPRESENTATION_ITEM('')
SURFACE()
);
#685=(
BOUNDED_SURFACE()
B_SPLINE_SURFACE(3,2,((#164352,#164353,#164354),(#164355,#164356,#164357),
(#164358,#164359,#164360),(#164361,#164362,#164363),(#164364,#164365,#164366),
(#164367,#164368,#164369),(#164370,#164371,#164372),(#164373,#164374,#164375),
(#164376,#164377,#164378),(#164379,#164380,#164381),(#164382,#164383,#164384),
(#164385,#164386,#164387),(#164388,#164389,#164390),(#164391,#164392,#164393),
(#164394,#164395,#164396),(#164397,#164398,#164399),(#164400,#164401,#164402),
(#164403,#164404,#164405),(#164406,#164407,#164408),(#164409,#164410,#164411),
(#164412,#164413,#164414),(#164415,#164416,#164417)),.UNSPECIFIED.,.F.,
 .F.,.F.)
B_SPLINE_SURFACE_WITH_KNOTS((4,2,2,2,2,2,2,2,2,2,4),(3,3),(-3.36102673470506E-18,
0.000333606566230483,0.00066721313246097,0.000834016415576213,0.00100081969869146,
0.00133442626492194,0.00150122954803719,0.00166803283115243,0.00200163939738292,
0.0023352459636134,0.00266885252984389),(0.,1.),.UNSPECIFIED.)
GEOMETRIC_REPRESENTATION_ITEM()
RATIONAL_B_SPLINE_SURFACE(((1.,0.772821788161441,1.),(1.,0.779082720401022,
1.),(1.,0.784670306069942,1.),(1.,0.794563889841925,1.),(1.,0.798879397732283,
1.),(1.,0.804051682671833,1.),(1.,0.805575398724144,1.),(1.,0.80821981734209,
1.),(1.,0.809346396976043,1.),(1.,0.812038638078826,1.),(1.,0.812936042006454,
1.),(1.,0.812948981564122,1.),(1.,0.812723552625398,1.),(1.,0.811828145264983,
1.),(1.,0.811160302377363,1.),(1.,0.808505313384033,1.),(1.,0.805819978500696,
1.),(1.,0.798914026997851,1.),(1.,0.794679503910534,1.),(1.,0.784702172129722,
1.),(1.,0.779084173408292,1.),(1.,0.772821788161442,1.)))
REPRESENTATION_ITEM('')
SURFACE()
);
#686=(
BOUNDED_SURFACE()
B_SPLINE_SURFACE(3,2,((#164419,#164420,#164421),(#164422,#164423,#164424),
(#164425,#164426,#164427),(#164428,#164429,#164430),(#164431,#164432,#164433),
(#164434,#164435,#164436),(#164437,#164438,#164439),(#164440,#164441,#164442),
(#164443,#164444,#164445),(#164446,#164447,#164448),(#164449,#164450,#164451),
(#164452,#164453,#164454),(#164455,#164456,#164457),(#164458,#164459,#164460),
(#164461,#164462,#164463),(#164464,#164465,#164466),(#164467,#164468,#164469),
(#164470,#164471,#164472),(#164473,#164474,#164475),(#164476,#164477,#164478),
(#164479,#164480,#164481),(#164482,#164483,#164484)),.UNSPECIFIED.,.F.,
 .F.,.F.)
B_SPLINE_SURFACE_WITH_KNOTS((4,2,2,2,2,2,2,2,2,2,4),(3,3),(0.,0.000333606566230479,
0.000667213132460957,0.000834016415576197,0.00100081969869144,0.00133442626492191,
0.00150122954803715,0.00166803283115239,0.00200163939738287,0.00233524596361335,
0.00266885252984383),(0.,1.),.UNSPECIFIED.)
GEOMETRIC_REPRESENTATION_ITEM()
RATIONAL_B_SPLINE_SURFACE(((1.,0.772821788161446,1.),(1.,0.779082720401046,
1.),(1.,0.784670306069921,1.),(1.,0.794563889841953,1.),(1.,0.798879397732291,
1.),(1.,0.804051682671832,1.),(1.,0.805575398724152,1.),(1.,0.808219817342085,
1.),(1.,0.809346396976045,1.),(1.,0.812038638078828,1.),(1.,0.812936042006455,
1.),(1.,0.812948981564123,1.),(1.,0.812723552625405,1.),(1.,0.811828145264978,
1.),(1.,0.811160302377364,1.),(1.,0.808505313384034,1.),(1.,0.805819978500678,
1.),(1.,0.79891402699787,1.),(1.,0.794679503910598,1.),(1.,0.784702172129661,
1.),(1.,0.779084173408339,1.),(1.,0.772821788161442,1.)))
REPRESENTATION_ITEM('')
SURFACE()
);
#687=(
BOUNDED_SURFACE()
B_SPLINE_SURFACE(3,2,((#164486,#164487,#164488),(#164489,#164490,#164491),
(#164492,#164493,#164494),(#164495,#164496,#164497),(#164498,#164499,#164500),
(#164501,#164502,#164503),(#164504,#164505,#164506),(#164507,#164508,#164509),
(#164510,#164511,#164512),(#164513,#164514,#164515),(#164516,#164517,#164518),
(#164519,#164520,#164521),(#164522,#164523,#164524),(#164525,#164526,#164527),
(#164528,#164529,#164530),(#164531,#164532,#164533),(#164534,#164535,#164536),
(#164537,#164538,#164539),(#164540,#164541,#164542),(#164543,#164544,#164545)),
 .UNSPECIFIED.,.F.,.F.,.F.)
B_SPLINE_SURFACE_WITH_KNOTS((4,2,2,2,2,2,2,2,2,4),(3,3),(0.,0.00563556792491853,
0.00704445990614816,0.00845335188737779,0.0112711358498371,0.0126800278310667,
0.0140889198122963,0.0169067037747556,0.0197244877372149,0.0225448070436255),
(-2.53534395140869E-6,1.),.UNSPECIFIED.)
GEOMETRIC_REPRESENTATION_ITEM()
RATIONAL_B_SPLINE_SURFACE(((1.00000115195273,0.772821212186537,1.),(1.00000111861434,
0.779395939222653,1.),(1.00000109322106,0.784403795757219,1.),(1.00000107152787,
0.7886819511869,1.),(1.00000106768781,0.789439258265192,1.),(1.00000106109769,
0.790738906939863,1.),(1.00000105836386,0.791278052122595,1.),(1.00000105180463,
0.792571610174066,1.),(1.00000104961392,0.793003642865367,1.),(1.00000104957865,
0.793010599463993,1.),(1.00000105011059,0.792905693683238,1.),(1.00000105228169,
0.792477527794808,1.),(1.00000105393066,0.792152331764902,1.),(1.00000106051532,
0.790853758832591,1.),(1.0000010670463,0.789565771279795,1.),(1.00000108423449,
0.786176056114333,1.),(1.00000109489243,0.7840741816915,1.),(1.00000112042605,
0.779038648623998,1.),(1.00000113531329,0.776102707942473,1.),(1.00000115199772,
0.772812339352626,0.999999999999999)))
REPRESENTATION_ITEM('')
SURFACE()
);
#688=(
BOUNDED_SURFACE()
B_SPLINE_SURFACE(5,2,((#164582,#164583,#164584,#164585,#164586,#164587,
#164588,#164589,#164590),(#164591,#164592,#164593,#164594,#164595,#164596,
#164597,#164598,#164599),(#164600,#164601,#164602,#164603,#164604,#164605,
#164606,#164607,#164608),(#164609,#164610,#164611,#164612,#164613,#164614,
#164615,#164616,#164617),(#164618,#164619,#164620,#164621,#164622,#164623,
#164624,#164625,#164626),(#164627,#164628,#164629,#164630,#164631,#164632,
#164633,#164634,#164635),(#164636,#164637,#164638,#164639,#164640,#164641,
#164642,#164643,#164644),(#164645,#164646,#164647,#164648,#164649,#164650,
#164651,#164652,#164653),(#164654,#164655,#164656,#164657,#164658,#164659,
#164660,#164661,#164662),(#164663,#164664,#164665,#164666,#164667,#164668,
#164669,#164670,#164671)),.UNSPECIFIED.,.F.,.T.,.F.)
B_SPLINE_SURFACE_WITH_KNOTS((6,1,1,1,1,6),(3,2,2,2,3),(0.,0.1,0.2,0.3,0.4,
0.5),(0.,1.5707963267949,3.14159265358979,4.71238898038469,6.28318530717959),
 .UNSPECIFIED.)
GEOMETRIC_REPRESENTATION_ITEM()
RATIONAL_B_SPLINE_SURFACE(((1.,0.707106781186548,1.,0.707106781186548,1.,
0.707106781186548,1.,0.707106781186548,1.),(1.,0.707106781186548,1.,0.707106781186548,
1.,0.707106781186548,1.,0.707106781186548,1.),(1.,0.707106781186548,1.,
0.707106781186548,1.,0.707106781186548,1.,0.707106781186548,1.),(1.,0.707106781186548,
1.,0.707106781186548,1.,0.707106781186548,1.,0.707106781186548,1.),(1.,
0.707106781186548,1.,0.707106781186548,1.,0.707106781186548,1.,0.707106781186548,
1.),(1.,0.707106781186548,1.,0.707106781186548,1.,0.707106781186548,1.,
0.707106781186548,1.),(1.,0.707106781186548,1.,0.707106781186548,1.,0.707106781186548,
1.,0.707106781186548,1.),(1.,0.707106781186548,1.,0.707106781186548,1.,
0.707106781186548,1.,0.707106781186548,1.),(1.,0.707106781186548,1.,0.707106781186548,
1.,0.707106781186548,1.,0.707106781186548,1.),(1.,0.707106781186548,1.,
0.707106781186548,1.,0.707106781186548,1.,0.707106781186548,1.)))
REPRESENTATION_ITEM('')
SURFACE()
);
#689=(
BOUNDED_SURFACE()
B_SPLINE_SURFACE(5,1,((#207021,#207022),(#207023,#207024),(#207025,#207026),
(#207027,#207028),(#207029,#207030),(#207031,#207032)),.UNSPECIFIED.,.F.,
 .F.,.F.)
B_SPLINE_SURFACE_WITH_KNOTS((6,6),(2,2),(-0.0401226999437352,0.),(0.,2.5),
 .UNSPECIFIED.)
GEOMETRIC_REPRESENTATION_ITEM()
RATIONAL_B_SPLINE_SURFACE(((1.,1.),(1.,1.),(1.,1.),(1.,1.),(1.,1.),(1.,
1.)))
REPRESENTATION_ITEM('')
SURFACE()
);
#690=(
BOUNDED_SURFACE()
B_SPLINE_SURFACE(5,1,((#207035,#207036),(#207037,#207038),(#207039,#207040),
(#207041,#207042),(#207043,#207044),(#207045,#207046),(#207047,#207048),
(#207049,#207050),(#207051,#207052),(#207053,#207054),(#207055,#207056),
(#207057,#207058),(#207059,#207060),(#207061,#207062),(#207063,#207064),
(#207065,#207066),(#207067,#207068),(#207069,#207070),(#207071,#207072),
(#207073,#207074),(#207075,#207076),(#207077,#207078),(#207079,#207080),
(#207081,#207082),(#207083,#207084)),.UNSPECIFIED.,.F.,.F.,.F.)
B_SPLINE_SURFACE_WITH_KNOTS((6,1,1,1,1,1,1,1,1,1,1,1,1,1,1,1,1,1,1,1,6),
(2,2),(-0.959754308469922,-0.95,-0.9,-0.85,-0.8,-0.75,-0.7,-0.65,-0.6,-0.55,
-0.5,-0.45,-0.4,-0.35,-0.3,-0.25,-0.2,-0.15,-0.1,-0.05,-0.0401226999437354),
(0.,1.),.UNSPECIFIED.)
GEOMETRIC_REPRESENTATION_ITEM()
RATIONAL_B_SPLINE_SURFACE(((1.,1.),(1.,1.),(1.,1.),(1.,1.),(1.,1.),(1.,
1.),(1.,1.),(1.,1.),(1.,1.),(1.,1.),(1.,1.),(1.,1.),(1.,1.),(1.,1.),(1.,
1.),(1.,1.),(1.,1.),(1.,1.),(1.,1.),(1.,1.),(1.,1.),(1.,1.),(1.,1.),(1.,
1.),(1.,1.)))
REPRESENTATION_ITEM('')
SURFACE()
);
#691=(
BOUNDED_SURFACE()
B_SPLINE_SURFACE(5,1,((#207086,#207087),(#207088,#207089),(#207090,#207091),
(#207092,#207093),(#207094,#207095),(#207096,#207097)),.UNSPECIFIED.,.F.,
 .F.,.F.)
B_SPLINE_SURFACE_WITH_KNOTS((6,6),(2,2),(-1.,-0.959754308469923),(0.,2.5),
 .UNSPECIFIED.)
GEOMETRIC_REPRESENTATION_ITEM()
RATIONAL_B_SPLINE_SURFACE(((1.,1.),(1.,1.),(1.,1.),(1.,1.),(1.,1.),(1.,
1.)))
REPRESENTATION_ITEM('')
SURFACE()
);
#692=(
BOUNDED_SURFACE()
B_SPLINE_SURFACE(5,1,((#207101,#207102),(#207103,#207104),(#207105,#207106),
(#207107,#207108),(#207109,#207110),(#207111,#207112)),.UNSPECIFIED.,.F.,
 .F.,.F.)
B_SPLINE_SURFACE_WITH_KNOTS((6,6),(2,2),(0.959754308469923,1.),(0.,2.5),
 .UNSPECIFIED.)
GEOMETRIC_REPRESENTATION_ITEM()
RATIONAL_B_SPLINE_SURFACE(((1.,1.),(1.,1.),(1.,1.),(1.,1.),(1.,1.),(1.,
1.)))
REPRESENTATION_ITEM('')
SURFACE()
);
#693=(
BOUNDED_SURFACE()
B_SPLINE_SURFACE(5,1,((#207114,#207115),(#207116,#207117),(#207118,#207119),
(#207120,#207121),(#207122,#207123),(#207124,#207125),(#207126,#207127),
(#207128,#207129),(#207130,#207131),(#207132,#207133),(#207134,#207135),
(#207136,#207137),(#207138,#207139),(#207140,#207141),(#207142,#207143),
(#207144,#207145),(#207146,#207147),(#207148,#207149),(#207150,#207151),
(#207152,#207153),(#207154,#207155),(#207156,#207157),(#207158,#207159),
(#207160,#207161),(#207162,#207163)),.UNSPECIFIED.,.F.,.F.,.F.)
B_SPLINE_SURFACE_WITH_KNOTS((6,1,1,1,1,1,1,1,1,1,1,1,1,1,1,1,1,1,1,1,6),
(2,2),(0.0401226999437354,0.05,0.1,0.15,0.2,0.25,0.3,0.35,0.4,0.45,0.5,
0.55,0.6,0.65,0.7,0.75,0.8,0.85,0.9,0.95,0.959754308469922),(0.,1.),
 .UNSPECIFIED.)
GEOMETRIC_REPRESENTATION_ITEM()
RATIONAL_B_SPLINE_SURFACE(((1.,1.),(1.,1.),(1.,1.),(1.,1.),(1.,1.),(1.,
1.),(1.,1.),(1.,1.),(1.,1.),(1.,1.),(1.,1.),(1.,1.),(1.,1.),(1.,1.),(1.,
1.),(1.,1.),(1.,1.),(1.,1.),(1.,1.),(1.,1.),(1.,1.),(1.,1.),(1.,1.),(1.,
1.),(1.,1.)))
REPRESENTATION_ITEM('')
SURFACE()
);
#694=(
BOUNDED_SURFACE()
B_SPLINE_SURFACE(5,1,((#207165,#207166),(#207167,#207168),(#207169,#207170),
(#207171,#207172),(#207173,#207174),(#207175,#207176)),.UNSPECIFIED.,.F.,
 .F.,.F.)
B_SPLINE_SURFACE_WITH_KNOTS((6,6),(2,2),(0.,0.0401226999437352),(0.,2.5),
 .UNSPECIFIED.)
GEOMETRIC_REPRESENTATION_ITEM()
RATIONAL_B_SPLINE_SURFACE(((1.,1.),(1.,1.),(1.,1.),(1.,1.),(1.,1.),(1.,
1.)))
REPRESENTATION_ITEM('')
SURFACE()
);
#695=(
BOUNDED_SURFACE()
B_SPLINE_SURFACE(3,2,((#208926,#208927,#208928),(#208929,#208930,#208931),
(#208932,#208933,#208934),(#208935,#208936,#208937),(#208938,#208939,#208940),
(#208941,#208942,#208943),(#208944,#208945,#208946),(#208947,#208948,#208949),
(#208950,#208951,#208952),(#208953,#208954,#208955),(#208956,#208957,#208958),
(#208959,#208960,#208961),(#208962,#208963,#208964),(#208965,#208966,#208967),
(#208968,#208969,#208970),(#208971,#208972,#208973),(#208974,#208975,#208976),
(#208977,#208978,#208979),(#208980,#208981,#208982),(#208983,#208984,#208985),
(#208986,#208987,#208988),(#208989,#208990,#208991)),.UNSPECIFIED.,.F.,
 .F.,.F.)
B_SPLINE_SURFACE_WITH_KNOTS((4,2,2,2,2,2,2,2,2,2,4),(3,3),(-3.46944695195361E-18,
0.000333606566230482,0.000667213132460968,0.00083401641557621,0.00100081969869145,
0.00133442626492194,0.00150122954803718,0.00166803283115242,0.00200163939738291,
0.0023352459636134,0.00266885252984388),(0.,1.),.UNSPECIFIED.)
GEOMETRIC_REPRESENTATION_ITEM()
RATIONAL_B_SPLINE_SURFACE(((1.,0.772821788161443,1.),(1.,0.779082720401029,
1.),(1.,0.784670306069937,1.),(1.,0.794563889841932,1.),(1.,0.798879397732302,
1.),(1.,0.804051682671825,1.),(1.,0.805575398724138,1.),(1.,0.808219817342096,
1.),(1.,0.809346396976034,1.),(1.,0.812038638078845,1.),(1.,0.812936042006448,
1.),(1.,0.812948981564126,1.),(1.,0.812723552625404,1.),(1.,0.811828145264977,
1.),(1.,0.811160302377369,1.),(1.,0.80850531338402,1.),(1.,0.805819978500695,
1.),(1.,0.798914026997851,1.),(1.,0.794679503910559,1.),(1.,0.784702172129697,
1.),(1.,0.779084173408308,1.),(1.,0.772821788161441,1.)))
REPRESENTATION_ITEM('')
SURFACE()
);
#696=(
BOUNDED_SURFACE()
B_SPLINE_SURFACE(3,2,((#208994,#208995,#208996),(#208997,#208998,#208999),
(#209000,#209001,#209002),(#209003,#209004,#209005),(#209006,#209007,#209008),
(#209009,#209010,#209011),(#209012,#209013,#209014),(#209015,#209016,#209017),
(#209018,#209019,#209020),(#209021,#209022,#209023),(#209024,#209025,#209026),
(#209027,#209028,#209029),(#209030,#209031,#209032),(#209033,#209034,#209035),
(#209036,#209037,#209038),(#209039,#209040,#209041),(#209042,#209043,#209044),
(#209045,#209046,#209047),(#209048,#209049,#209050),(#209051,#209052,#209053)),
 .UNSPECIFIED.,.F.,.F.,.F.)
B_SPLINE_SURFACE_WITH_KNOTS((4,2,2,2,2,2,2,2,2,4),(3,3),(0.,0.00563556792491853,
0.00704445990614816,0.00845335188737779,0.0112711358498371,0.0126800278310667,
0.0140889198122963,0.0169067037747556,0.0197244877372148,0.0225422716996741),
(0.,1.),.UNSPECIFIED.)
GEOMETRIC_REPRESENTATION_ITEM()
RATIONAL_B_SPLINE_SURFACE(((1.,0.772821788161441,1.),(1.,0.779396498528169,
1.),(1.,0.784404342366679,1.),(1.,0.788682486949399,1.),(1.,0.789439792107714,
1.),(1.,0.790739437487391,1.),(1.,0.791278581303233,1.),(1.,0.792572136074941,
1.),(1.,0.793004167670998,1.),(1.,0.793011124251986,1.),(1.,0.792906218737098,
1.),(1.,0.792478053934424,1.),(1.,0.792152858728999,1.),(1.,0.790854289088693,
1.),(1.,0.789566304801487,1.),(1.,0.786176598230305,1.),(1.,0.784074729136382,
1.),(1.,0.779041473209814,1.),(1.,0.776108553812358,1.),(1.,0.772821788161442,
1.)))
REPRESENTATION_ITEM('')
SURFACE()
);
#697=(
BOUNDED_SURFACE()
B_SPLINE_SURFACE(3,2,((#209055,#209056,#209057),(#209058,#209059,#209060),
(#209061,#209062,#209063),(#209064,#209065,#209066),(#209067,#209068,#209069),
(#209070,#209071,#209072),(#209073,#209074,#209075),(#209076,#209077,#209078),
(#209079,#209080,#209081),(#209082,#209083,#209084),(#209085,#209086,#209087),
(#209088,#209089,#209090),(#209091,#209092,#209093),(#209094,#209095,#209096),
(#209097,#209098,#209099),(#209100,#209101,#209102),(#209103,#209104,#209105),
(#209106,#209107,#209108),(#209109,#209110,#209111),(#209112,#209113,#209114)),
 .UNSPECIFIED.,.F.,.F.,.F.)
B_SPLINE_SURFACE_WITH_KNOTS((4,2,2,2,2,2,2,2,2,4),(3,3),(-3.46944695195361E-18,
0.00563556792491853,0.00704445990614816,0.00845335188737779,0.0112711358498371,
0.0126800278310667,0.0140889198122963,0.0169067037747556,0.0197244877372149,
0.0225422716996741),(0.,1.),.UNSPECIFIED.)
GEOMETRIC_REPRESENTATION_ITEM()
RATIONAL_B_SPLINE_SURFACE(((1.,0.772821788161442,1.),(1.,0.779396498527933,
1.),(1.,0.784404342366994,1.),(1.,0.78868248694932,1.),(1.,0.789439792107688,
1.),(1.,0.790739437487417,1.),(1.,0.791278581303181,1.),(1.,0.792572136075046,
1.),(1.,0.793004167670842,1.),(1.,0.793011124252065,1.),(1.,0.792906218737204,
1.),(1.,0.792478053934319,1.),(1.,0.792152858729053,1.),(1.,0.790854289088588,
1.),(1.,0.789566304801539,1.),(1.,0.786176598230254,1.),(1.,0.784074729136172,
1.),(1.,0.779041473210025,1.),(1.,0.7761085538122,1.),(1.,0.772821788161442,
1.)))
REPRESENTATION_ITEM('')
SURFACE()
);
#698=(
BOUNDED_SURFACE()
B_SPLINE_SURFACE(3,2,((#209116,#209117,#209118),(#209119,#209120,#209121),
(#209122,#209123,#209124),(#209125,#209126,#209127),(#209128,#209129,#209130),
(#209131,#209132,#209133),(#209134,#209135,#209136),(#209137,#209138,#209139),
(#209140,#209141,#209142),(#209143,#209144,#209145),(#209146,#209147,#209148),
(#209149,#209150,#209151),(#209152,#209153,#209154),(#209155,#209156,#209157),
(#209158,#209159,#209160),(#209161,#209162,#209163),(#209164,#209165,#209166),
(#209167,#209168,#209169),(#209170,#209171,#209172),(#209173,#209174,#209175),
(#209176,#209177,#209178),(#209179,#209180,#209181)),.UNSPECIFIED.,.F.,
 .F.,.F.)
B_SPLINE_SURFACE_WITH_KNOTS((4,2,2,2,2,2,2,2,2,2,4),(3,3),(0.,0.000333606566230484,
0.000667213132460968,0.000834016415576211,0.00100081969869145,0.00133442626492194,
0.00150122954803718,0.00166803283115242,0.00200163939738291,0.00233524596361339,
0.00266885252984387),(0.,1.),.UNSPECIFIED.)
GEOMETRIC_REPRESENTATION_ITEM()
RATIONAL_B_SPLINE_SURFACE(((1.,0.772821788161441,1.),(1.,0.779082720401019,
1.),(1.,0.784670306069948,1.),(1.,0.794563889841919,1.),(1.,0.798879397732301,
1.),(1.,0.804051682671823,1.),(1.,0.805575398724144,1.),(1.,0.80821981734209,
1.),(1.,0.809346396976034,1.),(1.,0.812038638078845,1.),(1.,0.812936042006448,
1.),(1.,0.812948981564125,1.),(1.,0.812723552625394,1.),(1.,0.811828145264986,
1.),(1.,0.811160302377363,1.),(1.,0.808505313384033,1.),(1.,0.805819978500695,
1.),(1.,0.79891402699785,1.),(1.,0.794679503910553,1.),(1.,0.784702172129703,
1.),(1.,0.779084173408304,1.),(1.,0.772821788161441,1.)))
REPRESENTATION_ITEM('')
SURFACE()
);
#699=(
BOUNDED_SURFACE()
B_SPLINE_SURFACE(3,2,((#209183,#209184,#209185),(#209186,#209187,#209188),
(#209189,#209190,#209191),(#209192,#209193,#209194),(#209195,#209196,#209197),
(#209198,#209199,#209200),(#209201,#209202,#209203),(#209204,#209205,#209206),
(#209207,#209208,#209209),(#209210,#209211,#209212),(#209213,#209214,#209215),
(#209216,#209217,#209218),(#209219,#209220,#209221),(#209222,#209223,#209224),
(#209225,#209226,#209227),(#209228,#209229,#209230),(#209231,#209232,#209233),
(#209234,#209235,#209236),(#209237,#209238,#209239),(#209240,#209241,#209242),
(#209243,#209244,#209245),(#209246,#209247,#209248)),.UNSPECIFIED.,.F.,
 .F.,.F.)
B_SPLINE_SURFACE_WITH_KNOTS((4,2,2,2,2,2,2,2,2,2,4),(3,3),(0.,0.000333606566230485,
0.00066721313246097,0.000834016415576213,0.00100081969869146,0.00133442626492194,
0.00150122954803718,0.00166803283115243,0.00200163939738291,0.0023352459636134,
0.00266885252984388),(0.,1.),.UNSPECIFIED.)
GEOMETRIC_REPRESENTATION_ITEM()
RATIONAL_B_SPLINE_SURFACE(((1.,0.772821788161442,1.),(1.,0.779082720401024,
1.),(1.,0.784670306069943,1.),(1.,0.794563889841926,1.),(1.,0.79887939773229,
1.),(1.,0.804051682671831,1.),(1.,0.805575398724148,1.),(1.,0.808219817342088,
1.),(1.,0.809346396976035,1.),(1.,0.812038638078846,1.),(1.,0.812936042006468,
1.),(1.,0.812948981564117,1.),(1.,0.812723552625408,1.),(1.,0.811828145264975,
1.),(1.,0.81116030237736,1.),(1.,0.80850531338404,1.),(1.,0.805819978500696,
1.),(1.,0.798914026997851,1.),(1.,0.794679503910572,1.),(1.,0.784702172129685,
1.),(1.,0.779084173408319,1.),(1.,0.772821788161442,1.)))
REPRESENTATION_ITEM('')
SURFACE()
);
#700=(
BOUNDED_SURFACE()
B_SPLINE_SURFACE(3,2,((#209250,#209251,#209252),(#209253,#209254,#209255),
(#209256,#209257,#209258),(#209259,#209260,#209261),(#209262,#209263,#209264),
(#209265,#209266,#209267),(#209268,#209269,#209270),(#209271,#209272,#209273),
(#209274,#209275,#209276),(#209277,#209278,#209279),(#209280,#209281,#209282),
(#209283,#209284,#209285),(#209286,#209287,#209288),(#209289,#209290,#209291),
(#209292,#209293,#209294),(#209295,#209296,#209297),(#209298,#209299,#209300),
(#209301,#209302,#209303),(#209304,#209305,#209306),(#209307,#209308,#209309)),
 .UNSPECIFIED.,.F.,.F.,.F.)
B_SPLINE_SURFACE_WITH_KNOTS((4,2,2,2,2,2,2,2,2,4),(3,3),(0.,0.00563556792491853,
0.00704445990614816,0.00845335188737779,0.0112711358498371,0.0126800278310667,
0.0140889198122963,0.0169067037747556,0.0197244877372148,0.0225481380231698),
(-5.86632349567177E-6,1.),.UNSPECIFIED.)
GEOMETRIC_REPRESENTATION_ITEM()
RATIONAL_B_SPLINE_SURFACE(((1.0000026654174,0.772820455460559,1.),(1.00000258827819,
0.77939520439627,1.),(1.00000252952258,0.784403077613331,1.),(1.00000247932833,
0.788681247292376,1.),(1.00000247044308,0.789438556893446,1.),(1.00000245519471,
0.790738209897209,1.),(1.00000244886909,0.791277356875844,1.),(1.00000243369218,
0.792570919236041,1.),(1.00000242862328,0.793002953366535,1.),(1.00000242854166,
0.793009909988254,1.),(1.00000242977248,0.792905003858088,1.),(1.00000243479602,
0.79247683654345,1.),(1.00000243861144,0.792151639430431,1.),(1.00000245384719,
0.790853062172295,1.),(1.00000246895874,0.789565070329251,1.),(1.00000250872921,
0.786175343873163,1.),(1.00000253338984,0.784073462448734,1.),(1.00000259250507,
0.77903493761598,1.),(1.00000262699801,0.776095026470409,1.),(1.0000026656583,
0.772799922660704,1.)))
REPRESENTATION_ITEM('')
SURFACE()
);
#701=(
BOUNDED_SURFACE()
B_SPLINE_SURFACE(3,2,((#209311,#209312,#209313),(#209314,#209315,#209316),
(#209317,#209318,#209319),(#209320,#209321,#209322),(#209323,#209324,#209325),
(#209326,#209327,#209328),(#209329,#209330,#209331),(#209332,#209333,#209334),
(#209335,#209336,#209337),(#209338,#209339,#209340),(#209341,#209342,#209343),
(#209344,#209345,#209346),(#209347,#209348,#209349),(#209350,#209351,#209352),
(#209353,#209354,#209355),(#209356,#209357,#209358),(#209359,#209360,#209361),
(#209362,#209363,#209364),(#209365,#209366,#209367),(#209368,#209369,#209370)),
 .UNSPECIFIED.,.F.,.F.,.F.)
B_SPLINE_SURFACE_WITH_KNOTS((4,2,2,2,2,2,2,2,2,4),(3,3),(0.,0.00563556792491853,
0.00704445990614817,0.0084533518873778,0.0112711358498371,0.0126800278310667,
0.0140889198122963,0.0169067037747556,0.0197244877372149,0.0225422716996741),
(0.,1.),.UNSPECIFIED.)
GEOMETRIC_REPRESENTATION_ITEM()
RATIONAL_B_SPLINE_SURFACE(((1.,0.772821788161442,1.),(1.,0.779396498528565,
1.),(1.,0.784404342366155,1.),(1.,0.78868248694953,1.),(1.,0.789439792107768,
1.),(1.,0.790739437487339,1.),(1.,0.791278581303234,1.),(1.,0.792572136074942,
1.),(1.,0.793004167671156,1.),(1.,0.793011124251909,1.),(1.,0.792906218737256,
1.),(1.,0.792478053934267,1.),(1.,0.792152858729053,1.),(1.,0.790854289088588,
1.),(1.,0.789566304801331,1.),(1.,0.786176598230462,1.),(1.,0.784074729136488,
1.),(1.,0.77904147320971,1.),(1.,0.776108553812437,1.),(1.,0.772821788161443,
1.)))
REPRESENTATION_ITEM('')
SURFACE()
);
#702=(
BOUNDED_SURFACE()
B_SPLINE_SURFACE(3,2,((#209372,#209373,#209374),(#209375,#209376,#209377),
(#209378,#209379,#209380),(#209381,#209382,#209383),(#209384,#209385,#209386),
(#209387,#209388,#209389),(#209390,#209391,#209392),(#209393,#209394,#209395),
(#209396,#209397,#209398),(#209399,#209400,#209401),(#209402,#209403,#209404),
(#209405,#209406,#209407),(#209408,#209409,#209410),(#209411,#209412,#209413),
(#209414,#209415,#209416),(#209417,#209418,#209419),(#209420,#209421,#209422),
(#209423,#209424,#209425),(#209426,#209427,#209428),(#209429,#209430,#209431),
(#209432,#209433,#209434),(#209435,#209436,#209437)),.UNSPECIFIED.,.F.,
 .F.,.F.)
B_SPLINE_SURFACE_WITH_KNOTS((4,2,2,2,2,2,2,2,2,2,4),(3,3),(0.,0.000333606566230484,
0.000667213132460969,0.000834016415576211,0.00100081969869145,0.00133442626492194,
0.00150122954803718,0.00166803283115242,0.00200163939738291,0.00233524596361339,
0.00266885252984387),(0.,1.),.UNSPECIFIED.)
GEOMETRIC_REPRESENTATION_ITEM()
RATIONAL_B_SPLINE_SURFACE(((1.,0.772821788161441,1.),(1.,0.779082720401028,
1.),(1.,0.784670306069936,1.),(1.,0.794563889841931,1.),(1.,0.798879397732313,
1.),(1.,0.804051682671817,1.),(1.,0.805575398724137,1.),(1.,0.808219817342096,
1.),(1.,0.809346396976031,1.),(1.,0.812038638078851,1.),(1.,0.812936042006448,
1.),(1.,0.812948981564125,1.),(1.,0.812723552625401,1.),(1.,0.81182814526498,
1.),(1.,0.81116030237736,1.),(1.,0.808505313384039,1.),(1.,0.80581997850072,
1.),(1.,0.798914026997826,1.),(1.,0.794679503910578,1.),(1.,0.784702172129678,
1.),(1.,0.779084173408324,1.),(1.,0.772821788161441,1.)))
REPRESENTATION_ITEM('')
SURFACE()
);
#703=(
BOUNDED_SURFACE()
B_SPLINE_SURFACE(3,2,((#209439,#209440,#209441),(#209442,#209443,#209444),
(#209445,#209446,#209447),(#209448,#209449,#209450),(#209451,#209452,#209453),
(#209454,#209455,#209456),(#209457,#209458,#209459),(#209460,#209461,#209462),
(#209463,#209464,#209465),(#209466,#209467,#209468),(#209469,#209470,#209471),
(#209472,#209473,#209474),(#209475,#209476,#209477),(#209478,#209479,#209480),
(#209481,#209482,#209483),(#209484,#209485,#209486),(#209487,#209488,#209489),
(#209490,#209491,#209492),(#209493,#209494,#209495),(#209496,#209497,#209498),
(#209499,#209500,#209501),(#209502,#209503,#209504)),.UNSPECIFIED.,.F.,
 .F.,.F.)
B_SPLINE_SURFACE_WITH_KNOTS((4,2,2,2,2,2,2,2,2,2,4),(3,3),(0.,0.000333606566230485,
0.000667213132460969,0.000834016415576211,0.00100081969869145,0.00133442626492194,
0.00150122954803718,0.00166803283115242,0.00200163939738291,0.00233524596361339,
0.00266885252984388),(0.,1.),.UNSPECIFIED.)
GEOMETRIC_REPRESENTATION_ITEM()
RATIONAL_B_SPLINE_SURFACE(((1.,0.772821788161442,1.),(1.,0.779082720401014,
1.),(1.,0.784670306069956,1.),(1.,0.794563889841914,1.),(1.,0.798879397732296,
1.),(1.,0.804051682671828,1.),(1.,0.805575398724123,1.),(1.,0.808219817342112,
1.),(1.,0.809346396976029,1.),(1.,0.812038638078858,1.),(1.,0.812936042006443,
1.),(1.,0.81294898156413,1.),(1.,0.812723552625395,1.),(1.,0.811828145264987,
1.),(1.,0.811160302377364,1.),(1.,0.808505313384033,1.),(1.,0.805819978500672,
1.),(1.,0.798914026997877,1.),(1.,0.79467950391056,1.),(1.,0.784702172129698,
1.),(1.,0.779084173408311,1.),(1.,0.772821788161442,1.)))
REPRESENTATION_ITEM('')
SURFACE()
);
#704=(
BOUNDED_SURFACE()
B_SPLINE_SURFACE(3,2,((#209506,#209507,#209508),(#209509,#209510,#209511),
(#209512,#209513,#209514),(#209515,#209516,#209517),(#209518,#209519,#209520),
(#209521,#209522,#209523),(#209524,#209525,#209526),(#209527,#209528,#209529),
(#209530,#209531,#209532),(#209533,#209534,#209535),(#209536,#209537,#209538),
(#209539,#209540,#209541),(#209542,#209543,#209544),(#209545,#209546,#209547),
(#209548,#209549,#209550),(#209551,#209552,#209553),(#209554,#209555,#209556),
(#209557,#209558,#209559),(#209560,#209561,#209562),(#209563,#209564,#209565)),
 .UNSPECIFIED.,.F.,.F.,.F.)
B_SPLINE_SURFACE_WITH_KNOTS((4,2,2,2,2,2,2,2,2,4),(3,3),(0.,0.00563556792491853,
0.00704445990614816,0.0084533518873778,0.0112711358498371,0.0126800278310667,
0.0140889198122963,0.0169067037747556,0.0197244877372149,0.0225422716996741),
(0.,1.),.UNSPECIFIED.)
GEOMETRIC_REPRESENTATION_ITEM()
RATIONAL_B_SPLINE_SURFACE(((1.,0.772821788161442,1.),(1.,0.779396498528249,
1.),(1.,0.784404342366574,1.),(1.,0.788682486949425,1.),(1.,0.789439792107715,
1.),(1.,0.790739437487391,1.),(1.,0.791278581303259,1.),(1.,0.792572136074889,
1.),(1.,0.793004167670946,1.),(1.,0.793011124252012,1.),(1.,0.792906218737203,
1.),(1.,0.792478053934319,1.),(1.,0.792152858728947,1.),(1.,0.790854289088798,
1.),(1.,0.789566304801225,1.),(1.,0.786176598230565,1.),(1.,0.784074729136434,
1.),(1.,0.779041473209761,1.),(1.,0.776108553812396,1.),(1.,0.772821788161441,
1.)))
REPRESENTATION_ITEM('')
SURFACE()
);
#705=(
BOUNDED_SURFACE()
B_SPLINE_SURFACE(3,2,((#209567,#209568,#209569),(#209570,#209571,#209572),
(#209573,#209574,#209575),(#209576,#209577,#209578),(#209579,#209580,#209581),
(#209582,#209583,#209584),(#209585,#209586,#209587),(#209588,#209589,#209590),
(#209591,#209592,#209593),(#209594,#209595,#209596),(#209597,#209598,#209599),
(#209600,#209601,#209602),(#209603,#209604,#209605),(#209606,#209607,#209608),
(#209609,#209610,#209611),(#209612,#209613,#209614),(#209615,#209616,#209617),
(#209618,#209619,#209620),(#209621,#209622,#209623),(#209624,#209625,#209626)),
 .UNSPECIFIED.,.F.,.F.,.F.)
B_SPLINE_SURFACE_WITH_KNOTS((4,2,2,2,2,2,2,2,2,4),(3,3),(0.,0.00563556792491853,
0.00704445990614816,0.0084533518873778,0.0112711358498371,0.0126800278310667,
0.0140889198122963,0.0169067037747556,0.0197244877372149,0.0225422716996741),
(0.,1.),.UNSPECIFIED.)
GEOMETRIC_REPRESENTATION_ITEM()
RATIONAL_B_SPLINE_SURFACE(((1.,0.772821788161442,1.),(1.,0.779396498528407,
1.),(1.,0.784404342366365,1.),(1.,0.788682486949478,1.),(1.,0.789439792107689,
1.),(1.,0.790739437487418,1.),(1.,0.791278581303286,1.),(1.,0.792572136074837,
1.),(1.,0.793004167671104,1.),(1.,0.793011124251935,1.),(1.,0.792906218737047,
1.),(1.,0.792478053934477,1.),(1.,0.792152858729001,1.),(1.,0.790854289088694,
1.),(1.,0.789566304801383,1.),(1.,0.78617659823041,1.),(1.,0.784074729136225,
1.),(1.,0.779041473209973,1.),(1.,0.776108553812239,1.),(1.,0.772821788161442,
1.)))
REPRESENTATION_ITEM('')
SURFACE()
);
#706=(
BOUNDED_SURFACE()
B_SPLINE_SURFACE(3,2,((#209628,#209629,#209630),(#209631,#209632,#209633),
(#209634,#209635,#209636),(#209637,#209638,#209639),(#209640,#209641,#209642),
(#209643,#209644,#209645),(#209646,#209647,#209648),(#209649,#209650,#209651),
(#209652,#209653,#209654),(#209655,#209656,#209657),(#209658,#209659,#209660),
(#209661,#209662,#209663),(#209664,#209665,#209666),(#209667,#209668,#209669),
(#209670,#209671,#209672),(#209673,#209674,#209675),(#209676,#209677,#209678),
(#209679,#209680,#209681),(#209682,#209683,#209684),(#209685,#209686,#209687),
(#209688,#209689,#209690),(#209691,#209692,#209693)),.UNSPECIFIED.,.F.,
 .F.,.F.)
B_SPLINE_SURFACE_WITH_KNOTS((4,2,2,2,2,2,2,2,2,2,4),(3,3),(-3.36102673470506E-18,
0.000333606566230483,0.00066721313246097,0.000834016415576213,0.00100081969869146,
0.00133442626492194,0.00150122954803719,0.00166803283115243,0.00200163939738292,
0.0023352459636134,0.00266885252984389),(0.,1.),.UNSPECIFIED.)
GEOMETRIC_REPRESENTATION_ITEM()
RATIONAL_B_SPLINE_SURFACE(((1.,0.772821788161441,1.),(1.,0.779082720401022,
1.),(1.,0.784670306069942,1.),(1.,0.794563889841925,1.),(1.,0.798879397732283,
1.),(1.,0.804051682671833,1.),(1.,0.805575398724144,1.),(1.,0.80821981734209,
1.),(1.,0.809346396976043,1.),(1.,0.812038638078826,1.),(1.,0.812936042006454,
1.),(1.,0.812948981564122,1.),(1.,0.812723552625398,1.),(1.,0.811828145264983,
1.),(1.,0.811160302377363,1.),(1.,0.808505313384033,1.),(1.,0.805819978500696,
1.),(1.,0.798914026997851,1.),(1.,0.794679503910534,1.),(1.,0.784702172129722,
1.),(1.,0.779084173408292,1.),(1.,0.772821788161442,1.)))
REPRESENTATION_ITEM('')
SURFACE()
);
#707=(
BOUNDED_SURFACE()
B_SPLINE_SURFACE(3,2,((#209695,#209696,#209697),(#209698,#209699,#209700),
(#209701,#209702,#209703),(#209704,#209705,#209706),(#209707,#209708,#209709),
(#209710,#209711,#209712),(#209713,#209714,#209715),(#209716,#209717,#209718),
(#209719,#209720,#209721),(#209722,#209723,#209724),(#209725,#209726,#209727),
(#209728,#209729,#209730),(#209731,#209732,#209733),(#209734,#209735,#209736),
(#209737,#209738,#209739),(#209740,#209741,#209742),(#209743,#209744,#209745),
(#209746,#209747,#209748),(#209749,#209750,#209751),(#209752,#209753,#209754),
(#209755,#209756,#209757),(#209758,#209759,#209760)),.UNSPECIFIED.,.F.,
 .F.,.F.)
B_SPLINE_SURFACE_WITH_KNOTS((4,2,2,2,2,2,2,2,2,2,4),(3,3),(0.,0.000333606566230479,
0.000667213132460957,0.000834016415576197,0.00100081969869144,0.00133442626492191,
0.00150122954803715,0.00166803283115239,0.00200163939738287,0.00233524596361335,
0.00266885252984383),(0.,1.),.UNSPECIFIED.)
GEOMETRIC_REPRESENTATION_ITEM()
RATIONAL_B_SPLINE_SURFACE(((1.,0.772821788161446,1.),(1.,0.779082720401046,
1.),(1.,0.784670306069921,1.),(1.,0.794563889841953,1.),(1.,0.798879397732291,
1.),(1.,0.804051682671832,1.),(1.,0.805575398724152,1.),(1.,0.808219817342085,
1.),(1.,0.809346396976045,1.),(1.,0.812038638078828,1.),(1.,0.812936042006455,
1.),(1.,0.812948981564123,1.),(1.,0.812723552625405,1.),(1.,0.811828145264978,
1.),(1.,0.811160302377364,1.),(1.,0.808505313384034,1.),(1.,0.805819978500678,
1.),(1.,0.79891402699787,1.),(1.,0.794679503910598,1.),(1.,0.784702172129661,
1.),(1.,0.779084173408339,1.),(1.,0.772821788161442,1.)))
REPRESENTATION_ITEM('')
SURFACE()
);
#708=(
BOUNDED_SURFACE()
B_SPLINE_SURFACE(3,2,((#209762,#209763,#209764),(#209765,#209766,#209767),
(#209768,#209769,#209770),(#209771,#209772,#209773),(#209774,#209775,#209776),
(#209777,#209778,#209779),(#209780,#209781,#209782),(#209783,#209784,#209785),
(#209786,#209787,#209788),(#209789,#209790,#209791),(#209792,#209793,#209794),
(#209795,#209796,#209797),(#209798,#209799,#209800),(#209801,#209802,#209803),
(#209804,#209805,#209806),(#209807,#209808,#209809),(#209810,#209811,#209812),
(#209813,#209814,#209815),(#209816,#209817,#209818),(#209819,#209820,#209821)),
 .UNSPECIFIED.,.F.,.F.,.F.)
B_SPLINE_SURFACE_WITH_KNOTS((4,2,2,2,2,2,2,2,2,4),(3,3),(0.,0.00563556792491853,
0.00704445990614816,0.00845335188737779,0.0112711358498371,0.0126800278310667,
0.0140889198122963,0.0169067037747556,0.0197244877372149,0.0225448070436255),
(-2.53534395140869E-6,1.),.UNSPECIFIED.)
GEOMETRIC_REPRESENTATION_ITEM()
RATIONAL_B_SPLINE_SURFACE(((1.00000115195273,0.772821212186537,1.),(1.00000111861434,
0.779395939222653,1.),(1.00000109322106,0.784403795757219,1.),(1.00000107152787,
0.7886819511869,1.),(1.00000106768781,0.789439258265192,1.),(1.00000106109769,
0.790738906939863,1.),(1.00000105836386,0.791278052122595,1.),(1.00000105180463,
0.792571610174066,1.),(1.00000104961392,0.793003642865367,1.),(1.00000104957865,
0.793010599463993,1.),(1.00000105011059,0.792905693683238,1.),(1.00000105228169,
0.792477527794808,1.),(1.00000105393066,0.792152331764902,1.),(1.00000106051532,
0.790853758832591,1.),(1.0000010670463,0.789565771279795,1.),(1.00000108423449,
0.786176056114333,1.),(1.00000109489243,0.7840741816915,1.),(1.00000112042605,
0.779038648623998,1.),(1.00000113531329,0.776102707942473,1.),(1.00000115199772,
0.772812339352626,0.999999999999999)))
REPRESENTATION_ITEM('')
SURFACE()
);
#709=(
BOUNDED_SURFACE()
B_SPLINE_SURFACE(5,2,((#209858,#209859,#209860,#209861,#209862,#209863,
#209864,#209865,#209866),(#209867,#209868,#209869,#209870,#209871,#209872,
#209873,#209874,#209875),(#209876,#209877,#209878,#209879,#209880,#209881,
#209882,#209883,#209884),(#209885,#209886,#209887,#209888,#209889,#209890,
#209891,#209892,#209893),(#209894,#209895,#209896,#209897,#209898,#209899,
#209900,#209901,#209902),(#209903,#209904,#209905,#209906,#209907,#209908,
#209909,#209910,#209911),(#209912,#209913,#209914,#209915,#209916,#209917,
#209918,#209919,#209920),(#209921,#209922,#209923,#209924,#209925,#209926,
#209927,#209928,#209929),(#209930,#209931,#209932,#209933,#209934,#209935,
#209936,#209937,#209938),(#209939,#209940,#209941,#209942,#209943,#209944,
#209945,#209946,#209947)),.UNSPECIFIED.,.F.,.T.,.F.)
B_SPLINE_SURFACE_WITH_KNOTS((6,1,1,1,1,6),(3,2,2,2,3),(0.,0.1,0.2,0.3,0.4,
0.5),(0.,1.5707963267949,3.14159265358979,4.71238898038469,6.28318530717959),
 .UNSPECIFIED.)
GEOMETRIC_REPRESENTATION_ITEM()
RATIONAL_B_SPLINE_SURFACE(((1.,0.707106781186548,1.,0.707106781186548,1.,
0.707106781186548,1.,0.707106781186548,1.),(1.,0.707106781186548,1.,0.707106781186548,
1.,0.707106781186548,1.,0.707106781186548,1.),(1.,0.707106781186548,1.,
0.707106781186548,1.,0.707106781186548,1.,0.707106781186548,1.),(1.,0.707106781186548,
1.,0.707106781186548,1.,0.707106781186548,1.,0.707106781186548,1.),(1.,
0.707106781186548,1.,0.707106781186548,1.,0.707106781186548,1.,0.707106781186548,
1.),(1.,0.707106781186548,1.,0.707106781186548,1.,0.707106781186548,1.,
0.707106781186548,1.),(1.,0.707106781186548,1.,0.707106781186548,1.,0.707106781186548,
1.,0.707106781186548,1.),(1.,0.707106781186548,1.,0.707106781186548,1.,
0.707106781186548,1.,0.707106781186548,1.),(1.,0.707106781186548,1.,0.707106781186548,
1.,0.707106781186548,1.,0.707106781186548,1.),(1.,0.707106781186548,1.,
0.707106781186548,1.,0.707106781186548,1.,0.707106781186548,1.)))
REPRESENTATION_ITEM('')
SURFACE()
);
#710=(
BOUNDED_SURFACE()
B_SPLINE_SURFACE(5,1,((#211928,#211929),(#211930,#211931),(#211932,#211933),
(#211934,#211935),(#211936,#211937),(#211938,#211939),(#211940,#211941),
(#211942,#211943),(#211944,#211945),(#211946,#211947),(#211948,#211949),
(#211950,#211951),(#211952,#211953),(#211954,#211955),(#211956,#211957)),
 .UNSPECIFIED.,.F.,.F.,.F.)
B_SPLINE_SURFACE_WITH_KNOTS((6,1,1,1,1,1,1,1,1,1,6),(2,2),(0.,0.1,0.2,0.3,
0.4,0.5,0.6,0.7,0.8,0.9,0.995767122232716),(0.,6.),.UNSPECIFIED.)
GEOMETRIC_REPRESENTATION_ITEM()
RATIONAL_B_SPLINE_SURFACE(((1.,1.),(1.,1.),(1.,1.),(1.,1.),(1.,1.),(1.,
1.),(1.,1.),(1.,1.),(1.,1.),(1.,1.),(1.,1.),(1.,1.),(1.,1.),(1.,1.),(1.,
1.)))
REPRESENTATION_ITEM('')
SURFACE()
);
#711=(
BOUNDED_SURFACE()
B_SPLINE_SURFACE(2,2,((#212794,#212795,#212796),(#212797,#212798,#212799),
(#212800,#212801,#212802)),.UNSPECIFIED.,.F.,.F.,.F.)
B_SPLINE_SURFACE_WITH_KNOTS((3,3),(3,3),(-0.544551460017026,0.),(1.5707963267949,
2.98615865367979),.UNSPECIFIED.)
GEOMETRIC_REPRESENTATION_ITEM()
RATIONAL_B_SPLINE_SURFACE(((1.,0.759871331757528,1.),(0.963161392497014,
0.73187873001414,0.963161392497014),(1.,0.759871331757528,1.)))
REPRESENTATION_ITEM('')
SURFACE()
);
#712=(
BOUNDED_SURFACE()
B_SPLINE_SURFACE(5,1,((#213304,#213305),(#213306,#213307),(#213308,#213309),
(#213310,#213311),(#213312,#213313),(#213314,#213315),(#213316,#213317),
(#213318,#213319),(#213320,#213321),(#213322,#213323),(#213324,#213325),
(#213326,#213327),(#213328,#213329),(#213330,#213331),(#213332,#213333)),
 .UNSPECIFIED.,.F.,.F.,.F.)
B_SPLINE_SURFACE_WITH_KNOTS((6,1,1,1,1,1,1,1,1,1,6),(2,2),(0.,0.1,0.2,0.3,
0.4,0.5,0.6,0.7,0.8,0.9,0.995767122241523),(0.,6.),.UNSPECIFIED.)
GEOMETRIC_REPRESENTATION_ITEM()
RATIONAL_B_SPLINE_SURFACE(((1.,1.),(1.,1.),(1.,1.),(1.,1.),(1.,1.),(1.,
1.),(1.,1.),(1.,1.),(1.,1.),(1.,1.),(1.,1.),(1.,1.),(1.,1.),(1.,1.),(1.,
1.)))
REPRESENTATION_ITEM('')
SURFACE()
);
#713=(
BOUNDED_SURFACE()
B_SPLINE_SURFACE(2,2,((#213766,#213767,#213768),(#213769,#213770,#213771),
(#213772,#213773,#213774)),.UNSPECIFIED.,.F.,.F.,.F.)
B_SPLINE_SURFACE_WITH_KNOTS((3,3),(3,3),(-0.544551460189543,0.),(0.155433999910001,
1.5707963267949),.UNSPECIFIED.)
GEOMETRIC_REPRESENTATION_ITEM()
RATIONAL_B_SPLINE_SURFACE(((1.,0.759871331757527,1.),(0.963161392473796,
0.731878729996498,0.963161392473796),(1.,0.759871331757527,1.)))
REPRESENTATION_ITEM('')
SURFACE()
);
#714=(
BOUNDED_SURFACE()
B_SPLINE_SURFACE(5,1,((#214325,#214326),(#214327,#214328),(#214329,#214330),
(#214331,#214332),(#214333,#214334),(#214335,#214336),(#214337,#214338),
(#214339,#214340),(#214341,#214342),(#214343,#214344),(#214345,#214346),
(#214347,#214348),(#214349,#214350),(#214351,#214352),(#214353,#214354)),
 .UNSPECIFIED.,.F.,.F.,.F.)
B_SPLINE_SURFACE_WITH_KNOTS((6,1,1,1,1,1,1,1,1,1,6),(2,2),(-0.995767122239208,
-0.9,-0.8,-0.7,-0.6,-0.5,-0.4,-0.3,-0.2,-0.1,0.),(0.,6.),.UNSPECIFIED.)
GEOMETRIC_REPRESENTATION_ITEM()
RATIONAL_B_SPLINE_SURFACE(((1.,1.),(1.,1.),(1.,1.),(1.,1.),(1.,1.),(1.,
1.),(1.,1.),(1.,1.),(1.,1.),(1.,1.),(1.,1.),(1.,1.),(1.,1.),(1.,1.),(1.,
1.)))
REPRESENTATION_ITEM('')
SURFACE()
);
#715=(
BOUNDED_SURFACE()
B_SPLINE_SURFACE(5,1,((#214652,#214653),(#214654,#214655),(#214656,#214657),
(#214658,#214659),(#214660,#214661),(#214662,#214663),(#214664,#214665),
(#214666,#214667),(#214668,#214669),(#214670,#214671),(#214672,#214673),
(#214674,#214675),(#214676,#214677),(#214678,#214679),(#214680,#214681)),
 .UNSPECIFIED.,.F.,.F.,.F.)
B_SPLINE_SURFACE_WITH_KNOTS((6,1,1,1,1,1,1,1,1,1,6),(2,2),(-0.99576712222221,
-0.9,-0.8,-0.7,-0.6,-0.5,-0.4,-0.3,-0.2,-0.1,0.),(0.,6.),.UNSPECIFIED.)
GEOMETRIC_REPRESENTATION_ITEM()
RATIONAL_B_SPLINE_SURFACE(((1.,1.),(1.,1.),(1.,1.),(1.,1.),(1.,1.),(1.,
1.),(1.,1.),(1.,1.),(1.,1.),(1.,1.),(1.,1.),(1.,1.),(1.,1.),(1.,1.),(1.,
1.)))
REPRESENTATION_ITEM('')
SURFACE()
);
#716=(
BOUNDED_SURFACE()
B_SPLINE_SURFACE(2,2,((#215353,#215354,#215355),(#215356,#215357,#215358),
(#215359,#215360,#215361)),.UNSPECIFIED.,.F.,.F.,.F.)
B_SPLINE_SURFACE_WITH_KNOTS((3,3),(3,3),(-1.71059633708368,-1.5707963267949),
(1.58544525071975,3.14159265358979),.UNSPECIFIED.)
GEOMETRIC_REPRESENTATION_ITEM()
RATIONAL_B_SPLINE_SURFACE(((1.,0.71226694434367,1.),(0.997557989191439,
0.710527580767002,0.997557989191439),(1.,0.71226694434367,1.)))
REPRESENTATION_ITEM('')
SURFACE()
);
#717=(
BOUNDED_SURFACE()
B_SPLINE_SURFACE(2,2,((#215378,#215379,#215380),(#215381,#215382,#215383),
(#215384,#215385,#215386)),.UNSPECIFIED.,.F.,.F.,.F.)
B_SPLINE_SURFACE_WITH_KNOTS((3,3),(3,3),(-1.71059633708563,-1.5707963267949),
(-3.14159265358979,-1.58544525085327),.UNSPECIFIED.)
GEOMETRIC_REPRESENTATION_ITEM()
RATIONAL_B_SPLINE_SURFACE(((1.,0.71226694439053,1.),(0.997557989190381,
0.710527580812994,0.997557989190381),(1.,0.71226694439053,1.)))
REPRESENTATION_ITEM('')
SURFACE()
);
#718=(
BOUNDED_SURFACE()
B_SPLINE_SURFACE(5,1,((#215543,#215544),(#215545,#215546),(#215547,#215548),
(#215549,#215550),(#215551,#215552),(#215553,#215554),(#215555,#215556),
(#215557,#215558),(#215559,#215560),(#215561,#215562),(#215563,#215564),
(#215565,#215566),(#215567,#215568),(#215569,#215570),(#215571,#215572)),
 .UNSPECIFIED.,.F.,.F.,.F.)
B_SPLINE_SURFACE_WITH_KNOTS((6,1,1,1,1,1,1,1,1,1,6),(2,2),(0.,0.1,0.2,0.3,
0.4,0.5,0.6,0.7,0.8,0.9,1.),(0.,16.),.UNSPECIFIED.)
GEOMETRIC_REPRESENTATION_ITEM()
RATIONAL_B_SPLINE_SURFACE(((1.,1.),(1.,1.),(1.,1.),(1.,1.),(1.,1.),(1.,
1.),(1.,1.),(1.,1.),(1.,1.),(1.,1.),(1.,1.),(1.,1.),(1.,1.),(1.,1.),(1.,
1.)))
REPRESENTATION_ITEM('')
SURFACE()
);
#719=(
BOUNDED_SURFACE()
B_SPLINE_SURFACE(5,1,((#215668,#215669),(#215670,#215671),(#215672,#215673),
(#215674,#215675),(#215676,#215677),(#215678,#215679),(#215680,#215681),
(#215682,#215683),(#215684,#215685),(#215686,#215687),(#215688,#215689),
(#215690,#215691),(#215692,#215693),(#215694,#215695),(#215696,#215697)),
 .UNSPECIFIED.,.F.,.F.,.F.)
B_SPLINE_SURFACE_WITH_KNOTS((6,1,1,1,1,1,1,1,1,1,6),(2,2),(-1.,-0.9,-0.8,
-0.7,-0.6,-0.5,-0.4,-0.3,-0.2,-0.1,0.),(0.,16.),.UNSPECIFIED.)
GEOMETRIC_REPRESENTATION_ITEM()
RATIONAL_B_SPLINE_SURFACE(((1.,1.),(1.,1.),(1.,1.),(1.,1.),(1.,1.),(1.,
1.),(1.,1.),(1.,1.),(1.,1.),(1.,1.),(1.,1.),(1.,1.),(1.,1.),(1.,1.),(1.,
1.)))
REPRESENTATION_ITEM('')
SURFACE()
);
#720=(
BOUNDED_SURFACE()
B_SPLINE_SURFACE(5,1,((#215816,#215817),(#215818,#215819),(#215820,#215821),
(#215822,#215823),(#215824,#215825),(#215826,#215827),(#215828,#215829),
(#215830,#215831),(#215832,#215833),(#215834,#215835),(#215836,#215837),
(#215838,#215839),(#215840,#215841),(#215842,#215843),(#215844,#215845)),
 .UNSPECIFIED.,.F.,.F.,.F.)
B_SPLINE_SURFACE_WITH_KNOTS((6,1,1,1,1,1,1,1,1,1,6),(2,2),(0.,0.1,0.2,0.3,
0.4,0.5,0.6,0.7,0.8,0.9,1.),(0.,16.),.UNSPECIFIED.)
GEOMETRIC_REPRESENTATION_ITEM()
RATIONAL_B_SPLINE_SURFACE(((1.,1.),(1.,1.),(1.,1.),(1.,1.),(1.,1.),(1.,
1.),(1.,1.),(1.,1.),(1.,1.),(1.,1.),(1.,1.),(1.,1.),(1.,1.),(1.,1.),(1.,
1.)))
REPRESENTATION_ITEM('')
SURFACE()
);
#721=(
BOUNDED_SURFACE()
B_SPLINE_SURFACE(5,1,((#215898,#215899),(#215900,#215901),(#215902,#215903),
(#215904,#215905),(#215906,#215907),(#215908,#215909),(#215910,#215911),
(#215912,#215913),(#215914,#215915),(#215916,#215917),(#215918,#215919),
(#215920,#215921),(#215922,#215923),(#215924,#215925),(#215926,#215927)),
 .UNSPECIFIED.,.F.,.F.,.F.)
B_SPLINE_SURFACE_WITH_KNOTS((6,1,1,1,1,1,1,1,1,1,6),(2,2),(-1.,-0.9,-0.8,
-0.7,-0.6,-0.5,-0.4,-0.3,-0.2,-0.1,0.),(0.,16.),.UNSPECIFIED.)
GEOMETRIC_REPRESENTATION_ITEM()
RATIONAL_B_SPLINE_SURFACE(((1.,1.),(1.,1.),(1.,1.),(1.,1.),(1.,1.),(1.,
1.),(1.,1.),(1.,1.),(1.,1.),(1.,1.),(1.,1.),(1.,1.),(1.,1.),(1.,1.),(1.,
1.)))
REPRESENTATION_ITEM('')
SURFACE()
);
#722=(
BOUNDED_SURFACE()
B_SPLINE_SURFACE(2,2,((#216020,#216021,#216022,#216023,#216024,#216025,
#216026,#216027,#216028),(#216029,#216030,#216031,#216032,#216033,#216034,
#216035,#216036,#216037),(#216038,#216039,#216040,#216041,#216042,#216043,
#216044,#216045,#216046),(#216047,#216048,#216049,#216050,#216051,#216052,
#216053,#216054,#216055),(#216056,#216057,#216058,#216059,#216060,#216061,
#216062,#216063,#216064),(#216065,#216066,#216067,#216068,#216069,#216070,
#216071,#216072,#216073),(#216074,#216075,#216076,#216077,#216078,#216079,
#216080,#216081,#216082)),.UNSPECIFIED.,.F.,.T.,.F.)
B_SPLINE_SURFACE_WITH_KNOTS((3,2,2,3),(3,2,2,2,3),(-1.60267109889671,-0.534223699632237,
0.534223699632237,1.60267109889671),(-3.14159265358979,-1.5707963267949,
0.,1.5707963267949,3.14159265358979),.UNSPECIFIED.)
GEOMETRIC_REPRESENTATION_ITEM()
RATIONAL_B_SPLINE_SURFACE(((1.,0.707106781186548,1.,0.707106781186548,1.,
0.707106781186548,1.,0.707106781186548,1.),(0.860664159804307,0.608581463721848,
0.860664159804307,0.608581463721848,0.860664159804307,0.608581463721848,
0.860664159804307,0.608581463721848,0.860664159804307),(1.,0.707106781186548,
1.,0.707106781186548,1.,0.707106781186548,1.,0.707106781186548,1.),(0.860664159804316,
0.608581463721854,0.860664159804316,0.608581463721854,0.860664159804316,
0.608581463721854,0.860664159804316,0.608581463721854,0.860664159804316),
(1.,0.707106781186548,1.,0.707106781186548,1.,0.707106781186548,1.,0.707106781186548,
1.),(0.860664159804318,0.608581463721856,0.860664159804318,0.608581463721856,
0.860664159804318,0.608581463721856,0.860664159804318,0.608581463721856,
0.860664159804318),(1.,0.707106781186548,1.,0.707106781186548,1.,0.707106781186548,
1.,0.707106781186548,1.)))
REPRESENTATION_ITEM('')
SURFACE()
);
#723=(
BOUNDED_SURFACE()
B_SPLINE_SURFACE(2,2,((#216086,#216087,#216088,#216089,#216090,#216091,
#216092,#216093,#216094),(#216095,#216096,#216097,#216098,#216099,#216100,
#216101,#216102,#216103),(#216104,#216105,#216106,#216107,#216108,#216109,
#216110,#216111,#216112),(#216113,#216114,#216115,#216116,#216117,#216118,
#216119,#216120,#216121),(#216122,#216123,#216124,#216125,#216126,#216127,
#216128,#216129,#216130),(#216131,#216132,#216133,#216134,#216135,#216136,
#216137,#216138,#216139),(#216140,#216141,#216142,#216143,#216144,#216145,
#216146,#216147,#216148)),.UNSPECIFIED.,.F.,.T.,.F.)
B_SPLINE_SURFACE_WITH_KNOTS((3,2,2,3),(3,2,2,2,3),(-1.60267109889671,-0.534223699632237,
0.534223699632237,1.60267109889671),(-3.14159265358979,-1.5707963267949,
0.,1.5707963267949,3.14159265358979),.UNSPECIFIED.)
GEOMETRIC_REPRESENTATION_ITEM()
RATIONAL_B_SPLINE_SURFACE(((1.,0.707106781186548,1.,0.707106781186548,1.,
0.707106781186548,1.,0.707106781186548,1.),(0.860664159804305,0.608581463721846,
0.860664159804305,0.608581463721846,0.860664159804305,0.608581463721846,
0.860664159804305,0.608581463721846,0.860664159804305),(1.,0.707106781186548,
1.,0.707106781186548,1.,0.707106781186548,1.,0.707106781186548,1.),(0.860664159804314,
0.608581463721853,0.860664159804314,0.608581463721853,0.860664159804314,
0.608581463721853,0.860664159804314,0.608581463721853,0.860664159804314),
(1.,0.707106781186548,1.,0.707106781186548,1.,0.707106781186548,1.,0.707106781186548,
1.),(0.860664159804318,0.608581463721856,0.860664159804318,0.608581463721856,
0.860664159804318,0.608581463721856,0.860664159804318,0.608581463721856,
0.860664159804318),(1.,0.707106781186548,1.,0.707106781186548,1.,0.707106781186548,
1.,0.707106781186548,1.)))
REPRESENTATION_ITEM('')
SURFACE()
);
#724=(
BOUNDED_SURFACE()
B_SPLINE_SURFACE(2,2,((#219078,#219079,#219080,#219081,#219082,#219083,
#219084,#219085,#219086),(#219087,#219088,#219089,#219090,#219091,#219092,
#219093,#219094,#219095),(#219096,#219097,#219098,#219099,#219100,#219101,
#219102,#219103,#219104),(#219105,#219106,#219107,#219108,#219109,#219110,
#219111,#219112,#219113),(#219114,#219115,#219116,#219117,#219118,#219119,
#219120,#219121,#219122),(#219123,#219124,#219125,#219126,#219127,#219128,
#219129,#219130,#219131),(#219132,#219133,#219134,#219135,#219136,#219137,
#219138,#219139,#219140)),.UNSPECIFIED.,.F.,.T.,.F.)
B_SPLINE_SURFACE_WITH_KNOTS((3,2,2,3),(3,2,2,2,3),(-1.60267109889671,-0.534223699632237,
0.534223699632237,1.60267109889671),(-3.14159265358979,-1.5707963267949,
0.,1.5707963267949,3.14159265358979),.UNSPECIFIED.)
GEOMETRIC_REPRESENTATION_ITEM()
RATIONAL_B_SPLINE_SURFACE(((1.,0.707106781186548,1.,0.707106781186548,1.,
0.707106781186548,1.,0.707106781186548,1.),(0.860664159804307,0.608581463721848,
0.860664159804307,0.608581463721848,0.860664159804307,0.608581463721848,
0.860664159804307,0.608581463721848,0.860664159804307),(1.,0.707106781186548,
1.,0.707106781186548,1.,0.707106781186548,1.,0.707106781186548,1.),(0.860664159804316,
0.608581463721854,0.860664159804316,0.608581463721854,0.860664159804316,
0.608581463721854,0.860664159804316,0.608581463721854,0.860664159804316),
(1.,0.707106781186548,1.,0.707106781186548,1.,0.707106781186548,1.,0.707106781186548,
1.),(0.860664159804318,0.608581463721856,0.860664159804318,0.608581463721856,
0.860664159804318,0.608581463721856,0.860664159804318,0.608581463721856,
0.860664159804318),(1.,0.707106781186548,1.,0.707106781186548,1.,0.707106781186548,
1.,0.707106781186548,1.)))
REPRESENTATION_ITEM('')
SURFACE()
);
#725=(
BOUNDED_SURFACE()
B_SPLINE_SURFACE(2,2,((#219144,#219145,#219146,#219147,#219148,#219149,
#219150,#219151,#219152),(#219153,#219154,#219155,#219156,#219157,#219158,
#219159,#219160,#219161),(#219162,#219163,#219164,#219165,#219166,#219167,
#219168,#219169,#219170),(#219171,#219172,#219173,#219174,#219175,#219176,
#219177,#219178,#219179),(#219180,#219181,#219182,#219183,#219184,#219185,
#219186,#219187,#219188),(#219189,#219190,#219191,#219192,#219193,#219194,
#219195,#219196,#219197),(#219198,#219199,#219200,#219201,#219202,#219203,
#219204,#219205,#219206)),.UNSPECIFIED.,.F.,.T.,.F.)
B_SPLINE_SURFACE_WITH_KNOTS((3,2,2,3),(3,2,2,2,3),(-1.60267109889671,-0.534223699632237,
0.534223699632237,1.60267109889671),(-3.14159265358979,-1.5707963267949,
0.,1.5707963267949,3.14159265358979),.UNSPECIFIED.)
GEOMETRIC_REPRESENTATION_ITEM()
RATIONAL_B_SPLINE_SURFACE(((1.,0.707106781186548,1.,0.707106781186548,1.,
0.707106781186548,1.,0.707106781186548,1.),(0.860664159804307,0.608581463721848,
0.860664159804307,0.608581463721848,0.860664159804307,0.608581463721848,
0.860664159804307,0.608581463721848,0.860664159804307),(1.,0.707106781186548,
1.,0.707106781186548,1.,0.707106781186548,1.,0.707106781186548,1.),(0.860664159804315,
0.608581463721854,0.860664159804315,0.608581463721854,0.860664159804315,
0.608581463721854,0.860664159804315,0.608581463721854,0.860664159804315),
(1.,0.707106781186548,1.,0.707106781186548,1.,0.707106781186548,1.,0.707106781186548,
1.),(0.860664159804316,0.608581463721855,0.860664159804316,0.608581463721855,
0.860664159804316,0.608581463721855,0.860664159804316,0.608581463721855,
0.860664159804316),(1.,0.707106781186548,1.,0.707106781186548,1.,0.707106781186548,
1.,0.707106781186548,1.)))
REPRESENTATION_ITEM('')
SURFACE()
);
#726=(
BOUNDED_SURFACE()
B_SPLINE_SURFACE(2,2,((#219210,#219211,#219212,#219213,#219214,#219215,
#219216,#219217,#219218),(#219219,#219220,#219221,#219222,#219223,#219224,
#219225,#219226,#219227),(#219228,#219229,#219230,#219231,#219232,#219233,
#219234,#219235,#219236),(#219237,#219238,#219239,#219240,#219241,#219242,
#219243,#219244,#219245),(#219246,#219247,#219248,#219249,#219250,#219251,
#219252,#219253,#219254),(#219255,#219256,#219257,#219258,#219259,#219260,
#219261,#219262,#219263),(#219264,#219265,#219266,#219267,#219268,#219269,
#219270,#219271,#219272)),.UNSPECIFIED.,.F.,.T.,.F.)
B_SPLINE_SURFACE_WITH_KNOTS((3,2,2,3),(3,2,2,2,3),(-1.60267109889671,-0.534223699632237,
0.534223699632237,1.60267109889671),(-3.14159265358979,-1.5707963267949,
0.,1.5707963267949,3.14159265358979),.UNSPECIFIED.)
GEOMETRIC_REPRESENTATION_ITEM()
RATIONAL_B_SPLINE_SURFACE(((1.,0.707106781186548,1.,0.707106781186548,1.,
0.707106781186548,1.,0.707106781186548,1.),(0.860664159804307,0.608581463721848,
0.860664159804307,0.608581463721848,0.860664159804307,0.608581463721848,
0.860664159804307,0.608581463721848,0.860664159804307),(1.,0.707106781186548,
1.,0.707106781186548,1.,0.707106781186548,1.,0.707106781186548,1.),(0.860664159804315,
0.608581463721854,0.860664159804315,0.608581463721854,0.860664159804315,
0.608581463721854,0.860664159804315,0.608581463721854,0.860664159804315),
(1.,0.707106781186548,1.,0.707106781186548,1.,0.707106781186548,1.,0.707106781186548,
1.),(0.860664159804291,0.608581463721836,0.860664159804291,0.608581463721836,
0.860664159804291,0.608581463721836,0.860664159804291,0.608581463721836,
0.860664159804291),(1.,0.707106781186548,1.,0.707106781186548,1.,0.707106781186548,
1.,0.707106781186548,1.)))
REPRESENTATION_ITEM('')
SURFACE()
);
#727=(
BOUNDED_SURFACE()
B_SPLINE_SURFACE(2,2,((#219276,#219277,#219278,#219279,#219280,#219281,
#219282,#219283,#219284),(#219285,#219286,#219287,#219288,#219289,#219290,
#219291,#219292,#219293),(#219294,#219295,#219296,#219297,#219298,#219299,
#219300,#219301,#219302),(#219303,#219304,#219305,#219306,#219307,#219308,
#219309,#219310,#219311),(#219312,#219313,#219314,#219315,#219316,#219317,
#219318,#219319,#219320),(#219321,#219322,#219323,#219324,#219325,#219326,
#219327,#219328,#219329),(#219330,#219331,#219332,#219333,#219334,#219335,
#219336,#219337,#219338)),.UNSPECIFIED.,.F.,.T.,.F.)
B_SPLINE_SURFACE_WITH_KNOTS((3,2,2,3),(3,2,2,2,3),(-1.60267109889671,-0.534223699632237,
0.534223699632237,1.60267109889671),(-3.14159265358979,-1.5707963267949,
0.,1.5707963267949,3.14159265358979),.UNSPECIFIED.)
GEOMETRIC_REPRESENTATION_ITEM()
RATIONAL_B_SPLINE_SURFACE(((1.,0.707106781186548,1.,0.707106781186548,1.,
0.707106781186548,1.,0.707106781186548,1.),(0.860664159804307,0.608581463721848,
0.860664159804307,0.608581463721848,0.860664159804307,0.608581463721848,
0.860664159804307,0.608581463721848,0.860664159804307),(1.,0.707106781186548,
1.,0.707106781186548,1.,0.707106781186548,1.,0.707106781186548,1.),(0.860664159804316,
0.608581463721854,0.860664159804316,0.608581463721854,0.860664159804316,
0.608581463721854,0.860664159804316,0.608581463721854,0.860664159804316),
(1.,0.707106781186548,1.,0.707106781186548,1.,0.707106781186548,1.,0.707106781186548,
1.),(0.860664159804318,0.608581463721856,0.860664159804318,0.608581463721856,
0.860664159804318,0.608581463721856,0.860664159804318,0.608581463721856,
0.860664159804318),(1.,0.707106781186548,1.,0.707106781186548,1.,0.707106781186548,
1.,0.707106781186548,1.)))
REPRESENTATION_ITEM('')
SURFACE()
);
#728=(
BOUNDED_SURFACE()
B_SPLINE_SURFACE(2,2,((#219342,#219343,#219344,#219345,#219346,#219347,
#219348,#219349,#219350),(#219351,#219352,#219353,#219354,#219355,#219356,
#219357,#219358,#219359),(#219360,#219361,#219362,#219363,#219364,#219365,
#219366,#219367,#219368),(#219369,#219370,#219371,#219372,#219373,#219374,
#219375,#219376,#219377),(#219378,#219379,#219380,#219381,#219382,#219383,
#219384,#219385,#219386),(#219387,#219388,#219389,#219390,#219391,#219392,
#219393,#219394,#219395),(#219396,#219397,#219398,#219399,#219400,#219401,
#219402,#219403,#219404)),.UNSPECIFIED.,.F.,.T.,.F.)
B_SPLINE_SURFACE_WITH_KNOTS((3,2,2,3),(3,2,2,2,3),(-1.60267109889671,-0.534223699632237,
0.534223699632237,1.60267109889671),(-3.14159265358979,-1.5707963267949,
0.,1.5707963267949,3.14159265358979),.UNSPECIFIED.)
GEOMETRIC_REPRESENTATION_ITEM()
RATIONAL_B_SPLINE_SURFACE(((1.,0.707106781186548,1.,0.707106781186548,1.,
0.707106781186548,1.,0.707106781186548,1.),(0.860664159804307,0.608581463721848,
0.860664159804307,0.608581463721848,0.860664159804307,0.608581463721848,
0.860664159804307,0.608581463721848,0.860664159804307),(1.,0.707106781186548,
1.,0.707106781186548,1.,0.707106781186548,1.,0.707106781186548,1.),(0.860664159804316,
0.608581463721854,0.860664159804316,0.608581463721854,0.860664159804316,
0.608581463721854,0.860664159804316,0.608581463721854,0.860664159804316),
(1.,0.707106781186548,1.,0.707106781186548,1.,0.707106781186548,1.,0.707106781186548,
1.),(0.860664159804318,0.608581463721856,0.860664159804318,0.608581463721856,
0.860664159804318,0.608581463721856,0.860664159804318,0.608581463721856,
0.860664159804318),(1.,0.707106781186548,1.,0.707106781186548,1.,0.707106781186548,
1.,0.707106781186548,1.)))
REPRESENTATION_ITEM('')
SURFACE()
);
#729=(
BOUNDED_SURFACE()
B_SPLINE_SURFACE(2,2,((#219408,#219409,#219410,#219411,#219412,#219413,
#219414,#219415,#219416),(#219417,#219418,#219419,#219420,#219421,#219422,
#219423,#219424,#219425),(#219426,#219427,#219428,#219429,#219430,#219431,
#219432,#219433,#219434),(#219435,#219436,#219437,#219438,#219439,#219440,
#219441,#219442,#219443),(#219444,#219445,#219446,#219447,#219448,#219449,
#219450,#219451,#219452),(#219453,#219454,#219455,#219456,#219457,#219458,
#219459,#219460,#219461),(#219462,#219463,#219464,#219465,#219466,#219467,
#219468,#219469,#219470)),.UNSPECIFIED.,.F.,.T.,.F.)
B_SPLINE_SURFACE_WITH_KNOTS((3,2,2,3),(3,2,2,2,3),(-1.60267109889671,-0.534223699632237,
0.534223699632237,1.60267109889671),(-3.14159265358979,-1.5707963267949,
0.,1.5707963267949,3.14159265358979),.UNSPECIFIED.)
GEOMETRIC_REPRESENTATION_ITEM()
RATIONAL_B_SPLINE_SURFACE(((1.,0.707106781186548,1.,0.707106781186548,1.,
0.707106781186548,1.,0.707106781186548,1.),(0.860664159804305,0.608581463721846,
0.860664159804305,0.608581463721846,0.860664159804305,0.608581463721846,
0.860664159804305,0.608581463721846,0.860664159804305),(1.,0.707106781186548,
1.,0.707106781186548,1.,0.707106781186548,1.,0.707106781186548,1.),(0.860664159804314,
0.608581463721853,0.860664159804314,0.608581463721853,0.860664159804314,
0.608581463721853,0.860664159804314,0.608581463721853,0.860664159804314),
(1.,0.707106781186548,1.,0.707106781186548,1.,0.707106781186548,1.,0.707106781186548,
1.),(0.860664159804318,0.608581463721856,0.860664159804318,0.608581463721856,
0.860664159804318,0.608581463721856,0.860664159804318,0.608581463721856,
0.860664159804318),(1.,0.707106781186548,1.,0.707106781186548,1.,0.707106781186548,
1.,0.707106781186548,1.)))
REPRESENTATION_ITEM('')
SURFACE()
);
#730=(
BOUNDED_SURFACE()
B_SPLINE_SURFACE(2,2,((#219474,#219475,#219476,#219477,#219478,#219479,
#219480,#219481,#219482),(#219483,#219484,#219485,#219486,#219487,#219488,
#219489,#219490,#219491),(#219492,#219493,#219494,#219495,#219496,#219497,
#219498,#219499,#219500),(#219501,#219502,#219503,#219504,#219505,#219506,
#219507,#219508,#219509),(#219510,#219511,#219512,#219513,#219514,#219515,
#219516,#219517,#219518),(#219519,#219520,#219521,#219522,#219523,#219524,
#219525,#219526,#219527),(#219528,#219529,#219530,#219531,#219532,#219533,
#219534,#219535,#219536)),.UNSPECIFIED.,.F.,.T.,.F.)
B_SPLINE_SURFACE_WITH_KNOTS((3,2,2,3),(3,2,2,2,3),(-1.60267109889671,-0.534223699632237,
0.534223699632237,1.60267109889671),(-3.14159265358979,-1.5707963267949,
0.,1.5707963267949,3.14159265358979),.UNSPECIFIED.)
GEOMETRIC_REPRESENTATION_ITEM()
RATIONAL_B_SPLINE_SURFACE(((1.,0.707106781186548,1.,0.707106781186548,1.,
0.707106781186548,1.,0.707106781186548,1.),(0.860664159804307,0.608581463721848,
0.860664159804307,0.608581463721848,0.860664159804307,0.608581463721848,
0.860664159804307,0.608581463721848,0.860664159804307),(1.,0.707106781186548,
1.,0.707106781186548,1.,0.707106781186548,1.,0.707106781186548,1.),(0.860664159804315,
0.608581463721854,0.860664159804315,0.608581463721854,0.860664159804315,
0.608581463721854,0.860664159804315,0.608581463721854,0.860664159804315),
(1.,0.707106781186548,1.,0.707106781186548,1.,0.707106781186548,1.,0.707106781186548,
1.),(0.860664159804317,0.608581463721855,0.860664159804317,0.608581463721855,
0.860664159804317,0.608581463721855,0.860664159804317,0.608581463721855,
0.860664159804317),(1.,0.707106781186548,1.,0.707106781186548,1.,0.707106781186548,
1.,0.707106781186548,1.)))
REPRESENTATION_ITEM('')
SURFACE()
);
#731=(
BOUNDED_SURFACE()
B_SPLINE_SURFACE(2,2,((#219540,#219541,#219542,#219543,#219544,#219545,
#219546,#219547,#219548),(#219549,#219550,#219551,#219552,#219553,#219554,
#219555,#219556,#219557),(#219558,#219559,#219560,#219561,#219562,#219563,
#219564,#219565,#219566),(#219567,#219568,#219569,#219570,#219571,#219572,
#219573,#219574,#219575),(#219576,#219577,#219578,#219579,#219580,#219581,
#219582,#219583,#219584),(#219585,#219586,#219587,#219588,#219589,#219590,
#219591,#219592,#219593),(#219594,#219595,#219596,#219597,#219598,#219599,
#219600,#219601,#219602)),.UNSPECIFIED.,.F.,.T.,.F.)
B_SPLINE_SURFACE_WITH_KNOTS((3,2,2,3),(3,2,2,2,3),(-1.60267109889671,-0.534223699632237,
0.534223699632237,1.60267109889671),(-3.14159265358979,-1.5707963267949,
0.,1.5707963267949,3.14159265358979),.UNSPECIFIED.)
GEOMETRIC_REPRESENTATION_ITEM()
RATIONAL_B_SPLINE_SURFACE(((1.,0.707106781186548,1.,0.707106781186548,1.,
0.707106781186548,1.,0.707106781186548,1.),(0.860664159804307,0.608581463721848,
0.860664159804307,0.608581463721848,0.860664159804307,0.608581463721848,
0.860664159804307,0.608581463721848,0.860664159804307),(1.,0.707106781186548,
1.,0.707106781186548,1.,0.707106781186548,1.,0.707106781186548,1.),(0.860664159804315,
0.608581463721854,0.860664159804315,0.608581463721854,0.860664159804315,
0.608581463721854,0.860664159804315,0.608581463721854,0.860664159804315),
(1.,0.707106781186548,1.,0.707106781186548,1.,0.707106781186548,1.,0.707106781186548,
1.),(0.860664159804316,0.608581463721855,0.860664159804316,0.608581463721855,
0.860664159804316,0.608581463721855,0.860664159804316,0.608581463721855,
0.860664159804316),(1.,0.707106781186548,1.,0.707106781186548,1.,0.707106781186548,
1.,0.707106781186548,1.)))
REPRESENTATION_ITEM('')
SURFACE()
);
#732=(
BOUNDED_SURFACE()
B_SPLINE_SURFACE(2,2,((#219606,#219607,#219608,#219609,#219610,#219611,
#219612,#219613,#219614),(#219615,#219616,#219617,#219618,#219619,#219620,
#219621,#219622,#219623),(#219624,#219625,#219626,#219627,#219628,#219629,
#219630,#219631,#219632),(#219633,#219634,#219635,#219636,#219637,#219638,
#219639,#219640,#219641),(#219642,#219643,#219644,#219645,#219646,#219647,
#219648,#219649,#219650),(#219651,#219652,#219653,#219654,#219655,#219656,
#219657,#219658,#219659),(#219660,#219661,#219662,#219663,#219664,#219665,
#219666,#219667,#219668)),.UNSPECIFIED.,.F.,.T.,.F.)
B_SPLINE_SURFACE_WITH_KNOTS((3,2,2,3),(3,2,2,2,3),(-1.60267109889671,-0.534223699632237,
0.534223699632237,1.60267109889671),(-3.14159265358979,-1.5707963267949,
0.,1.5707963267949,3.14159265358979),.UNSPECIFIED.)
GEOMETRIC_REPRESENTATION_ITEM()
RATIONAL_B_SPLINE_SURFACE(((1.,0.707106781186548,1.,0.707106781186548,1.,
0.707106781186548,1.,0.707106781186548,1.),(0.860664159804307,0.608581463721848,
0.860664159804307,0.608581463721848,0.860664159804307,0.608581463721848,
0.860664159804307,0.608581463721848,0.860664159804307),(1.,0.707106781186548,
1.,0.707106781186548,1.,0.707106781186548,1.,0.707106781186548,1.),(0.860664159804316,
0.608581463721854,0.860664159804316,0.608581463721854,0.860664159804316,
0.608581463721854,0.860664159804316,0.608581463721854,0.860664159804316),
(1.,0.707106781186548,1.,0.707106781186548,1.,0.707106781186548,1.,0.707106781186548,
1.),(0.860664159804318,0.608581463721856,0.860664159804318,0.608581463721856,
0.860664159804318,0.608581463721856,0.860664159804318,0.608581463721856,
0.860664159804318),(1.,0.707106781186548,1.,0.707106781186548,1.,0.707106781186548,
1.,0.707106781186548,1.)))
REPRESENTATION_ITEM('')
SURFACE()
);
#733=(
BOUNDED_SURFACE()
B_SPLINE_SURFACE(2,2,((#219672,#219673,#219674,#219675,#219676,#219677,
#219678,#219679,#219680),(#219681,#219682,#219683,#219684,#219685,#219686,
#219687,#219688,#219689),(#219690,#219691,#219692,#219693,#219694,#219695,
#219696,#219697,#219698),(#219699,#219700,#219701,#219702,#219703,#219704,
#219705,#219706,#219707),(#219708,#219709,#219710,#219711,#219712,#219713,
#219714,#219715,#219716),(#219717,#219718,#219719,#219720,#219721,#219722,
#219723,#219724,#219725),(#219726,#219727,#219728,#219729,#219730,#219731,
#219732,#219733,#219734)),.UNSPECIFIED.,.F.,.T.,.F.)
B_SPLINE_SURFACE_WITH_KNOTS((3,2,2,3),(3,2,2,2,3),(-1.60267109889671,-0.534223699632237,
0.534223699632237,1.60267109889671),(-3.14159265358979,-1.5707963267949,
0.,1.5707963267949,3.14159265358979),.UNSPECIFIED.)
GEOMETRIC_REPRESENTATION_ITEM()
RATIONAL_B_SPLINE_SURFACE(((1.,0.707106781186548,1.,0.707106781186548,1.,
0.707106781186548,1.,0.707106781186548,1.),(0.860664159804305,0.608581463721846,
0.860664159804305,0.608581463721846,0.860664159804305,0.608581463721846,
0.860664159804305,0.608581463721846,0.860664159804305),(1.,0.707106781186548,
1.,0.707106781186548,1.,0.707106781186548,1.,0.707106781186548,1.),(0.860664159804314,
0.608581463721853,0.860664159804314,0.608581463721853,0.860664159804314,
0.608581463721853,0.860664159804314,0.608581463721853,0.860664159804314),
(1.,0.707106781186548,1.,0.707106781186548,1.,0.707106781186548,1.,0.707106781186548,
1.),(0.860664159804318,0.608581463721856,0.860664159804318,0.608581463721856,
0.860664159804318,0.608581463721856,0.860664159804318,0.608581463721856,
0.860664159804318),(1.,0.707106781186548,1.,0.707106781186548,1.,0.707106781186548,
1.,0.707106781186548,1.)))
REPRESENTATION_ITEM('')
SURFACE()
);
#734=(
BOUNDED_SURFACE()
B_SPLINE_SURFACE(2,2,((#219738,#219739,#219740,#219741,#219742,#219743,
#219744,#219745,#219746),(#219747,#219748,#219749,#219750,#219751,#219752,
#219753,#219754,#219755),(#219756,#219757,#219758,#219759,#219760,#219761,
#219762,#219763,#219764),(#219765,#219766,#219767,#219768,#219769,#219770,
#219771,#219772,#219773),(#219774,#219775,#219776,#219777,#219778,#219779,
#219780,#219781,#219782),(#219783,#219784,#219785,#219786,#219787,#219788,
#219789,#219790,#219791),(#219792,#219793,#219794,#219795,#219796,#219797,
#219798,#219799,#219800)),.UNSPECIFIED.,.F.,.T.,.F.)
B_SPLINE_SURFACE_WITH_KNOTS((3,2,2,3),(3,2,2,2,3),(-1.60267109889671,-0.534223699632237,
0.534223699632237,1.60267109889671),(-3.14159265358979,-1.5707963267949,
0.,1.5707963267949,3.14159265358979),.UNSPECIFIED.)
GEOMETRIC_REPRESENTATION_ITEM()
RATIONAL_B_SPLINE_SURFACE(((1.,0.707106781186548,1.,0.707106781186548,1.,
0.707106781186548,1.,0.707106781186548,1.),(0.860664159804307,0.608581463721848,
0.860664159804307,0.608581463721848,0.860664159804307,0.608581463721848,
0.860664159804307,0.608581463721848,0.860664159804307),(1.,0.707106781186548,
1.,0.707106781186548,1.,0.707106781186548,1.,0.707106781186548,1.),(0.860664159804316,
0.608581463721854,0.860664159804316,0.608581463721854,0.860664159804316,
0.608581463721854,0.860664159804316,0.608581463721854,0.860664159804316),
(1.,0.707106781186548,1.,0.707106781186548,1.,0.707106781186548,1.,0.707106781186548,
1.),(0.860664159804318,0.608581463721856,0.860664159804318,0.608581463721856,
0.860664159804318,0.608581463721856,0.860664159804318,0.608581463721856,
0.860664159804318),(1.,0.707106781186548,1.,0.707106781186548,1.,0.707106781186548,
1.,0.707106781186548,1.)))
REPRESENTATION_ITEM('')
SURFACE()
);
#735=(
BOUNDED_SURFACE()
B_SPLINE_SURFACE(2,2,((#219804,#219805,#219806,#219807,#219808,#219809,
#219810,#219811,#219812),(#219813,#219814,#219815,#219816,#219817,#219818,
#219819,#219820,#219821),(#219822,#219823,#219824,#219825,#219826,#219827,
#219828,#219829,#219830),(#219831,#219832,#219833,#219834,#219835,#219836,
#219837,#219838,#219839),(#219840,#219841,#219842,#219843,#219844,#219845,
#219846,#219847,#219848),(#219849,#219850,#219851,#219852,#219853,#219854,
#219855,#219856,#219857),(#219858,#219859,#219860,#219861,#219862,#219863,
#219864,#219865,#219866)),.UNSPECIFIED.,.F.,.T.,.F.)
B_SPLINE_SURFACE_WITH_KNOTS((3,2,2,3),(3,2,2,2,3),(-1.60267109889671,-0.534223699632237,
0.534223699632237,1.60267109889671),(-3.14159265358979,-1.5707963267949,
0.,1.5707963267949,3.14159265358979),.UNSPECIFIED.)
GEOMETRIC_REPRESENTATION_ITEM()
RATIONAL_B_SPLINE_SURFACE(((1.,0.707106781186548,1.,0.707106781186548,1.,
0.707106781186548,1.,0.707106781186548,1.),(0.860664159804307,0.608581463721848,
0.860664159804307,0.608581463721848,0.860664159804307,0.608581463721848,
0.860664159804307,0.608581463721848,0.860664159804307),(1.,0.707106781186548,
1.,0.707106781186548,1.,0.707106781186548,1.,0.707106781186548,1.),(0.860664159804316,
0.608581463721854,0.860664159804316,0.608581463721854,0.860664159804316,
0.608581463721854,0.860664159804316,0.608581463721854,0.860664159804316),
(1.,0.707106781186548,1.,0.707106781186548,1.,0.707106781186548,1.,0.707106781186548,
1.),(0.860664159804318,0.608581463721856,0.860664159804318,0.608581463721856,
0.860664159804318,0.608581463721856,0.860664159804318,0.608581463721856,
0.860664159804318),(1.,0.707106781186548,1.,0.707106781186548,1.,0.707106781186548,
1.,0.707106781186548,1.)))
REPRESENTATION_ITEM('')
SURFACE()
);
#736=(
BOUNDED_SURFACE()
B_SPLINE_SURFACE(2,2,((#219870,#219871,#219872,#219873,#219874,#219875,
#219876,#219877,#219878),(#219879,#219880,#219881,#219882,#219883,#219884,
#219885,#219886,#219887),(#219888,#219889,#219890,#219891,#219892,#219893,
#219894,#219895,#219896),(#219897,#219898,#219899,#219900,#219901,#219902,
#219903,#219904,#219905),(#219906,#219907,#219908,#219909,#219910,#219911,
#219912,#219913,#219914),(#219915,#219916,#219917,#219918,#219919,#219920,
#219921,#219922,#219923),(#219924,#219925,#219926,#219927,#219928,#219929,
#219930,#219931,#219932)),.UNSPECIFIED.,.F.,.T.,.F.)
B_SPLINE_SURFACE_WITH_KNOTS((3,2,2,3),(3,2,2,2,3),(-1.60267109889671,-0.534223699632237,
0.534223699632237,1.60267109889671),(-3.14159265358979,-1.5707963267949,
0.,1.5707963267949,3.14159265358979),.UNSPECIFIED.)
GEOMETRIC_REPRESENTATION_ITEM()
RATIONAL_B_SPLINE_SURFACE(((1.,0.707106781186548,1.,0.707106781186548,1.,
0.707106781186548,1.,0.707106781186548,1.),(0.860664159804307,0.608581463721848,
0.860664159804307,0.608581463721848,0.860664159804307,0.608581463721848,
0.860664159804307,0.608581463721848,0.860664159804307),(1.,0.707106781186548,
1.,0.707106781186548,1.,0.707106781186548,1.,0.707106781186548,1.),(0.860664159804315,
0.608581463721854,0.860664159804315,0.608581463721854,0.860664159804315,
0.608581463721854,0.860664159804315,0.608581463721854,0.860664159804315),
(1.,0.707106781186548,1.,0.707106781186548,1.,0.707106781186548,1.,0.707106781186548,
1.),(0.860664159804291,0.608581463721836,0.860664159804291,0.608581463721836,
0.860664159804291,0.608581463721836,0.860664159804291,0.608581463721836,
0.860664159804291),(1.,0.707106781186548,1.,0.707106781186548,1.,0.707106781186548,
1.,0.707106781186548,1.)))
REPRESENTATION_ITEM('')
SURFACE()
);
#737=(
BOUNDED_SURFACE()
B_SPLINE_SURFACE(2,2,((#219936,#219937,#219938,#219939,#219940,#219941,
#219942,#219943,#219944),(#219945,#219946,#219947,#219948,#219949,#219950,
#219951,#219952,#219953),(#219954,#219955,#219956,#219957,#219958,#219959,
#219960,#219961,#219962),(#219963,#219964,#219965,#219966,#219967,#219968,
#219969,#219970,#219971),(#219972,#219973,#219974,#219975,#219976,#219977,
#219978,#219979,#219980),(#219981,#219982,#219983,#219984,#219985,#219986,
#219987,#219988,#219989),(#219990,#219991,#219992,#219993,#219994,#219995,
#219996,#219997,#219998)),.UNSPECIFIED.,.F.,.T.,.F.)
B_SPLINE_SURFACE_WITH_KNOTS((3,2,2,3),(3,2,2,2,3),(-1.60267109889671,-0.534223699632237,
0.534223699632237,1.60267109889671),(-3.14159265358979,-1.5707963267949,
0.,1.5707963267949,3.14159265358979),.UNSPECIFIED.)
GEOMETRIC_REPRESENTATION_ITEM()
RATIONAL_B_SPLINE_SURFACE(((1.,0.707106781186548,1.,0.707106781186548,1.,
0.707106781186548,1.,0.707106781186548,1.),(0.860664159804304,0.608581463721846,
0.860664159804304,0.608581463721846,0.860664159804304,0.608581463721846,
0.860664159804304,0.608581463721846,0.860664159804304),(1.,0.707106781186548,
1.,0.707106781186548,1.,0.707106781186548,1.,0.707106781186548,1.),(0.860664159804323,
0.608581463721859,0.860664159804323,0.608581463721859,0.860664159804323,
0.608581463721859,0.860664159804323,0.608581463721859,0.860664159804323),
(1.,0.707106781186548,1.,0.707106781186548,1.,0.707106781186548,1.,0.707106781186548,
1.),(0.860664159804338,0.60858146372187,0.860664159804338,0.60858146372187,
0.860664159804338,0.60858146372187,0.860664159804338,0.60858146372187,0.860664159804338),
(1.,0.707106781186548,1.,0.707106781186548,1.,0.707106781186548,1.,0.707106781186548,
1.)))
REPRESENTATION_ITEM('')
SURFACE()
);
#738=(
BOUNDED_SURFACE()
B_SPLINE_SURFACE(2,2,((#220002,#220003,#220004,#220005,#220006,#220007,
#220008,#220009,#220010),(#220011,#220012,#220013,#220014,#220015,#220016,
#220017,#220018,#220019),(#220020,#220021,#220022,#220023,#220024,#220025,
#220026,#220027,#220028),(#220029,#220030,#220031,#220032,#220033,#220034,
#220035,#220036,#220037),(#220038,#220039,#220040,#220041,#220042,#220043,
#220044,#220045,#220046),(#220047,#220048,#220049,#220050,#220051,#220052,
#220053,#220054,#220055),(#220056,#220057,#220058,#220059,#220060,#220061,
#220062,#220063,#220064)),.UNSPECIFIED.,.F.,.T.,.F.)
B_SPLINE_SURFACE_WITH_KNOTS((3,2,2,3),(3,2,2,2,3),(-1.60267109889671,-0.534223699632237,
0.534223699632237,1.60267109889671),(-3.14159265358979,-1.5707963267949,
0.,1.5707963267949,3.14159265358979),.UNSPECIFIED.)
GEOMETRIC_REPRESENTATION_ITEM()
RATIONAL_B_SPLINE_SURFACE(((1.,0.707106781186548,1.,0.707106781186548,1.,
0.707106781186548,1.,0.707106781186548,1.),(0.860664159804307,0.608581463721848,
0.860664159804307,0.608581463721848,0.860664159804307,0.608581463721848,
0.860664159804307,0.608581463721848,0.860664159804307),(1.,0.707106781186548,
1.,0.707106781186548,1.,0.707106781186548,1.,0.707106781186548,1.),(0.860664159804312,
0.608581463721851,0.860664159804312,0.608581463721851,0.860664159804312,
0.608581463721851,0.860664159804312,0.608581463721851,0.860664159804312),
(1.,0.707106781186548,1.,0.707106781186548,1.,0.707106781186548,1.,0.707106781186548,
1.),(0.86066415980431,0.60858146372185,0.86066415980431,0.60858146372185,
0.86066415980431,0.60858146372185,0.86066415980431,0.60858146372185,0.86066415980431),
(1.,0.707106781186548,1.,0.707106781186548,1.,0.707106781186548,1.,0.707106781186548,
1.)))
REPRESENTATION_ITEM('')
SURFACE()
);
#739=(
BOUNDED_SURFACE()
B_SPLINE_SURFACE(2,2,((#220068,#220069,#220070,#220071,#220072,#220073,
#220074,#220075,#220076),(#220077,#220078,#220079,#220080,#220081,#220082,
#220083,#220084,#220085),(#220086,#220087,#220088,#220089,#220090,#220091,
#220092,#220093,#220094),(#220095,#220096,#220097,#220098,#220099,#220100,
#220101,#220102,#220103),(#220104,#220105,#220106,#220107,#220108,#220109,
#220110,#220111,#220112),(#220113,#220114,#220115,#220116,#220117,#220118,
#220119,#220120,#220121),(#220122,#220123,#220124,#220125,#220126,#220127,
#220128,#220129,#220130)),.UNSPECIFIED.,.F.,.T.,.F.)
B_SPLINE_SURFACE_WITH_KNOTS((3,2,2,3),(3,2,2,2,3),(-1.60267109889671,-0.534223699632237,
0.534223699632237,1.60267109889671),(-3.14159265358979,-1.5707963267949,
0.,1.5707963267949,3.14159265358979),.UNSPECIFIED.)
GEOMETRIC_REPRESENTATION_ITEM()
RATIONAL_B_SPLINE_SURFACE(((1.,0.707106781186548,1.,0.707106781186548,1.,
0.707106781186548,1.,0.707106781186548,1.),(0.860664159804304,0.608581463721846,
0.860664159804304,0.608581463721846,0.860664159804304,0.608581463721846,
0.860664159804304,0.608581463721846,0.860664159804304),(1.,0.707106781186548,
1.,0.707106781186548,1.,0.707106781186548,1.,0.707106781186548,1.),(0.860664159804332,
0.608581463721866,0.860664159804332,0.608581463721866,0.860664159804332,
0.608581463721866,0.860664159804332,0.608581463721866,0.860664159804332),
(1.,0.707106781186548,1.,0.707106781186548,1.,0.707106781186548,1.,0.707106781186548,
1.),(0.860664159804307,0.608581463721848,0.860664159804307,0.608581463721848,
0.860664159804307,0.608581463721848,0.860664159804307,0.608581463721848,
0.860664159804307),(1.,0.707106781186548,1.,0.707106781186548,1.,0.707106781186548,
1.,0.707106781186548,1.)))
REPRESENTATION_ITEM('')
SURFACE()
);
#740=(
BOUNDED_SURFACE()
B_SPLINE_SURFACE(2,2,((#220134,#220135,#220136,#220137,#220138,#220139,
#220140,#220141,#220142),(#220143,#220144,#220145,#220146,#220147,#220148,
#220149,#220150,#220151),(#220152,#220153,#220154,#220155,#220156,#220157,
#220158,#220159,#220160),(#220161,#220162,#220163,#220164,#220165,#220166,
#220167,#220168,#220169),(#220170,#220171,#220172,#220173,#220174,#220175,
#220176,#220177,#220178),(#220179,#220180,#220181,#220182,#220183,#220184,
#220185,#220186,#220187),(#220188,#220189,#220190,#220191,#220192,#220193,
#220194,#220195,#220196)),.UNSPECIFIED.,.F.,.T.,.F.)
B_SPLINE_SURFACE_WITH_KNOTS((3,2,2,3),(3,2,2,2,3),(-1.60267109889671,-0.534223699632237,
0.534223699632237,1.60267109889671),(-3.14159265358979,-1.5707963267949,
0.,1.5707963267949,3.14159265358979),.UNSPECIFIED.)
GEOMETRIC_REPRESENTATION_ITEM()
RATIONAL_B_SPLINE_SURFACE(((1.,0.707106781186548,1.,0.707106781186548,1.,
0.707106781186548,1.,0.707106781186548,1.),(0.860664159804309,0.60858146372185,
0.860664159804309,0.60858146372185,0.860664159804309,0.60858146372185,0.860664159804309,
0.60858146372185,0.860664159804309),(1.,0.707106781186548,1.,0.707106781186548,
1.,0.707106781186548,1.,0.707106781186548,1.),(0.860664159804295,0.608581463721839,
0.860664159804295,0.608581463721839,0.860664159804295,0.608581463721839,
0.860664159804295,0.608581463721839,0.860664159804295),(1.,0.707106781186548,
1.,0.707106781186548,1.,0.707106781186548,1.,0.707106781186548,1.),(0.860664159804316,
0.608581463721854,0.860664159804316,0.608581463721854,0.860664159804316,
0.608581463721854,0.860664159804316,0.608581463721854,0.860664159804316),
(1.,0.707106781186548,1.,0.707106781186548,1.,0.707106781186548,1.,0.707106781186548,
1.)))
REPRESENTATION_ITEM('')
SURFACE()
);
#741=(
BOUNDED_SURFACE()
B_SPLINE_SURFACE(2,2,((#220200,#220201,#220202,#220203,#220204,#220205,
#220206,#220207,#220208),(#220209,#220210,#220211,#220212,#220213,#220214,
#220215,#220216,#220217),(#220218,#220219,#220220,#220221,#220222,#220223,
#220224,#220225,#220226),(#220227,#220228,#220229,#220230,#220231,#220232,
#220233,#220234,#220235),(#220236,#220237,#220238,#220239,#220240,#220241,
#220242,#220243,#220244),(#220245,#220246,#220247,#220248,#220249,#220250,
#220251,#220252,#220253),(#220254,#220255,#220256,#220257,#220258,#220259,
#220260,#220261,#220262)),.UNSPECIFIED.,.F.,.T.,.F.)
B_SPLINE_SURFACE_WITH_KNOTS((3,2,2,3),(3,2,2,2,3),(-1.60267109889671,-0.534223699632237,
0.534223699632237,1.60267109889671),(-3.14159265358979,-1.5707963267949,
0.,1.5707963267949,3.14159265358979),.UNSPECIFIED.)
GEOMETRIC_REPRESENTATION_ITEM()
RATIONAL_B_SPLINE_SURFACE(((1.,0.707106781186548,1.,0.707106781186548,1.,
0.707106781186548,1.,0.707106781186548,1.),(0.860664159804304,0.608581463721846,
0.860664159804304,0.608581463721846,0.860664159804304,0.608581463721846,
0.860664159804304,0.608581463721846,0.860664159804304),(1.,0.707106781186548,
1.,0.707106781186548,1.,0.707106781186548,1.,0.707106781186548,1.),(0.860664159804323,
0.608581463721859,0.860664159804323,0.608581463721859,0.860664159804323,
0.608581463721859,0.860664159804323,0.608581463721859,0.860664159804323),
(1.,0.707106781186548,1.,0.707106781186548,1.,0.707106781186548,1.,0.707106781186548,
1.),(0.860664159804338,0.60858146372187,0.860664159804338,0.60858146372187,
0.860664159804338,0.60858146372187,0.860664159804338,0.60858146372187,0.860664159804338),
(1.,0.707106781186548,1.,0.707106781186548,1.,0.707106781186548,1.,0.707106781186548,
1.)))
REPRESENTATION_ITEM('')
SURFACE()
);
#742=(
BOUNDED_SURFACE()
B_SPLINE_SURFACE(2,2,((#220266,#220267,#220268,#220269,#220270,#220271,
#220272,#220273,#220274),(#220275,#220276,#220277,#220278,#220279,#220280,
#220281,#220282,#220283),(#220284,#220285,#220286,#220287,#220288,#220289,
#220290,#220291,#220292),(#220293,#220294,#220295,#220296,#220297,#220298,
#220299,#220300,#220301),(#220302,#220303,#220304,#220305,#220306,#220307,
#220308,#220309,#220310),(#220311,#220312,#220313,#220314,#220315,#220316,
#220317,#220318,#220319),(#220320,#220321,#220322,#220323,#220324,#220325,
#220326,#220327,#220328)),.UNSPECIFIED.,.F.,.T.,.F.)
B_SPLINE_SURFACE_WITH_KNOTS((3,2,2,3),(3,2,2,2,3),(-1.60267109889671,-0.534223699632237,
0.534223699632237,1.60267109889671),(-3.14159265358979,-1.5707963267949,
0.,1.5707963267949,3.14159265358979),.UNSPECIFIED.)
GEOMETRIC_REPRESENTATION_ITEM()
RATIONAL_B_SPLINE_SURFACE(((1.,0.707106781186548,1.,0.707106781186548,1.,
0.707106781186548,1.,0.707106781186548,1.),(0.860664159804307,0.608581463721848,
0.860664159804307,0.608581463721848,0.860664159804307,0.608581463721848,
0.860664159804307,0.608581463721848,0.860664159804307),(1.,0.707106781186548,
1.,0.707106781186548,1.,0.707106781186548,1.,0.707106781186548,1.),(0.860664159804312,
0.608581463721851,0.860664159804312,0.608581463721851,0.860664159804312,
0.608581463721851,0.860664159804312,0.608581463721851,0.860664159804312),
(1.,0.707106781186548,1.,0.707106781186548,1.,0.707106781186548,1.,0.707106781186548,
1.),(0.86066415980431,0.60858146372185,0.86066415980431,0.60858146372185,
0.86066415980431,0.60858146372185,0.86066415980431,0.60858146372185,0.86066415980431),
(1.,0.707106781186548,1.,0.707106781186548,1.,0.707106781186548,1.,0.707106781186548,
1.)))
REPRESENTATION_ITEM('')
SURFACE()
);
#743=(
BOUNDED_SURFACE()
B_SPLINE_SURFACE(2,2,((#220332,#220333,#220334,#220335,#220336,#220337,
#220338,#220339,#220340),(#220341,#220342,#220343,#220344,#220345,#220346,
#220347,#220348,#220349),(#220350,#220351,#220352,#220353,#220354,#220355,
#220356,#220357,#220358),(#220359,#220360,#220361,#220362,#220363,#220364,
#220365,#220366,#220367),(#220368,#220369,#220370,#220371,#220372,#220373,
#220374,#220375,#220376),(#220377,#220378,#220379,#220380,#220381,#220382,
#220383,#220384,#220385),(#220386,#220387,#220388,#220389,#220390,#220391,
#220392,#220393,#220394)),.UNSPECIFIED.,.F.,.T.,.F.)
B_SPLINE_SURFACE_WITH_KNOTS((3,2,2,3),(3,2,2,2,3),(-1.60267109889671,-0.534223699632237,
0.534223699632237,1.60267109889671),(-3.14159265358979,-1.5707963267949,
0.,1.5707963267949,3.14159265358979),.UNSPECIFIED.)
GEOMETRIC_REPRESENTATION_ITEM()
RATIONAL_B_SPLINE_SURFACE(((1.,0.707106781186548,1.,0.707106781186548,1.,
0.707106781186548,1.,0.707106781186548,1.),(0.860664159804304,0.608581463721846,
0.860664159804304,0.608581463721846,0.860664159804304,0.608581463721846,
0.860664159804304,0.608581463721846,0.860664159804304),(1.,0.707106781186548,
1.,0.707106781186548,1.,0.707106781186548,1.,0.707106781186548,1.),(0.860664159804332,
0.608581463721866,0.860664159804332,0.608581463721866,0.860664159804332,
0.608581463721866,0.860664159804332,0.608581463721866,0.860664159804332),
(1.,0.707106781186548,1.,0.707106781186548,1.,0.707106781186548,1.,0.707106781186548,
1.),(0.860664159804307,0.608581463721848,0.860664159804307,0.608581463721848,
0.860664159804307,0.608581463721848,0.860664159804307,0.608581463721848,
0.860664159804307),(1.,0.707106781186548,1.,0.707106781186548,1.,0.707106781186548,
1.,0.707106781186548,1.)))
REPRESENTATION_ITEM('')
SURFACE()
);
#744=(
BOUNDED_SURFACE()
B_SPLINE_SURFACE(2,2,((#220398,#220399,#220400,#220401,#220402,#220403,
#220404,#220405,#220406),(#220407,#220408,#220409,#220410,#220411,#220412,
#220413,#220414,#220415),(#220416,#220417,#220418,#220419,#220420,#220421,
#220422,#220423,#220424),(#220425,#220426,#220427,#220428,#220429,#220430,
#220431,#220432,#220433),(#220434,#220435,#220436,#220437,#220438,#220439,
#220440,#220441,#220442),(#220443,#220444,#220445,#220446,#220447,#220448,
#220449,#220450,#220451),(#220452,#220453,#220454,#220455,#220456,#220457,
#220458,#220459,#220460)),.UNSPECIFIED.,.F.,.T.,.F.)
B_SPLINE_SURFACE_WITH_KNOTS((3,2,2,3),(3,2,2,2,3),(-1.60267109889671,-0.534223699632237,
0.534223699632237,1.60267109889671),(-3.14159265358979,-1.5707963267949,
0.,1.5707963267949,3.14159265358979),.UNSPECIFIED.)
GEOMETRIC_REPRESENTATION_ITEM()
RATIONAL_B_SPLINE_SURFACE(((1.,0.707106781186548,1.,0.707106781186548,1.,
0.707106781186548,1.,0.707106781186548,1.),(0.860664159804309,0.60858146372185,
0.860664159804309,0.60858146372185,0.860664159804309,0.60858146372185,0.860664159804309,
0.60858146372185,0.860664159804309),(1.,0.707106781186548,1.,0.707106781186548,
1.,0.707106781186548,1.,0.707106781186548,1.),(0.860664159804295,0.608581463721839,
0.860664159804295,0.608581463721839,0.860664159804295,0.608581463721839,
0.860664159804295,0.608581463721839,0.860664159804295),(1.,0.707106781186548,
1.,0.707106781186548,1.,0.707106781186548,1.,0.707106781186548,1.),(0.860664159804312,
0.608581463721851,0.860664159804312,0.608581463721851,0.860664159804312,
0.608581463721851,0.860664159804312,0.608581463721851,0.860664159804312),
(1.,0.707106781186548,1.,0.707106781186548,1.,0.707106781186548,1.,0.707106781186548,
1.)))
REPRESENTATION_ITEM('')
SURFACE()
);
#745=(
BOUNDED_SURFACE()
B_SPLINE_SURFACE(2,2,((#220464,#220465,#220466,#220467,#220468,#220469,
#220470,#220471,#220472),(#220473,#220474,#220475,#220476,#220477,#220478,
#220479,#220480,#220481),(#220482,#220483,#220484,#220485,#220486,#220487,
#220488,#220489,#220490),(#220491,#220492,#220493,#220494,#220495,#220496,
#220497,#220498,#220499),(#220500,#220501,#220502,#220503,#220504,#220505,
#220506,#220507,#220508),(#220509,#220510,#220511,#220512,#220513,#220514,
#220515,#220516,#220517),(#220518,#220519,#220520,#220521,#220522,#220523,
#220524,#220525,#220526)),.UNSPECIFIED.,.F.,.T.,.F.)
B_SPLINE_SURFACE_WITH_KNOTS((3,2,2,3),(3,2,2,2,3),(-1.60267109889671,-0.534223699632237,
0.534223699632237,1.60267109889671),(-3.14159265358979,-1.5707963267949,
0.,1.5707963267949,3.14159265358979),.UNSPECIFIED.)
GEOMETRIC_REPRESENTATION_ITEM()
RATIONAL_B_SPLINE_SURFACE(((1.,0.707106781186548,1.,0.707106781186548,1.,
0.707106781186548,1.,0.707106781186548,1.),(0.860664159804304,0.608581463721846,
0.860664159804304,0.608581463721846,0.860664159804304,0.608581463721846,
0.860664159804304,0.608581463721846,0.860664159804304),(1.,0.707106781186548,
1.,0.707106781186548,1.,0.707106781186548,1.,0.707106781186548,1.),(0.860664159804323,
0.608581463721859,0.860664159804323,0.608581463721859,0.860664159804323,
0.608581463721859,0.860664159804323,0.608581463721859,0.860664159804323),
(1.,0.707106781186548,1.,0.707106781186548,1.,0.707106781186548,1.,0.707106781186548,
1.),(0.860664159804338,0.60858146372187,0.860664159804338,0.60858146372187,
0.860664159804338,0.60858146372187,0.860664159804338,0.60858146372187,0.860664159804338),
(1.,0.707106781186548,1.,0.707106781186548,1.,0.707106781186548,1.,0.707106781186548,
1.)))
REPRESENTATION_ITEM('')
SURFACE()
);
#746=(
BOUNDED_SURFACE()
B_SPLINE_SURFACE(2,2,((#220530,#220531,#220532,#220533,#220534,#220535,
#220536,#220537,#220538),(#220539,#220540,#220541,#220542,#220543,#220544,
#220545,#220546,#220547),(#220548,#220549,#220550,#220551,#220552,#220553,
#220554,#220555,#220556),(#220557,#220558,#220559,#220560,#220561,#220562,
#220563,#220564,#220565),(#220566,#220567,#220568,#220569,#220570,#220571,
#220572,#220573,#220574),(#220575,#220576,#220577,#220578,#220579,#220580,
#220581,#220582,#220583),(#220584,#220585,#220586,#220587,#220588,#220589,
#220590,#220591,#220592)),.UNSPECIFIED.,.F.,.T.,.F.)
B_SPLINE_SURFACE_WITH_KNOTS((3,2,2,3),(3,2,2,2,3),(-1.60267109889671,-0.534223699632237,
0.534223699632237,1.60267109889671),(-3.14159265358979,-1.5707963267949,
0.,1.5707963267949,3.14159265358979),.UNSPECIFIED.)
GEOMETRIC_REPRESENTATION_ITEM()
RATIONAL_B_SPLINE_SURFACE(((1.,0.707106781186548,1.,0.707106781186548,1.,
0.707106781186548,1.,0.707106781186548,1.),(0.860664159804307,0.608581463721848,
0.860664159804307,0.608581463721848,0.860664159804307,0.608581463721848,
0.860664159804307,0.608581463721848,0.860664159804307),(1.,0.707106781186548,
1.,0.707106781186548,1.,0.707106781186548,1.,0.707106781186548,1.),(0.860664159804312,
0.608581463721851,0.860664159804312,0.608581463721851,0.860664159804312,
0.608581463721851,0.860664159804312,0.608581463721851,0.860664159804312),
(1.,0.707106781186548,1.,0.707106781186548,1.,0.707106781186548,1.,0.707106781186548,
1.),(0.86066415980431,0.60858146372185,0.86066415980431,0.60858146372185,
0.86066415980431,0.60858146372185,0.86066415980431,0.60858146372185,0.86066415980431),
(1.,0.707106781186548,1.,0.707106781186548,1.,0.707106781186548,1.,0.707106781186548,
1.)))
REPRESENTATION_ITEM('')
SURFACE()
);
#747=(
BOUNDED_SURFACE()
B_SPLINE_SURFACE(2,2,((#220596,#220597,#220598,#220599,#220600,#220601,
#220602,#220603,#220604),(#220605,#220606,#220607,#220608,#220609,#220610,
#220611,#220612,#220613),(#220614,#220615,#220616,#220617,#220618,#220619,
#220620,#220621,#220622),(#220623,#220624,#220625,#220626,#220627,#220628,
#220629,#220630,#220631),(#220632,#220633,#220634,#220635,#220636,#220637,
#220638,#220639,#220640),(#220641,#220642,#220643,#220644,#220645,#220646,
#220647,#220648,#220649),(#220650,#220651,#220652,#220653,#220654,#220655,
#220656,#220657,#220658)),.UNSPECIFIED.,.F.,.T.,.F.)
B_SPLINE_SURFACE_WITH_KNOTS((3,2,2,3),(3,2,2,2,3),(-1.60267109889671,-0.534223699632237,
0.534223699632237,1.60267109889671),(-3.14159265358979,-1.5707963267949,
0.,1.5707963267949,3.14159265358979),.UNSPECIFIED.)
GEOMETRIC_REPRESENTATION_ITEM()
RATIONAL_B_SPLINE_SURFACE(((1.,0.707106781186548,1.,0.707106781186548,1.,
0.707106781186548,1.,0.707106781186548,1.),(0.860664159804304,0.608581463721846,
0.860664159804304,0.608581463721846,0.860664159804304,0.608581463721846,
0.860664159804304,0.608581463721846,0.860664159804304),(1.,0.707106781186548,
1.,0.707106781186548,1.,0.707106781186548,1.,0.707106781186548,1.),(0.860664159804332,
0.608581463721866,0.860664159804332,0.608581463721866,0.860664159804332,
0.608581463721866,0.860664159804332,0.608581463721866,0.860664159804332),
(1.,0.707106781186548,1.,0.707106781186548,1.,0.707106781186548,1.,0.707106781186548,
1.),(0.860664159804307,0.608581463721848,0.860664159804307,0.608581463721848,
0.860664159804307,0.608581463721848,0.860664159804307,0.608581463721848,
0.860664159804307),(1.,0.707106781186548,1.,0.707106781186548,1.,0.707106781186548,
1.,0.707106781186548,1.)))
REPRESENTATION_ITEM('')
SURFACE()
);
#748=(
BOUNDED_SURFACE()
B_SPLINE_SURFACE(2,2,((#220662,#220663,#220664,#220665,#220666,#220667,
#220668,#220669,#220670),(#220671,#220672,#220673,#220674,#220675,#220676,
#220677,#220678,#220679),(#220680,#220681,#220682,#220683,#220684,#220685,
#220686,#220687,#220688),(#220689,#220690,#220691,#220692,#220693,#220694,
#220695,#220696,#220697),(#220698,#220699,#220700,#220701,#220702,#220703,
#220704,#220705,#220706),(#220707,#220708,#220709,#220710,#220711,#220712,
#220713,#220714,#220715),(#220716,#220717,#220718,#220719,#220720,#220721,
#220722,#220723,#220724)),.UNSPECIFIED.,.F.,.T.,.F.)
B_SPLINE_SURFACE_WITH_KNOTS((3,2,2,3),(3,2,2,2,3),(-1.60267109889671,-0.534223699632237,
0.534223699632237,1.60267109889671),(-3.14159265358979,-1.5707963267949,
0.,1.5707963267949,3.14159265358979),.UNSPECIFIED.)
GEOMETRIC_REPRESENTATION_ITEM()
RATIONAL_B_SPLINE_SURFACE(((1.,0.707106781186548,1.,0.707106781186548,1.,
0.707106781186548,1.,0.707106781186548,1.),(0.860664159804309,0.60858146372185,
0.860664159804309,0.60858146372185,0.860664159804309,0.60858146372185,0.860664159804309,
0.60858146372185,0.860664159804309),(1.,0.707106781186548,1.,0.707106781186548,
1.,0.707106781186548,1.,0.707106781186548,1.),(0.860664159804295,0.608581463721839,
0.860664159804295,0.608581463721839,0.860664159804295,0.608581463721839,
0.860664159804295,0.608581463721839,0.860664159804295),(1.,0.707106781186548,
1.,0.707106781186548,1.,0.707106781186548,1.,0.707106781186548,1.),(0.860664159804316,
0.608581463721854,0.860664159804316,0.608581463721854,0.860664159804316,
0.608581463721854,0.860664159804316,0.608581463721854,0.860664159804316),
(1.,0.707106781186548,1.,0.707106781186548,1.,0.707106781186548,1.,0.707106781186548,
1.)))
REPRESENTATION_ITEM('')
SURFACE()
);
#749=(
BOUNDED_SURFACE()
B_SPLINE_SURFACE(2,2,((#220728,#220729,#220730,#220731,#220732,#220733,
#220734,#220735,#220736),(#220737,#220738,#220739,#220740,#220741,#220742,
#220743,#220744,#220745),(#220746,#220747,#220748,#220749,#220750,#220751,
#220752,#220753,#220754),(#220755,#220756,#220757,#220758,#220759,#220760,
#220761,#220762,#220763),(#220764,#220765,#220766,#220767,#220768,#220769,
#220770,#220771,#220772),(#220773,#220774,#220775,#220776,#220777,#220778,
#220779,#220780,#220781),(#220782,#220783,#220784,#220785,#220786,#220787,
#220788,#220789,#220790)),.UNSPECIFIED.,.F.,.T.,.F.)
B_SPLINE_SURFACE_WITH_KNOTS((3,2,2,3),(3,2,2,2,3),(-1.60267109889671,-0.534223699632237,
0.534223699632237,1.60267109889671),(-3.14159265358979,-1.5707963267949,
0.,1.5707963267949,3.14159265358979),.UNSPECIFIED.)
GEOMETRIC_REPRESENTATION_ITEM()
RATIONAL_B_SPLINE_SURFACE(((1.,0.707106781186548,1.,0.707106781186548,1.,
0.707106781186548,1.,0.707106781186548,1.),(0.860664159804304,0.608581463721846,
0.860664159804304,0.608581463721846,0.860664159804304,0.608581463721846,
0.860664159804304,0.608581463721846,0.860664159804304),(1.,0.707106781186548,
1.,0.707106781186548,1.,0.707106781186548,1.,0.707106781186548,1.),(0.860664159804323,
0.608581463721859,0.860664159804323,0.608581463721859,0.860664159804323,
0.608581463721859,0.860664159804323,0.608581463721859,0.860664159804323),
(1.,0.707106781186548,1.,0.707106781186548,1.,0.707106781186548,1.,0.707106781186548,
1.),(0.860664159804338,0.60858146372187,0.860664159804338,0.60858146372187,
0.860664159804338,0.60858146372187,0.860664159804338,0.60858146372187,0.860664159804338),
(1.,0.707106781186548,1.,0.707106781186548,1.,0.707106781186548,1.,0.707106781186548,
1.)))
REPRESENTATION_ITEM('')
SURFACE()
);
#750=(
BOUNDED_SURFACE()
B_SPLINE_SURFACE(2,2,((#220794,#220795,#220796,#220797,#220798,#220799,
#220800,#220801,#220802),(#220803,#220804,#220805,#220806,#220807,#220808,
#220809,#220810,#220811),(#220812,#220813,#220814,#220815,#220816,#220817,
#220818,#220819,#220820),(#220821,#220822,#220823,#220824,#220825,#220826,
#220827,#220828,#220829),(#220830,#220831,#220832,#220833,#220834,#220835,
#220836,#220837,#220838),(#220839,#220840,#220841,#220842,#220843,#220844,
#220845,#220846,#220847),(#220848,#220849,#220850,#220851,#220852,#220853,
#220854,#220855,#220856)),.UNSPECIFIED.,.F.,.T.,.F.)
B_SPLINE_SURFACE_WITH_KNOTS((3,2,2,3),(3,2,2,2,3),(-1.60267109889671,-0.534223699632237,
0.534223699632237,1.60267109889671),(-3.14159265358979,-1.5707963267949,
0.,1.5707963267949,3.14159265358979),.UNSPECIFIED.)
GEOMETRIC_REPRESENTATION_ITEM()
RATIONAL_B_SPLINE_SURFACE(((1.,0.707106781186548,1.,0.707106781186548,1.,
0.707106781186548,1.,0.707106781186548,1.),(0.860664159804299,0.608581463721842,
0.860664159804299,0.608581463721842,0.860664159804299,0.608581463721842,
0.860664159804299,0.608581463721842,0.860664159804299),(1.,0.707106781186548,
1.,0.707106781186548,1.,0.707106781186548,1.,0.707106781186548,1.),(0.860664159804303,
0.608581463721845,0.860664159804303,0.608581463721845,0.860664159804303,
0.608581463721845,0.860664159804303,0.608581463721845,0.860664159804303),
(1.,0.707106781186548,1.,0.707106781186548,1.,0.707106781186548,1.,0.707106781186548,
1.),(0.86066415980431,0.60858146372185,0.86066415980431,0.60858146372185,
0.86066415980431,0.60858146372185,0.86066415980431,0.60858146372185,0.86066415980431),
(1.,0.707106781186548,1.,0.707106781186548,1.,0.707106781186548,1.,0.707106781186548,
1.)))
REPRESENTATION_ITEM('')
SURFACE()
);
#751=(
BOUNDED_SURFACE()
B_SPLINE_SURFACE(2,2,((#220860,#220861,#220862,#220863,#220864,#220865,
#220866,#220867,#220868),(#220869,#220870,#220871,#220872,#220873,#220874,
#220875,#220876,#220877),(#220878,#220879,#220880,#220881,#220882,#220883,
#220884,#220885,#220886),(#220887,#220888,#220889,#220890,#220891,#220892,
#220893,#220894,#220895),(#220896,#220897,#220898,#220899,#220900,#220901,
#220902,#220903,#220904),(#220905,#220906,#220907,#220908,#220909,#220910,
#220911,#220912,#220913),(#220914,#220915,#220916,#220917,#220918,#220919,
#220920,#220921,#220922)),.UNSPECIFIED.,.F.,.T.,.F.)
B_SPLINE_SURFACE_WITH_KNOTS((3,2,2,3),(3,2,2,2,3),(-1.60267109889671,-0.534223699632237,
0.534223699632237,1.60267109889671),(-3.14159265358979,-1.5707963267949,
0.,1.5707963267949,3.14159265358979),.UNSPECIFIED.)
GEOMETRIC_REPRESENTATION_ITEM()
RATIONAL_B_SPLINE_SURFACE(((1.,0.707106781186548,1.,0.707106781186548,1.,
0.707106781186548,1.,0.707106781186548,1.),(0.860664159804304,0.608581463721846,
0.860664159804304,0.608581463721846,0.860664159804304,0.608581463721846,
0.860664159804304,0.608581463721846,0.860664159804304),(1.,0.707106781186548,
1.,0.707106781186548,1.,0.707106781186548,1.,0.707106781186548,1.),(0.860664159804332,
0.608581463721866,0.860664159804332,0.608581463721866,0.860664159804332,
0.608581463721866,0.860664159804332,0.608581463721866,0.860664159804332),
(1.,0.707106781186548,1.,0.707106781186548,1.,0.707106781186548,1.,0.707106781186548,
1.),(0.860664159804312,0.608581463721851,0.860664159804312,0.608581463721851,
0.860664159804312,0.608581463721851,0.860664159804312,0.608581463721851,
0.860664159804312),(1.,0.707106781186548,1.,0.707106781186548,1.,0.707106781186548,
1.,0.707106781186548,1.)))
REPRESENTATION_ITEM('')
SURFACE()
);
#752=(
BOUNDED_SURFACE()
B_SPLINE_SURFACE(2,2,((#220926,#220927,#220928,#220929,#220930,#220931,
#220932,#220933,#220934),(#220935,#220936,#220937,#220938,#220939,#220940,
#220941,#220942,#220943),(#220944,#220945,#220946,#220947,#220948,#220949,
#220950,#220951,#220952),(#220953,#220954,#220955,#220956,#220957,#220958,
#220959,#220960,#220961),(#220962,#220963,#220964,#220965,#220966,#220967,
#220968,#220969,#220970),(#220971,#220972,#220973,#220974,#220975,#220976,
#220977,#220978,#220979),(#220980,#220981,#220982,#220983,#220984,#220985,
#220986,#220987,#220988)),.UNSPECIFIED.,.F.,.T.,.F.)
B_SPLINE_SURFACE_WITH_KNOTS((3,2,2,3),(3,2,2,2,3),(-1.60267109889671,-0.534223699632237,
0.534223699632237,1.60267109889671),(-3.14159265358979,-1.5707963267949,
0.,1.5707963267949,3.14159265358979),.UNSPECIFIED.)
GEOMETRIC_REPRESENTATION_ITEM()
RATIONAL_B_SPLINE_SURFACE(((1.,0.707106781186548,1.,0.707106781186548,1.,
0.707106781186548,1.,0.707106781186548,1.),(0.860664159804309,0.60858146372185,
0.860664159804309,0.60858146372185,0.860664159804309,0.60858146372185,0.860664159804309,
0.60858146372185,0.860664159804309),(1.,0.707106781186548,1.,0.707106781186548,
1.,0.707106781186548,1.,0.707106781186548,1.),(0.860664159804295,0.608581463721839,
0.860664159804295,0.608581463721839,0.860664159804295,0.608581463721839,
0.860664159804295,0.608581463721839,0.860664159804295),(1.,0.707106781186548,
1.,0.707106781186548,1.,0.707106781186548,1.,0.707106781186548,1.),(0.860664159804307,
0.608581463721848,0.860664159804307,0.608581463721848,0.860664159804307,
0.608581463721848,0.860664159804307,0.608581463721848,0.860664159804307),
(1.,0.707106781186548,1.,0.707106781186548,1.,0.707106781186548,1.,0.707106781186548,
1.)))
REPRESENTATION_ITEM('')
SURFACE()
);
#753=(
BOUNDED_SURFACE()
B_SPLINE_SURFACE(2,2,((#220992,#220993,#220994,#220995,#220996,#220997,
#220998,#220999,#221000),(#221001,#221002,#221003,#221004,#221005,#221006,
#221007,#221008,#221009),(#221010,#221011,#221012,#221013,#221014,#221015,
#221016,#221017,#221018),(#221019,#221020,#221021,#221022,#221023,#221024,
#221025,#221026,#221027),(#221028,#221029,#221030,#221031,#221032,#221033,
#221034,#221035,#221036),(#221037,#221038,#221039,#221040,#221041,#221042,
#221043,#221044,#221045),(#221046,#221047,#221048,#221049,#221050,#221051,
#221052,#221053,#221054)),.UNSPECIFIED.,.F.,.T.,.F.)
B_SPLINE_SURFACE_WITH_KNOTS((3,2,2,3),(3,2,2,2,3),(-1.60267109889671,-0.534223699632237,
0.534223699632237,1.60267109889671),(-3.14159265358979,-1.5707963267949,
0.,1.5707963267949,3.14159265358979),.UNSPECIFIED.)
GEOMETRIC_REPRESENTATION_ITEM()
RATIONAL_B_SPLINE_SURFACE(((1.,0.707106781186548,1.,0.707106781186548,1.,
0.707106781186548,1.,0.707106781186548,1.),(0.860664159804304,0.608581463721846,
0.860664159804304,0.608581463721846,0.860664159804304,0.608581463721846,
0.860664159804304,0.608581463721846,0.860664159804304),(1.,0.707106781186548,
1.,0.707106781186548,1.,0.707106781186548,1.,0.707106781186548,1.),(0.860664159804297,
0.608581463721841,0.860664159804297,0.608581463721841,0.860664159804297,
0.608581463721841,0.860664159804297,0.608581463721841,0.860664159804297),
(1.,0.707106781186548,1.,0.707106781186548,1.,0.707106781186548,1.,0.707106781186548,
1.),(0.860664159804309,0.608581463721849,0.860664159804309,0.608581463721849,
0.860664159804309,0.608581463721849,0.860664159804309,0.608581463721849,
0.860664159804309),(1.,0.707106781186548,1.,0.707106781186548,1.,0.707106781186548,
1.,0.707106781186548,1.)))
REPRESENTATION_ITEM('')
SURFACE()
);
#754=(
BOUNDED_SURFACE()
B_SPLINE_SURFACE(2,2,((#221058,#221059,#221060,#221061,#221062,#221063,
#221064,#221065,#221066),(#221067,#221068,#221069,#221070,#221071,#221072,
#221073,#221074,#221075),(#221076,#221077,#221078,#221079,#221080,#221081,
#221082,#221083,#221084),(#221085,#221086,#221087,#221088,#221089,#221090,
#221091,#221092,#221093),(#221094,#221095,#221096,#221097,#221098,#221099,
#221100,#221101,#221102),(#221103,#221104,#221105,#221106,#221107,#221108,
#221109,#221110,#221111),(#221112,#221113,#221114,#221115,#221116,#221117,
#221118,#221119,#221120)),.UNSPECIFIED.,.F.,.T.,.F.)
B_SPLINE_SURFACE_WITH_KNOTS((3,2,2,3),(3,2,2,2,3),(-1.60267109889671,-0.534223699632237,
0.534223699632237,1.60267109889671),(-3.14159265358979,-1.5707963267949,
0.,1.5707963267949,3.14159265358979),.UNSPECIFIED.)
GEOMETRIC_REPRESENTATION_ITEM()
RATIONAL_B_SPLINE_SURFACE(((1.,0.707106781186548,1.,0.707106781186548,1.,
0.707106781186548,1.,0.707106781186548,1.),(0.860664159804307,0.608581463721848,
0.860664159804307,0.608581463721848,0.860664159804307,0.608581463721848,
0.860664159804307,0.608581463721848,0.860664159804307),(1.,0.707106781186548,
1.,0.707106781186548,1.,0.707106781186548,1.,0.707106781186548,1.),(0.860664159804312,
0.608581463721851,0.860664159804312,0.608581463721851,0.860664159804312,
0.608581463721851,0.860664159804312,0.608581463721851,0.860664159804312),
(1.,0.707106781186548,1.,0.707106781186548,1.,0.707106781186548,1.,0.707106781186548,
1.),(0.86066415980431,0.60858146372185,0.86066415980431,0.60858146372185,
0.86066415980431,0.60858146372185,0.86066415980431,0.60858146372185,0.86066415980431),
(1.,0.707106781186548,1.,0.707106781186548,1.,0.707106781186548,1.,0.707106781186548,
1.)))
REPRESENTATION_ITEM('')
SURFACE()
);
#755=(
BOUNDED_SURFACE()
B_SPLINE_SURFACE(2,2,((#221124,#221125,#221126,#221127,#221128,#221129,
#221130,#221131,#221132),(#221133,#221134,#221135,#221136,#221137,#221138,
#221139,#221140,#221141),(#221142,#221143,#221144,#221145,#221146,#221147,
#221148,#221149,#221150),(#221151,#221152,#221153,#221154,#221155,#221156,
#221157,#221158,#221159),(#221160,#221161,#221162,#221163,#221164,#221165,
#221166,#221167,#221168),(#221169,#221170,#221171,#221172,#221173,#221174,
#221175,#221176,#221177),(#221178,#221179,#221180,#221181,#221182,#221183,
#221184,#221185,#221186)),.UNSPECIFIED.,.F.,.T.,.F.)
B_SPLINE_SURFACE_WITH_KNOTS((3,2,2,3),(3,2,2,2,3),(-1.60267109889671,-0.534223699632237,
0.534223699632237,1.60267109889671),(-3.14159265358979,-1.5707963267949,
0.,1.5707963267949,3.14159265358979),.UNSPECIFIED.)
GEOMETRIC_REPRESENTATION_ITEM()
RATIONAL_B_SPLINE_SURFACE(((1.,0.707106781186548,1.,0.707106781186548,1.,
0.707106781186548,1.,0.707106781186548,1.),(0.860664159804304,0.608581463721846,
0.860664159804304,0.608581463721846,0.860664159804304,0.608581463721846,
0.860664159804304,0.608581463721846,0.860664159804304),(1.,0.707106781186548,
1.,0.707106781186548,1.,0.707106781186548,1.,0.707106781186548,1.),(0.860664159804332,
0.608581463721866,0.860664159804332,0.608581463721866,0.860664159804332,
0.608581463721866,0.860664159804332,0.608581463721866,0.860664159804332),
(1.,0.707106781186548,1.,0.707106781186548,1.,0.707106781186548,1.,0.707106781186548,
1.),(0.860664159804312,0.608581463721851,0.860664159804312,0.608581463721851,
0.860664159804312,0.608581463721851,0.860664159804312,0.608581463721851,
0.860664159804312),(1.,0.707106781186548,1.,0.707106781186548,1.,0.707106781186548,
1.,0.707106781186548,1.)))
REPRESENTATION_ITEM('')
SURFACE()
);
#756=(
BOUNDED_SURFACE()
B_SPLINE_SURFACE(2,2,((#221190,#221191,#221192,#221193,#221194,#221195,
#221196,#221197,#221198),(#221199,#221200,#221201,#221202,#221203,#221204,
#221205,#221206,#221207),(#221208,#221209,#221210,#221211,#221212,#221213,
#221214,#221215,#221216),(#221217,#221218,#221219,#221220,#221221,#221222,
#221223,#221224,#221225),(#221226,#221227,#221228,#221229,#221230,#221231,
#221232,#221233,#221234),(#221235,#221236,#221237,#221238,#221239,#221240,
#221241,#221242,#221243),(#221244,#221245,#221246,#221247,#221248,#221249,
#221250,#221251,#221252)),.UNSPECIFIED.,.F.,.T.,.F.)
B_SPLINE_SURFACE_WITH_KNOTS((3,2,2,3),(3,2,2,2,3),(-1.60267109889671,-0.534223699632237,
0.534223699632237,1.60267109889671),(-3.14159265358979,-1.5707963267949,
0.,1.5707963267949,3.14159265358979),.UNSPECIFIED.)
GEOMETRIC_REPRESENTATION_ITEM()
RATIONAL_B_SPLINE_SURFACE(((1.,0.707106781186548,1.,0.707106781186548,1.,
0.707106781186548,1.,0.707106781186548,1.),(0.860664159804309,0.60858146372185,
0.860664159804309,0.60858146372185,0.860664159804309,0.60858146372185,0.860664159804309,
0.60858146372185,0.860664159804309),(1.,0.707106781186548,1.,0.707106781186548,
1.,0.707106781186548,1.,0.707106781186548,1.),(0.860664159804312,0.608581463721851,
0.860664159804312,0.608581463721851,0.860664159804312,0.608581463721851,
0.860664159804312,0.608581463721851,0.860664159804312),(1.,0.707106781186548,
1.,0.707106781186548,1.,0.707106781186548,1.,0.707106781186548,1.),(0.860664159804316,
0.608581463721854,0.860664159804316,0.608581463721854,0.860664159804316,
0.608581463721854,0.860664159804316,0.608581463721854,0.860664159804316),
(1.,0.707106781186548,1.,0.707106781186548,1.,0.707106781186548,1.,0.707106781186548,
1.)))
REPRESENTATION_ITEM('')
SURFACE()
);
#757=(
BOUNDED_SURFACE()
B_SPLINE_SURFACE(2,2,((#221256,#221257,#221258,#221259,#221260,#221261,
#221262,#221263,#221264),(#221265,#221266,#221267,#221268,#221269,#221270,
#221271,#221272,#221273),(#221274,#221275,#221276,#221277,#221278,#221279,
#221280,#221281,#221282),(#221283,#221284,#221285,#221286,#221287,#221288,
#221289,#221290,#221291),(#221292,#221293,#221294,#221295,#221296,#221297,
#221298,#221299,#221300),(#221301,#221302,#221303,#221304,#221305,#221306,
#221307,#221308,#221309),(#221310,#221311,#221312,#221313,#221314,#221315,
#221316,#221317,#221318)),.UNSPECIFIED.,.F.,.T.,.F.)
B_SPLINE_SURFACE_WITH_KNOTS((3,2,2,3),(3,2,2,2,3),(-1.60267109889671,-0.534223699632237,
0.534223699632237,1.60267109889671),(-3.14159265358979,-1.5707963267949,
0.,1.5707963267949,3.14159265358979),.UNSPECIFIED.)
GEOMETRIC_REPRESENTATION_ITEM()
RATIONAL_B_SPLINE_SURFACE(((1.,0.707106781186548,1.,0.707106781186548,1.,
0.707106781186548,1.,0.707106781186548,1.),(0.860664159804304,0.608581463721846,
0.860664159804304,0.608581463721846,0.860664159804304,0.608581463721846,
0.860664159804304,0.608581463721846,0.860664159804304),(1.,0.707106781186548,
1.,0.707106781186548,1.,0.707106781186548,1.,0.707106781186548,1.),(0.860664159804297,
0.608581463721841,0.860664159804297,0.608581463721841,0.860664159804297,
0.608581463721841,0.860664159804297,0.608581463721841,0.860664159804297),
(1.,0.707106781186548,1.,0.707106781186548,1.,0.707106781186548,1.,0.707106781186548,
1.),(0.860664159804309,0.608581463721849,0.860664159804309,0.608581463721849,
0.860664159804309,0.608581463721849,0.860664159804309,0.608581463721849,
0.860664159804309),(1.,0.707106781186548,1.,0.707106781186548,1.,0.707106781186548,
1.,0.707106781186548,1.)))
REPRESENTATION_ITEM('')
SURFACE()
);
#758=(
BOUNDED_SURFACE()
B_SPLINE_SURFACE(2,2,((#221322,#221323,#221324,#221325,#221326,#221327,
#221328,#221329,#221330),(#221331,#221332,#221333,#221334,#221335,#221336,
#221337,#221338,#221339),(#221340,#221341,#221342,#221343,#221344,#221345,
#221346,#221347,#221348),(#221349,#221350,#221351,#221352,#221353,#221354,
#221355,#221356,#221357),(#221358,#221359,#221360,#221361,#221362,#221363,
#221364,#221365,#221366),(#221367,#221368,#221369,#221370,#221371,#221372,
#221373,#221374,#221375),(#221376,#221377,#221378,#221379,#221380,#221381,
#221382,#221383,#221384)),.UNSPECIFIED.,.F.,.T.,.F.)
B_SPLINE_SURFACE_WITH_KNOTS((3,2,2,3),(3,2,2,2,3),(-1.60267109889671,-0.534223699632237,
0.534223699632237,1.60267109889671),(-3.14159265358979,-1.5707963267949,
0.,1.5707963267949,3.14159265358979),.UNSPECIFIED.)
GEOMETRIC_REPRESENTATION_ITEM()
RATIONAL_B_SPLINE_SURFACE(((1.,0.707106781186548,1.,0.707106781186548,1.,
0.707106781186548,1.,0.707106781186548,1.),(0.860664159804307,0.608581463721848,
0.860664159804307,0.608581463721848,0.860664159804307,0.608581463721848,
0.860664159804307,0.608581463721848,0.860664159804307),(1.,0.707106781186548,
1.,0.707106781186548,1.,0.707106781186548,1.,0.707106781186548,1.),(0.860664159804312,
0.608581463721851,0.860664159804312,0.608581463721851,0.860664159804312,
0.608581463721851,0.860664159804312,0.608581463721851,0.860664159804312),
(1.,0.707106781186548,1.,0.707106781186548,1.,0.707106781186548,1.,0.707106781186548,
1.),(0.86066415980431,0.60858146372185,0.86066415980431,0.60858146372185,
0.86066415980431,0.60858146372185,0.86066415980431,0.60858146372185,0.86066415980431),
(1.,0.707106781186548,1.,0.707106781186548,1.,0.707106781186548,1.,0.707106781186548,
1.)))
REPRESENTATION_ITEM('')
SURFACE()
);
#759=(
BOUNDED_SURFACE()
B_SPLINE_SURFACE(2,2,((#221388,#221389,#221390,#221391,#221392,#221393,
#221394,#221395,#221396),(#221397,#221398,#221399,#221400,#221401,#221402,
#221403,#221404,#221405),(#221406,#221407,#221408,#221409,#221410,#221411,
#221412,#221413,#221414),(#221415,#221416,#221417,#221418,#221419,#221420,
#221421,#221422,#221423),(#221424,#221425,#221426,#221427,#221428,#221429,
#221430,#221431,#221432),(#221433,#221434,#221435,#221436,#221437,#221438,
#221439,#221440,#221441),(#221442,#221443,#221444,#221445,#221446,#221447,
#221448,#221449,#221450)),.UNSPECIFIED.,.F.,.T.,.F.)
B_SPLINE_SURFACE_WITH_KNOTS((3,2,2,3),(3,2,2,2,3),(-1.60267109889671,-0.534223699632237,
0.534223699632237,1.60267109889671),(-3.14159265358979,-1.5707963267949,
0.,1.5707963267949,3.14159265358979),.UNSPECIFIED.)
GEOMETRIC_REPRESENTATION_ITEM()
RATIONAL_B_SPLINE_SURFACE(((1.,0.707106781186548,1.,0.707106781186548,1.,
0.707106781186548,1.,0.707106781186548,1.),(0.860664159804304,0.608581463721846,
0.860664159804304,0.608581463721846,0.860664159804304,0.608581463721846,
0.860664159804304,0.608581463721846,0.860664159804304),(1.,0.707106781186548,
1.,0.707106781186548,1.,0.707106781186548,1.,0.707106781186548,1.),(0.860664159804332,
0.608581463721866,0.860664159804332,0.608581463721866,0.860664159804332,
0.608581463721866,0.860664159804332,0.608581463721866,0.860664159804332),
(1.,0.707106781186548,1.,0.707106781186548,1.,0.707106781186548,1.,0.707106781186548,
1.),(0.860664159804312,0.608581463721851,0.860664159804312,0.608581463721851,
0.860664159804312,0.608581463721851,0.860664159804312,0.608581463721851,
0.860664159804312),(1.,0.707106781186548,1.,0.707106781186548,1.,0.707106781186548,
1.,0.707106781186548,1.)))
REPRESENTATION_ITEM('')
SURFACE()
);
#760=(
BOUNDED_SURFACE()
B_SPLINE_SURFACE(2,2,((#221454,#221455,#221456,#221457,#221458,#221459,
#221460,#221461,#221462),(#221463,#221464,#221465,#221466,#221467,#221468,
#221469,#221470,#221471),(#221472,#221473,#221474,#221475,#221476,#221477,
#221478,#221479,#221480),(#221481,#221482,#221483,#221484,#221485,#221486,
#221487,#221488,#221489),(#221490,#221491,#221492,#221493,#221494,#221495,
#221496,#221497,#221498),(#221499,#221500,#221501,#221502,#221503,#221504,
#221505,#221506,#221507),(#221508,#221509,#221510,#221511,#221512,#221513,
#221514,#221515,#221516)),.UNSPECIFIED.,.F.,.T.,.F.)
B_SPLINE_SURFACE_WITH_KNOTS((3,2,2,3),(3,2,2,2,3),(-1.60267109889671,-0.534223699632237,
0.534223699632237,1.60267109889671),(-3.14159265358979,-1.5707963267949,
0.,1.5707963267949,3.14159265358979),.UNSPECIFIED.)
GEOMETRIC_REPRESENTATION_ITEM()
RATIONAL_B_SPLINE_SURFACE(((1.,0.707106781186548,1.,0.707106781186548,1.,
0.707106781186548,1.,0.707106781186548,1.),(0.860664159804309,0.60858146372185,
0.860664159804309,0.60858146372185,0.860664159804309,0.60858146372185,0.860664159804309,
0.60858146372185,0.860664159804309),(1.,0.707106781186548,1.,0.707106781186548,
1.,0.707106781186548,1.,0.707106781186548,1.),(0.860664159804312,0.608581463721851,
0.860664159804312,0.608581463721851,0.860664159804312,0.608581463721851,
0.860664159804312,0.608581463721851,0.860664159804312),(1.,0.707106781186548,
1.,0.707106781186548,1.,0.707106781186548,1.,0.707106781186548,1.),(0.860664159804312,
0.608581463721851,0.860664159804312,0.608581463721851,0.860664159804312,
0.608581463721851,0.860664159804312,0.608581463721851,0.860664159804312),
(1.,0.707106781186548,1.,0.707106781186548,1.,0.707106781186548,1.,0.707106781186548,
1.)))
REPRESENTATION_ITEM('')
SURFACE()
);
#761=(
BOUNDED_SURFACE()
B_SPLINE_SURFACE(2,2,((#221520,#221521,#221522,#221523,#221524,#221525,
#221526,#221527,#221528),(#221529,#221530,#221531,#221532,#221533,#221534,
#221535,#221536,#221537),(#221538,#221539,#221540,#221541,#221542,#221543,
#221544,#221545,#221546),(#221547,#221548,#221549,#221550,#221551,#221552,
#221553,#221554,#221555),(#221556,#221557,#221558,#221559,#221560,#221561,
#221562,#221563,#221564),(#221565,#221566,#221567,#221568,#221569,#221570,
#221571,#221572,#221573),(#221574,#221575,#221576,#221577,#221578,#221579,
#221580,#221581,#221582)),.UNSPECIFIED.,.F.,.T.,.F.)
B_SPLINE_SURFACE_WITH_KNOTS((3,2,2,3),(3,2,2,2,3),(-1.60267109889671,-0.534223699632237,
0.534223699632237,1.60267109889671),(-3.14159265358979,-1.5707963267949,
0.,1.5707963267949,3.14159265358979),.UNSPECIFIED.)
GEOMETRIC_REPRESENTATION_ITEM()
RATIONAL_B_SPLINE_SURFACE(((1.,0.707106781186548,1.,0.707106781186548,1.,
0.707106781186548,1.,0.707106781186548,1.),(0.860664159804304,0.608581463721846,
0.860664159804304,0.608581463721846,0.860664159804304,0.608581463721846,
0.860664159804304,0.608581463721846,0.860664159804304),(1.,0.707106781186548,
1.,0.707106781186548,1.,0.707106781186548,1.,0.707106781186548,1.),(0.860664159804297,
0.608581463721841,0.860664159804297,0.608581463721841,0.860664159804297,
0.608581463721841,0.860664159804297,0.608581463721841,0.860664159804297),
(1.,0.707106781186548,1.,0.707106781186548,1.,0.707106781186548,1.,0.707106781186548,
1.),(0.860664159804309,0.608581463721849,0.860664159804309,0.608581463721849,
0.860664159804309,0.608581463721849,0.860664159804309,0.608581463721849,
0.860664159804309),(1.,0.707106781186548,1.,0.707106781186548,1.,0.707106781186548,
1.,0.707106781186548,1.)))
REPRESENTATION_ITEM('')
SURFACE()
);
#762=(
BOUNDED_SURFACE()
B_SPLINE_SURFACE(2,2,((#221586,#221587,#221588,#221589,#221590,#221591,
#221592,#221593,#221594),(#221595,#221596,#221597,#221598,#221599,#221600,
#221601,#221602,#221603),(#221604,#221605,#221606,#221607,#221608,#221609,
#221610,#221611,#221612),(#221613,#221614,#221615,#221616,#221617,#221618,
#221619,#221620,#221621),(#221622,#221623,#221624,#221625,#221626,#221627,
#221628,#221629,#221630),(#221631,#221632,#221633,#221634,#221635,#221636,
#221637,#221638,#221639),(#221640,#221641,#221642,#221643,#221644,#221645,
#221646,#221647,#221648)),.UNSPECIFIED.,.F.,.T.,.F.)
B_SPLINE_SURFACE_WITH_KNOTS((3,2,2,3),(3,2,2,2,3),(-1.60267109889671,-0.534223699632237,
0.534223699632237,1.60267109889671),(-3.14159265358979,-1.5707963267949,
0.,1.5707963267949,3.14159265358979),.UNSPECIFIED.)
GEOMETRIC_REPRESENTATION_ITEM()
RATIONAL_B_SPLINE_SURFACE(((1.,0.707106781186548,1.,0.707106781186548,1.,
0.707106781186548,1.,0.707106781186548,1.),(0.860664159804299,0.608581463721842,
0.860664159804299,0.608581463721842,0.860664159804299,0.608581463721842,
0.860664159804299,0.608581463721842,0.860664159804299),(1.,0.707106781186548,
1.,0.707106781186548,1.,0.707106781186548,1.,0.707106781186548,1.),(0.860664159804303,
0.608581463721845,0.860664159804303,0.608581463721845,0.860664159804303,
0.608581463721845,0.860664159804303,0.608581463721845,0.860664159804303),
(1.,0.707106781186548,1.,0.707106781186548,1.,0.707106781186548,1.,0.707106781186548,
1.),(0.86066415980431,0.60858146372185,0.86066415980431,0.60858146372185,
0.86066415980431,0.60858146372185,0.86066415980431,0.60858146372185,0.86066415980431),
(1.,0.707106781186548,1.,0.707106781186548,1.,0.707106781186548,1.,0.707106781186548,
1.)))
REPRESENTATION_ITEM('')
SURFACE()
);
#763=(
BOUNDED_SURFACE()
B_SPLINE_SURFACE(2,2,((#221652,#221653,#221654,#221655,#221656,#221657,
#221658,#221659,#221660),(#221661,#221662,#221663,#221664,#221665,#221666,
#221667,#221668,#221669),(#221670,#221671,#221672,#221673,#221674,#221675,
#221676,#221677,#221678),(#221679,#221680,#221681,#221682,#221683,#221684,
#221685,#221686,#221687),(#221688,#221689,#221690,#221691,#221692,#221693,
#221694,#221695,#221696),(#221697,#221698,#221699,#221700,#221701,#221702,
#221703,#221704,#221705),(#221706,#221707,#221708,#221709,#221710,#221711,
#221712,#221713,#221714)),.UNSPECIFIED.,.F.,.T.,.F.)
B_SPLINE_SURFACE_WITH_KNOTS((3,2,2,3),(3,2,2,2,3),(-1.60267109889671,-0.534223699632237,
0.534223699632237,1.60267109889671),(-3.14159265358979,-1.5707963267949,
0.,1.5707963267949,3.14159265358979),.UNSPECIFIED.)
GEOMETRIC_REPRESENTATION_ITEM()
RATIONAL_B_SPLINE_SURFACE(((1.,0.707106781186548,1.,0.707106781186548,1.,
0.707106781186548,1.,0.707106781186548,1.),(0.860664159804304,0.608581463721846,
0.860664159804304,0.608581463721846,0.860664159804304,0.608581463721846,
0.860664159804304,0.608581463721846,0.860664159804304),(1.,0.707106781186548,
1.,0.707106781186548,1.,0.707106781186548,1.,0.707106781186548,1.),(0.860664159804332,
0.608581463721866,0.860664159804332,0.608581463721866,0.860664159804332,
0.608581463721866,0.860664159804332,0.608581463721866,0.860664159804332),
(1.,0.707106781186548,1.,0.707106781186548,1.,0.707106781186548,1.,0.707106781186548,
1.),(0.860664159804312,0.608581463721851,0.860664159804312,0.608581463721851,
0.860664159804312,0.608581463721851,0.860664159804312,0.608581463721851,
0.860664159804312),(1.,0.707106781186548,1.,0.707106781186548,1.,0.707106781186548,
1.,0.707106781186548,1.)))
REPRESENTATION_ITEM('')
SURFACE()
);
#764=(
BOUNDED_SURFACE()
B_SPLINE_SURFACE(2,2,((#221718,#221719,#221720,#221721,#221722,#221723,
#221724,#221725,#221726),(#221727,#221728,#221729,#221730,#221731,#221732,
#221733,#221734,#221735),(#221736,#221737,#221738,#221739,#221740,#221741,
#221742,#221743,#221744),(#221745,#221746,#221747,#221748,#221749,#221750,
#221751,#221752,#221753),(#221754,#221755,#221756,#221757,#221758,#221759,
#221760,#221761,#221762),(#221763,#221764,#221765,#221766,#221767,#221768,
#221769,#221770,#221771),(#221772,#221773,#221774,#221775,#221776,#221777,
#221778,#221779,#221780)),.UNSPECIFIED.,.F.,.T.,.F.)
B_SPLINE_SURFACE_WITH_KNOTS((3,2,2,3),(3,2,2,2,3),(-1.60267109889671,-0.534223699632237,
0.534223699632237,1.60267109889671),(-3.14159265358979,-1.5707963267949,
0.,1.5707963267949,3.14159265358979),.UNSPECIFIED.)
GEOMETRIC_REPRESENTATION_ITEM()
RATIONAL_B_SPLINE_SURFACE(((1.,0.707106781186548,1.,0.707106781186548,1.,
0.707106781186548,1.,0.707106781186548,1.),(0.860664159804309,0.60858146372185,
0.860664159804309,0.60858146372185,0.860664159804309,0.60858146372185,0.860664159804309,
0.60858146372185,0.860664159804309),(1.,0.707106781186548,1.,0.707106781186548,
1.,0.707106781186548,1.,0.707106781186548,1.),(0.860664159804295,0.608581463721839,
0.860664159804295,0.608581463721839,0.860664159804295,0.608581463721839,
0.860664159804295,0.608581463721839,0.860664159804295),(1.,0.707106781186548,
1.,0.707106781186548,1.,0.707106781186548,1.,0.707106781186548,1.),(0.860664159804316,
0.608581463721854,0.860664159804316,0.608581463721854,0.860664159804316,
0.608581463721854,0.860664159804316,0.608581463721854,0.860664159804316),
(1.,0.707106781186548,1.,0.707106781186548,1.,0.707106781186548,1.,0.707106781186548,
1.)))
REPRESENTATION_ITEM('')
SURFACE()
);
#765=(
BOUNDED_SURFACE()
B_SPLINE_SURFACE(2,2,((#221784,#221785,#221786,#221787,#221788,#221789,
#221790,#221791,#221792),(#221793,#221794,#221795,#221796,#221797,#221798,
#221799,#221800,#221801),(#221802,#221803,#221804,#221805,#221806,#221807,
#221808,#221809,#221810),(#221811,#221812,#221813,#221814,#221815,#221816,
#221817,#221818,#221819),(#221820,#221821,#221822,#221823,#221824,#221825,
#221826,#221827,#221828),(#221829,#221830,#221831,#221832,#221833,#221834,
#221835,#221836,#221837),(#221838,#221839,#221840,#221841,#221842,#221843,
#221844,#221845,#221846)),.UNSPECIFIED.,.F.,.T.,.F.)
B_SPLINE_SURFACE_WITH_KNOTS((3,2,2,3),(3,2,2,2,3),(-1.60267109889671,-0.534223699632237,
0.534223699632237,1.60267109889671),(-3.14159265358979,-1.5707963267949,
0.,1.5707963267949,3.14159265358979),.UNSPECIFIED.)
GEOMETRIC_REPRESENTATION_ITEM()
RATIONAL_B_SPLINE_SURFACE(((1.,0.707106781186548,1.,0.707106781186548,1.,
0.707106781186548,1.,0.707106781186548,1.),(0.860664159804304,0.608581463721846,
0.860664159804304,0.608581463721846,0.860664159804304,0.608581463721846,
0.860664159804304,0.608581463721846,0.860664159804304),(1.,0.707106781186548,
1.,0.707106781186548,1.,0.707106781186548,1.,0.707106781186548,1.),(0.860664159804297,
0.608581463721841,0.860664159804297,0.608581463721841,0.860664159804297,
0.608581463721841,0.860664159804297,0.608581463721841,0.860664159804297),
(1.,0.707106781186548,1.,0.707106781186548,1.,0.707106781186548,1.,0.707106781186548,
1.),(0.860664159804309,0.608581463721849,0.860664159804309,0.608581463721849,
0.860664159804309,0.608581463721849,0.860664159804309,0.608581463721849,
0.860664159804309),(1.,0.707106781186548,1.,0.707106781186548,1.,0.707106781186548,
1.,0.707106781186548,1.)))
REPRESENTATION_ITEM('')
SURFACE()
);
#766=(
BOUNDED_SURFACE()
B_SPLINE_SURFACE(2,2,((#221850,#221851,#221852,#221853,#221854,#221855,
#221856,#221857,#221858),(#221859,#221860,#221861,#221862,#221863,#221864,
#221865,#221866,#221867),(#221868,#221869,#221870,#221871,#221872,#221873,
#221874,#221875,#221876),(#221877,#221878,#221879,#221880,#221881,#221882,
#221883,#221884,#221885),(#221886,#221887,#221888,#221889,#221890,#221891,
#221892,#221893,#221894),(#221895,#221896,#221897,#221898,#221899,#221900,
#221901,#221902,#221903),(#221904,#221905,#221906,#221907,#221908,#221909,
#221910,#221911,#221912)),.UNSPECIFIED.,.F.,.T.,.F.)
B_SPLINE_SURFACE_WITH_KNOTS((3,2,2,3),(3,2,2,2,3),(-1.60267109889671,-0.534223699632237,
0.534223699632237,1.60267109889671),(-3.14159265358979,-1.5707963267949,
0.,1.5707963267949,3.14159265358979),.UNSPECIFIED.)
GEOMETRIC_REPRESENTATION_ITEM()
RATIONAL_B_SPLINE_SURFACE(((1.,0.707106781186548,1.,0.707106781186548,1.,
0.707106781186548,1.,0.707106781186548,1.),(0.860664159804299,0.608581463721842,
0.860664159804299,0.608581463721842,0.860664159804299,0.608581463721842,
0.860664159804299,0.608581463721842,0.860664159804299),(1.,0.707106781186548,
1.,0.707106781186548,1.,0.707106781186548,1.,0.707106781186548,1.),(0.860664159804303,
0.608581463721845,0.860664159804303,0.608581463721845,0.860664159804303,
0.608581463721845,0.860664159804303,0.608581463721845,0.860664159804303),
(1.,0.707106781186548,1.,0.707106781186548,1.,0.707106781186548,1.,0.707106781186548,
1.),(0.86066415980431,0.60858146372185,0.86066415980431,0.60858146372185,
0.86066415980431,0.60858146372185,0.86066415980431,0.60858146372185,0.86066415980431),
(1.,0.707106781186548,1.,0.707106781186548,1.,0.707106781186548,1.,0.707106781186548,
1.)))
REPRESENTATION_ITEM('')
SURFACE()
);
#767=(
BOUNDED_SURFACE()
B_SPLINE_SURFACE(2,2,((#221916,#221917,#221918,#221919,#221920,#221921,
#221922,#221923,#221924),(#221925,#221926,#221927,#221928,#221929,#221930,
#221931,#221932,#221933),(#221934,#221935,#221936,#221937,#221938,#221939,
#221940,#221941,#221942),(#221943,#221944,#221945,#221946,#221947,#221948,
#221949,#221950,#221951),(#221952,#221953,#221954,#221955,#221956,#221957,
#221958,#221959,#221960),(#221961,#221962,#221963,#221964,#221965,#221966,
#221967,#221968,#221969),(#221970,#221971,#221972,#221973,#221974,#221975,
#221976,#221977,#221978)),.UNSPECIFIED.,.F.,.T.,.F.)
B_SPLINE_SURFACE_WITH_KNOTS((3,2,2,3),(3,2,2,2,3),(-1.60267109889671,-0.534223699632237,
0.534223699632237,1.60267109889671),(-3.14159265358979,-1.5707963267949,
0.,1.5707963267949,3.14159265358979),.UNSPECIFIED.)
GEOMETRIC_REPRESENTATION_ITEM()
RATIONAL_B_SPLINE_SURFACE(((1.,0.707106781186548,1.,0.707106781186548,1.,
0.707106781186548,1.,0.707106781186548,1.),(0.860664159804304,0.608581463721846,
0.860664159804304,0.608581463721846,0.860664159804304,0.608581463721846,
0.860664159804304,0.608581463721846,0.860664159804304),(1.,0.707106781186548,
1.,0.707106781186548,1.,0.707106781186548,1.,0.707106781186548,1.),(0.860664159804332,
0.608581463721866,0.860664159804332,0.608581463721866,0.860664159804332,
0.608581463721866,0.860664159804332,0.608581463721866,0.860664159804332),
(1.,0.707106781186548,1.,0.707106781186548,1.,0.707106781186548,1.,0.707106781186548,
1.),(0.860664159804312,0.608581463721851,0.860664159804312,0.608581463721851,
0.860664159804312,0.608581463721851,0.860664159804312,0.608581463721851,
0.860664159804312),(1.,0.707106781186548,1.,0.707106781186548,1.,0.707106781186548,
1.,0.707106781186548,1.)))
REPRESENTATION_ITEM('')
SURFACE()
);
#768=(
BOUNDED_SURFACE()
B_SPLINE_SURFACE(2,2,((#221982,#221983,#221984,#221985,#221986,#221987,
#221988,#221989,#221990),(#221991,#221992,#221993,#221994,#221995,#221996,
#221997,#221998,#221999),(#222000,#222001,#222002,#222003,#222004,#222005,
#222006,#222007,#222008),(#222009,#222010,#222011,#222012,#222013,#222014,
#222015,#222016,#222017),(#222018,#222019,#222020,#222021,#222022,#222023,
#222024,#222025,#222026),(#222027,#222028,#222029,#222030,#222031,#222032,
#222033,#222034,#222035),(#222036,#222037,#222038,#222039,#222040,#222041,
#222042,#222043,#222044)),.UNSPECIFIED.,.F.,.T.,.F.)
B_SPLINE_SURFACE_WITH_KNOTS((3,2,2,3),(3,2,2,2,3),(-1.60267109889671,-0.534223699632237,
0.534223699632237,1.60267109889671),(-3.14159265358979,-1.5707963267949,
0.,1.5707963267949,3.14159265358979),.UNSPECIFIED.)
GEOMETRIC_REPRESENTATION_ITEM()
RATIONAL_B_SPLINE_SURFACE(((1.,0.707106781186548,1.,0.707106781186548,1.,
0.707106781186548,1.,0.707106781186548,1.),(0.860664159804309,0.60858146372185,
0.860664159804309,0.60858146372185,0.860664159804309,0.60858146372185,0.860664159804309,
0.60858146372185,0.860664159804309),(1.,0.707106781186548,1.,0.707106781186548,
1.,0.707106781186548,1.,0.707106781186548,1.),(0.860664159804295,0.608581463721839,
0.860664159804295,0.608581463721839,0.860664159804295,0.608581463721839,
0.860664159804295,0.608581463721839,0.860664159804295),(1.,0.707106781186548,
1.,0.707106781186548,1.,0.707106781186548,1.,0.707106781186548,1.),(0.860664159804307,
0.608581463721848,0.860664159804307,0.608581463721848,0.860664159804307,
0.608581463721848,0.860664159804307,0.608581463721848,0.860664159804307),
(1.,0.707106781186548,1.,0.707106781186548,1.,0.707106781186548,1.,0.707106781186548,
1.)))
REPRESENTATION_ITEM('')
SURFACE()
);
#769=(
BOUNDED_SURFACE()
B_SPLINE_SURFACE(2,2,((#222048,#222049,#222050,#222051,#222052,#222053,
#222054,#222055,#222056),(#222057,#222058,#222059,#222060,#222061,#222062,
#222063,#222064,#222065),(#222066,#222067,#222068,#222069,#222070,#222071,
#222072,#222073,#222074),(#222075,#222076,#222077,#222078,#222079,#222080,
#222081,#222082,#222083),(#222084,#222085,#222086,#222087,#222088,#222089,
#222090,#222091,#222092),(#222093,#222094,#222095,#222096,#222097,#222098,
#222099,#222100,#222101),(#222102,#222103,#222104,#222105,#222106,#222107,
#222108,#222109,#222110)),.UNSPECIFIED.,.F.,.T.,.F.)
B_SPLINE_SURFACE_WITH_KNOTS((3,2,2,3),(3,2,2,2,3),(-1.60267109889671,-0.534223699632237,
0.534223699632237,1.60267109889671),(-3.14159265358979,-1.5707963267949,
0.,1.5707963267949,3.14159265358979),.UNSPECIFIED.)
GEOMETRIC_REPRESENTATION_ITEM()
RATIONAL_B_SPLINE_SURFACE(((1.,0.707106781186548,1.,0.707106781186548,1.,
0.707106781186548,1.,0.707106781186548,1.),(0.860664159804304,0.608581463721846,
0.860664159804304,0.608581463721846,0.860664159804304,0.608581463721846,
0.860664159804304,0.608581463721846,0.860664159804304),(1.,0.707106781186548,
1.,0.707106781186548,1.,0.707106781186548,1.,0.707106781186548,1.),(0.860664159804297,
0.608581463721841,0.860664159804297,0.608581463721841,0.860664159804297,
0.608581463721841,0.860664159804297,0.608581463721841,0.860664159804297),
(1.,0.707106781186548,1.,0.707106781186548,1.,0.707106781186548,1.,0.707106781186548,
1.),(0.860664159804309,0.608581463721849,0.860664159804309,0.608581463721849,
0.860664159804309,0.608581463721849,0.860664159804309,0.608581463721849,
0.860664159804309),(1.,0.707106781186548,1.,0.707106781186548,1.,0.707106781186548,
1.,0.707106781186548,1.)))
REPRESENTATION_ITEM('')
SURFACE()
);
#770=(
BOUNDED_SURFACE()
B_SPLINE_SURFACE(2,2,((#222114,#222115,#222116,#222117,#222118,#222119,
#222120,#222121,#222122),(#222123,#222124,#222125,#222126,#222127,#222128,
#222129,#222130,#222131),(#222132,#222133,#222134,#222135,#222136,#222137,
#222138,#222139,#222140),(#222141,#222142,#222143,#222144,#222145,#222146,
#222147,#222148,#222149),(#222150,#222151,#222152,#222153,#222154,#222155,
#222156,#222157,#222158),(#222159,#222160,#222161,#222162,#222163,#222164,
#222165,#222166,#222167),(#222168,#222169,#222170,#222171,#222172,#222173,
#222174,#222175,#222176)),.UNSPECIFIED.,.F.,.T.,.F.)
B_SPLINE_SURFACE_WITH_KNOTS((3,2,2,3),(3,2,2,2,3),(-1.60267109889671,-0.534223699632237,
0.534223699632237,1.60267109889671),(-3.14159265358979,-1.5707963267949,
0.,1.5707963267949,3.14159265358979),.UNSPECIFIED.)
GEOMETRIC_REPRESENTATION_ITEM()
RATIONAL_B_SPLINE_SURFACE(((1.,0.707106781186548,1.,0.707106781186548,1.,
0.707106781186548,1.,0.707106781186548,1.),(0.860664159804299,0.608581463721842,
0.860664159804299,0.608581463721842,0.860664159804299,0.608581463721842,
0.860664159804299,0.608581463721842,0.860664159804299),(1.,0.707106781186548,
1.,0.707106781186548,1.,0.707106781186548,1.,0.707106781186548,1.),(0.860664159804303,
0.608581463721845,0.860664159804303,0.608581463721845,0.860664159804303,
0.608581463721845,0.860664159804303,0.608581463721845,0.860664159804303),
(1.,0.707106781186548,1.,0.707106781186548,1.,0.707106781186548,1.,0.707106781186548,
1.),(0.86066415980431,0.60858146372185,0.86066415980431,0.60858146372185,
0.86066415980431,0.60858146372185,0.86066415980431,0.60858146372185,0.86066415980431),
(1.,0.707106781186548,1.,0.707106781186548,1.,0.707106781186548,1.,0.707106781186548,
1.)))
REPRESENTATION_ITEM('')
SURFACE()
);
#771=(
BOUNDED_SURFACE()
B_SPLINE_SURFACE(2,2,((#222180,#222181,#222182,#222183,#222184,#222185,
#222186,#222187,#222188),(#222189,#222190,#222191,#222192,#222193,#222194,
#222195,#222196,#222197),(#222198,#222199,#222200,#222201,#222202,#222203,
#222204,#222205,#222206),(#222207,#222208,#222209,#222210,#222211,#222212,
#222213,#222214,#222215),(#222216,#222217,#222218,#222219,#222220,#222221,
#222222,#222223,#222224),(#222225,#222226,#222227,#222228,#222229,#222230,
#222231,#222232,#222233),(#222234,#222235,#222236,#222237,#222238,#222239,
#222240,#222241,#222242)),.UNSPECIFIED.,.F.,.T.,.F.)
B_SPLINE_SURFACE_WITH_KNOTS((3,2,2,3),(3,2,2,2,3),(-1.60267109889671,-0.534223699632237,
0.534223699632237,1.60267109889671),(-3.14159265358979,-1.5707963267949,
0.,1.5707963267949,3.14159265358979),.UNSPECIFIED.)
GEOMETRIC_REPRESENTATION_ITEM()
RATIONAL_B_SPLINE_SURFACE(((1.,0.707106781186548,1.,0.707106781186548,1.,
0.707106781186548,1.,0.707106781186548,1.),(0.860664159804304,0.608581463721846,
0.860664159804304,0.608581463721846,0.860664159804304,0.608581463721846,
0.860664159804304,0.608581463721846,0.860664159804304),(1.,0.707106781186548,
1.,0.707106781186548,1.,0.707106781186548,1.,0.707106781186548,1.),(0.860664159804332,
0.608581463721866,0.860664159804332,0.608581463721866,0.860664159804332,
0.608581463721866,0.860664159804332,0.608581463721866,0.860664159804332),
(1.,0.707106781186548,1.,0.707106781186548,1.,0.707106781186548,1.,0.707106781186548,
1.),(0.860664159804312,0.608581463721851,0.860664159804312,0.608581463721851,
0.860664159804312,0.608581463721851,0.860664159804312,0.608581463721851,
0.860664159804312),(1.,0.707106781186548,1.,0.707106781186548,1.,0.707106781186548,
1.,0.707106781186548,1.)))
REPRESENTATION_ITEM('')
SURFACE()
);
#772=(
BOUNDED_SURFACE()
B_SPLINE_SURFACE(2,2,((#222246,#222247,#222248,#222249,#222250,#222251,
#222252,#222253,#222254),(#222255,#222256,#222257,#222258,#222259,#222260,
#222261,#222262,#222263),(#222264,#222265,#222266,#222267,#222268,#222269,
#222270,#222271,#222272),(#222273,#222274,#222275,#222276,#222277,#222278,
#222279,#222280,#222281),(#222282,#222283,#222284,#222285,#222286,#222287,
#222288,#222289,#222290),(#222291,#222292,#222293,#222294,#222295,#222296,
#222297,#222298,#222299),(#222300,#222301,#222302,#222303,#222304,#222305,
#222306,#222307,#222308)),.UNSPECIFIED.,.F.,.T.,.F.)
B_SPLINE_SURFACE_WITH_KNOTS((3,2,2,3),(3,2,2,2,3),(-1.60267109889671,-0.534223699632237,
0.534223699632237,1.60267109889671),(-3.14159265358979,-1.5707963267949,
0.,1.5707963267949,3.14159265358979),.UNSPECIFIED.)
GEOMETRIC_REPRESENTATION_ITEM()
RATIONAL_B_SPLINE_SURFACE(((1.,0.707106781186548,1.,0.707106781186548,1.,
0.707106781186548,1.,0.707106781186548,1.),(0.860664159804309,0.60858146372185,
0.860664159804309,0.60858146372185,0.860664159804309,0.60858146372185,0.860664159804309,
0.60858146372185,0.860664159804309),(1.,0.707106781186548,1.,0.707106781186548,
1.,0.707106781186548,1.,0.707106781186548,1.),(0.860664159804295,0.608581463721839,
0.860664159804295,0.608581463721839,0.860664159804295,0.608581463721839,
0.860664159804295,0.608581463721839,0.860664159804295),(1.,0.707106781186548,
1.,0.707106781186548,1.,0.707106781186548,1.,0.707106781186548,1.),(0.860664159804316,
0.608581463721854,0.860664159804316,0.608581463721854,0.860664159804316,
0.608581463721854,0.860664159804316,0.608581463721854,0.860664159804316),
(1.,0.707106781186548,1.,0.707106781186548,1.,0.707106781186548,1.,0.707106781186548,
1.)))
REPRESENTATION_ITEM('')
SURFACE()
);
#773=(
BOUNDED_SURFACE()
B_SPLINE_SURFACE(2,2,((#222312,#222313,#222314,#222315,#222316,#222317,
#222318,#222319,#222320),(#222321,#222322,#222323,#222324,#222325,#222326,
#222327,#222328,#222329),(#222330,#222331,#222332,#222333,#222334,#222335,
#222336,#222337,#222338),(#222339,#222340,#222341,#222342,#222343,#222344,
#222345,#222346,#222347),(#222348,#222349,#222350,#222351,#222352,#222353,
#222354,#222355,#222356),(#222357,#222358,#222359,#222360,#222361,#222362,
#222363,#222364,#222365),(#222366,#222367,#222368,#222369,#222370,#222371,
#222372,#222373,#222374)),.UNSPECIFIED.,.F.,.T.,.F.)
B_SPLINE_SURFACE_WITH_KNOTS((3,2,2,3),(3,2,2,2,3),(-1.60267109889671,-0.534223699632237,
0.534223699632237,1.60267109889671),(-3.14159265358979,-1.5707963267949,
0.,1.5707963267949,3.14159265358979),.UNSPECIFIED.)
GEOMETRIC_REPRESENTATION_ITEM()
RATIONAL_B_SPLINE_SURFACE(((1.,0.707106781186548,1.,0.707106781186548,1.,
0.707106781186548,1.,0.707106781186548,1.),(0.860664159804304,0.608581463721846,
0.860664159804304,0.608581463721846,0.860664159804304,0.608581463721846,
0.860664159804304,0.608581463721846,0.860664159804304),(1.,0.707106781186548,
1.,0.707106781186548,1.,0.707106781186548,1.,0.707106781186548,1.),(0.860664159804297,
0.608581463721841,0.860664159804297,0.608581463721841,0.860664159804297,
0.608581463721841,0.860664159804297,0.608581463721841,0.860664159804297),
(1.,0.707106781186548,1.,0.707106781186548,1.,0.707106781186548,1.,0.707106781186548,
1.),(0.860664159804309,0.608581463721849,0.860664159804309,0.608581463721849,
0.860664159804309,0.608581463721849,0.860664159804309,0.608581463721849,
0.860664159804309),(1.,0.707106781186548,1.,0.707106781186548,1.,0.707106781186548,
1.,0.707106781186548,1.)))
REPRESENTATION_ITEM('')
SURFACE()
);
#774=(
BOUNDED_SURFACE()
B_SPLINE_SURFACE(2,2,((#222378,#222379,#222380,#222381,#222382,#222383,
#222384,#222385,#222386),(#222387,#222388,#222389,#222390,#222391,#222392,
#222393,#222394,#222395),(#222396,#222397,#222398,#222399,#222400,#222401,
#222402,#222403,#222404),(#222405,#222406,#222407,#222408,#222409,#222410,
#222411,#222412,#222413),(#222414,#222415,#222416,#222417,#222418,#222419,
#222420,#222421,#222422),(#222423,#222424,#222425,#222426,#222427,#222428,
#222429,#222430,#222431),(#222432,#222433,#222434,#222435,#222436,#222437,
#222438,#222439,#222440)),.UNSPECIFIED.,.F.,.T.,.F.)
B_SPLINE_SURFACE_WITH_KNOTS((3,2,2,3),(3,2,2,2,3),(-1.60267109889671,-0.534223699632237,
0.534223699632237,1.60267109889671),(-3.14159265358979,-1.5707963267949,
0.,1.5707963267949,3.14159265358979),.UNSPECIFIED.)
GEOMETRIC_REPRESENTATION_ITEM()
RATIONAL_B_SPLINE_SURFACE(((1.,0.707106781186548,1.,0.707106781186548,1.,
0.707106781186548,1.,0.707106781186548,1.),(0.860664159804299,0.608581463721842,
0.860664159804299,0.608581463721842,0.860664159804299,0.608581463721842,
0.860664159804299,0.608581463721842,0.860664159804299),(1.,0.707106781186548,
1.,0.707106781186548,1.,0.707106781186548,1.,0.707106781186548,1.),(0.860664159804303,
0.608581463721845,0.860664159804303,0.608581463721845,0.860664159804303,
0.608581463721845,0.860664159804303,0.608581463721845,0.860664159804303),
(1.,0.707106781186548,1.,0.707106781186548,1.,0.707106781186548,1.,0.707106781186548,
1.),(0.86066415980431,0.60858146372185,0.86066415980431,0.60858146372185,
0.86066415980431,0.60858146372185,0.86066415980431,0.60858146372185,0.86066415980431),
(1.,0.707106781186548,1.,0.707106781186548,1.,0.707106781186548,1.,0.707106781186548,
1.)))
REPRESENTATION_ITEM('')
SURFACE()
);
#775=(
BOUNDED_SURFACE()
B_SPLINE_SURFACE(2,2,((#222444,#222445,#222446,#222447,#222448,#222449,
#222450,#222451,#222452),(#222453,#222454,#222455,#222456,#222457,#222458,
#222459,#222460,#222461),(#222462,#222463,#222464,#222465,#222466,#222467,
#222468,#222469,#222470),(#222471,#222472,#222473,#222474,#222475,#222476,
#222477,#222478,#222479),(#222480,#222481,#222482,#222483,#222484,#222485,
#222486,#222487,#222488),(#222489,#222490,#222491,#222492,#222493,#222494,
#222495,#222496,#222497),(#222498,#222499,#222500,#222501,#222502,#222503,
#222504,#222505,#222506)),.UNSPECIFIED.,.F.,.T.,.F.)
B_SPLINE_SURFACE_WITH_KNOTS((3,2,2,3),(3,2,2,2,3),(-1.60267109889671,-0.534223699632237,
0.534223699632237,1.60267109889671),(-3.14159265358979,-1.5707963267949,
0.,1.5707963267949,3.14159265358979),.UNSPECIFIED.)
GEOMETRIC_REPRESENTATION_ITEM()
RATIONAL_B_SPLINE_SURFACE(((1.,0.707106781186548,1.,0.707106781186548,1.,
0.707106781186548,1.,0.707106781186548,1.),(0.860664159804304,0.608581463721846,
0.860664159804304,0.608581463721846,0.860664159804304,0.608581463721846,
0.860664159804304,0.608581463721846,0.860664159804304),(1.,0.707106781186548,
1.,0.707106781186548,1.,0.707106781186548,1.,0.707106781186548,1.),(0.860664159804332,
0.608581463721866,0.860664159804332,0.608581463721866,0.860664159804332,
0.608581463721866,0.860664159804332,0.608581463721866,0.860664159804332),
(1.,0.707106781186548,1.,0.707106781186548,1.,0.707106781186548,1.,0.707106781186548,
1.),(0.860664159804307,0.608581463721848,0.860664159804307,0.608581463721848,
0.860664159804307,0.608581463721848,0.860664159804307,0.608581463721848,
0.860664159804307),(1.,0.707106781186548,1.,0.707106781186548,1.,0.707106781186548,
1.,0.707106781186548,1.)))
REPRESENTATION_ITEM('')
SURFACE()
);
#776=(
BOUNDED_SURFACE()
B_SPLINE_SURFACE(2,2,((#222510,#222511,#222512,#222513,#222514,#222515,
#222516,#222517,#222518),(#222519,#222520,#222521,#222522,#222523,#222524,
#222525,#222526,#222527),(#222528,#222529,#222530,#222531,#222532,#222533,
#222534,#222535,#222536),(#222537,#222538,#222539,#222540,#222541,#222542,
#222543,#222544,#222545),(#222546,#222547,#222548,#222549,#222550,#222551,
#222552,#222553,#222554),(#222555,#222556,#222557,#222558,#222559,#222560,
#222561,#222562,#222563),(#222564,#222565,#222566,#222567,#222568,#222569,
#222570,#222571,#222572)),.UNSPECIFIED.,.F.,.T.,.F.)
B_SPLINE_SURFACE_WITH_KNOTS((3,2,2,3),(3,2,2,2,3),(-1.60267109889671,-0.534223699632237,
0.534223699632237,1.60267109889671),(-3.14159265358979,-1.5707963267949,
0.,1.5707963267949,3.14159265358979),.UNSPECIFIED.)
GEOMETRIC_REPRESENTATION_ITEM()
RATIONAL_B_SPLINE_SURFACE(((1.,0.707106781186548,1.,0.707106781186548,1.,
0.707106781186548,1.,0.707106781186548,1.),(0.860664159804309,0.60858146372185,
0.860664159804309,0.60858146372185,0.860664159804309,0.60858146372185,0.860664159804309,
0.60858146372185,0.860664159804309),(1.,0.707106781186548,1.,0.707106781186548,
1.,0.707106781186548,1.,0.707106781186548,1.),(0.860664159804295,0.608581463721839,
0.860664159804295,0.608581463721839,0.860664159804295,0.608581463721839,
0.860664159804295,0.608581463721839,0.860664159804295),(1.,0.707106781186548,
1.,0.707106781186548,1.,0.707106781186548,1.,0.707106781186548,1.),(0.860664159804316,
0.608581463721854,0.860664159804316,0.608581463721854,0.860664159804316,
0.608581463721854,0.860664159804316,0.608581463721854,0.860664159804316),
(1.,0.707106781186548,1.,0.707106781186548,1.,0.707106781186548,1.,0.707106781186548,
1.)))
REPRESENTATION_ITEM('')
SURFACE()
);
#777=(
BOUNDED_SURFACE()
B_SPLINE_SURFACE(2,2,((#222576,#222577,#222578,#222579,#222580,#222581,
#222582,#222583,#222584),(#222585,#222586,#222587,#222588,#222589,#222590,
#222591,#222592,#222593),(#222594,#222595,#222596,#222597,#222598,#222599,
#222600,#222601,#222602),(#222603,#222604,#222605,#222606,#222607,#222608,
#222609,#222610,#222611),(#222612,#222613,#222614,#222615,#222616,#222617,
#222618,#222619,#222620),(#222621,#222622,#222623,#222624,#222625,#222626,
#222627,#222628,#222629),(#222630,#222631,#222632,#222633,#222634,#222635,
#222636,#222637,#222638)),.UNSPECIFIED.,.F.,.T.,.F.)
B_SPLINE_SURFACE_WITH_KNOTS((3,2,2,3),(3,2,2,2,3),(-1.60267109889671,-0.534223699632237,
0.534223699632237,1.60267109889671),(-3.14159265358979,-1.5707963267949,
0.,1.5707963267949,3.14159265358979),.UNSPECIFIED.)
GEOMETRIC_REPRESENTATION_ITEM()
RATIONAL_B_SPLINE_SURFACE(((1.,0.707106781186548,1.,0.707106781186548,1.,
0.707106781186548,1.,0.707106781186548,1.),(0.860664159804304,0.608581463721846,
0.860664159804304,0.608581463721846,0.860664159804304,0.608581463721846,
0.860664159804304,0.608581463721846,0.860664159804304),(1.,0.707106781186548,
1.,0.707106781186548,1.,0.707106781186548,1.,0.707106781186548,1.),(0.860664159804297,
0.608581463721841,0.860664159804297,0.608581463721841,0.860664159804297,
0.608581463721841,0.860664159804297,0.608581463721841,0.860664159804297),
(1.,0.707106781186548,1.,0.707106781186548,1.,0.707106781186548,1.,0.707106781186548,
1.),(0.860664159804309,0.608581463721849,0.860664159804309,0.608581463721849,
0.860664159804309,0.608581463721849,0.860664159804309,0.608581463721849,
0.860664159804309),(1.,0.707106781186548,1.,0.707106781186548,1.,0.707106781186548,
1.,0.707106781186548,1.)))
REPRESENTATION_ITEM('')
SURFACE()
);
#778=(
BOUNDED_SURFACE()
B_SPLINE_SURFACE(2,2,((#222642,#222643,#222644,#222645,#222646,#222647,
#222648,#222649,#222650),(#222651,#222652,#222653,#222654,#222655,#222656,
#222657,#222658,#222659),(#222660,#222661,#222662,#222663,#222664,#222665,
#222666,#222667,#222668),(#222669,#222670,#222671,#222672,#222673,#222674,
#222675,#222676,#222677),(#222678,#222679,#222680,#222681,#222682,#222683,
#222684,#222685,#222686),(#222687,#222688,#222689,#222690,#222691,#222692,
#222693,#222694,#222695),(#222696,#222697,#222698,#222699,#222700,#222701,
#222702,#222703,#222704)),.UNSPECIFIED.,.F.,.T.,.F.)
B_SPLINE_SURFACE_WITH_KNOTS((3,2,2,3),(3,2,2,2,3),(-1.60267109889671,-0.534223699632237,
0.534223699632237,1.60267109889671),(-3.14159265358979,-1.5707963267949,
0.,1.5707963267949,3.14159265358979),.UNSPECIFIED.)
GEOMETRIC_REPRESENTATION_ITEM()
RATIONAL_B_SPLINE_SURFACE(((1.,0.707106781186548,1.,0.707106781186548,1.,
0.707106781186548,1.,0.707106781186548,1.),(0.860664159804307,0.608581463721848,
0.860664159804307,0.608581463721848,0.860664159804307,0.608581463721848,
0.860664159804307,0.608581463721848,0.860664159804307),(1.,0.707106781186548,
1.,0.707106781186548,1.,0.707106781186548,1.,0.707106781186548,1.),(0.860664159804312,
0.608581463721851,0.860664159804312,0.608581463721851,0.860664159804312,
0.608581463721851,0.860664159804312,0.608581463721851,0.860664159804312),
(1.,0.707106781186548,1.,0.707106781186548,1.,0.707106781186548,1.,0.707106781186548,
1.),(0.86066415980431,0.60858146372185,0.86066415980431,0.60858146372185,
0.86066415980431,0.60858146372185,0.86066415980431,0.60858146372185,0.86066415980431),
(1.,0.707106781186548,1.,0.707106781186548,1.,0.707106781186548,1.,0.707106781186548,
1.)))
REPRESENTATION_ITEM('')
SURFACE()
);
#779=(
BOUNDED_SURFACE()
B_SPLINE_SURFACE(2,2,((#222708,#222709,#222710,#222711,#222712,#222713,
#222714,#222715,#222716),(#222717,#222718,#222719,#222720,#222721,#222722,
#222723,#222724,#222725),(#222726,#222727,#222728,#222729,#222730,#222731,
#222732,#222733,#222734),(#222735,#222736,#222737,#222738,#222739,#222740,
#222741,#222742,#222743),(#222744,#222745,#222746,#222747,#222748,#222749,
#222750,#222751,#222752),(#222753,#222754,#222755,#222756,#222757,#222758,
#222759,#222760,#222761),(#222762,#222763,#222764,#222765,#222766,#222767,
#222768,#222769,#222770)),.UNSPECIFIED.,.F.,.T.,.F.)
B_SPLINE_SURFACE_WITH_KNOTS((3,2,2,3),(3,2,2,2,3),(-1.60267109889671,-0.534223699632237,
0.534223699632237,1.60267109889671),(-3.14159265358979,-1.5707963267949,
0.,1.5707963267949,3.14159265358979),.UNSPECIFIED.)
GEOMETRIC_REPRESENTATION_ITEM()
RATIONAL_B_SPLINE_SURFACE(((1.,0.707106781186548,1.,0.707106781186548,1.,
0.707106781186548,1.,0.707106781186548,1.),(0.860664159804304,0.608581463721846,
0.860664159804304,0.608581463721846,0.860664159804304,0.608581463721846,
0.860664159804304,0.608581463721846,0.860664159804304),(1.,0.707106781186548,
1.,0.707106781186548,1.,0.707106781186548,1.,0.707106781186548,1.),(0.860664159804332,
0.608581463721866,0.860664159804332,0.608581463721866,0.860664159804332,
0.608581463721866,0.860664159804332,0.608581463721866,0.860664159804332),
(1.,0.707106781186548,1.,0.707106781186548,1.,0.707106781186548,1.,0.707106781186548,
1.),(0.860664159804307,0.608581463721848,0.860664159804307,0.608581463721848,
0.860664159804307,0.608581463721848,0.860664159804307,0.608581463721848,
0.860664159804307),(1.,0.707106781186548,1.,0.707106781186548,1.,0.707106781186548,
1.,0.707106781186548,1.)))
REPRESENTATION_ITEM('')
SURFACE()
);
#780=(
BOUNDED_SURFACE()
B_SPLINE_SURFACE(2,2,((#222774,#222775,#222776,#222777,#222778,#222779,
#222780,#222781,#222782),(#222783,#222784,#222785,#222786,#222787,#222788,
#222789,#222790,#222791),(#222792,#222793,#222794,#222795,#222796,#222797,
#222798,#222799,#222800),(#222801,#222802,#222803,#222804,#222805,#222806,
#222807,#222808,#222809),(#222810,#222811,#222812,#222813,#222814,#222815,
#222816,#222817,#222818),(#222819,#222820,#222821,#222822,#222823,#222824,
#222825,#222826,#222827),(#222828,#222829,#222830,#222831,#222832,#222833,
#222834,#222835,#222836)),.UNSPECIFIED.,.F.,.T.,.F.)
B_SPLINE_SURFACE_WITH_KNOTS((3,2,2,3),(3,2,2,2,3),(-1.60267109889671,-0.534223699632237,
0.534223699632237,1.60267109889671),(-3.14159265358979,-1.5707963267949,
0.,1.5707963267949,3.14159265358979),.UNSPECIFIED.)
GEOMETRIC_REPRESENTATION_ITEM()
RATIONAL_B_SPLINE_SURFACE(((1.,0.707106781186548,1.,0.707106781186548,1.,
0.707106781186548,1.,0.707106781186548,1.),(0.860664159804309,0.60858146372185,
0.860664159804309,0.60858146372185,0.860664159804309,0.60858146372185,0.860664159804309,
0.60858146372185,0.860664159804309),(1.,0.707106781186548,1.,0.707106781186548,
1.,0.707106781186548,1.,0.707106781186548,1.),(0.860664159804295,0.608581463721839,
0.860664159804295,0.608581463721839,0.860664159804295,0.608581463721839,
0.860664159804295,0.608581463721839,0.860664159804295),(1.,0.707106781186548,
1.,0.707106781186548,1.,0.707106781186548,1.,0.707106781186548,1.),(0.860664159804316,
0.608581463721854,0.860664159804316,0.608581463721854,0.860664159804316,
0.608581463721854,0.860664159804316,0.608581463721854,0.860664159804316),
(1.,0.707106781186548,1.,0.707106781186548,1.,0.707106781186548,1.,0.707106781186548,
1.)))
REPRESENTATION_ITEM('')
SURFACE()
);
#781=(
BOUNDED_SURFACE()
B_SPLINE_SURFACE(2,2,((#222840,#222841,#222842,#222843,#222844,#222845,
#222846,#222847,#222848),(#222849,#222850,#222851,#222852,#222853,#222854,
#222855,#222856,#222857),(#222858,#222859,#222860,#222861,#222862,#222863,
#222864,#222865,#222866),(#222867,#222868,#222869,#222870,#222871,#222872,
#222873,#222874,#222875),(#222876,#222877,#222878,#222879,#222880,#222881,
#222882,#222883,#222884),(#222885,#222886,#222887,#222888,#222889,#222890,
#222891,#222892,#222893),(#222894,#222895,#222896,#222897,#222898,#222899,
#222900,#222901,#222902)),.UNSPECIFIED.,.F.,.T.,.F.)
B_SPLINE_SURFACE_WITH_KNOTS((3,2,2,3),(3,2,2,2,3),(-1.60267109889671,-0.534223699632237,
0.534223699632237,1.60267109889671),(-3.14159265358979,-1.5707963267949,
0.,1.5707963267949,3.14159265358979),.UNSPECIFIED.)
GEOMETRIC_REPRESENTATION_ITEM()
RATIONAL_B_SPLINE_SURFACE(((1.,0.707106781186548,1.,0.707106781186548,1.,
0.707106781186548,1.,0.707106781186548,1.),(0.860664159804304,0.608581463721846,
0.860664159804304,0.608581463721846,0.860664159804304,0.608581463721846,
0.860664159804304,0.608581463721846,0.860664159804304),(1.,0.707106781186548,
1.,0.707106781186548,1.,0.707106781186548,1.,0.707106781186548,1.),(0.860664159804297,
0.608581463721841,0.860664159804297,0.608581463721841,0.860664159804297,
0.608581463721841,0.860664159804297,0.608581463721841,0.860664159804297),
(1.,0.707106781186548,1.,0.707106781186548,1.,0.707106781186548,1.,0.707106781186548,
1.),(0.860664159804309,0.608581463721849,0.860664159804309,0.608581463721849,
0.860664159804309,0.608581463721849,0.860664159804309,0.608581463721849,
0.860664159804309),(1.,0.707106781186548,1.,0.707106781186548,1.,0.707106781186548,
1.,0.707106781186548,1.)))
REPRESENTATION_ITEM('')
SURFACE()
);
#782=(
BOUNDED_SURFACE()
B_SPLINE_SURFACE(2,2,((#222906,#222907,#222908,#222909,#222910,#222911,
#222912,#222913,#222914),(#222915,#222916,#222917,#222918,#222919,#222920,
#222921,#222922,#222923),(#222924,#222925,#222926,#222927,#222928,#222929,
#222930,#222931,#222932),(#222933,#222934,#222935,#222936,#222937,#222938,
#222939,#222940,#222941),(#222942,#222943,#222944,#222945,#222946,#222947,
#222948,#222949,#222950),(#222951,#222952,#222953,#222954,#222955,#222956,
#222957,#222958,#222959),(#222960,#222961,#222962,#222963,#222964,#222965,
#222966,#222967,#222968)),.UNSPECIFIED.,.F.,.T.,.F.)
B_SPLINE_SURFACE_WITH_KNOTS((3,2,2,3),(3,2,2,2,3),(-1.60267109889671,-0.534223699632237,
0.534223699632237,1.60267109889671),(-3.14159265358979,-1.5707963267949,
0.,1.5707963267949,3.14159265358979),.UNSPECIFIED.)
GEOMETRIC_REPRESENTATION_ITEM()
RATIONAL_B_SPLINE_SURFACE(((1.,0.707106781186548,1.,0.707106781186548,1.,
0.707106781186548,1.,0.707106781186548,1.),(0.860664159804299,0.608581463721842,
0.860664159804299,0.608581463721842,0.860664159804299,0.608581463721842,
0.860664159804299,0.608581463721842,0.860664159804299),(1.,0.707106781186548,
1.,0.707106781186548,1.,0.707106781186548,1.,0.707106781186548,1.),(0.860664159804303,
0.608581463721845,0.860664159804303,0.608581463721845,0.860664159804303,
0.608581463721845,0.860664159804303,0.608581463721845,0.860664159804303),
(1.,0.707106781186548,1.,0.707106781186548,1.,0.707106781186548,1.,0.707106781186548,
1.),(0.86066415980431,0.60858146372185,0.86066415980431,0.60858146372185,
0.86066415980431,0.60858146372185,0.86066415980431,0.60858146372185,0.86066415980431),
(1.,0.707106781186548,1.,0.707106781186548,1.,0.707106781186548,1.,0.707106781186548,
1.)))
REPRESENTATION_ITEM('')
SURFACE()
);
#783=(
BOUNDED_SURFACE()
B_SPLINE_SURFACE(2,2,((#222972,#222973,#222974,#222975,#222976,#222977,
#222978,#222979,#222980),(#222981,#222982,#222983,#222984,#222985,#222986,
#222987,#222988,#222989),(#222990,#222991,#222992,#222993,#222994,#222995,
#222996,#222997,#222998),(#222999,#223000,#223001,#223002,#223003,#223004,
#223005,#223006,#223007),(#223008,#223009,#223010,#223011,#223012,#223013,
#223014,#223015,#223016),(#223017,#223018,#223019,#223020,#223021,#223022,
#223023,#223024,#223025),(#223026,#223027,#223028,#223029,#223030,#223031,
#223032,#223033,#223034)),.UNSPECIFIED.,.F.,.T.,.F.)
B_SPLINE_SURFACE_WITH_KNOTS((3,2,2,3),(3,2,2,2,3),(-1.60267109889671,-0.534223699632237,
0.534223699632237,1.60267109889671),(-3.14159265358979,-1.5707963267949,
0.,1.5707963267949,3.14159265358979),.UNSPECIFIED.)
GEOMETRIC_REPRESENTATION_ITEM()
RATIONAL_B_SPLINE_SURFACE(((1.,0.707106781186548,1.,0.707106781186548,1.,
0.707106781186548,1.,0.707106781186548,1.),(0.860664159804304,0.608581463721846,
0.860664159804304,0.608581463721846,0.860664159804304,0.608581463721846,
0.860664159804304,0.608581463721846,0.860664159804304),(1.,0.707106781186548,
1.,0.707106781186548,1.,0.707106781186548,1.,0.707106781186548,1.),(0.860664159804332,
0.608581463721866,0.860664159804332,0.608581463721866,0.860664159804332,
0.608581463721866,0.860664159804332,0.608581463721866,0.860664159804332),
(1.,0.707106781186548,1.,0.707106781186548,1.,0.707106781186548,1.,0.707106781186548,
1.),(0.860664159804312,0.608581463721851,0.860664159804312,0.608581463721851,
0.860664159804312,0.608581463721851,0.860664159804312,0.608581463721851,
0.860664159804312),(1.,0.707106781186548,1.,0.707106781186548,1.,0.707106781186548,
1.,0.707106781186548,1.)))
REPRESENTATION_ITEM('')
SURFACE()
);
#784=(
BOUNDED_SURFACE()
B_SPLINE_SURFACE(2,2,((#223038,#223039,#223040,#223041,#223042,#223043,
#223044,#223045,#223046),(#223047,#223048,#223049,#223050,#223051,#223052,
#223053,#223054,#223055),(#223056,#223057,#223058,#223059,#223060,#223061,
#223062,#223063,#223064),(#223065,#223066,#223067,#223068,#223069,#223070,
#223071,#223072,#223073),(#223074,#223075,#223076,#223077,#223078,#223079,
#223080,#223081,#223082),(#223083,#223084,#223085,#223086,#223087,#223088,
#223089,#223090,#223091),(#223092,#223093,#223094,#223095,#223096,#223097,
#223098,#223099,#223100)),.UNSPECIFIED.,.F.,.T.,.F.)
B_SPLINE_SURFACE_WITH_KNOTS((3,2,2,3),(3,2,2,2,3),(-1.60267109889671,-0.534223699632237,
0.534223699632237,1.60267109889671),(-3.14159265358979,-1.5707963267949,
0.,1.5707963267949,3.14159265358979),.UNSPECIFIED.)
GEOMETRIC_REPRESENTATION_ITEM()
RATIONAL_B_SPLINE_SURFACE(((1.,0.707106781186548,1.,0.707106781186548,1.,
0.707106781186548,1.,0.707106781186548,1.),(0.860664159804309,0.60858146372185,
0.860664159804309,0.60858146372185,0.860664159804309,0.60858146372185,0.860664159804309,
0.60858146372185,0.860664159804309),(1.,0.707106781186548,1.,0.707106781186548,
1.,0.707106781186548,1.,0.707106781186548,1.),(0.860664159804312,0.608581463721851,
0.860664159804312,0.608581463721851,0.860664159804312,0.608581463721851,
0.860664159804312,0.608581463721851,0.860664159804312),(1.,0.707106781186548,
1.,0.707106781186548,1.,0.707106781186548,1.,0.707106781186548,1.),(0.860664159804316,
0.608581463721854,0.860664159804316,0.608581463721854,0.860664159804316,
0.608581463721854,0.860664159804316,0.608581463721854,0.860664159804316),
(1.,0.707106781186548,1.,0.707106781186548,1.,0.707106781186548,1.,0.707106781186548,
1.)))
REPRESENTATION_ITEM('')
SURFACE()
);
#785=(
BOUNDED_SURFACE()
B_SPLINE_SURFACE(2,2,((#223104,#223105,#223106,#223107,#223108,#223109,
#223110,#223111,#223112),(#223113,#223114,#223115,#223116,#223117,#223118,
#223119,#223120,#223121),(#223122,#223123,#223124,#223125,#223126,#223127,
#223128,#223129,#223130),(#223131,#223132,#223133,#223134,#223135,#223136,
#223137,#223138,#223139),(#223140,#223141,#223142,#223143,#223144,#223145,
#223146,#223147,#223148),(#223149,#223150,#223151,#223152,#223153,#223154,
#223155,#223156,#223157),(#223158,#223159,#223160,#223161,#223162,#223163,
#223164,#223165,#223166)),.UNSPECIFIED.,.F.,.T.,.F.)
B_SPLINE_SURFACE_WITH_KNOTS((3,2,2,3),(3,2,2,2,3),(-1.60267109889671,-0.534223699632237,
0.534223699632237,1.60267109889671),(-3.14159265358979,-1.5707963267949,
0.,1.5707963267949,3.14159265358979),.UNSPECIFIED.)
GEOMETRIC_REPRESENTATION_ITEM()
RATIONAL_B_SPLINE_SURFACE(((1.,0.707106781186548,1.,0.707106781186548,1.,
0.707106781186548,1.,0.707106781186548,1.),(0.860664159804304,0.608581463721846,
0.860664159804304,0.608581463721846,0.860664159804304,0.608581463721846,
0.860664159804304,0.608581463721846,0.860664159804304),(1.,0.707106781186548,
1.,0.707106781186548,1.,0.707106781186548,1.,0.707106781186548,1.),(0.860664159804297,
0.608581463721841,0.860664159804297,0.608581463721841,0.860664159804297,
0.608581463721841,0.860664159804297,0.608581463721841,0.860664159804297),
(1.,0.707106781186548,1.,0.707106781186548,1.,0.707106781186548,1.,0.707106781186548,
1.),(0.860664159804309,0.608581463721849,0.860664159804309,0.608581463721849,
0.860664159804309,0.608581463721849,0.860664159804309,0.608581463721849,
0.860664159804309),(1.,0.707106781186548,1.,0.707106781186548,1.,0.707106781186548,
1.,0.707106781186548,1.)))
REPRESENTATION_ITEM('')
SURFACE()
);
#786=(
BOUNDED_SURFACE()
B_SPLINE_SURFACE(2,2,((#223170,#223171,#223172,#223173,#223174,#223175,
#223176,#223177,#223178),(#223179,#223180,#223181,#223182,#223183,#223184,
#223185,#223186,#223187),(#223188,#223189,#223190,#223191,#223192,#223193,
#223194,#223195,#223196),(#223197,#223198,#223199,#223200,#223201,#223202,
#223203,#223204,#223205),(#223206,#223207,#223208,#223209,#223210,#223211,
#223212,#223213,#223214),(#223215,#223216,#223217,#223218,#223219,#223220,
#223221,#223222,#223223),(#223224,#223225,#223226,#223227,#223228,#223229,
#223230,#223231,#223232)),.UNSPECIFIED.,.F.,.T.,.F.)
B_SPLINE_SURFACE_WITH_KNOTS((3,2,2,3),(3,2,2,2,3),(-1.60267109889671,-0.534223699632237,
0.534223699632237,1.60267109889671),(-3.14159265358979,-1.5707963267949,
0.,1.5707963267949,3.14159265358979),.UNSPECIFIED.)
GEOMETRIC_REPRESENTATION_ITEM()
RATIONAL_B_SPLINE_SURFACE(((1.,0.707106781186548,1.,0.707106781186548,1.,
0.707106781186548,1.,0.707106781186548,1.),(0.860664159804307,0.608581463721848,
0.860664159804307,0.608581463721848,0.860664159804307,0.608581463721848,
0.860664159804307,0.608581463721848,0.860664159804307),(1.,0.707106781186548,
1.,0.707106781186548,1.,0.707106781186548,1.,0.707106781186548,1.),(0.860664159804312,
0.608581463721851,0.860664159804312,0.608581463721851,0.860664159804312,
0.608581463721851,0.860664159804312,0.608581463721851,0.860664159804312),
(1.,0.707106781186548,1.,0.707106781186548,1.,0.707106781186548,1.,0.707106781186548,
1.),(0.86066415980431,0.60858146372185,0.86066415980431,0.60858146372185,
0.86066415980431,0.60858146372185,0.86066415980431,0.60858146372185,0.86066415980431),
(1.,0.707106781186548,1.,0.707106781186548,1.,0.707106781186548,1.,0.707106781186548,
1.)))
REPRESENTATION_ITEM('')
SURFACE()
);
#787=(
BOUNDED_SURFACE()
B_SPLINE_SURFACE(2,2,((#223236,#223237,#223238,#223239,#223240,#223241,
#223242,#223243,#223244),(#223245,#223246,#223247,#223248,#223249,#223250,
#223251,#223252,#223253),(#223254,#223255,#223256,#223257,#223258,#223259,
#223260,#223261,#223262),(#223263,#223264,#223265,#223266,#223267,#223268,
#223269,#223270,#223271),(#223272,#223273,#223274,#223275,#223276,#223277,
#223278,#223279,#223280),(#223281,#223282,#223283,#223284,#223285,#223286,
#223287,#223288,#223289),(#223290,#223291,#223292,#223293,#223294,#223295,
#223296,#223297,#223298)),.UNSPECIFIED.,.F.,.T.,.F.)
B_SPLINE_SURFACE_WITH_KNOTS((3,2,2,3),(3,2,2,2,3),(-1.60267109889671,-0.534223699632237,
0.534223699632237,1.60267109889671),(-3.14159265358979,-1.5707963267949,
0.,1.5707963267949,3.14159265358979),.UNSPECIFIED.)
GEOMETRIC_REPRESENTATION_ITEM()
RATIONAL_B_SPLINE_SURFACE(((1.,0.707106781186548,1.,0.707106781186548,1.,
0.707106781186548,1.,0.707106781186548,1.),(0.860664159804304,0.608581463721846,
0.860664159804304,0.608581463721846,0.860664159804304,0.608581463721846,
0.860664159804304,0.608581463721846,0.860664159804304),(1.,0.707106781186548,
1.,0.707106781186548,1.,0.707106781186548,1.,0.707106781186548,1.),(0.860664159804332,
0.608581463721866,0.860664159804332,0.608581463721866,0.860664159804332,
0.608581463721866,0.860664159804332,0.608581463721866,0.860664159804332),
(1.,0.707106781186548,1.,0.707106781186548,1.,0.707106781186548,1.,0.707106781186548,
1.),(0.860664159804312,0.608581463721851,0.860664159804312,0.608581463721851,
0.860664159804312,0.608581463721851,0.860664159804312,0.608581463721851,
0.860664159804312),(1.,0.707106781186548,1.,0.707106781186548,1.,0.707106781186548,
1.,0.707106781186548,1.)))
REPRESENTATION_ITEM('')
SURFACE()
);
#788=(
BOUNDED_SURFACE()
B_SPLINE_SURFACE(2,2,((#223302,#223303,#223304,#223305,#223306,#223307,
#223308,#223309,#223310),(#223311,#223312,#223313,#223314,#223315,#223316,
#223317,#223318,#223319),(#223320,#223321,#223322,#223323,#223324,#223325,
#223326,#223327,#223328),(#223329,#223330,#223331,#223332,#223333,#223334,
#223335,#223336,#223337),(#223338,#223339,#223340,#223341,#223342,#223343,
#223344,#223345,#223346),(#223347,#223348,#223349,#223350,#223351,#223352,
#223353,#223354,#223355),(#223356,#223357,#223358,#223359,#223360,#223361,
#223362,#223363,#223364)),.UNSPECIFIED.,.F.,.T.,.F.)
B_SPLINE_SURFACE_WITH_KNOTS((3,2,2,3),(3,2,2,2,3),(-1.60267109889671,-0.534223699632237,
0.534223699632237,1.60267109889671),(-3.14159265358979,-1.5707963267949,
0.,1.5707963267949,3.14159265358979),.UNSPECIFIED.)
GEOMETRIC_REPRESENTATION_ITEM()
RATIONAL_B_SPLINE_SURFACE(((1.,0.707106781186548,1.,0.707106781186548,1.,
0.707106781186548,1.,0.707106781186548,1.),(0.860664159804309,0.60858146372185,
0.860664159804309,0.60858146372185,0.860664159804309,0.60858146372185,0.860664159804309,
0.60858146372185,0.860664159804309),(1.,0.707106781186548,1.,0.707106781186548,
1.,0.707106781186548,1.,0.707106781186548,1.),(0.860664159804312,0.608581463721851,
0.860664159804312,0.608581463721851,0.860664159804312,0.608581463721851,
0.860664159804312,0.608581463721851,0.860664159804312),(1.,0.707106781186548,
1.,0.707106781186548,1.,0.707106781186548,1.,0.707106781186548,1.),(0.860664159804316,
0.608581463721854,0.860664159804316,0.608581463721854,0.860664159804316,
0.608581463721854,0.860664159804316,0.608581463721854,0.860664159804316),
(1.,0.707106781186548,1.,0.707106781186548,1.,0.707106781186548,1.,0.707106781186548,
1.)))
REPRESENTATION_ITEM('')
SURFACE()
);
#789=(
BOUNDED_SURFACE()
B_SPLINE_SURFACE(2,2,((#223368,#223369,#223370,#223371,#223372,#223373,
#223374,#223375,#223376),(#223377,#223378,#223379,#223380,#223381,#223382,
#223383,#223384,#223385),(#223386,#223387,#223388,#223389,#223390,#223391,
#223392,#223393,#223394),(#223395,#223396,#223397,#223398,#223399,#223400,
#223401,#223402,#223403),(#223404,#223405,#223406,#223407,#223408,#223409,
#223410,#223411,#223412),(#223413,#223414,#223415,#223416,#223417,#223418,
#223419,#223420,#223421),(#223422,#223423,#223424,#223425,#223426,#223427,
#223428,#223429,#223430)),.UNSPECIFIED.,.F.,.T.,.F.)
B_SPLINE_SURFACE_WITH_KNOTS((3,2,2,3),(3,2,2,2,3),(-1.60267109889671,-0.534223699632237,
0.534223699632237,1.60267109889671),(-3.14159265358979,-1.5707963267949,
0.,1.5707963267949,3.14159265358979),.UNSPECIFIED.)
GEOMETRIC_REPRESENTATION_ITEM()
RATIONAL_B_SPLINE_SURFACE(((1.,0.707106781186548,1.,0.707106781186548,1.,
0.707106781186548,1.,0.707106781186548,1.),(0.860664159804304,0.608581463721846,
0.860664159804304,0.608581463721846,0.860664159804304,0.608581463721846,
0.860664159804304,0.608581463721846,0.860664159804304),(1.,0.707106781186548,
1.,0.707106781186548,1.,0.707106781186548,1.,0.707106781186548,1.),(0.860664159804297,
0.608581463721841,0.860664159804297,0.608581463721841,0.860664159804297,
0.608581463721841,0.860664159804297,0.608581463721841,0.860664159804297),
(1.,0.707106781186548,1.,0.707106781186548,1.,0.707106781186548,1.,0.707106781186548,
1.),(0.860664159804309,0.608581463721849,0.860664159804309,0.608581463721849,
0.860664159804309,0.608581463721849,0.860664159804309,0.608581463721849,
0.860664159804309),(1.,0.707106781186548,1.,0.707106781186548,1.,0.707106781186548,
1.,0.707106781186548,1.)))
REPRESENTATION_ITEM('')
SURFACE()
);
#790=(
BOUNDED_SURFACE()
B_SPLINE_SURFACE(2,2,((#223434,#223435,#223436,#223437,#223438,#223439,
#223440,#223441,#223442),(#223443,#223444,#223445,#223446,#223447,#223448,
#223449,#223450,#223451),(#223452,#223453,#223454,#223455,#223456,#223457,
#223458,#223459,#223460),(#223461,#223462,#223463,#223464,#223465,#223466,
#223467,#223468,#223469),(#223470,#223471,#223472,#223473,#223474,#223475,
#223476,#223477,#223478),(#223479,#223480,#223481,#223482,#223483,#223484,
#223485,#223486,#223487),(#223488,#223489,#223490,#223491,#223492,#223493,
#223494,#223495,#223496)),.UNSPECIFIED.,.F.,.T.,.F.)
B_SPLINE_SURFACE_WITH_KNOTS((3,2,2,3),(3,2,2,2,3),(-1.60267109889671,-0.534223699632237,
0.534223699632237,1.60267109889671),(-3.14159265358979,-1.5707963267949,
0.,1.5707963267949,3.14159265358979),.UNSPECIFIED.)
GEOMETRIC_REPRESENTATION_ITEM()
RATIONAL_B_SPLINE_SURFACE(((1.,0.707106781186548,1.,0.707106781186548,1.,
0.707106781186548,1.,0.707106781186548,1.),(0.860664159804307,0.608581463721848,
0.860664159804307,0.608581463721848,0.860664159804307,0.608581463721848,
0.860664159804307,0.608581463721848,0.860664159804307),(1.,0.707106781186548,
1.,0.707106781186548,1.,0.707106781186548,1.,0.707106781186548,1.),(0.860664159804312,
0.608581463721851,0.860664159804312,0.608581463721851,0.860664159804312,
0.608581463721851,0.860664159804312,0.608581463721851,0.860664159804312),
(1.,0.707106781186548,1.,0.707106781186548,1.,0.707106781186548,1.,0.707106781186548,
1.),(0.86066415980431,0.60858146372185,0.86066415980431,0.60858146372185,
0.86066415980431,0.60858146372185,0.86066415980431,0.60858146372185,0.86066415980431),
(1.,0.707106781186548,1.,0.707106781186548,1.,0.707106781186548,1.,0.707106781186548,
1.)))
REPRESENTATION_ITEM('')
SURFACE()
);
#791=(
BOUNDED_SURFACE()
B_SPLINE_SURFACE(2,2,((#223500,#223501,#223502,#223503,#223504,#223505,
#223506,#223507,#223508),(#223509,#223510,#223511,#223512,#223513,#223514,
#223515,#223516,#223517),(#223518,#223519,#223520,#223521,#223522,#223523,
#223524,#223525,#223526),(#223527,#223528,#223529,#223530,#223531,#223532,
#223533,#223534,#223535),(#223536,#223537,#223538,#223539,#223540,#223541,
#223542,#223543,#223544),(#223545,#223546,#223547,#223548,#223549,#223550,
#223551,#223552,#223553),(#223554,#223555,#223556,#223557,#223558,#223559,
#223560,#223561,#223562)),.UNSPECIFIED.,.F.,.T.,.F.)
B_SPLINE_SURFACE_WITH_KNOTS((3,2,2,3),(3,2,2,2,3),(-1.60267109889671,-0.534223699632237,
0.534223699632237,1.60267109889671),(-3.14159265358979,-1.5707963267949,
0.,1.5707963267949,3.14159265358979),.UNSPECIFIED.)
GEOMETRIC_REPRESENTATION_ITEM()
RATIONAL_B_SPLINE_SURFACE(((1.,0.707106781186548,1.,0.707106781186548,1.,
0.707106781186548,1.,0.707106781186548,1.),(0.860664159804304,0.608581463721846,
0.860664159804304,0.608581463721846,0.860664159804304,0.608581463721846,
0.860664159804304,0.608581463721846,0.860664159804304),(1.,0.707106781186548,
1.,0.707106781186548,1.,0.707106781186548,1.,0.707106781186548,1.),(0.860664159804332,
0.608581463721866,0.860664159804332,0.608581463721866,0.860664159804332,
0.608581463721866,0.860664159804332,0.608581463721866,0.860664159804332),
(1.,0.707106781186548,1.,0.707106781186548,1.,0.707106781186548,1.,0.707106781186548,
1.),(0.860664159804312,0.608581463721851,0.860664159804312,0.608581463721851,
0.860664159804312,0.608581463721851,0.860664159804312,0.608581463721851,
0.860664159804312),(1.,0.707106781186548,1.,0.707106781186548,1.,0.707106781186548,
1.,0.707106781186548,1.)))
REPRESENTATION_ITEM('')
SURFACE()
);
#792=(
BOUNDED_SURFACE()
B_SPLINE_SURFACE(2,2,((#223566,#223567,#223568,#223569,#223570,#223571,
#223572,#223573,#223574),(#223575,#223576,#223577,#223578,#223579,#223580,
#223581,#223582,#223583),(#223584,#223585,#223586,#223587,#223588,#223589,
#223590,#223591,#223592),(#223593,#223594,#223595,#223596,#223597,#223598,
#223599,#223600,#223601),(#223602,#223603,#223604,#223605,#223606,#223607,
#223608,#223609,#223610),(#223611,#223612,#223613,#223614,#223615,#223616,
#223617,#223618,#223619),(#223620,#223621,#223622,#223623,#223624,#223625,
#223626,#223627,#223628)),.UNSPECIFIED.,.F.,.T.,.F.)
B_SPLINE_SURFACE_WITH_KNOTS((3,2,2,3),(3,2,2,2,3),(-1.60267109889671,-0.534223699632237,
0.534223699632237,1.60267109889671),(-3.14159265358979,-1.5707963267949,
0.,1.5707963267949,3.14159265358979),.UNSPECIFIED.)
GEOMETRIC_REPRESENTATION_ITEM()
RATIONAL_B_SPLINE_SURFACE(((1.,0.707106781186548,1.,0.707106781186548,1.,
0.707106781186548,1.,0.707106781186548,1.),(0.860664159804309,0.60858146372185,
0.860664159804309,0.60858146372185,0.860664159804309,0.60858146372185,0.860664159804309,
0.60858146372185,0.860664159804309),(1.,0.707106781186548,1.,0.707106781186548,
1.,0.707106781186548,1.,0.707106781186548,1.),(0.860664159804312,0.608581463721851,
0.860664159804312,0.608581463721851,0.860664159804312,0.608581463721851,
0.860664159804312,0.608581463721851,0.860664159804312),(1.,0.707106781186548,
1.,0.707106781186548,1.,0.707106781186548,1.,0.707106781186548,1.),(0.860664159804316,
0.608581463721854,0.860664159804316,0.608581463721854,0.860664159804316,
0.608581463721854,0.860664159804316,0.608581463721854,0.860664159804316),
(1.,0.707106781186548,1.,0.707106781186548,1.,0.707106781186548,1.,0.707106781186548,
1.)))
REPRESENTATION_ITEM('')
SURFACE()
);
#793=(
BOUNDED_SURFACE()
B_SPLINE_SURFACE(2,2,((#223632,#223633,#223634,#223635,#223636,#223637,
#223638,#223639,#223640),(#223641,#223642,#223643,#223644,#223645,#223646,
#223647,#223648,#223649),(#223650,#223651,#223652,#223653,#223654,#223655,
#223656,#223657,#223658),(#223659,#223660,#223661,#223662,#223663,#223664,
#223665,#223666,#223667),(#223668,#223669,#223670,#223671,#223672,#223673,
#223674,#223675,#223676),(#223677,#223678,#223679,#223680,#223681,#223682,
#223683,#223684,#223685),(#223686,#223687,#223688,#223689,#223690,#223691,
#223692,#223693,#223694)),.UNSPECIFIED.,.F.,.T.,.F.)
B_SPLINE_SURFACE_WITH_KNOTS((3,2,2,3),(3,2,2,2,3),(-1.60267109889671,-0.534223699632237,
0.534223699632237,1.60267109889671),(-3.14159265358979,-1.5707963267949,
0.,1.5707963267949,3.14159265358979),.UNSPECIFIED.)
GEOMETRIC_REPRESENTATION_ITEM()
RATIONAL_B_SPLINE_SURFACE(((1.,0.707106781186548,1.,0.707106781186548,1.,
0.707106781186548,1.,0.707106781186548,1.),(0.860664159804304,0.608581463721846,
0.860664159804304,0.608581463721846,0.860664159804304,0.608581463721846,
0.860664159804304,0.608581463721846,0.860664159804304),(1.,0.707106781186548,
1.,0.707106781186548,1.,0.707106781186548,1.,0.707106781186548,1.),(0.860664159804297,
0.608581463721841,0.860664159804297,0.608581463721841,0.860664159804297,
0.608581463721841,0.860664159804297,0.608581463721841,0.860664159804297),
(1.,0.707106781186548,1.,0.707106781186548,1.,0.707106781186548,1.,0.707106781186548,
1.),(0.860664159804309,0.608581463721849,0.860664159804309,0.608581463721849,
0.860664159804309,0.608581463721849,0.860664159804309,0.608581463721849,
0.860664159804309),(1.,0.707106781186548,1.,0.707106781186548,1.,0.707106781186548,
1.,0.707106781186548,1.)))
REPRESENTATION_ITEM('')
SURFACE()
);
#794=(
BOUNDED_SURFACE()
B_SPLINE_SURFACE(2,2,((#223698,#223699,#223700,#223701,#223702,#223703,
#223704,#223705,#223706),(#223707,#223708,#223709,#223710,#223711,#223712,
#223713,#223714,#223715),(#223716,#223717,#223718,#223719,#223720,#223721,
#223722,#223723,#223724),(#223725,#223726,#223727,#223728,#223729,#223730,
#223731,#223732,#223733),(#223734,#223735,#223736,#223737,#223738,#223739,
#223740,#223741,#223742),(#223743,#223744,#223745,#223746,#223747,#223748,
#223749,#223750,#223751),(#223752,#223753,#223754,#223755,#223756,#223757,
#223758,#223759,#223760)),.UNSPECIFIED.,.F.,.T.,.F.)
B_SPLINE_SURFACE_WITH_KNOTS((3,2,2,3),(3,2,2,2,3),(-1.60267109889671,-0.534223699632237,
0.534223699632237,1.60267109889671),(-3.14159265358979,-1.5707963267949,
0.,1.5707963267949,3.14159265358979),.UNSPECIFIED.)
GEOMETRIC_REPRESENTATION_ITEM()
RATIONAL_B_SPLINE_SURFACE(((1.,0.707106781186548,1.,0.707106781186548,1.,
0.707106781186548,1.,0.707106781186548,1.),(0.860664159804307,0.608581463721848,
0.860664159804307,0.608581463721848,0.860664159804307,0.608581463721848,
0.860664159804307,0.608581463721848,0.860664159804307),(1.,0.707106781186548,
1.,0.707106781186548,1.,0.707106781186548,1.,0.707106781186548,1.),(0.860664159804312,
0.608581463721851,0.860664159804312,0.608581463721851,0.860664159804312,
0.608581463721851,0.860664159804312,0.608581463721851,0.860664159804312),
(1.,0.707106781186548,1.,0.707106781186548,1.,0.707106781186548,1.,0.707106781186548,
1.),(0.86066415980431,0.60858146372185,0.86066415980431,0.60858146372185,
0.86066415980431,0.60858146372185,0.86066415980431,0.60858146372185,0.86066415980431),
(1.,0.707106781186548,1.,0.707106781186548,1.,0.707106781186548,1.,0.707106781186548,
1.)))
REPRESENTATION_ITEM('')
SURFACE()
);
#795=(
BOUNDED_SURFACE()
B_SPLINE_SURFACE(2,2,((#223764,#223765,#223766,#223767,#223768,#223769,
#223770,#223771,#223772),(#223773,#223774,#223775,#223776,#223777,#223778,
#223779,#223780,#223781),(#223782,#223783,#223784,#223785,#223786,#223787,
#223788,#223789,#223790),(#223791,#223792,#223793,#223794,#223795,#223796,
#223797,#223798,#223799),(#223800,#223801,#223802,#223803,#223804,#223805,
#223806,#223807,#223808),(#223809,#223810,#223811,#223812,#223813,#223814,
#223815,#223816,#223817),(#223818,#223819,#223820,#223821,#223822,#223823,
#223824,#223825,#223826)),.UNSPECIFIED.,.F.,.T.,.F.)
B_SPLINE_SURFACE_WITH_KNOTS((3,2,2,3),(3,2,2,2,3),(-1.60267109889671,-0.534223699632237,
0.534223699632237,1.60267109889671),(-3.14159265358979,-1.5707963267949,
0.,1.5707963267949,3.14159265358979),.UNSPECIFIED.)
GEOMETRIC_REPRESENTATION_ITEM()
RATIONAL_B_SPLINE_SURFACE(((1.,0.707106781186548,1.,0.707106781186548,1.,
0.707106781186548,1.,0.707106781186548,1.),(0.860664159804304,0.608581463721846,
0.860664159804304,0.608581463721846,0.860664159804304,0.608581463721846,
0.860664159804304,0.608581463721846,0.860664159804304),(1.,0.707106781186548,
1.,0.707106781186548,1.,0.707106781186548,1.,0.707106781186548,1.),(0.860664159804332,
0.608581463721866,0.860664159804332,0.608581463721866,0.860664159804332,
0.608581463721866,0.860664159804332,0.608581463721866,0.860664159804332),
(1.,0.707106781186548,1.,0.707106781186548,1.,0.707106781186548,1.,0.707106781186548,
1.),(0.860664159804312,0.608581463721851,0.860664159804312,0.608581463721851,
0.860664159804312,0.608581463721851,0.860664159804312,0.608581463721851,
0.860664159804312),(1.,0.707106781186548,1.,0.707106781186548,1.,0.707106781186548,
1.,0.707106781186548,1.)))
REPRESENTATION_ITEM('')
SURFACE()
);
#796=(
BOUNDED_SURFACE()
B_SPLINE_SURFACE(2,2,((#223830,#223831,#223832,#223833,#223834,#223835,
#223836,#223837,#223838),(#223839,#223840,#223841,#223842,#223843,#223844,
#223845,#223846,#223847),(#223848,#223849,#223850,#223851,#223852,#223853,
#223854,#223855,#223856),(#223857,#223858,#223859,#223860,#223861,#223862,
#223863,#223864,#223865),(#223866,#223867,#223868,#223869,#223870,#223871,
#223872,#223873,#223874),(#223875,#223876,#223877,#223878,#223879,#223880,
#223881,#223882,#223883),(#223884,#223885,#223886,#223887,#223888,#223889,
#223890,#223891,#223892)),.UNSPECIFIED.,.F.,.T.,.F.)
B_SPLINE_SURFACE_WITH_KNOTS((3,2,2,3),(3,2,2,2,3),(-1.60267109889671,-0.534223699632237,
0.534223699632237,1.60267109889671),(-3.14159265358979,-1.5707963267949,
0.,1.5707963267949,3.14159265358979),.UNSPECIFIED.)
GEOMETRIC_REPRESENTATION_ITEM()
RATIONAL_B_SPLINE_SURFACE(((1.,0.707106781186548,1.,0.707106781186548,1.,
0.707106781186548,1.,0.707106781186548,1.),(0.860664159804309,0.60858146372185,
0.860664159804309,0.60858146372185,0.860664159804309,0.60858146372185,0.860664159804309,
0.60858146372185,0.860664159804309),(1.,0.707106781186548,1.,0.707106781186548,
1.,0.707106781186548,1.,0.707106781186548,1.),(0.860664159804312,0.608581463721851,
0.860664159804312,0.608581463721851,0.860664159804312,0.608581463721851,
0.860664159804312,0.608581463721851,0.860664159804312),(1.,0.707106781186548,
1.,0.707106781186548,1.,0.707106781186548,1.,0.707106781186548,1.),(0.860664159804312,
0.608581463721851,0.860664159804312,0.608581463721851,0.860664159804312,
0.608581463721851,0.860664159804312,0.608581463721851,0.860664159804312),
(1.,0.707106781186548,1.,0.707106781186548,1.,0.707106781186548,1.,0.707106781186548,
1.)))
REPRESENTATION_ITEM('')
SURFACE()
);
#797=(
BOUNDED_SURFACE()
B_SPLINE_SURFACE(2,2,((#223896,#223897,#223898,#223899,#223900,#223901,
#223902,#223903,#223904),(#223905,#223906,#223907,#223908,#223909,#223910,
#223911,#223912,#223913),(#223914,#223915,#223916,#223917,#223918,#223919,
#223920,#223921,#223922),(#223923,#223924,#223925,#223926,#223927,#223928,
#223929,#223930,#223931),(#223932,#223933,#223934,#223935,#223936,#223937,
#223938,#223939,#223940),(#223941,#223942,#223943,#223944,#223945,#223946,
#223947,#223948,#223949),(#223950,#223951,#223952,#223953,#223954,#223955,
#223956,#223957,#223958)),.UNSPECIFIED.,.F.,.T.,.F.)
B_SPLINE_SURFACE_WITH_KNOTS((3,2,2,3),(3,2,2,2,3),(-1.60267109889671,-0.534223699632237,
0.534223699632237,1.60267109889671),(-3.14159265358979,-1.5707963267949,
0.,1.5707963267949,3.14159265358979),.UNSPECIFIED.)
GEOMETRIC_REPRESENTATION_ITEM()
RATIONAL_B_SPLINE_SURFACE(((1.,0.707106781186548,1.,0.707106781186548,1.,
0.707106781186548,1.,0.707106781186548,1.),(0.860664159804307,0.608581463721848,
0.860664159804307,0.608581463721848,0.860664159804307,0.608581463721848,
0.860664159804307,0.608581463721848,0.860664159804307),(1.,0.707106781186548,
1.,0.707106781186548,1.,0.707106781186548,1.,0.707106781186548,1.),(0.860664159804315,
0.608581463721854,0.860664159804315,0.608581463721854,0.860664159804315,
0.608581463721854,0.860664159804315,0.608581463721854,0.860664159804315),
(1.,0.707106781186548,1.,0.707106781186548,1.,0.707106781186548,1.,0.707106781186548,
1.),(0.860664159804291,0.608581463721836,0.860664159804291,0.608581463721836,
0.860664159804291,0.608581463721836,0.860664159804291,0.608581463721836,
0.860664159804291),(1.,0.707106781186548,1.,0.707106781186548,1.,0.707106781186548,
1.,0.707106781186548,1.)))
REPRESENTATION_ITEM('')
SURFACE()
);
#798=(
BOUNDED_SURFACE()
B_SPLINE_SURFACE(2,2,((#223962,#223963,#223964,#223965,#223966,#223967,
#223968,#223969,#223970),(#223971,#223972,#223973,#223974,#223975,#223976,
#223977,#223978,#223979),(#223980,#223981,#223982,#223983,#223984,#223985,
#223986,#223987,#223988),(#223989,#223990,#223991,#223992,#223993,#223994,
#223995,#223996,#223997),(#223998,#223999,#224000,#224001,#224002,#224003,
#224004,#224005,#224006),(#224007,#224008,#224009,#224010,#224011,#224012,
#224013,#224014,#224015),(#224016,#224017,#224018,#224019,#224020,#224021,
#224022,#224023,#224024)),.UNSPECIFIED.,.F.,.T.,.F.)
B_SPLINE_SURFACE_WITH_KNOTS((3,2,2,3),(3,2,2,2,3),(-1.60267109889671,-0.534223699632237,
0.534223699632237,1.60267109889671),(-3.14159265358979,-1.5707963267949,
0.,1.5707963267949,3.14159265358979),.UNSPECIFIED.)
GEOMETRIC_REPRESENTATION_ITEM()
RATIONAL_B_SPLINE_SURFACE(((1.,0.707106781186548,1.,0.707106781186548,1.,
0.707106781186548,1.,0.707106781186548,1.),(0.860664159804307,0.608581463721848,
0.860664159804307,0.608581463721848,0.860664159804307,0.608581463721848,
0.860664159804307,0.608581463721848,0.860664159804307),(1.,0.707106781186548,
1.,0.707106781186548,1.,0.707106781186548,1.,0.707106781186548,1.),(0.860664159804316,
0.608581463721854,0.860664159804316,0.608581463721854,0.860664159804316,
0.608581463721854,0.860664159804316,0.608581463721854,0.860664159804316),
(1.,0.707106781186548,1.,0.707106781186548,1.,0.707106781186548,1.,0.707106781186548,
1.),(0.860664159804318,0.608581463721856,0.860664159804318,0.608581463721856,
0.860664159804318,0.608581463721856,0.860664159804318,0.608581463721856,
0.860664159804318),(1.,0.707106781186548,1.,0.707106781186548,1.,0.707106781186548,
1.,0.707106781186548,1.)))
REPRESENTATION_ITEM('')
SURFACE()
);
#799=(
BOUNDED_SURFACE()
B_SPLINE_SURFACE(2,2,((#224028,#224029,#224030,#224031,#224032,#224033,
#224034,#224035,#224036),(#224037,#224038,#224039,#224040,#224041,#224042,
#224043,#224044,#224045),(#224046,#224047,#224048,#224049,#224050,#224051,
#224052,#224053,#224054),(#224055,#224056,#224057,#224058,#224059,#224060,
#224061,#224062,#224063),(#224064,#224065,#224066,#224067,#224068,#224069,
#224070,#224071,#224072),(#224073,#224074,#224075,#224076,#224077,#224078,
#224079,#224080,#224081),(#224082,#224083,#224084,#224085,#224086,#224087,
#224088,#224089,#224090)),.UNSPECIFIED.,.F.,.T.,.F.)
B_SPLINE_SURFACE_WITH_KNOTS((3,2,2,3),(3,2,2,2,3),(-1.60267109889671,-0.534223699632237,
0.534223699632237,1.60267109889671),(-3.14159265358979,-1.5707963267949,
0.,1.5707963267949,3.14159265358979),.UNSPECIFIED.)
GEOMETRIC_REPRESENTATION_ITEM()
RATIONAL_B_SPLINE_SURFACE(((1.,0.707106781186548,1.,0.707106781186548,1.,
0.707106781186548,1.,0.707106781186548,1.),(0.860664159804307,0.608581463721848,
0.860664159804307,0.608581463721848,0.860664159804307,0.608581463721848,
0.860664159804307,0.608581463721848,0.860664159804307),(1.,0.707106781186548,
1.,0.707106781186548,1.,0.707106781186548,1.,0.707106781186548,1.),(0.860664159804316,
0.608581463721854,0.860664159804316,0.608581463721854,0.860664159804316,
0.608581463721854,0.860664159804316,0.608581463721854,0.860664159804316),
(1.,0.707106781186548,1.,0.707106781186548,1.,0.707106781186548,1.,0.707106781186548,
1.),(0.860664159804318,0.608581463721856,0.860664159804318,0.608581463721856,
0.860664159804318,0.608581463721856,0.860664159804318,0.608581463721856,
0.860664159804318),(1.,0.707106781186548,1.,0.707106781186548,1.,0.707106781186548,
1.,0.707106781186548,1.)))
REPRESENTATION_ITEM('')
SURFACE()
);
#800=(
BOUNDED_SURFACE()
B_SPLINE_SURFACE(2,2,((#224094,#224095,#224096,#224097,#224098,#224099,
#224100,#224101,#224102),(#224103,#224104,#224105,#224106,#224107,#224108,
#224109,#224110,#224111),(#224112,#224113,#224114,#224115,#224116,#224117,
#224118,#224119,#224120),(#224121,#224122,#224123,#224124,#224125,#224126,
#224127,#224128,#224129),(#224130,#224131,#224132,#224133,#224134,#224135,
#224136,#224137,#224138),(#224139,#224140,#224141,#224142,#224143,#224144,
#224145,#224146,#224147),(#224148,#224149,#224150,#224151,#224152,#224153,
#224154,#224155,#224156)),.UNSPECIFIED.,.F.,.T.,.F.)
B_SPLINE_SURFACE_WITH_KNOTS((3,2,2,3),(3,2,2,2,3),(-1.60267109889671,-0.534223699632237,
0.534223699632237,1.60267109889671),(-3.14159265358979,-1.5707963267949,
0.,1.5707963267949,3.14159265358979),.UNSPECIFIED.)
GEOMETRIC_REPRESENTATION_ITEM()
RATIONAL_B_SPLINE_SURFACE(((1.,0.707106781186548,1.,0.707106781186548,1.,
0.707106781186548,1.,0.707106781186548,1.),(0.860664159804305,0.608581463721846,
0.860664159804305,0.608581463721846,0.860664159804305,0.608581463721846,
0.860664159804305,0.608581463721846,0.860664159804305),(1.,0.707106781186548,
1.,0.707106781186548,1.,0.707106781186548,1.,0.707106781186548,1.),(0.860664159804314,
0.608581463721853,0.860664159804314,0.608581463721853,0.860664159804314,
0.608581463721853,0.860664159804314,0.608581463721853,0.860664159804314),
(1.,0.707106781186548,1.,0.707106781186548,1.,0.707106781186548,1.,0.707106781186548,
1.),(0.860664159804318,0.608581463721856,0.860664159804318,0.608581463721856,
0.860664159804318,0.608581463721856,0.860664159804318,0.608581463721856,
0.860664159804318),(1.,0.707106781186548,1.,0.707106781186548,1.,0.707106781186548,
1.,0.707106781186548,1.)))
REPRESENTATION_ITEM('')
SURFACE()
);
#801=(
BOUNDED_SURFACE()
B_SPLINE_SURFACE(2,2,((#224160,#224161,#224162,#224163,#224164,#224165,
#224166,#224167,#224168),(#224169,#224170,#224171,#224172,#224173,#224174,
#224175,#224176,#224177),(#224178,#224179,#224180,#224181,#224182,#224183,
#224184,#224185,#224186),(#224187,#224188,#224189,#224190,#224191,#224192,
#224193,#224194,#224195),(#224196,#224197,#224198,#224199,#224200,#224201,
#224202,#224203,#224204),(#224205,#224206,#224207,#224208,#224209,#224210,
#224211,#224212,#224213),(#224214,#224215,#224216,#224217,#224218,#224219,
#224220,#224221,#224222)),.UNSPECIFIED.,.F.,.T.,.F.)
B_SPLINE_SURFACE_WITH_KNOTS((3,2,2,3),(3,2,2,2,3),(-1.60267109889671,-0.534223699632237,
0.534223699632237,1.60267109889671),(-3.14159265358979,-1.5707963267949,
0.,1.5707963267949,3.14159265358979),.UNSPECIFIED.)
GEOMETRIC_REPRESENTATION_ITEM()
RATIONAL_B_SPLINE_SURFACE(((1.,0.707106781186548,1.,0.707106781186548,1.,
0.707106781186548,1.,0.707106781186548,1.),(0.860664159804307,0.608581463721848,
0.860664159804307,0.608581463721848,0.860664159804307,0.608581463721848,
0.860664159804307,0.608581463721848,0.860664159804307),(1.,0.707106781186548,
1.,0.707106781186548,1.,0.707106781186548,1.,0.707106781186548,1.),(0.860664159804316,
0.608581463721854,0.860664159804316,0.608581463721854,0.860664159804316,
0.608581463721854,0.860664159804316,0.608581463721854,0.860664159804316),
(1.,0.707106781186548,1.,0.707106781186548,1.,0.707106781186548,1.,0.707106781186548,
1.),(0.860664159804318,0.608581463721856,0.860664159804318,0.608581463721856,
0.860664159804318,0.608581463721856,0.860664159804318,0.608581463721856,
0.860664159804318),(1.,0.707106781186548,1.,0.707106781186548,1.,0.707106781186548,
1.,0.707106781186548,1.)))
REPRESENTATION_ITEM('')
SURFACE()
);
#802=(
BOUNDED_SURFACE()
B_SPLINE_SURFACE(2,2,((#224226,#224227,#224228,#224229,#224230,#224231,
#224232,#224233,#224234),(#224235,#224236,#224237,#224238,#224239,#224240,
#224241,#224242,#224243),(#224244,#224245,#224246,#224247,#224248,#224249,
#224250,#224251,#224252),(#224253,#224254,#224255,#224256,#224257,#224258,
#224259,#224260,#224261),(#224262,#224263,#224264,#224265,#224266,#224267,
#224268,#224269,#224270),(#224271,#224272,#224273,#224274,#224275,#224276,
#224277,#224278,#224279),(#224280,#224281,#224282,#224283,#224284,#224285,
#224286,#224287,#224288)),.UNSPECIFIED.,.F.,.T.,.F.)
B_SPLINE_SURFACE_WITH_KNOTS((3,2,2,3),(3,2,2,2,3),(-1.60267109889671,-0.534223699632237,
0.534223699632237,1.60267109889671),(-3.14159265358979,-1.5707963267949,
0.,1.5707963267949,3.14159265358979),.UNSPECIFIED.)
GEOMETRIC_REPRESENTATION_ITEM()
RATIONAL_B_SPLINE_SURFACE(((1.,0.707106781186548,1.,0.707106781186548,1.,
0.707106781186548,1.,0.707106781186548,1.),(0.860664159804307,0.608581463721848,
0.860664159804307,0.608581463721848,0.860664159804307,0.608581463721848,
0.860664159804307,0.608581463721848,0.860664159804307),(1.,0.707106781186548,
1.,0.707106781186548,1.,0.707106781186548,1.,0.707106781186548,1.),(0.860664159804315,
0.608581463721854,0.860664159804315,0.608581463721854,0.860664159804315,
0.608581463721854,0.860664159804315,0.608581463721854,0.860664159804315),
(1.,0.707106781186548,1.,0.707106781186548,1.,0.707106781186548,1.,0.707106781186548,
1.),(0.860664159804316,0.608581463721855,0.860664159804316,0.608581463721855,
0.860664159804316,0.608581463721855,0.860664159804316,0.608581463721855,
0.860664159804316),(1.,0.707106781186548,1.,0.707106781186548,1.,0.707106781186548,
1.,0.707106781186548,1.)))
REPRESENTATION_ITEM('')
SURFACE()
);
#803=(
BOUNDED_SURFACE()
B_SPLINE_SURFACE(2,2,((#224292,#224293,#224294,#224295,#224296,#224297,
#224298,#224299,#224300),(#224301,#224302,#224303,#224304,#224305,#224306,
#224307,#224308,#224309),(#224310,#224311,#224312,#224313,#224314,#224315,
#224316,#224317,#224318),(#224319,#224320,#224321,#224322,#224323,#224324,
#224325,#224326,#224327),(#224328,#224329,#224330,#224331,#224332,#224333,
#224334,#224335,#224336),(#224337,#224338,#224339,#224340,#224341,#224342,
#224343,#224344,#224345),(#224346,#224347,#224348,#224349,#224350,#224351,
#224352,#224353,#224354)),.UNSPECIFIED.,.F.,.T.,.F.)
B_SPLINE_SURFACE_WITH_KNOTS((3,2,2,3),(3,2,2,2,3),(-1.60267109889671,-0.534223699632237,
0.534223699632237,1.60267109889671),(-3.14159265358979,-1.5707963267949,
0.,1.5707963267949,3.14159265358979),.UNSPECIFIED.)
GEOMETRIC_REPRESENTATION_ITEM()
RATIONAL_B_SPLINE_SURFACE(((1.,0.707106781186548,1.,0.707106781186548,1.,
0.707106781186548,1.,0.707106781186548,1.),(0.860664159804307,0.608581463721848,
0.860664159804307,0.608581463721848,0.860664159804307,0.608581463721848,
0.860664159804307,0.608581463721848,0.860664159804307),(1.,0.707106781186548,
1.,0.707106781186548,1.,0.707106781186548,1.,0.707106781186548,1.),(0.860664159804315,
0.608581463721854,0.860664159804315,0.608581463721854,0.860664159804315,
0.608581463721854,0.860664159804315,0.608581463721854,0.860664159804315),
(1.,0.707106781186548,1.,0.707106781186548,1.,0.707106781186548,1.,0.707106781186548,
1.),(0.860664159804317,0.608581463721855,0.860664159804317,0.608581463721855,
0.860664159804317,0.608581463721855,0.860664159804317,0.608581463721855,
0.860664159804317),(1.,0.707106781186548,1.,0.707106781186548,1.,0.707106781186548,
1.,0.707106781186548,1.)))
REPRESENTATION_ITEM('')
SURFACE()
);
#804=(
BOUNDED_SURFACE()
B_SPLINE_SURFACE(2,2,((#224358,#224359,#224360,#224361,#224362,#224363,
#224364,#224365,#224366),(#224367,#224368,#224369,#224370,#224371,#224372,
#224373,#224374,#224375),(#224376,#224377,#224378,#224379,#224380,#224381,
#224382,#224383,#224384),(#224385,#224386,#224387,#224388,#224389,#224390,
#224391,#224392,#224393),(#224394,#224395,#224396,#224397,#224398,#224399,
#224400,#224401,#224402),(#224403,#224404,#224405,#224406,#224407,#224408,
#224409,#224410,#224411),(#224412,#224413,#224414,#224415,#224416,#224417,
#224418,#224419,#224420)),.UNSPECIFIED.,.F.,.T.,.F.)
B_SPLINE_SURFACE_WITH_KNOTS((3,2,2,3),(3,2,2,2,3),(-1.60267109889671,-0.534223699632237,
0.534223699632237,1.60267109889671),(-3.14159265358979,-1.5707963267949,
0.,1.5707963267949,3.14159265358979),.UNSPECIFIED.)
GEOMETRIC_REPRESENTATION_ITEM()
RATIONAL_B_SPLINE_SURFACE(((1.,0.707106781186548,1.,0.707106781186548,1.,
0.707106781186548,1.,0.707106781186548,1.),(0.860664159804307,0.608581463721848,
0.860664159804307,0.608581463721848,0.860664159804307,0.608581463721848,
0.860664159804307,0.608581463721848,0.860664159804307),(1.,0.707106781186548,
1.,0.707106781186548,1.,0.707106781186548,1.,0.707106781186548,1.),(0.860664159804316,
0.608581463721854,0.860664159804316,0.608581463721854,0.860664159804316,
0.608581463721854,0.860664159804316,0.608581463721854,0.860664159804316),
(1.,0.707106781186548,1.,0.707106781186548,1.,0.707106781186548,1.,0.707106781186548,
1.),(0.860664159804318,0.608581463721856,0.860664159804318,0.608581463721856,
0.860664159804318,0.608581463721856,0.860664159804318,0.608581463721856,
0.860664159804318),(1.,0.707106781186548,1.,0.707106781186548,1.,0.707106781186548,
1.,0.707106781186548,1.)))
REPRESENTATION_ITEM('')
SURFACE()
);
#805=(
BOUNDED_SURFACE()
B_SPLINE_SURFACE(2,2,((#224424,#224425,#224426,#224427,#224428,#224429,
#224430,#224431,#224432),(#224433,#224434,#224435,#224436,#224437,#224438,
#224439,#224440,#224441),(#224442,#224443,#224444,#224445,#224446,#224447,
#224448,#224449,#224450),(#224451,#224452,#224453,#224454,#224455,#224456,
#224457,#224458,#224459),(#224460,#224461,#224462,#224463,#224464,#224465,
#224466,#224467,#224468),(#224469,#224470,#224471,#224472,#224473,#224474,
#224475,#224476,#224477),(#224478,#224479,#224480,#224481,#224482,#224483,
#224484,#224485,#224486)),.UNSPECIFIED.,.F.,.T.,.F.)
B_SPLINE_SURFACE_WITH_KNOTS((3,2,2,3),(3,2,2,2,3),(-1.60267109889671,-0.534223699632237,
0.534223699632237,1.60267109889671),(-3.14159265358979,-1.5707963267949,
0.,1.5707963267949,3.14159265358979),.UNSPECIFIED.)
GEOMETRIC_REPRESENTATION_ITEM()
RATIONAL_B_SPLINE_SURFACE(((1.,0.707106781186548,1.,0.707106781186548,1.,
0.707106781186548,1.,0.707106781186548,1.),(0.860664159804305,0.608581463721846,
0.860664159804305,0.608581463721846,0.860664159804305,0.608581463721846,
0.860664159804305,0.608581463721846,0.860664159804305),(1.,0.707106781186548,
1.,0.707106781186548,1.,0.707106781186548,1.,0.707106781186548,1.),(0.860664159804314,
0.608581463721853,0.860664159804314,0.608581463721853,0.860664159804314,
0.608581463721853,0.860664159804314,0.608581463721853,0.860664159804314),
(1.,0.707106781186548,1.,0.707106781186548,1.,0.707106781186548,1.,0.707106781186548,
1.),(0.860664159804318,0.608581463721856,0.860664159804318,0.608581463721856,
0.860664159804318,0.608581463721856,0.860664159804318,0.608581463721856,
0.860664159804318),(1.,0.707106781186548,1.,0.707106781186548,1.,0.707106781186548,
1.,0.707106781186548,1.)))
REPRESENTATION_ITEM('')
SURFACE()
);
#806=(
BOUNDED_SURFACE()
B_SPLINE_SURFACE(2,2,((#224490,#224491,#224492,#224493,#224494,#224495,
#224496,#224497,#224498),(#224499,#224500,#224501,#224502,#224503,#224504,
#224505,#224506,#224507),(#224508,#224509,#224510,#224511,#224512,#224513,
#224514,#224515,#224516),(#224517,#224518,#224519,#224520,#224521,#224522,
#224523,#224524,#224525),(#224526,#224527,#224528,#224529,#224530,#224531,
#224532,#224533,#224534),(#224535,#224536,#224537,#224538,#224539,#224540,
#224541,#224542,#224543),(#224544,#224545,#224546,#224547,#224548,#224549,
#224550,#224551,#224552)),.UNSPECIFIED.,.F.,.T.,.F.)
B_SPLINE_SURFACE_WITH_KNOTS((3,2,2,3),(3,2,2,2,3),(-1.60267109889671,-0.534223699632237,
0.534223699632237,1.60267109889671),(-3.14159265358979,-1.5707963267949,
0.,1.5707963267949,3.14159265358979),.UNSPECIFIED.)
GEOMETRIC_REPRESENTATION_ITEM()
RATIONAL_B_SPLINE_SURFACE(((1.,0.707106781186548,1.,0.707106781186548,1.,
0.707106781186548,1.,0.707106781186548,1.),(0.860664159804307,0.608581463721848,
0.860664159804307,0.608581463721848,0.860664159804307,0.608581463721848,
0.860664159804307,0.608581463721848,0.860664159804307),(1.,0.707106781186548,
1.,0.707106781186548,1.,0.707106781186548,1.,0.707106781186548,1.),(0.860664159804316,
0.608581463721854,0.860664159804316,0.608581463721854,0.860664159804316,
0.608581463721854,0.860664159804316,0.608581463721854,0.860664159804316),
(1.,0.707106781186548,1.,0.707106781186548,1.,0.707106781186548,1.,0.707106781186548,
1.),(0.860664159804318,0.608581463721856,0.860664159804318,0.608581463721856,
0.860664159804318,0.608581463721856,0.860664159804318,0.608581463721856,
0.860664159804318),(1.,0.707106781186548,1.,0.707106781186548,1.,0.707106781186548,
1.,0.707106781186548,1.)))
REPRESENTATION_ITEM('')
SURFACE()
);
#807=(
BOUNDED_SURFACE()
B_SPLINE_SURFACE(2,2,((#224556,#224557,#224558,#224559,#224560,#224561,
#224562,#224563,#224564),(#224565,#224566,#224567,#224568,#224569,#224570,
#224571,#224572,#224573),(#224574,#224575,#224576,#224577,#224578,#224579,
#224580,#224581,#224582),(#224583,#224584,#224585,#224586,#224587,#224588,
#224589,#224590,#224591),(#224592,#224593,#224594,#224595,#224596,#224597,
#224598,#224599,#224600),(#224601,#224602,#224603,#224604,#224605,#224606,
#224607,#224608,#224609),(#224610,#224611,#224612,#224613,#224614,#224615,
#224616,#224617,#224618)),.UNSPECIFIED.,.F.,.T.,.F.)
B_SPLINE_SURFACE_WITH_KNOTS((3,2,2,3),(3,2,2,2,3),(-1.60267109889671,-0.534223699632237,
0.534223699632237,1.60267109889671),(-3.14159265358979,-1.5707963267949,
0.,1.5707963267949,3.14159265358979),.UNSPECIFIED.)
GEOMETRIC_REPRESENTATION_ITEM()
RATIONAL_B_SPLINE_SURFACE(((1.,0.707106781186548,1.,0.707106781186548,1.,
0.707106781186548,1.,0.707106781186548,1.),(0.860664159804307,0.608581463721848,
0.860664159804307,0.608581463721848,0.860664159804307,0.608581463721848,
0.860664159804307,0.608581463721848,0.860664159804307),(1.,0.707106781186548,
1.,0.707106781186548,1.,0.707106781186548,1.,0.707106781186548,1.),(0.860664159804315,
0.608581463721854,0.860664159804315,0.608581463721854,0.860664159804315,
0.608581463721854,0.860664159804315,0.608581463721854,0.860664159804315),
(1.,0.707106781186548,1.,0.707106781186548,1.,0.707106781186548,1.,0.707106781186548,
1.),(0.860664159804316,0.608581463721855,0.860664159804316,0.608581463721855,
0.860664159804316,0.608581463721855,0.860664159804316,0.608581463721855,
0.860664159804316),(1.,0.707106781186548,1.,0.707106781186548,1.,0.707106781186548,
1.,0.707106781186548,1.)))
REPRESENTATION_ITEM('')
SURFACE()
);
#808=(
BOUNDED_SURFACE()
B_SPLINE_SURFACE(2,2,((#224622,#224623,#224624,#224625,#224626,#224627,
#224628,#224629,#224630),(#224631,#224632,#224633,#224634,#224635,#224636,
#224637,#224638,#224639),(#224640,#224641,#224642,#224643,#224644,#224645,
#224646,#224647,#224648),(#224649,#224650,#224651,#224652,#224653,#224654,
#224655,#224656,#224657),(#224658,#224659,#224660,#224661,#224662,#224663,
#224664,#224665,#224666),(#224667,#224668,#224669,#224670,#224671,#224672,
#224673,#224674,#224675),(#224676,#224677,#224678,#224679,#224680,#224681,
#224682,#224683,#224684)),.UNSPECIFIED.,.F.,.T.,.F.)
B_SPLINE_SURFACE_WITH_KNOTS((3,2,2,3),(3,2,2,2,3),(-1.60267109889671,-0.534223699632237,
0.534223699632237,1.60267109889671),(-3.14159265358979,-1.5707963267949,
0.,1.5707963267949,3.14159265358979),.UNSPECIFIED.)
GEOMETRIC_REPRESENTATION_ITEM()
RATIONAL_B_SPLINE_SURFACE(((1.,0.707106781186548,1.,0.707106781186548,1.,
0.707106781186548,1.,0.707106781186548,1.),(0.860664159804307,0.608581463721848,
0.860664159804307,0.608581463721848,0.860664159804307,0.608581463721848,
0.860664159804307,0.608581463721848,0.860664159804307),(1.,0.707106781186548,
1.,0.707106781186548,1.,0.707106781186548,1.,0.707106781186548,1.),(0.860664159804315,
0.608581463721854,0.860664159804315,0.608581463721854,0.860664159804315,
0.608581463721854,0.860664159804315,0.608581463721854,0.860664159804315),
(1.,0.707106781186548,1.,0.707106781186548,1.,0.707106781186548,1.,0.707106781186548,
1.),(0.860664159804291,0.608581463721836,0.860664159804291,0.608581463721836,
0.860664159804291,0.608581463721836,0.860664159804291,0.608581463721836,
0.860664159804291),(1.,0.707106781186548,1.,0.707106781186548,1.,0.707106781186548,
1.,0.707106781186548,1.)))
REPRESENTATION_ITEM('')
SURFACE()
);
#809=(
BOUNDED_SURFACE()
B_SPLINE_SURFACE(2,2,((#224688,#224689,#224690,#224691,#224692,#224693,
#224694,#224695,#224696),(#224697,#224698,#224699,#224700,#224701,#224702,
#224703,#224704,#224705),(#224706,#224707,#224708,#224709,#224710,#224711,
#224712,#224713,#224714),(#224715,#224716,#224717,#224718,#224719,#224720,
#224721,#224722,#224723),(#224724,#224725,#224726,#224727,#224728,#224729,
#224730,#224731,#224732),(#224733,#224734,#224735,#224736,#224737,#224738,
#224739,#224740,#224741),(#224742,#224743,#224744,#224745,#224746,#224747,
#224748,#224749,#224750)),.UNSPECIFIED.,.F.,.T.,.F.)
B_SPLINE_SURFACE_WITH_KNOTS((3,2,2,3),(3,2,2,2,3),(-1.60267109889671,-0.534223699632237,
0.534223699632237,1.60267109889671),(-3.14159265358979,-1.5707963267949,
0.,1.5707963267949,3.14159265358979),.UNSPECIFIED.)
GEOMETRIC_REPRESENTATION_ITEM()
RATIONAL_B_SPLINE_SURFACE(((1.,0.707106781186548,1.,0.707106781186548,1.,
0.707106781186548,1.,0.707106781186548,1.),(0.860664159804307,0.608581463721848,
0.860664159804307,0.608581463721848,0.860664159804307,0.608581463721848,
0.860664159804307,0.608581463721848,0.860664159804307),(1.,0.707106781186548,
1.,0.707106781186548,1.,0.707106781186548,1.,0.707106781186548,1.),(0.860664159804316,
0.608581463721854,0.860664159804316,0.608581463721854,0.860664159804316,
0.608581463721854,0.860664159804316,0.608581463721854,0.860664159804316),
(1.,0.707106781186548,1.,0.707106781186548,1.,0.707106781186548,1.,0.707106781186548,
1.),(0.860664159804318,0.608581463721856,0.860664159804318,0.608581463721856,
0.860664159804318,0.608581463721856,0.860664159804318,0.608581463721856,
0.860664159804318),(1.,0.707106781186548,1.,0.707106781186548,1.,0.707106781186548,
1.,0.707106781186548,1.)))
REPRESENTATION_ITEM('')
SURFACE()
);
#810=(
BOUNDED_SURFACE()
B_SPLINE_SURFACE(2,2,((#224754,#224755,#224756,#224757,#224758,#224759,
#224760,#224761,#224762),(#224763,#224764,#224765,#224766,#224767,#224768,
#224769,#224770,#224771),(#224772,#224773,#224774,#224775,#224776,#224777,
#224778,#224779,#224780),(#224781,#224782,#224783,#224784,#224785,#224786,
#224787,#224788,#224789),(#224790,#224791,#224792,#224793,#224794,#224795,
#224796,#224797,#224798),(#224799,#224800,#224801,#224802,#224803,#224804,
#224805,#224806,#224807),(#224808,#224809,#224810,#224811,#224812,#224813,
#224814,#224815,#224816)),.UNSPECIFIED.,.F.,.T.,.F.)
B_SPLINE_SURFACE_WITH_KNOTS((3,2,2,3),(3,2,2,2,3),(-1.60267109889671,-0.534223699632237,
0.534223699632237,1.60267109889671),(-3.14159265358979,-1.5707963267949,
0.,1.5707963267949,3.14159265358979),.UNSPECIFIED.)
GEOMETRIC_REPRESENTATION_ITEM()
RATIONAL_B_SPLINE_SURFACE(((1.,0.707106781186548,1.,0.707106781186548,1.,
0.707106781186548,1.,0.707106781186548,1.),(0.860664159804305,0.608581463721846,
0.860664159804305,0.608581463721846,0.860664159804305,0.608581463721846,
0.860664159804305,0.608581463721846,0.860664159804305),(1.,0.707106781186548,
1.,0.707106781186548,1.,0.707106781186548,1.,0.707106781186548,1.),(0.860664159804314,
0.608581463721853,0.860664159804314,0.608581463721853,0.860664159804314,
0.608581463721853,0.860664159804314,0.608581463721853,0.860664159804314),
(1.,0.707106781186548,1.,0.707106781186548,1.,0.707106781186548,1.,0.707106781186548,
1.),(0.860664159804318,0.608581463721856,0.860664159804318,0.608581463721856,
0.860664159804318,0.608581463721856,0.860664159804318,0.608581463721856,
0.860664159804318),(1.,0.707106781186548,1.,0.707106781186548,1.,0.707106781186548,
1.,0.707106781186548,1.)))
REPRESENTATION_ITEM('')
SURFACE()
);
#811=(
BOUNDED_SURFACE()
B_SPLINE_SURFACE(2,2,((#224820,#224821,#224822,#224823,#224824,#224825,
#224826,#224827,#224828),(#224829,#224830,#224831,#224832,#224833,#224834,
#224835,#224836,#224837),(#224838,#224839,#224840,#224841,#224842,#224843,
#224844,#224845,#224846),(#224847,#224848,#224849,#224850,#224851,#224852,
#224853,#224854,#224855),(#224856,#224857,#224858,#224859,#224860,#224861,
#224862,#224863,#224864),(#224865,#224866,#224867,#224868,#224869,#224870,
#224871,#224872,#224873),(#224874,#224875,#224876,#224877,#224878,#224879,
#224880,#224881,#224882)),.UNSPECIFIED.,.F.,.T.,.F.)
B_SPLINE_SURFACE_WITH_KNOTS((3,2,2,3),(3,2,2,2,3),(-1.60267109889671,-0.534223699632237,
0.534223699632237,1.60267109889671),(-3.14159265358979,-1.5707963267949,
0.,1.5707963267949,3.14159265358979),.UNSPECIFIED.)
GEOMETRIC_REPRESENTATION_ITEM()
RATIONAL_B_SPLINE_SURFACE(((1.,0.707106781186548,1.,0.707106781186548,1.,
0.707106781186548,1.,0.707106781186548,1.),(0.860664159804307,0.608581463721848,
0.860664159804307,0.608581463721848,0.860664159804307,0.608581463721848,
0.860664159804307,0.608581463721848,0.860664159804307),(1.,0.707106781186548,
1.,0.707106781186548,1.,0.707106781186548,1.,0.707106781186548,1.),(0.860664159804316,
0.608581463721854,0.860664159804316,0.608581463721854,0.860664159804316,
0.608581463721854,0.860664159804316,0.608581463721854,0.860664159804316),
(1.,0.707106781186548,1.,0.707106781186548,1.,0.707106781186548,1.,0.707106781186548,
1.),(0.860664159804318,0.608581463721856,0.860664159804318,0.608581463721856,
0.860664159804318,0.608581463721856,0.860664159804318,0.608581463721856,
0.860664159804318),(1.,0.707106781186548,1.,0.707106781186548,1.,0.707106781186548,
1.,0.707106781186548,1.)))
REPRESENTATION_ITEM('')
SURFACE()
);
#812=(
BOUNDED_SURFACE()
B_SPLINE_SURFACE(2,2,((#224886,#224887,#224888,#224889,#224890,#224891,
#224892,#224893,#224894),(#224895,#224896,#224897,#224898,#224899,#224900,
#224901,#224902,#224903),(#224904,#224905,#224906,#224907,#224908,#224909,
#224910,#224911,#224912),(#224913,#224914,#224915,#224916,#224917,#224918,
#224919,#224920,#224921),(#224922,#224923,#224924,#224925,#224926,#224927,
#224928,#224929,#224930),(#224931,#224932,#224933,#224934,#224935,#224936,
#224937,#224938,#224939),(#224940,#224941,#224942,#224943,#224944,#224945,
#224946,#224947,#224948)),.UNSPECIFIED.,.F.,.T.,.F.)
B_SPLINE_SURFACE_WITH_KNOTS((3,2,2,3),(3,2,2,2,3),(-1.60267109889671,-0.534223699632237,
0.534223699632237,1.60267109889671),(-3.14159265358979,-1.5707963267949,
0.,1.5707963267949,3.14159265358979),.UNSPECIFIED.)
GEOMETRIC_REPRESENTATION_ITEM()
RATIONAL_B_SPLINE_SURFACE(((1.,0.707106781186548,1.,0.707106781186548,1.,
0.707106781186548,1.,0.707106781186548,1.),(0.860664159804308,0.608581463721849,
0.860664159804308,0.608581463721849,0.860664159804308,0.608581463721849,
0.860664159804308,0.608581463721849,0.860664159804308),(1.,0.707106781186548,
1.,0.707106781186548,1.,0.707106781186548,1.,0.707106781186548,1.),(0.860664159804295,
0.608581463721839,0.860664159804295,0.608581463721839,0.860664159804295,
0.608581463721839,0.860664159804295,0.608581463721839,0.860664159804295),
(1.,0.707106781186548,1.,0.707106781186548,1.,0.707106781186548,1.,0.707106781186548,
1.),(0.860664159804314,0.608581463721853,0.860664159804314,0.608581463721853,
0.860664159804314,0.608581463721853,0.860664159804314,0.608581463721853,
0.860664159804314),(1.,0.707106781186548,1.,0.707106781186548,1.,0.707106781186548,
1.,0.707106781186548,1.)))
REPRESENTATION_ITEM('')
SURFACE()
);
#813=(
BOUNDED_SURFACE()
B_SPLINE_SURFACE(2,2,((#224952,#224953,#224954,#224955,#224956,#224957,
#224958,#224959,#224960),(#224961,#224962,#224963,#224964,#224965,#224966,
#224967,#224968,#224969),(#224970,#224971,#224972,#224973,#224974,#224975,
#224976,#224977,#224978),(#224979,#224980,#224981,#224982,#224983,#224984,
#224985,#224986,#224987),(#224988,#224989,#224990,#224991,#224992,#224993,
#224994,#224995,#224996),(#224997,#224998,#224999,#225000,#225001,#225002,
#225003,#225004,#225005),(#225006,#225007,#225008,#225009,#225010,#225011,
#225012,#225013,#225014)),.UNSPECIFIED.,.F.,.T.,.F.)
B_SPLINE_SURFACE_WITH_KNOTS((3,2,2,3),(3,2,2,2,3),(-1.60267109889671,-0.534223699632237,
0.534223699632237,1.60267109889671),(-3.14159265358979,-1.5707963267949,
0.,1.5707963267949,3.14159265358979),.UNSPECIFIED.)
GEOMETRIC_REPRESENTATION_ITEM()
RATIONAL_B_SPLINE_SURFACE(((1.,0.707106781186548,1.,0.707106781186548,1.,
0.707106781186548,1.,0.707106781186548,1.),(0.860664159804315,0.608581463721854,
0.860664159804315,0.608581463721854,0.860664159804315,0.608581463721854,
0.860664159804315,0.608581463721854,0.860664159804315),(1.,0.707106781186548,
1.,0.707106781186548,1.,0.707106781186548,1.,0.707106781186548,1.),(0.860664159804303,
0.608581463721845,0.860664159804303,0.608581463721845,0.860664159804303,
0.608581463721845,0.860664159804303,0.608581463721845,0.860664159804303),
(1.,0.707106781186548,1.,0.707106781186548,1.,0.707106781186548,1.,0.707106781186548,
1.),(0.860664159804315,0.608581463721854,0.860664159804315,0.608581463721854,
0.860664159804315,0.608581463721854,0.860664159804315,0.608581463721854,
0.860664159804315),(1.,0.707106781186548,1.,0.707106781186548,1.,0.707106781186548,
1.,0.707106781186548,1.)))
REPRESENTATION_ITEM('')
SURFACE()
);
#814=(
BOUNDED_SURFACE()
B_SPLINE_SURFACE(2,2,((#225018,#225019,#225020,#225021,#225022,#225023,
#225024,#225025,#225026),(#225027,#225028,#225029,#225030,#225031,#225032,
#225033,#225034,#225035),(#225036,#225037,#225038,#225039,#225040,#225041,
#225042,#225043,#225044),(#225045,#225046,#225047,#225048,#225049,#225050,
#225051,#225052,#225053),(#225054,#225055,#225056,#225057,#225058,#225059,
#225060,#225061,#225062),(#225063,#225064,#225065,#225066,#225067,#225068,
#225069,#225070,#225071),(#225072,#225073,#225074,#225075,#225076,#225077,
#225078,#225079,#225080)),.UNSPECIFIED.,.F.,.T.,.F.)
B_SPLINE_SURFACE_WITH_KNOTS((3,2,2,3),(3,2,2,2,3),(-1.60267109889671,-0.534223699632237,
0.534223699632237,1.60267109889671),(-3.14159265358979,-1.5707963267949,
0.,1.5707963267949,3.14159265358979),.UNSPECIFIED.)
GEOMETRIC_REPRESENTATION_ITEM()
RATIONAL_B_SPLINE_SURFACE(((1.,0.707106781186548,1.,0.707106781186548,1.,
0.707106781186548,1.,0.707106781186548,1.),(0.860664159804316,0.608581463721854,
0.860664159804316,0.608581463721854,0.860664159804316,0.608581463721854,
0.860664159804316,0.608581463721854,0.860664159804316),(1.,0.707106781186548,
1.,0.707106781186548,1.,0.707106781186548,1.,0.707106781186548,1.),(0.860664159804304,
0.608581463721846,0.860664159804304,0.608581463721846,0.860664159804304,
0.608581463721846,0.860664159804304,0.608581463721846,0.860664159804304),
(1.,0.707106781186548,1.,0.707106781186548,1.,0.707106781186548,1.,0.707106781186548,
1.),(0.8606641598043,0.608581463721843,0.8606641598043,0.608581463721843,
0.8606641598043,0.608581463721843,0.8606641598043,0.608581463721843,0.8606641598043),
(1.,0.707106781186548,1.,0.707106781186548,1.,0.707106781186548,1.,0.707106781186548,
1.)))
REPRESENTATION_ITEM('')
SURFACE()
);
#815=(
BOUNDED_SURFACE()
B_SPLINE_SURFACE(2,2,((#225084,#225085,#225086,#225087,#225088,#225089,
#225090,#225091,#225092),(#225093,#225094,#225095,#225096,#225097,#225098,
#225099,#225100,#225101),(#225102,#225103,#225104,#225105,#225106,#225107,
#225108,#225109,#225110),(#225111,#225112,#225113,#225114,#225115,#225116,
#225117,#225118,#225119),(#225120,#225121,#225122,#225123,#225124,#225125,
#225126,#225127,#225128),(#225129,#225130,#225131,#225132,#225133,#225134,
#225135,#225136,#225137),(#225138,#225139,#225140,#225141,#225142,#225143,
#225144,#225145,#225146)),.UNSPECIFIED.,.F.,.T.,.F.)
B_SPLINE_SURFACE_WITH_KNOTS((3,2,2,3),(3,2,2,2,3),(-1.60267109889671,-0.534223699632237,
0.534223699632237,1.60267109889671),(-3.14159265358979,-1.5707963267949,
0.,1.5707963267949,3.14159265358979),.UNSPECIFIED.)
GEOMETRIC_REPRESENTATION_ITEM()
RATIONAL_B_SPLINE_SURFACE(((1.,0.707106781186548,1.,0.707106781186548,1.,
0.707106781186548,1.,0.707106781186548,1.),(0.8606641598043,0.608581463721843,
0.8606641598043,0.608581463721843,0.8606641598043,0.608581463721843,0.8606641598043,
0.608581463721843,0.8606641598043),(1.,0.707106781186548,1.,0.707106781186548,
1.,0.707106781186548,1.,0.707106781186548,1.),(0.860664159804289,0.608581463721835,
0.860664159804289,0.608581463721835,0.860664159804289,0.608581463721835,
0.860664159804289,0.608581463721835,0.860664159804289),(1.,0.707106781186548,
1.,0.707106781186548,1.,0.707106781186548,1.,0.707106781186548,1.),(0.860664159804289,
0.608581463721835,0.860664159804289,0.608581463721835,0.860664159804289,
0.608581463721835,0.860664159804289,0.608581463721835,0.860664159804289),
(1.,0.707106781186548,1.,0.707106781186548,1.,0.707106781186548,1.,0.707106781186548,
1.)))
REPRESENTATION_ITEM('')
SURFACE()
);
#816=(
BOUNDED_SURFACE()
B_SPLINE_SURFACE(2,2,((#225150,#225151,#225152,#225153,#225154,#225155,
#225156,#225157,#225158),(#225159,#225160,#225161,#225162,#225163,#225164,
#225165,#225166,#225167),(#225168,#225169,#225170,#225171,#225172,#225173,
#225174,#225175,#225176),(#225177,#225178,#225179,#225180,#225181,#225182,
#225183,#225184,#225185),(#225186,#225187,#225188,#225189,#225190,#225191,
#225192,#225193,#225194),(#225195,#225196,#225197,#225198,#225199,#225200,
#225201,#225202,#225203),(#225204,#225205,#225206,#225207,#225208,#225209,
#225210,#225211,#225212)),.UNSPECIFIED.,.F.,.T.,.F.)
B_SPLINE_SURFACE_WITH_KNOTS((3,2,2,3),(3,2,2,2,3),(-1.60267109889671,-0.534223699632237,
0.534223699632237,1.60267109889671),(-3.14159265358979,-1.5707963267949,
0.,1.5707963267949,3.14159265358979),.UNSPECIFIED.)
GEOMETRIC_REPRESENTATION_ITEM()
RATIONAL_B_SPLINE_SURFACE(((1.,0.707106781186548,1.,0.707106781186548,1.,
0.707106781186548,1.,0.707106781186548,1.),(0.860664159804308,0.608581463721849,
0.860664159804308,0.608581463721849,0.860664159804308,0.608581463721849,
0.860664159804308,0.608581463721849,0.860664159804308),(1.,0.707106781186548,
1.,0.707106781186548,1.,0.707106781186548,1.,0.707106781186548,1.),(0.860664159804295,
0.608581463721839,0.860664159804295,0.608581463721839,0.860664159804295,
0.608581463721839,0.860664159804295,0.608581463721839,0.860664159804295),
(1.,0.707106781186548,1.,0.707106781186548,1.,0.707106781186548,1.,0.707106781186548,
1.),(0.860664159804314,0.608581463721853,0.860664159804314,0.608581463721853,
0.860664159804314,0.608581463721853,0.860664159804314,0.608581463721853,
0.860664159804314),(1.,0.707106781186548,1.,0.707106781186548,1.,0.707106781186548,
1.,0.707106781186548,1.)))
REPRESENTATION_ITEM('')
SURFACE()
);
#817=(
BOUNDED_SURFACE()
B_SPLINE_SURFACE(2,2,((#225216,#225217,#225218,#225219,#225220,#225221,
#225222,#225223,#225224),(#225225,#225226,#225227,#225228,#225229,#225230,
#225231,#225232,#225233),(#225234,#225235,#225236,#225237,#225238,#225239,
#225240,#225241,#225242),(#225243,#225244,#225245,#225246,#225247,#225248,
#225249,#225250,#225251),(#225252,#225253,#225254,#225255,#225256,#225257,
#225258,#225259,#225260),(#225261,#225262,#225263,#225264,#225265,#225266,
#225267,#225268,#225269),(#225270,#225271,#225272,#225273,#225274,#225275,
#225276,#225277,#225278)),.UNSPECIFIED.,.F.,.T.,.F.)
B_SPLINE_SURFACE_WITH_KNOTS((3,2,2,3),(3,2,2,2,3),(-1.60267109889671,-0.534223699632237,
0.534223699632237,1.60267109889671),(-3.14159265358979,-1.5707963267949,
0.,1.5707963267949,3.14159265358979),.UNSPECIFIED.)
GEOMETRIC_REPRESENTATION_ITEM()
RATIONAL_B_SPLINE_SURFACE(((1.,0.707106781186548,1.,0.707106781186548,1.,
0.707106781186548,1.,0.707106781186548,1.),(0.860664159804315,0.608581463721854,
0.860664159804315,0.608581463721854,0.860664159804315,0.608581463721854,
0.860664159804315,0.608581463721854,0.860664159804315),(1.,0.707106781186548,
1.,0.707106781186548,1.,0.707106781186548,1.,0.707106781186548,1.),(0.860664159804303,
0.608581463721845,0.860664159804303,0.608581463721845,0.860664159804303,
0.608581463721845,0.860664159804303,0.608581463721845,0.860664159804303),
(1.,0.707106781186548,1.,0.707106781186548,1.,0.707106781186548,1.,0.707106781186548,
1.),(0.860664159804315,0.608581463721854,0.860664159804315,0.608581463721854,
0.860664159804315,0.608581463721854,0.860664159804315,0.608581463721854,
0.860664159804315),(1.,0.707106781186548,1.,0.707106781186548,1.,0.707106781186548,
1.,0.707106781186548,1.)))
REPRESENTATION_ITEM('')
SURFACE()
);
#818=(
BOUNDED_SURFACE()
B_SPLINE_SURFACE(2,2,((#225282,#225283,#225284,#225285,#225286,#225287,
#225288,#225289,#225290),(#225291,#225292,#225293,#225294,#225295,#225296,
#225297,#225298,#225299),(#225300,#225301,#225302,#225303,#225304,#225305,
#225306,#225307,#225308),(#225309,#225310,#225311,#225312,#225313,#225314,
#225315,#225316,#225317),(#225318,#225319,#225320,#225321,#225322,#225323,
#225324,#225325,#225326),(#225327,#225328,#225329,#225330,#225331,#225332,
#225333,#225334,#225335),(#225336,#225337,#225338,#225339,#225340,#225341,
#225342,#225343,#225344)),.UNSPECIFIED.,.F.,.T.,.F.)
B_SPLINE_SURFACE_WITH_KNOTS((3,2,2,3),(3,2,2,2,3),(-1.60267109889671,-0.534223699632237,
0.534223699632237,1.60267109889671),(-3.14159265358979,-1.5707963267949,
0.,1.5707963267949,3.14159265358979),.UNSPECIFIED.)
GEOMETRIC_REPRESENTATION_ITEM()
RATIONAL_B_SPLINE_SURFACE(((1.,0.707106781186548,1.,0.707106781186548,1.,
0.707106781186548,1.,0.707106781186548,1.),(0.860664159804316,0.608581463721854,
0.860664159804316,0.608581463721854,0.860664159804316,0.608581463721854,
0.860664159804316,0.608581463721854,0.860664159804316),(1.,0.707106781186548,
1.,0.707106781186548,1.,0.707106781186548,1.,0.707106781186548,1.),(0.860664159804304,
0.608581463721846,0.860664159804304,0.608581463721846,0.860664159804304,
0.608581463721846,0.860664159804304,0.608581463721846,0.860664159804304),
(1.,0.707106781186548,1.,0.707106781186548,1.,0.707106781186548,1.,0.707106781186548,
1.),(0.8606641598043,0.608581463721843,0.8606641598043,0.608581463721843,
0.8606641598043,0.608581463721843,0.8606641598043,0.608581463721843,0.8606641598043),
(1.,0.707106781186548,1.,0.707106781186548,1.,0.707106781186548,1.,0.707106781186548,
1.)))
REPRESENTATION_ITEM('')
SURFACE()
);
#819=(
BOUNDED_SURFACE()
B_SPLINE_SURFACE(2,2,((#225348,#225349,#225350,#225351,#225352,#225353,
#225354,#225355,#225356),(#225357,#225358,#225359,#225360,#225361,#225362,
#225363,#225364,#225365),(#225366,#225367,#225368,#225369,#225370,#225371,
#225372,#225373,#225374),(#225375,#225376,#225377,#225378,#225379,#225380,
#225381,#225382,#225383),(#225384,#225385,#225386,#225387,#225388,#225389,
#225390,#225391,#225392),(#225393,#225394,#225395,#225396,#225397,#225398,
#225399,#225400,#225401),(#225402,#225403,#225404,#225405,#225406,#225407,
#225408,#225409,#225410)),.UNSPECIFIED.,.F.,.T.,.F.)
B_SPLINE_SURFACE_WITH_KNOTS((3,2,2,3),(3,2,2,2,3),(-1.60267109889671,-0.534223699632237,
0.534223699632237,1.60267109889671),(-3.14159265358979,-1.5707963267949,
0.,1.5707963267949,3.14159265358979),.UNSPECIFIED.)
GEOMETRIC_REPRESENTATION_ITEM()
RATIONAL_B_SPLINE_SURFACE(((1.,0.707106781186548,1.,0.707106781186548,1.,
0.707106781186548,1.,0.707106781186548,1.),(0.8606641598043,0.608581463721843,
0.8606641598043,0.608581463721843,0.8606641598043,0.608581463721843,0.8606641598043,
0.608581463721843,0.8606641598043),(1.,0.707106781186548,1.,0.707106781186548,
1.,0.707106781186548,1.,0.707106781186548,1.),(0.860664159804299,0.608581463721843,
0.860664159804299,0.608581463721843,0.860664159804299,0.608581463721843,
0.860664159804299,0.608581463721843,0.860664159804299),(1.,0.707106781186548,
1.,0.707106781186548,1.,0.707106781186548,1.,0.707106781186548,1.),(0.860664159804289,
0.608581463721835,0.860664159804289,0.608581463721835,0.860664159804289,
0.608581463721835,0.860664159804289,0.608581463721835,0.860664159804289),
(1.,0.707106781186548,1.,0.707106781186548,1.,0.707106781186548,1.,0.707106781186548,
1.)))
REPRESENTATION_ITEM('')
SURFACE()
);
#820=(
BOUNDED_SURFACE()
B_SPLINE_SURFACE(2,2,((#225414,#225415,#225416,#225417,#225418,#225419,
#225420,#225421,#225422),(#225423,#225424,#225425,#225426,#225427,#225428,
#225429,#225430,#225431),(#225432,#225433,#225434,#225435,#225436,#225437,
#225438,#225439,#225440),(#225441,#225442,#225443,#225444,#225445,#225446,
#225447,#225448,#225449),(#225450,#225451,#225452,#225453,#225454,#225455,
#225456,#225457,#225458),(#225459,#225460,#225461,#225462,#225463,#225464,
#225465,#225466,#225467),(#225468,#225469,#225470,#225471,#225472,#225473,
#225474,#225475,#225476)),.UNSPECIFIED.,.F.,.T.,.F.)
B_SPLINE_SURFACE_WITH_KNOTS((3,2,2,3),(3,2,2,2,3),(-1.60267109889671,-0.534223699632237,
0.534223699632237,1.60267109889671),(-3.14159265358979,-1.5707963267949,
0.,1.5707963267949,3.14159265358979),.UNSPECIFIED.)
GEOMETRIC_REPRESENTATION_ITEM()
RATIONAL_B_SPLINE_SURFACE(((1.,0.707106781186548,1.,0.707106781186548,1.,
0.707106781186548,1.,0.707106781186548,1.),(0.860664159804308,0.608581463721849,
0.860664159804308,0.608581463721849,0.860664159804308,0.608581463721849,
0.860664159804308,0.608581463721849,0.860664159804308),(1.,0.707106781186548,
1.,0.707106781186548,1.,0.707106781186548,1.,0.707106781186548,1.),(0.860664159804295,
0.608581463721839,0.860664159804295,0.608581463721839,0.860664159804295,
0.608581463721839,0.860664159804295,0.608581463721839,0.860664159804295),
(1.,0.707106781186548,1.,0.707106781186548,1.,0.707106781186548,1.,0.707106781186548,
1.),(0.860664159804314,0.608581463721853,0.860664159804314,0.608581463721853,
0.860664159804314,0.608581463721853,0.860664159804314,0.608581463721853,
0.860664159804314),(1.,0.707106781186548,1.,0.707106781186548,1.,0.707106781186548,
1.,0.707106781186548,1.)))
REPRESENTATION_ITEM('')
SURFACE()
);
#821=(
BOUNDED_SURFACE()
B_SPLINE_SURFACE(2,2,((#225480,#225481,#225482,#225483,#225484,#225485,
#225486,#225487,#225488),(#225489,#225490,#225491,#225492,#225493,#225494,
#225495,#225496,#225497),(#225498,#225499,#225500,#225501,#225502,#225503,
#225504,#225505,#225506),(#225507,#225508,#225509,#225510,#225511,#225512,
#225513,#225514,#225515),(#225516,#225517,#225518,#225519,#225520,#225521,
#225522,#225523,#225524),(#225525,#225526,#225527,#225528,#225529,#225530,
#225531,#225532,#225533),(#225534,#225535,#225536,#225537,#225538,#225539,
#225540,#225541,#225542)),.UNSPECIFIED.,.F.,.T.,.F.)
B_SPLINE_SURFACE_WITH_KNOTS((3,2,2,3),(3,2,2,2,3),(-1.60267109889671,-0.534223699632237,
0.534223699632237,1.60267109889671),(-3.14159265358979,-1.5707963267949,
0.,1.5707963267949,3.14159265358979),.UNSPECIFIED.)
GEOMETRIC_REPRESENTATION_ITEM()
RATIONAL_B_SPLINE_SURFACE(((1.,0.707106781186548,1.,0.707106781186548,1.,
0.707106781186548,1.,0.707106781186548,1.),(0.860664159804315,0.608581463721854,
0.860664159804315,0.608581463721854,0.860664159804315,0.608581463721854,
0.860664159804315,0.608581463721854,0.860664159804315),(1.,0.707106781186548,
1.,0.707106781186548,1.,0.707106781186548,1.,0.707106781186548,1.),(0.860664159804303,
0.608581463721845,0.860664159804303,0.608581463721845,0.860664159804303,
0.608581463721845,0.860664159804303,0.608581463721845,0.860664159804303),
(1.,0.707106781186548,1.,0.707106781186548,1.,0.707106781186548,1.,0.707106781186548,
1.),(0.860664159804315,0.608581463721854,0.860664159804315,0.608581463721854,
0.860664159804315,0.608581463721854,0.860664159804315,0.608581463721854,
0.860664159804315),(1.,0.707106781186548,1.,0.707106781186548,1.,0.707106781186548,
1.,0.707106781186548,1.)))
REPRESENTATION_ITEM('')
SURFACE()
);
#822=(
BOUNDED_SURFACE()
B_SPLINE_SURFACE(2,2,((#225546,#225547,#225548,#225549,#225550,#225551,
#225552,#225553,#225554),(#225555,#225556,#225557,#225558,#225559,#225560,
#225561,#225562,#225563),(#225564,#225565,#225566,#225567,#225568,#225569,
#225570,#225571,#225572),(#225573,#225574,#225575,#225576,#225577,#225578,
#225579,#225580,#225581),(#225582,#225583,#225584,#225585,#225586,#225587,
#225588,#225589,#225590),(#225591,#225592,#225593,#225594,#225595,#225596,
#225597,#225598,#225599),(#225600,#225601,#225602,#225603,#225604,#225605,
#225606,#225607,#225608)),.UNSPECIFIED.,.F.,.T.,.F.)
B_SPLINE_SURFACE_WITH_KNOTS((3,2,2,3),(3,2,2,2,3),(-1.60267109889671,-0.534223699632237,
0.534223699632237,1.60267109889671),(-3.14159265358979,-1.5707963267949,
0.,1.5707963267949,3.14159265358979),.UNSPECIFIED.)
GEOMETRIC_REPRESENTATION_ITEM()
RATIONAL_B_SPLINE_SURFACE(((1.,0.707106781186548,1.,0.707106781186548,1.,
0.707106781186548,1.,0.707106781186548,1.),(0.860664159804316,0.608581463721854,
0.860664159804316,0.608581463721854,0.860664159804316,0.608581463721854,
0.860664159804316,0.608581463721854,0.860664159804316),(1.,0.707106781186548,
1.,0.707106781186548,1.,0.707106781186548,1.,0.707106781186548,1.),(0.860664159804304,
0.608581463721846,0.860664159804304,0.608581463721846,0.860664159804304,
0.608581463721846,0.860664159804304,0.608581463721846,0.860664159804304),
(1.,0.707106781186548,1.,0.707106781186548,1.,0.707106781186548,1.,0.707106781186548,
1.),(0.8606641598043,0.608581463721843,0.8606641598043,0.608581463721843,
0.8606641598043,0.608581463721843,0.8606641598043,0.608581463721843,0.8606641598043),
(1.,0.707106781186548,1.,0.707106781186548,1.,0.707106781186548,1.,0.707106781186548,
1.)))
REPRESENTATION_ITEM('')
SURFACE()
);
#823=(
BOUNDED_SURFACE()
B_SPLINE_SURFACE(2,2,((#225612,#225613,#225614,#225615,#225616,#225617,
#225618,#225619,#225620),(#225621,#225622,#225623,#225624,#225625,#225626,
#225627,#225628,#225629),(#225630,#225631,#225632,#225633,#225634,#225635,
#225636,#225637,#225638),(#225639,#225640,#225641,#225642,#225643,#225644,
#225645,#225646,#225647),(#225648,#225649,#225650,#225651,#225652,#225653,
#225654,#225655,#225656),(#225657,#225658,#225659,#225660,#225661,#225662,
#225663,#225664,#225665),(#225666,#225667,#225668,#225669,#225670,#225671,
#225672,#225673,#225674)),.UNSPECIFIED.,.F.,.T.,.F.)
B_SPLINE_SURFACE_WITH_KNOTS((3,2,2,3),(3,2,2,2,3),(-1.60267109889671,-0.534223699632237,
0.534223699632237,1.60267109889671),(-3.14159265358979,-1.5707963267949,
0.,1.5707963267949,3.14159265358979),.UNSPECIFIED.)
GEOMETRIC_REPRESENTATION_ITEM()
RATIONAL_B_SPLINE_SURFACE(((1.,0.707106781186548,1.,0.707106781186548,1.,
0.707106781186548,1.,0.707106781186548,1.),(0.8606641598043,0.608581463721843,
0.8606641598043,0.608581463721843,0.8606641598043,0.608581463721843,0.8606641598043,
0.608581463721843,0.8606641598043),(1.,0.707106781186548,1.,0.707106781186548,
1.,0.707106781186548,1.,0.707106781186548,1.),(0.860664159804299,0.608581463721843,
0.860664159804299,0.608581463721843,0.860664159804299,0.608581463721843,
0.860664159804299,0.608581463721843,0.860664159804299),(1.,0.707106781186548,
1.,0.707106781186548,1.,0.707106781186548,1.,0.707106781186548,1.),(0.860664159804289,
0.608581463721835,0.860664159804289,0.608581463721835,0.860664159804289,
0.608581463721835,0.860664159804289,0.608581463721835,0.860664159804289),
(1.,0.707106781186548,1.,0.707106781186548,1.,0.707106781186548,1.,0.707106781186548,
1.)))
REPRESENTATION_ITEM('')
SURFACE()
);
#824=(
BOUNDED_SURFACE()
B_SPLINE_SURFACE(2,2,((#225678,#225679,#225680,#225681,#225682,#225683,
#225684,#225685,#225686),(#225687,#225688,#225689,#225690,#225691,#225692,
#225693,#225694,#225695),(#225696,#225697,#225698,#225699,#225700,#225701,
#225702,#225703,#225704),(#225705,#225706,#225707,#225708,#225709,#225710,
#225711,#225712,#225713),(#225714,#225715,#225716,#225717,#225718,#225719,
#225720,#225721,#225722),(#225723,#225724,#225725,#225726,#225727,#225728,
#225729,#225730,#225731),(#225732,#225733,#225734,#225735,#225736,#225737,
#225738,#225739,#225740)),.UNSPECIFIED.,.F.,.T.,.F.)
B_SPLINE_SURFACE_WITH_KNOTS((3,2,2,3),(3,2,2,2,3),(-1.60267109889671,-0.534223699632237,
0.534223699632237,1.60267109889671),(-3.14159265358979,-1.5707963267949,
0.,1.5707963267949,3.14159265358979),.UNSPECIFIED.)
GEOMETRIC_REPRESENTATION_ITEM()
RATIONAL_B_SPLINE_SURFACE(((1.,0.707106781186548,1.,0.707106781186548,1.,
0.707106781186548,1.,0.707106781186548,1.),(0.860664159804308,0.608581463721849,
0.860664159804308,0.608581463721849,0.860664159804308,0.608581463721849,
0.860664159804308,0.608581463721849,0.860664159804308),(1.,0.707106781186548,
1.,0.707106781186548,1.,0.707106781186548,1.,0.707106781186548,1.),(0.860664159804295,
0.608581463721839,0.860664159804295,0.608581463721839,0.860664159804295,
0.608581463721839,0.860664159804295,0.608581463721839,0.860664159804295),
(1.,0.707106781186548,1.,0.707106781186548,1.,0.707106781186548,1.,0.707106781186548,
1.),(0.86066415980431,0.60858146372185,0.86066415980431,0.60858146372185,
0.86066415980431,0.60858146372185,0.86066415980431,0.60858146372185,0.86066415980431),
(1.,0.707106781186548,1.,0.707106781186548,1.,0.707106781186548,1.,0.707106781186548,
1.)))
REPRESENTATION_ITEM('')
SURFACE()
);
#825=(
BOUNDED_SURFACE()
B_SPLINE_SURFACE(2,2,((#225744,#225745,#225746,#225747,#225748,#225749,
#225750,#225751,#225752),(#225753,#225754,#225755,#225756,#225757,#225758,
#225759,#225760,#225761),(#225762,#225763,#225764,#225765,#225766,#225767,
#225768,#225769,#225770),(#225771,#225772,#225773,#225774,#225775,#225776,
#225777,#225778,#225779),(#225780,#225781,#225782,#225783,#225784,#225785,
#225786,#225787,#225788),(#225789,#225790,#225791,#225792,#225793,#225794,
#225795,#225796,#225797),(#225798,#225799,#225800,#225801,#225802,#225803,
#225804,#225805,#225806)),.UNSPECIFIED.,.F.,.T.,.F.)
B_SPLINE_SURFACE_WITH_KNOTS((3,2,2,3),(3,2,2,2,3),(-1.60267109889671,-0.534223699632237,
0.534223699632237,1.60267109889671),(-3.14159265358979,-1.5707963267949,
0.,1.5707963267949,3.14159265358979),.UNSPECIFIED.)
GEOMETRIC_REPRESENTATION_ITEM()
RATIONAL_B_SPLINE_SURFACE(((1.,0.707106781186548,1.,0.707106781186548,1.,
0.707106781186548,1.,0.707106781186548,1.),(0.860664159804315,0.608581463721854,
0.860664159804315,0.608581463721854,0.860664159804315,0.608581463721854,
0.860664159804315,0.608581463721854,0.860664159804315),(1.,0.707106781186548,
1.,0.707106781186548,1.,0.707106781186548,1.,0.707106781186548,1.),(0.860664159804303,
0.608581463721845,0.860664159804303,0.608581463721845,0.860664159804303,
0.608581463721845,0.860664159804303,0.608581463721845,0.860664159804303),
(1.,0.707106781186548,1.,0.707106781186548,1.,0.707106781186548,1.,0.707106781186548,
1.),(0.860664159804315,0.608581463721854,0.860664159804315,0.608581463721854,
0.860664159804315,0.608581463721854,0.860664159804315,0.608581463721854,
0.860664159804315),(1.,0.707106781186548,1.,0.707106781186548,1.,0.707106781186548,
1.,0.707106781186548,1.)))
REPRESENTATION_ITEM('')
SURFACE()
);
#826=(
BOUNDED_SURFACE()
B_SPLINE_SURFACE(2,2,((#225810,#225811,#225812,#225813,#225814,#225815,
#225816,#225817,#225818),(#225819,#225820,#225821,#225822,#225823,#225824,
#225825,#225826,#225827),(#225828,#225829,#225830,#225831,#225832,#225833,
#225834,#225835,#225836),(#225837,#225838,#225839,#225840,#225841,#225842,
#225843,#225844,#225845),(#225846,#225847,#225848,#225849,#225850,#225851,
#225852,#225853,#225854),(#225855,#225856,#225857,#225858,#225859,#225860,
#225861,#225862,#225863),(#225864,#225865,#225866,#225867,#225868,#225869,
#225870,#225871,#225872)),.UNSPECIFIED.,.F.,.T.,.F.)
B_SPLINE_SURFACE_WITH_KNOTS((3,2,2,3),(3,2,2,2,3),(-1.60267109889671,-0.534223699632237,
0.534223699632237,1.60267109889671),(-3.14159265358979,-1.5707963267949,
0.,1.5707963267949,3.14159265358979),.UNSPECIFIED.)
GEOMETRIC_REPRESENTATION_ITEM()
RATIONAL_B_SPLINE_SURFACE(((1.,0.707106781186548,1.,0.707106781186548,1.,
0.707106781186548,1.,0.707106781186548,1.),(0.8606641598043,0.608581463721843,
0.8606641598043,0.608581463721843,0.8606641598043,0.608581463721843,0.8606641598043,
0.608581463721843,0.8606641598043),(1.,0.707106781186548,1.,0.707106781186548,
1.,0.707106781186548,1.,0.707106781186548,1.),(0.86066415980431,0.60858146372185,
0.86066415980431,0.60858146372185,0.86066415980431,0.60858146372185,0.86066415980431,
0.60858146372185,0.86066415980431),(1.,0.707106781186548,1.,0.707106781186548,
1.,0.707106781186548,1.,0.707106781186548,1.),(0.8606641598043,0.608581463721843,
0.8606641598043,0.608581463721843,0.8606641598043,0.608581463721843,0.8606641598043,
0.608581463721843,0.8606641598043),(1.,0.707106781186548,1.,0.707106781186548,
1.,0.707106781186548,1.,0.707106781186548,1.)))
REPRESENTATION_ITEM('')
SURFACE()
);
#827=(
BOUNDED_SURFACE()
B_SPLINE_SURFACE(2,2,((#225876,#225877,#225878,#225879,#225880,#225881,
#225882,#225883,#225884),(#225885,#225886,#225887,#225888,#225889,#225890,
#225891,#225892,#225893),(#225894,#225895,#225896,#225897,#225898,#225899,
#225900,#225901,#225902),(#225903,#225904,#225905,#225906,#225907,#225908,
#225909,#225910,#225911),(#225912,#225913,#225914,#225915,#225916,#225917,
#225918,#225919,#225920),(#225921,#225922,#225923,#225924,#225925,#225926,
#225927,#225928,#225929),(#225930,#225931,#225932,#225933,#225934,#225935,
#225936,#225937,#225938)),.UNSPECIFIED.,.F.,.T.,.F.)
B_SPLINE_SURFACE_WITH_KNOTS((3,2,2,3),(3,2,2,2,3),(-1.60267109889671,-0.534223699632237,
0.534223699632237,1.60267109889671),(-3.14159265358979,-1.5707963267949,
0.,1.5707963267949,3.14159265358979),.UNSPECIFIED.)
GEOMETRIC_REPRESENTATION_ITEM()
RATIONAL_B_SPLINE_SURFACE(((1.,0.707106781186548,1.,0.707106781186548,1.,
0.707106781186548,1.,0.707106781186548,1.),(0.8606641598043,0.608581463721843,
0.8606641598043,0.608581463721843,0.8606641598043,0.608581463721843,0.8606641598043,
0.608581463721843,0.8606641598043),(1.,0.707106781186548,1.,0.707106781186548,
1.,0.707106781186548,1.,0.707106781186548,1.),(0.860664159804299,0.608581463721843,
0.860664159804299,0.608581463721843,0.860664159804299,0.608581463721843,
0.860664159804299,0.608581463721843,0.860664159804299),(1.,0.707106781186548,
1.,0.707106781186548,1.,0.707106781186548,1.,0.707106781186548,1.),(0.860664159804289,
0.608581463721835,0.860664159804289,0.608581463721835,0.860664159804289,
0.608581463721835,0.860664159804289,0.608581463721835,0.860664159804289),
(1.,0.707106781186548,1.,0.707106781186548,1.,0.707106781186548,1.,0.707106781186548,
1.)))
REPRESENTATION_ITEM('')
SURFACE()
);
#828=(
BOUNDED_SURFACE()
B_SPLINE_SURFACE(2,2,((#225942,#225943,#225944,#225945,#225946,#225947,
#225948,#225949,#225950),(#225951,#225952,#225953,#225954,#225955,#225956,
#225957,#225958,#225959),(#225960,#225961,#225962,#225963,#225964,#225965,
#225966,#225967,#225968),(#225969,#225970,#225971,#225972,#225973,#225974,
#225975,#225976,#225977),(#225978,#225979,#225980,#225981,#225982,#225983,
#225984,#225985,#225986),(#225987,#225988,#225989,#225990,#225991,#225992,
#225993,#225994,#225995),(#225996,#225997,#225998,#225999,#226000,#226001,
#226002,#226003,#226004)),.UNSPECIFIED.,.F.,.T.,.F.)
B_SPLINE_SURFACE_WITH_KNOTS((3,2,2,3),(3,2,2,2,3),(-1.60267109889671,-0.534223699632237,
0.534223699632237,1.60267109889671),(-3.14159265358979,-1.5707963267949,
0.,1.5707963267949,3.14159265358979),.UNSPECIFIED.)
GEOMETRIC_REPRESENTATION_ITEM()
RATIONAL_B_SPLINE_SURFACE(((1.,0.707106781186548,1.,0.707106781186548,1.,
0.707106781186548,1.,0.707106781186548,1.),(0.860664159804308,0.608581463721849,
0.860664159804308,0.608581463721849,0.860664159804308,0.608581463721849,
0.860664159804308,0.608581463721849,0.860664159804308),(1.,0.707106781186548,
1.,0.707106781186548,1.,0.707106781186548,1.,0.707106781186548,1.),(0.860664159804295,
0.608581463721839,0.860664159804295,0.608581463721839,0.860664159804295,
0.608581463721839,0.860664159804295,0.608581463721839,0.860664159804295),
(1.,0.707106781186548,1.,0.707106781186548,1.,0.707106781186548,1.,0.707106781186548,
1.),(0.860664159804313,0.608581463721852,0.860664159804313,0.608581463721852,
0.860664159804313,0.608581463721852,0.860664159804313,0.608581463721852,
0.860664159804313),(1.,0.707106781186548,1.,0.707106781186548,1.,0.707106781186548,
1.,0.707106781186548,1.)))
REPRESENTATION_ITEM('')
SURFACE()
);
#829=(
BOUNDED_SURFACE()
B_SPLINE_SURFACE(2,2,((#226008,#226009,#226010,#226011,#226012,#226013,
#226014,#226015,#226016),(#226017,#226018,#226019,#226020,#226021,#226022,
#226023,#226024,#226025),(#226026,#226027,#226028,#226029,#226030,#226031,
#226032,#226033,#226034),(#226035,#226036,#226037,#226038,#226039,#226040,
#226041,#226042,#226043),(#226044,#226045,#226046,#226047,#226048,#226049,
#226050,#226051,#226052),(#226053,#226054,#226055,#226056,#226057,#226058,
#226059,#226060,#226061),(#226062,#226063,#226064,#226065,#226066,#226067,
#226068,#226069,#226070)),.UNSPECIFIED.,.F.,.T.,.F.)
B_SPLINE_SURFACE_WITH_KNOTS((3,2,2,3),(3,2,2,2,3),(-1.60267109889671,-0.534223699632237,
0.534223699632237,1.60267109889671),(-3.14159265358979,-1.5707963267949,
0.,1.5707963267949,3.14159265358979),.UNSPECIFIED.)
GEOMETRIC_REPRESENTATION_ITEM()
RATIONAL_B_SPLINE_SURFACE(((1.,0.707106781186548,1.,0.707106781186548,1.,
0.707106781186548,1.,0.707106781186548,1.),(0.860664159804315,0.608581463721854,
0.860664159804315,0.608581463721854,0.860664159804315,0.608581463721854,
0.860664159804315,0.608581463721854,0.860664159804315),(1.,0.707106781186548,
1.,0.707106781186548,1.,0.707106781186548,1.,0.707106781186548,1.),(0.860664159804303,
0.608581463721845,0.860664159804303,0.608581463721845,0.860664159804303,
0.608581463721845,0.860664159804303,0.608581463721845,0.860664159804303),
(1.,0.707106781186548,1.,0.707106781186548,1.,0.707106781186548,1.,0.707106781186548,
1.),(0.860664159804312,0.608581463721851,0.860664159804312,0.608581463721851,
0.860664159804312,0.608581463721851,0.860664159804312,0.608581463721851,
0.860664159804312),(1.,0.707106781186548,1.,0.707106781186548,1.,0.707106781186548,
1.,0.707106781186548,1.)))
REPRESENTATION_ITEM('')
SURFACE()
);
#830=(
BOUNDED_SURFACE()
B_SPLINE_SURFACE(2,2,((#226074,#226075,#226076,#226077,#226078,#226079,
#226080,#226081,#226082),(#226083,#226084,#226085,#226086,#226087,#226088,
#226089,#226090,#226091),(#226092,#226093,#226094,#226095,#226096,#226097,
#226098,#226099,#226100),(#226101,#226102,#226103,#226104,#226105,#226106,
#226107,#226108,#226109),(#226110,#226111,#226112,#226113,#226114,#226115,
#226116,#226117,#226118),(#226119,#226120,#226121,#226122,#226123,#226124,
#226125,#226126,#226127),(#226128,#226129,#226130,#226131,#226132,#226133,
#226134,#226135,#226136)),.UNSPECIFIED.,.F.,.T.,.F.)
B_SPLINE_SURFACE_WITH_KNOTS((3,2,2,3),(3,2,2,2,3),(-1.60267109889671,-0.534223699632237,
0.534223699632237,1.60267109889671),(-3.14159265358979,-1.5707963267949,
0.,1.5707963267949,3.14159265358979),.UNSPECIFIED.)
GEOMETRIC_REPRESENTATION_ITEM()
RATIONAL_B_SPLINE_SURFACE(((1.,0.707106781186548,1.,0.707106781186548,1.,
0.707106781186548,1.,0.707106781186548,1.),(0.860664159804316,0.608581463721854,
0.860664159804316,0.608581463721854,0.860664159804316,0.608581463721854,
0.860664159804316,0.608581463721854,0.860664159804316),(1.,0.707106781186548,
1.,0.707106781186548,1.,0.707106781186548,1.,0.707106781186548,1.),(0.860664159804304,
0.608581463721846,0.860664159804304,0.608581463721846,0.860664159804304,
0.608581463721846,0.860664159804304,0.608581463721846,0.860664159804304),
(1.,0.707106781186548,1.,0.707106781186548,1.,0.707106781186548,1.,0.707106781186548,
1.),(0.8606641598043,0.608581463721843,0.8606641598043,0.608581463721843,
0.8606641598043,0.608581463721843,0.8606641598043,0.608581463721843,0.8606641598043),
(1.,0.707106781186548,1.,0.707106781186548,1.,0.707106781186548,1.,0.707106781186548,
1.)))
REPRESENTATION_ITEM('')
SURFACE()
);
#831=(
BOUNDED_SURFACE()
B_SPLINE_SURFACE(2,2,((#226140,#226141,#226142,#226143,#226144,#226145,
#226146,#226147,#226148),(#226149,#226150,#226151,#226152,#226153,#226154,
#226155,#226156,#226157),(#226158,#226159,#226160,#226161,#226162,#226163,
#226164,#226165,#226166),(#226167,#226168,#226169,#226170,#226171,#226172,
#226173,#226174,#226175),(#226176,#226177,#226178,#226179,#226180,#226181,
#226182,#226183,#226184),(#226185,#226186,#226187,#226188,#226189,#226190,
#226191,#226192,#226193),(#226194,#226195,#226196,#226197,#226198,#226199,
#226200,#226201,#226202)),.UNSPECIFIED.,.F.,.T.,.F.)
B_SPLINE_SURFACE_WITH_KNOTS((3,2,2,3),(3,2,2,2,3),(-1.60267109889671,-0.534223699632237,
0.534223699632237,1.60267109889671),(-3.14159265358979,-1.5707963267949,
0.,1.5707963267949,3.14159265358979),.UNSPECIFIED.)
GEOMETRIC_REPRESENTATION_ITEM()
RATIONAL_B_SPLINE_SURFACE(((1.,0.707106781186548,1.,0.707106781186548,1.,
0.707106781186548,1.,0.707106781186548,1.),(0.8606641598043,0.608581463721843,
0.8606641598043,0.608581463721843,0.8606641598043,0.608581463721843,0.8606641598043,
0.608581463721843,0.8606641598043),(1.,0.707106781186548,1.,0.707106781186548,
1.,0.707106781186548,1.,0.707106781186548,1.),(0.860664159804299,0.608581463721843,
0.860664159804299,0.608581463721843,0.860664159804299,0.608581463721843,
0.860664159804299,0.608581463721843,0.860664159804299),(1.,0.707106781186548,
1.,0.707106781186548,1.,0.707106781186548,1.,0.707106781186548,1.),(0.860664159804289,
0.608581463721835,0.860664159804289,0.608581463721835,0.860664159804289,
0.608581463721835,0.860664159804289,0.608581463721835,0.860664159804289),
(1.,0.707106781186548,1.,0.707106781186548,1.,0.707106781186548,1.,0.707106781186548,
1.)))
REPRESENTATION_ITEM('')
SURFACE()
);
#832=(
BOUNDED_SURFACE()
B_SPLINE_SURFACE(2,2,((#226206,#226207,#226208,#226209,#226210,#226211,
#226212,#226213,#226214),(#226215,#226216,#226217,#226218,#226219,#226220,
#226221,#226222,#226223),(#226224,#226225,#226226,#226227,#226228,#226229,
#226230,#226231,#226232),(#226233,#226234,#226235,#226236,#226237,#226238,
#226239,#226240,#226241),(#226242,#226243,#226244,#226245,#226246,#226247,
#226248,#226249,#226250),(#226251,#226252,#226253,#226254,#226255,#226256,
#226257,#226258,#226259),(#226260,#226261,#226262,#226263,#226264,#226265,
#226266,#226267,#226268)),.UNSPECIFIED.,.F.,.T.,.F.)
B_SPLINE_SURFACE_WITH_KNOTS((3,2,2,3),(3,2,2,2,3),(-1.60267109889671,-0.534223699632237,
0.534223699632237,1.60267109889671),(-3.14159265358979,-1.5707963267949,
0.,1.5707963267949,3.14159265358979),.UNSPECIFIED.)
GEOMETRIC_REPRESENTATION_ITEM()
RATIONAL_B_SPLINE_SURFACE(((1.,0.707106781186548,1.,0.707106781186548,1.,
0.707106781186548,1.,0.707106781186548,1.),(0.860664159804308,0.608581463721849,
0.860664159804308,0.608581463721849,0.860664159804308,0.608581463721849,
0.860664159804308,0.608581463721849,0.860664159804308),(1.,0.707106781186548,
1.,0.707106781186548,1.,0.707106781186548,1.,0.707106781186548,1.),(0.860664159804295,
0.608581463721839,0.860664159804295,0.608581463721839,0.860664159804295,
0.608581463721839,0.860664159804295,0.608581463721839,0.860664159804295),
(1.,0.707106781186548,1.,0.707106781186548,1.,0.707106781186548,1.,0.707106781186548,
1.),(0.860664159804314,0.608581463721853,0.860664159804314,0.608581463721853,
0.860664159804314,0.608581463721853,0.860664159804314,0.608581463721853,
0.860664159804314),(1.,0.707106781186548,1.,0.707106781186548,1.,0.707106781186548,
1.,0.707106781186548,1.)))
REPRESENTATION_ITEM('')
SURFACE()
);
#833=(
BOUNDED_SURFACE()
B_SPLINE_SURFACE(2,2,((#226272,#226273,#226274,#226275,#226276,#226277,
#226278,#226279,#226280),(#226281,#226282,#226283,#226284,#226285,#226286,
#226287,#226288,#226289),(#226290,#226291,#226292,#226293,#226294,#226295,
#226296,#226297,#226298),(#226299,#226300,#226301,#226302,#226303,#226304,
#226305,#226306,#226307),(#226308,#226309,#226310,#226311,#226312,#226313,
#226314,#226315,#226316),(#226317,#226318,#226319,#226320,#226321,#226322,
#226323,#226324,#226325),(#226326,#226327,#226328,#226329,#226330,#226331,
#226332,#226333,#226334)),.UNSPECIFIED.,.F.,.T.,.F.)
B_SPLINE_SURFACE_WITH_KNOTS((3,2,2,3),(3,2,2,2,3),(-1.60267109889671,-0.534223699632237,
0.534223699632237,1.60267109889671),(-3.14159265358979,-1.5707963267949,
0.,1.5707963267949,3.14159265358979),.UNSPECIFIED.)
GEOMETRIC_REPRESENTATION_ITEM()
RATIONAL_B_SPLINE_SURFACE(((1.,0.707106781186548,1.,0.707106781186548,1.,
0.707106781186548,1.,0.707106781186548,1.),(0.860664159804315,0.608581463721854,
0.860664159804315,0.608581463721854,0.860664159804315,0.608581463721854,
0.860664159804315,0.608581463721854,0.860664159804315),(1.,0.707106781186548,
1.,0.707106781186548,1.,0.707106781186548,1.,0.707106781186548,1.),(0.860664159804303,
0.608581463721845,0.860664159804303,0.608581463721845,0.860664159804303,
0.608581463721845,0.860664159804303,0.608581463721845,0.860664159804303),
(1.,0.707106781186548,1.,0.707106781186548,1.,0.707106781186548,1.,0.707106781186548,
1.),(0.860664159804312,0.608581463721851,0.860664159804312,0.608581463721851,
0.860664159804312,0.608581463721851,0.860664159804312,0.608581463721851,
0.860664159804312),(1.,0.707106781186548,1.,0.707106781186548,1.,0.707106781186548,
1.,0.707106781186548,1.)))
REPRESENTATION_ITEM('')
SURFACE()
);
#834=(
BOUNDED_SURFACE()
B_SPLINE_SURFACE(2,2,((#226338,#226339,#226340,#226341,#226342,#226343,
#226344,#226345,#226346),(#226347,#226348,#226349,#226350,#226351,#226352,
#226353,#226354,#226355),(#226356,#226357,#226358,#226359,#226360,#226361,
#226362,#226363,#226364),(#226365,#226366,#226367,#226368,#226369,#226370,
#226371,#226372,#226373),(#226374,#226375,#226376,#226377,#226378,#226379,
#226380,#226381,#226382),(#226383,#226384,#226385,#226386,#226387,#226388,
#226389,#226390,#226391),(#226392,#226393,#226394,#226395,#226396,#226397,
#226398,#226399,#226400)),.UNSPECIFIED.,.F.,.T.,.F.)
B_SPLINE_SURFACE_WITH_KNOTS((3,2,2,3),(3,2,2,2,3),(-1.60267109889671,-0.534223699632237,
0.534223699632237,1.60267109889671),(-3.14159265358979,-1.5707963267949,
0.,1.5707963267949,3.14159265358979),.UNSPECIFIED.)
GEOMETRIC_REPRESENTATION_ITEM()
RATIONAL_B_SPLINE_SURFACE(((1.,0.707106781186548,1.,0.707106781186548,1.,
0.707106781186548,1.,0.707106781186548,1.),(0.860664159804311,0.608581463721851,
0.860664159804311,0.608581463721851,0.860664159804311,0.608581463721851,
0.860664159804311,0.608581463721851,0.860664159804311),(1.,0.707106781186548,
1.,0.707106781186548,1.,0.707106781186548,1.,0.707106781186548,1.),(0.860664159804308,
0.608581463721849,0.860664159804308,0.608581463721849,0.860664159804308,
0.608581463721849,0.860664159804308,0.608581463721849,0.860664159804308),
(1.,0.707106781186548,1.,0.707106781186548,1.,0.707106781186548,1.,0.707106781186548,
1.),(0.860664159804316,0.608581463721854,0.860664159804316,0.608581463721854,
0.860664159804316,0.608581463721854,0.860664159804316,0.608581463721854,
0.860664159804316),(1.,0.707106781186548,1.,0.707106781186548,1.,0.707106781186548,
1.,0.707106781186548,1.)))
REPRESENTATION_ITEM('')
SURFACE()
);
#835=(
BOUNDED_SURFACE()
B_SPLINE_SURFACE(2,2,((#226404,#226405,#226406,#226407,#226408,#226409,
#226410,#226411,#226412),(#226413,#226414,#226415,#226416,#226417,#226418,
#226419,#226420,#226421),(#226422,#226423,#226424,#226425,#226426,#226427,
#226428,#226429,#226430),(#226431,#226432,#226433,#226434,#226435,#226436,
#226437,#226438,#226439),(#226440,#226441,#226442,#226443,#226444,#226445,
#226446,#226447,#226448),(#226449,#226450,#226451,#226452,#226453,#226454,
#226455,#226456,#226457),(#226458,#226459,#226460,#226461,#226462,#226463,
#226464,#226465,#226466)),.UNSPECIFIED.,.F.,.T.,.F.)
B_SPLINE_SURFACE_WITH_KNOTS((3,2,2,3),(3,2,2,2,3),(-1.60267109889671,-0.534223699632237,
0.534223699632237,1.60267109889671),(-3.14159265358979,-1.5707963267949,
0.,1.5707963267949,3.14159265358979),.UNSPECIFIED.)
GEOMETRIC_REPRESENTATION_ITEM()
RATIONAL_B_SPLINE_SURFACE(((1.,0.707106781186548,1.,0.707106781186548,1.,
0.707106781186548,1.,0.707106781186548,1.),(0.8606641598043,0.608581463721843,
0.8606641598043,0.608581463721843,0.8606641598043,0.608581463721843,0.8606641598043,
0.608581463721843,0.8606641598043),(1.,0.707106781186548,1.,0.707106781186548,
1.,0.707106781186548,1.,0.707106781186548,1.),(0.860664159804299,0.608581463721843,
0.860664159804299,0.608581463721843,0.860664159804299,0.608581463721843,
0.860664159804299,0.608581463721843,0.860664159804299),(1.,0.707106781186548,
1.,0.707106781186548,1.,0.707106781186548,1.,0.707106781186548,1.),(0.860664159804289,
0.608581463721835,0.860664159804289,0.608581463721835,0.860664159804289,
0.608581463721835,0.860664159804289,0.608581463721835,0.860664159804289),
(1.,0.707106781186548,1.,0.707106781186548,1.,0.707106781186548,1.,0.707106781186548,
1.)))
REPRESENTATION_ITEM('')
SURFACE()
);
#836=(
BOUNDED_SURFACE()
B_SPLINE_SURFACE(2,2,((#226470,#226471,#226472,#226473,#226474,#226475,
#226476,#226477,#226478),(#226479,#226480,#226481,#226482,#226483,#226484,
#226485,#226486,#226487),(#226488,#226489,#226490,#226491,#226492,#226493,
#226494,#226495,#226496),(#226497,#226498,#226499,#226500,#226501,#226502,
#226503,#226504,#226505),(#226506,#226507,#226508,#226509,#226510,#226511,
#226512,#226513,#226514),(#226515,#226516,#226517,#226518,#226519,#226520,
#226521,#226522,#226523),(#226524,#226525,#226526,#226527,#226528,#226529,
#226530,#226531,#226532)),.UNSPECIFIED.,.F.,.T.,.F.)
B_SPLINE_SURFACE_WITH_KNOTS((3,2,2,3),(3,2,2,2,3),(-1.60267109889671,-0.534223699632237,
0.534223699632237,1.60267109889671),(-3.14159265358979,-1.5707963267949,
0.,1.5707963267949,3.14159265358979),.UNSPECIFIED.)
GEOMETRIC_REPRESENTATION_ITEM()
RATIONAL_B_SPLINE_SURFACE(((1.,0.707106781186548,1.,0.707106781186548,1.,
0.707106781186548,1.,0.707106781186548,1.),(0.860664159804308,0.608581463721849,
0.860664159804308,0.608581463721849,0.860664159804308,0.608581463721849,
0.860664159804308,0.608581463721849,0.860664159804308),(1.,0.707106781186548,
1.,0.707106781186548,1.,0.707106781186548,1.,0.707106781186548,1.),(0.860664159804295,
0.608581463721839,0.860664159804295,0.608581463721839,0.860664159804295,
0.608581463721839,0.860664159804295,0.608581463721839,0.860664159804295),
(1.,0.707106781186548,1.,0.707106781186548,1.,0.707106781186548,1.,0.707106781186548,
1.),(0.860664159804314,0.608581463721853,0.860664159804314,0.608581463721853,
0.860664159804314,0.608581463721853,0.860664159804314,0.608581463721853,
0.860664159804314),(1.,0.707106781186548,1.,0.707106781186548,1.,0.707106781186548,
1.,0.707106781186548,1.)))
REPRESENTATION_ITEM('')
SURFACE()
);
#837=(
BOUNDED_SURFACE()
B_SPLINE_SURFACE(2,2,((#226536,#226537,#226538,#226539,#226540,#226541,
#226542,#226543,#226544),(#226545,#226546,#226547,#226548,#226549,#226550,
#226551,#226552,#226553),(#226554,#226555,#226556,#226557,#226558,#226559,
#226560,#226561,#226562),(#226563,#226564,#226565,#226566,#226567,#226568,
#226569,#226570,#226571),(#226572,#226573,#226574,#226575,#226576,#226577,
#226578,#226579,#226580),(#226581,#226582,#226583,#226584,#226585,#226586,
#226587,#226588,#226589),(#226590,#226591,#226592,#226593,#226594,#226595,
#226596,#226597,#226598)),.UNSPECIFIED.,.F.,.T.,.F.)
B_SPLINE_SURFACE_WITH_KNOTS((3,2,2,3),(3,2,2,2,3),(-1.60267109889671,-0.534223699632237,
0.534223699632237,1.60267109889671),(-3.14159265358979,-1.5707963267949,
0.,1.5707963267949,3.14159265358979),.UNSPECIFIED.)
GEOMETRIC_REPRESENTATION_ITEM()
RATIONAL_B_SPLINE_SURFACE(((1.,0.707106781186548,1.,0.707106781186548,1.,
0.707106781186548,1.,0.707106781186548,1.),(0.860664159804315,0.608581463721854,
0.860664159804315,0.608581463721854,0.860664159804315,0.608581463721854,
0.860664159804315,0.608581463721854,0.860664159804315),(1.,0.707106781186548,
1.,0.707106781186548,1.,0.707106781186548,1.,0.707106781186548,1.),(0.860664159804303,
0.608581463721845,0.860664159804303,0.608581463721845,0.860664159804303,
0.608581463721845,0.860664159804303,0.608581463721845,0.860664159804303),
(1.,0.707106781186548,1.,0.707106781186548,1.,0.707106781186548,1.,0.707106781186548,
1.),(0.860664159804312,0.608581463721851,0.860664159804312,0.608581463721851,
0.860664159804312,0.608581463721851,0.860664159804312,0.608581463721851,
0.860664159804312),(1.,0.707106781186548,1.,0.707106781186548,1.,0.707106781186548,
1.,0.707106781186548,1.)))
REPRESENTATION_ITEM('')
SURFACE()
);
#838=(
BOUNDED_SURFACE()
B_SPLINE_SURFACE(2,2,((#226602,#226603,#226604,#226605,#226606,#226607,
#226608,#226609,#226610),(#226611,#226612,#226613,#226614,#226615,#226616,
#226617,#226618,#226619),(#226620,#226621,#226622,#226623,#226624,#226625,
#226626,#226627,#226628),(#226629,#226630,#226631,#226632,#226633,#226634,
#226635,#226636,#226637),(#226638,#226639,#226640,#226641,#226642,#226643,
#226644,#226645,#226646),(#226647,#226648,#226649,#226650,#226651,#226652,
#226653,#226654,#226655),(#226656,#226657,#226658,#226659,#226660,#226661,
#226662,#226663,#226664)),.UNSPECIFIED.,.F.,.T.,.F.)
B_SPLINE_SURFACE_WITH_KNOTS((3,2,2,3),(3,2,2,2,3),(-1.60267109889671,-0.534223699632237,
0.534223699632237,1.60267109889671),(-3.14159265358979,-1.5707963267949,
0.,1.5707963267949,3.14159265358979),.UNSPECIFIED.)
GEOMETRIC_REPRESENTATION_ITEM()
RATIONAL_B_SPLINE_SURFACE(((1.,0.707106781186548,1.,0.707106781186548,1.,
0.707106781186548,1.,0.707106781186548,1.),(0.860664159804311,0.608581463721851,
0.860664159804311,0.608581463721851,0.860664159804311,0.608581463721851,
0.860664159804311,0.608581463721851,0.860664159804311),(1.,0.707106781186548,
1.,0.707106781186548,1.,0.707106781186548,1.,0.707106781186548,1.),(0.860664159804308,
0.608581463721849,0.860664159804308,0.608581463721849,0.860664159804308,
0.608581463721849,0.860664159804308,0.608581463721849,0.860664159804308),
(1.,0.707106781186548,1.,0.707106781186548,1.,0.707106781186548,1.,0.707106781186548,
1.),(0.860664159804316,0.608581463721854,0.860664159804316,0.608581463721854,
0.860664159804316,0.608581463721854,0.860664159804316,0.608581463721854,
0.860664159804316),(1.,0.707106781186548,1.,0.707106781186548,1.,0.707106781186548,
1.,0.707106781186548,1.)))
REPRESENTATION_ITEM('')
SURFACE()
);
#839=(
BOUNDED_SURFACE()
B_SPLINE_SURFACE(2,2,((#226668,#226669,#226670,#226671,#226672,#226673,
#226674,#226675,#226676),(#226677,#226678,#226679,#226680,#226681,#226682,
#226683,#226684,#226685),(#226686,#226687,#226688,#226689,#226690,#226691,
#226692,#226693,#226694),(#226695,#226696,#226697,#226698,#226699,#226700,
#226701,#226702,#226703),(#226704,#226705,#226706,#226707,#226708,#226709,
#226710,#226711,#226712),(#226713,#226714,#226715,#226716,#226717,#226718,
#226719,#226720,#226721),(#226722,#226723,#226724,#226725,#226726,#226727,
#226728,#226729,#226730)),.UNSPECIFIED.,.F.,.T.,.F.)
B_SPLINE_SURFACE_WITH_KNOTS((3,2,2,3),(3,2,2,2,3),(-1.60267109889671,-0.534223699632237,
0.534223699632237,1.60267109889671),(-3.14159265358979,-1.5707963267949,
0.,1.5707963267949,3.14159265358979),.UNSPECIFIED.)
GEOMETRIC_REPRESENTATION_ITEM()
RATIONAL_B_SPLINE_SURFACE(((1.,0.707106781186548,1.,0.707106781186548,1.,
0.707106781186548,1.,0.707106781186548,1.),(0.8606641598043,0.608581463721843,
0.8606641598043,0.608581463721843,0.8606641598043,0.608581463721843,0.8606641598043,
0.608581463721843,0.8606641598043),(1.,0.707106781186548,1.,0.707106781186548,
1.,0.707106781186548,1.,0.707106781186548,1.),(0.860664159804289,0.608581463721835,
0.860664159804289,0.608581463721835,0.860664159804289,0.608581463721835,
0.860664159804289,0.608581463721835,0.860664159804289),(1.,0.707106781186548,
1.,0.707106781186548,1.,0.707106781186548,1.,0.707106781186548,1.),(0.860664159804289,
0.608581463721835,0.860664159804289,0.608581463721835,0.860664159804289,
0.608581463721835,0.860664159804289,0.608581463721835,0.860664159804289),
(1.,0.707106781186548,1.,0.707106781186548,1.,0.707106781186548,1.,0.707106781186548,
1.)))
REPRESENTATION_ITEM('')
SURFACE()
);
#840=(
BOUNDED_SURFACE()
B_SPLINE_SURFACE(2,2,((#226734,#226735,#226736,#226737,#226738,#226739,
#226740,#226741,#226742),(#226743,#226744,#226745,#226746,#226747,#226748,
#226749,#226750,#226751),(#226752,#226753,#226754,#226755,#226756,#226757,
#226758,#226759,#226760),(#226761,#226762,#226763,#226764,#226765,#226766,
#226767,#226768,#226769),(#226770,#226771,#226772,#226773,#226774,#226775,
#226776,#226777,#226778),(#226779,#226780,#226781,#226782,#226783,#226784,
#226785,#226786,#226787),(#226788,#226789,#226790,#226791,#226792,#226793,
#226794,#226795,#226796)),.UNSPECIFIED.,.F.,.T.,.F.)
B_SPLINE_SURFACE_WITH_KNOTS((3,2,2,3),(3,2,2,2,3),(-1.60267109889671,-0.534223699632237,
0.534223699632237,1.60267109889671),(-3.14159265358979,-1.5707963267949,
0.,1.5707963267949,3.14159265358979),.UNSPECIFIED.)
GEOMETRIC_REPRESENTATION_ITEM()
RATIONAL_B_SPLINE_SURFACE(((1.,0.707106781186548,1.,0.707106781186548,1.,
0.707106781186548,1.,0.707106781186548,1.),(0.860664159804308,0.608581463721849,
0.860664159804308,0.608581463721849,0.860664159804308,0.608581463721849,
0.860664159804308,0.608581463721849,0.860664159804308),(1.,0.707106781186548,
1.,0.707106781186548,1.,0.707106781186548,1.,0.707106781186548,1.),(0.860664159804295,
0.608581463721839,0.860664159804295,0.608581463721839,0.860664159804295,
0.608581463721839,0.860664159804295,0.608581463721839,0.860664159804295),
(1.,0.707106781186548,1.,0.707106781186548,1.,0.707106781186548,1.,0.707106781186548,
1.),(0.86066415980431,0.60858146372185,0.86066415980431,0.60858146372185,
0.86066415980431,0.60858146372185,0.86066415980431,0.60858146372185,0.86066415980431),
(1.,0.707106781186548,1.,0.707106781186548,1.,0.707106781186548,1.,0.707106781186548,
1.)))
REPRESENTATION_ITEM('')
SURFACE()
);
#841=(
BOUNDED_SURFACE()
B_SPLINE_SURFACE(2,2,((#226800,#226801,#226802,#226803,#226804,#226805,
#226806,#226807,#226808),(#226809,#226810,#226811,#226812,#226813,#226814,
#226815,#226816,#226817),(#226818,#226819,#226820,#226821,#226822,#226823,
#226824,#226825,#226826),(#226827,#226828,#226829,#226830,#226831,#226832,
#226833,#226834,#226835),(#226836,#226837,#226838,#226839,#226840,#226841,
#226842,#226843,#226844),(#226845,#226846,#226847,#226848,#226849,#226850,
#226851,#226852,#226853),(#226854,#226855,#226856,#226857,#226858,#226859,
#226860,#226861,#226862)),.UNSPECIFIED.,.F.,.T.,.F.)
B_SPLINE_SURFACE_WITH_KNOTS((3,2,2,3),(3,2,2,2,3),(-1.60267109889671,-0.534223699632237,
0.534223699632237,1.60267109889671),(-3.14159265358979,-1.5707963267949,
0.,1.5707963267949,3.14159265358979),.UNSPECIFIED.)
GEOMETRIC_REPRESENTATION_ITEM()
RATIONAL_B_SPLINE_SURFACE(((1.,0.707106781186548,1.,0.707106781186548,1.,
0.707106781186548,1.,0.707106781186548,1.),(0.860664159804315,0.608581463721854,
0.860664159804315,0.608581463721854,0.860664159804315,0.608581463721854,
0.860664159804315,0.608581463721854,0.860664159804315),(1.,0.707106781186548,
1.,0.707106781186548,1.,0.707106781186548,1.,0.707106781186548,1.),(0.860664159804303,
0.608581463721845,0.860664159804303,0.608581463721845,0.860664159804303,
0.608581463721845,0.860664159804303,0.608581463721845,0.860664159804303),
(1.,0.707106781186548,1.,0.707106781186548,1.,0.707106781186548,1.,0.707106781186548,
1.),(0.860664159804312,0.608581463721851,0.860664159804312,0.608581463721851,
0.860664159804312,0.608581463721851,0.860664159804312,0.608581463721851,
0.860664159804312),(1.,0.707106781186548,1.,0.707106781186548,1.,0.707106781186548,
1.,0.707106781186548,1.)))
REPRESENTATION_ITEM('')
SURFACE()
);
#842=(
BOUNDED_SURFACE()
B_SPLINE_SURFACE(2,2,((#226866,#226867,#226868,#226869,#226870,#226871,
#226872,#226873,#226874),(#226875,#226876,#226877,#226878,#226879,#226880,
#226881,#226882,#226883),(#226884,#226885,#226886,#226887,#226888,#226889,
#226890,#226891,#226892),(#226893,#226894,#226895,#226896,#226897,#226898,
#226899,#226900,#226901),(#226902,#226903,#226904,#226905,#226906,#226907,
#226908,#226909,#226910),(#226911,#226912,#226913,#226914,#226915,#226916,
#226917,#226918,#226919),(#226920,#226921,#226922,#226923,#226924,#226925,
#226926,#226927,#226928)),.UNSPECIFIED.,.F.,.T.,.F.)
B_SPLINE_SURFACE_WITH_KNOTS((3,2,2,3),(3,2,2,2,3),(-1.60267109889671,-0.534223699632237,
0.534223699632237,1.60267109889671),(-3.14159265358979,-1.5707963267949,
0.,1.5707963267949,3.14159265358979),.UNSPECIFIED.)
GEOMETRIC_REPRESENTATION_ITEM()
RATIONAL_B_SPLINE_SURFACE(((1.,0.707106781186548,1.,0.707106781186548,1.,
0.707106781186548,1.,0.707106781186548,1.),(0.860664159804311,0.608581463721851,
0.860664159804311,0.608581463721851,0.860664159804311,0.608581463721851,
0.860664159804311,0.608581463721851,0.860664159804311),(1.,0.707106781186548,
1.,0.707106781186548,1.,0.707106781186548,1.,0.707106781186548,1.),(0.860664159804308,
0.608581463721849,0.860664159804308,0.608581463721849,0.860664159804308,
0.608581463721849,0.860664159804308,0.608581463721849,0.860664159804308),
(1.,0.707106781186548,1.,0.707106781186548,1.,0.707106781186548,1.,0.707106781186548,
1.),(0.860664159804316,0.608581463721854,0.860664159804316,0.608581463721854,
0.860664159804316,0.608581463721854,0.860664159804316,0.608581463721854,
0.860664159804316),(1.,0.707106781186548,1.,0.707106781186548,1.,0.707106781186548,
1.,0.707106781186548,1.)))
REPRESENTATION_ITEM('')
SURFACE()
);
#843=(
BOUNDED_SURFACE()
B_SPLINE_SURFACE(2,2,((#226932,#226933,#226934,#226935,#226936,#226937,
#226938,#226939,#226940),(#226941,#226942,#226943,#226944,#226945,#226946,
#226947,#226948,#226949),(#226950,#226951,#226952,#226953,#226954,#226955,
#226956,#226957,#226958),(#226959,#226960,#226961,#226962,#226963,#226964,
#226965,#226966,#226967),(#226968,#226969,#226970,#226971,#226972,#226973,
#226974,#226975,#226976),(#226977,#226978,#226979,#226980,#226981,#226982,
#226983,#226984,#226985),(#226986,#226987,#226988,#226989,#226990,#226991,
#226992,#226993,#226994)),.UNSPECIFIED.,.F.,.T.,.F.)
B_SPLINE_SURFACE_WITH_KNOTS((3,2,2,3),(3,2,2,2,3),(-1.60267109889671,-0.534223699632237,
0.534223699632237,1.60267109889671),(-3.14159265358979,-1.5707963267949,
0.,1.5707963267949,3.14159265358979),.UNSPECIFIED.)
GEOMETRIC_REPRESENTATION_ITEM()
RATIONAL_B_SPLINE_SURFACE(((1.,0.707106781186548,1.,0.707106781186548,1.,
0.707106781186548,1.,0.707106781186548,1.),(0.8606641598043,0.608581463721843,
0.8606641598043,0.608581463721843,0.8606641598043,0.608581463721843,0.8606641598043,
0.608581463721843,0.8606641598043),(1.,0.707106781186548,1.,0.707106781186548,
1.,0.707106781186548,1.,0.707106781186548,1.),(0.860664159804299,0.608581463721843,
0.860664159804299,0.608581463721843,0.860664159804299,0.608581463721843,
0.860664159804299,0.608581463721843,0.860664159804299),(1.,0.707106781186548,
1.,0.707106781186548,1.,0.707106781186548,1.,0.707106781186548,1.),(0.860664159804289,
0.608581463721835,0.860664159804289,0.608581463721835,0.860664159804289,
0.608581463721835,0.860664159804289,0.608581463721835,0.860664159804289),
(1.,0.707106781186548,1.,0.707106781186548,1.,0.707106781186548,1.,0.707106781186548,
1.)))
REPRESENTATION_ITEM('')
SURFACE()
);
#844=(
BOUNDED_SURFACE()
B_SPLINE_SURFACE(2,2,((#226998,#226999,#227000,#227001,#227002,#227003,
#227004,#227005,#227006),(#227007,#227008,#227009,#227010,#227011,#227012,
#227013,#227014,#227015),(#227016,#227017,#227018,#227019,#227020,#227021,
#227022,#227023,#227024),(#227025,#227026,#227027,#227028,#227029,#227030,
#227031,#227032,#227033),(#227034,#227035,#227036,#227037,#227038,#227039,
#227040,#227041,#227042),(#227043,#227044,#227045,#227046,#227047,#227048,
#227049,#227050,#227051),(#227052,#227053,#227054,#227055,#227056,#227057,
#227058,#227059,#227060)),.UNSPECIFIED.,.F.,.T.,.F.)
B_SPLINE_SURFACE_WITH_KNOTS((3,2,2,3),(3,2,2,2,3),(-1.60267109889671,-0.534223699632237,
0.534223699632237,1.60267109889671),(-3.14159265358979,-1.5707963267949,
0.,1.5707963267949,3.14159265358979),.UNSPECIFIED.)
GEOMETRIC_REPRESENTATION_ITEM()
RATIONAL_B_SPLINE_SURFACE(((1.,0.707106781186548,1.,0.707106781186548,1.,
0.707106781186548,1.,0.707106781186548,1.),(0.860664159804308,0.608581463721849,
0.860664159804308,0.608581463721849,0.860664159804308,0.608581463721849,
0.860664159804308,0.608581463721849,0.860664159804308),(1.,0.707106781186548,
1.,0.707106781186548,1.,0.707106781186548,1.,0.707106781186548,1.),(0.860664159804295,
0.608581463721839,0.860664159804295,0.608581463721839,0.860664159804295,
0.608581463721839,0.860664159804295,0.608581463721839,0.860664159804295),
(1.,0.707106781186548,1.,0.707106781186548,1.,0.707106781186548,1.,0.707106781186548,
1.),(0.860664159804314,0.608581463721853,0.860664159804314,0.608581463721853,
0.860664159804314,0.608581463721853,0.860664159804314,0.608581463721853,
0.860664159804314),(1.,0.707106781186548,1.,0.707106781186548,1.,0.707106781186548,
1.,0.707106781186548,1.)))
REPRESENTATION_ITEM('')
SURFACE()
);
#845=(
BOUNDED_SURFACE()
B_SPLINE_SURFACE(2,2,((#227064,#227065,#227066,#227067,#227068,#227069,
#227070,#227071,#227072),(#227073,#227074,#227075,#227076,#227077,#227078,
#227079,#227080,#227081),(#227082,#227083,#227084,#227085,#227086,#227087,
#227088,#227089,#227090),(#227091,#227092,#227093,#227094,#227095,#227096,
#227097,#227098,#227099),(#227100,#227101,#227102,#227103,#227104,#227105,
#227106,#227107,#227108),(#227109,#227110,#227111,#227112,#227113,#227114,
#227115,#227116,#227117),(#227118,#227119,#227120,#227121,#227122,#227123,
#227124,#227125,#227126)),.UNSPECIFIED.,.F.,.T.,.F.)
B_SPLINE_SURFACE_WITH_KNOTS((3,2,2,3),(3,2,2,2,3),(-1.60267109889671,-0.534223699632237,
0.534223699632237,1.60267109889671),(-3.14159265358979,-1.5707963267949,
0.,1.5707963267949,3.14159265358979),.UNSPECIFIED.)
GEOMETRIC_REPRESENTATION_ITEM()
RATIONAL_B_SPLINE_SURFACE(((1.,0.707106781186548,1.,0.707106781186548,1.,
0.707106781186548,1.,0.707106781186548,1.),(0.860664159804315,0.608581463721854,
0.860664159804315,0.608581463721854,0.860664159804315,0.608581463721854,
0.860664159804315,0.608581463721854,0.860664159804315),(1.,0.707106781186548,
1.,0.707106781186548,1.,0.707106781186548,1.,0.707106781186548,1.),(0.860664159804303,
0.608581463721845,0.860664159804303,0.608581463721845,0.860664159804303,
0.608581463721845,0.860664159804303,0.608581463721845,0.860664159804303),
(1.,0.707106781186548,1.,0.707106781186548,1.,0.707106781186548,1.,0.707106781186548,
1.),(0.860664159804312,0.608581463721851,0.860664159804312,0.608581463721851,
0.860664159804312,0.608581463721851,0.860664159804312,0.608581463721851,
0.860664159804312),(1.,0.707106781186548,1.,0.707106781186548,1.,0.707106781186548,
1.,0.707106781186548,1.)))
REPRESENTATION_ITEM('')
SURFACE()
);
#846=(
BOUNDED_SURFACE()
B_SPLINE_SURFACE(2,2,((#227130,#227131,#227132,#227133,#227134,#227135,
#227136,#227137,#227138),(#227139,#227140,#227141,#227142,#227143,#227144,
#227145,#227146,#227147),(#227148,#227149,#227150,#227151,#227152,#227153,
#227154,#227155,#227156),(#227157,#227158,#227159,#227160,#227161,#227162,
#227163,#227164,#227165),(#227166,#227167,#227168,#227169,#227170,#227171,
#227172,#227173,#227174),(#227175,#227176,#227177,#227178,#227179,#227180,
#227181,#227182,#227183),(#227184,#227185,#227186,#227187,#227188,#227189,
#227190,#227191,#227192)),.UNSPECIFIED.,.F.,.T.,.F.)
B_SPLINE_SURFACE_WITH_KNOTS((3,2,2,3),(3,2,2,2,3),(-1.60267109889671,-0.534223699632237,
0.534223699632237,1.60267109889671),(-3.14159265358979,-1.5707963267949,
0.,1.5707963267949,3.14159265358979),.UNSPECIFIED.)
GEOMETRIC_REPRESENTATION_ITEM()
RATIONAL_B_SPLINE_SURFACE(((1.,0.707106781186548,1.,0.707106781186548,1.,
0.707106781186548,1.,0.707106781186548,1.),(0.8606641598043,0.608581463721843,
0.8606641598043,0.608581463721843,0.8606641598043,0.608581463721843,0.8606641598043,
0.608581463721843,0.8606641598043),(1.,0.707106781186548,1.,0.707106781186548,
1.,0.707106781186548,1.,0.707106781186548,1.),(0.86066415980431,0.60858146372185,
0.86066415980431,0.60858146372185,0.86066415980431,0.60858146372185,0.86066415980431,
0.60858146372185,0.86066415980431),(1.,0.707106781186548,1.,0.707106781186548,
1.,0.707106781186548,1.,0.707106781186548,1.),(0.8606641598043,0.608581463721843,
0.8606641598043,0.608581463721843,0.8606641598043,0.608581463721843,0.8606641598043,
0.608581463721843,0.8606641598043),(1.,0.707106781186548,1.,0.707106781186548,
1.,0.707106781186548,1.,0.707106781186548,1.)))
REPRESENTATION_ITEM('')
SURFACE()
);
#847=(
BOUNDED_SURFACE()
B_SPLINE_SURFACE(2,2,((#227196,#227197,#227198,#227199,#227200,#227201,
#227202,#227203,#227204),(#227205,#227206,#227207,#227208,#227209,#227210,
#227211,#227212,#227213),(#227214,#227215,#227216,#227217,#227218,#227219,
#227220,#227221,#227222),(#227223,#227224,#227225,#227226,#227227,#227228,
#227229,#227230,#227231),(#227232,#227233,#227234,#227235,#227236,#227237,
#227238,#227239,#227240),(#227241,#227242,#227243,#227244,#227245,#227246,
#227247,#227248,#227249),(#227250,#227251,#227252,#227253,#227254,#227255,
#227256,#227257,#227258)),.UNSPECIFIED.,.F.,.T.,.F.)
B_SPLINE_SURFACE_WITH_KNOTS((3,2,2,3),(3,2,2,2,3),(-1.60267109889671,-0.534223699632237,
0.534223699632237,1.60267109889671),(-3.14159265358979,-1.5707963267949,
0.,1.5707963267949,3.14159265358979),.UNSPECIFIED.)
GEOMETRIC_REPRESENTATION_ITEM()
RATIONAL_B_SPLINE_SURFACE(((1.,0.707106781186548,1.,0.707106781186548,1.,
0.707106781186548,1.,0.707106781186548,1.),(0.8606641598043,0.608581463721843,
0.8606641598043,0.608581463721843,0.8606641598043,0.608581463721843,0.8606641598043,
0.608581463721843,0.8606641598043),(1.,0.707106781186548,1.,0.707106781186548,
1.,0.707106781186548,1.,0.707106781186548,1.),(0.860664159804299,0.608581463721843,
0.860664159804299,0.608581463721843,0.860664159804299,0.608581463721843,
0.860664159804299,0.608581463721843,0.860664159804299),(1.,0.707106781186548,
1.,0.707106781186548,1.,0.707106781186548,1.,0.707106781186548,1.),(0.860664159804289,
0.608581463721835,0.860664159804289,0.608581463721835,0.860664159804289,
0.608581463721835,0.860664159804289,0.608581463721835,0.860664159804289),
(1.,0.707106781186548,1.,0.707106781186548,1.,0.707106781186548,1.,0.707106781186548,
1.)))
REPRESENTATION_ITEM('')
SURFACE()
);
#848=(
BOUNDED_SURFACE()
B_SPLINE_SURFACE(2,2,((#227262,#227263,#227264,#227265,#227266,#227267,
#227268,#227269,#227270),(#227271,#227272,#227273,#227274,#227275,#227276,
#227277,#227278,#227279),(#227280,#227281,#227282,#227283,#227284,#227285,
#227286,#227287,#227288),(#227289,#227290,#227291,#227292,#227293,#227294,
#227295,#227296,#227297),(#227298,#227299,#227300,#227301,#227302,#227303,
#227304,#227305,#227306),(#227307,#227308,#227309,#227310,#227311,#227312,
#227313,#227314,#227315),(#227316,#227317,#227318,#227319,#227320,#227321,
#227322,#227323,#227324)),.UNSPECIFIED.,.F.,.T.,.F.)
B_SPLINE_SURFACE_WITH_KNOTS((3,2,2,3),(3,2,2,2,3),(-1.60267109889671,-0.534223699632237,
0.534223699632237,1.60267109889671),(-3.14159265358979,-1.5707963267949,
0.,1.5707963267949,3.14159265358979),.UNSPECIFIED.)
GEOMETRIC_REPRESENTATION_ITEM()
RATIONAL_B_SPLINE_SURFACE(((1.,0.707106781186548,1.,0.707106781186548,1.,
0.707106781186548,1.,0.707106781186548,1.),(0.860664159804308,0.608581463721849,
0.860664159804308,0.608581463721849,0.860664159804308,0.608581463721849,
0.860664159804308,0.608581463721849,0.860664159804308),(1.,0.707106781186548,
1.,0.707106781186548,1.,0.707106781186548,1.,0.707106781186548,1.),(0.860664159804295,
0.608581463721839,0.860664159804295,0.608581463721839,0.860664159804295,
0.608581463721839,0.860664159804295,0.608581463721839,0.860664159804295),
(1.,0.707106781186548,1.,0.707106781186548,1.,0.707106781186548,1.,0.707106781186548,
1.),(0.860664159804313,0.608581463721852,0.860664159804313,0.608581463721852,
0.860664159804313,0.608581463721852,0.860664159804313,0.608581463721852,
0.860664159804313),(1.,0.707106781186548,1.,0.707106781186548,1.,0.707106781186548,
1.,0.707106781186548,1.)))
REPRESENTATION_ITEM('')
SURFACE()
);
#849=(
BOUNDED_SURFACE()
B_SPLINE_SURFACE(2,2,((#227328,#227329,#227330,#227331,#227332,#227333,
#227334,#227335,#227336),(#227337,#227338,#227339,#227340,#227341,#227342,
#227343,#227344,#227345),(#227346,#227347,#227348,#227349,#227350,#227351,
#227352,#227353,#227354),(#227355,#227356,#227357,#227358,#227359,#227360,
#227361,#227362,#227363),(#227364,#227365,#227366,#227367,#227368,#227369,
#227370,#227371,#227372),(#227373,#227374,#227375,#227376,#227377,#227378,
#227379,#227380,#227381),(#227382,#227383,#227384,#227385,#227386,#227387,
#227388,#227389,#227390)),.UNSPECIFIED.,.F.,.T.,.F.)
B_SPLINE_SURFACE_WITH_KNOTS((3,2,2,3),(3,2,2,2,3),(-1.60267109889671,-0.534223699632237,
0.534223699632237,1.60267109889671),(-3.14159265358979,-1.5707963267949,
0.,1.5707963267949,3.14159265358979),.UNSPECIFIED.)
GEOMETRIC_REPRESENTATION_ITEM()
RATIONAL_B_SPLINE_SURFACE(((1.,0.707106781186548,1.,0.707106781186548,1.,
0.707106781186548,1.,0.707106781186548,1.),(0.860664159804315,0.608581463721854,
0.860664159804315,0.608581463721854,0.860664159804315,0.608581463721854,
0.860664159804315,0.608581463721854,0.860664159804315),(1.,0.707106781186548,
1.,0.707106781186548,1.,0.707106781186548,1.,0.707106781186548,1.),(0.860664159804303,
0.608581463721845,0.860664159804303,0.608581463721845,0.860664159804303,
0.608581463721845,0.860664159804303,0.608581463721845,0.860664159804303),
(1.,0.707106781186548,1.,0.707106781186548,1.,0.707106781186548,1.,0.707106781186548,
1.),(0.860664159804315,0.608581463721854,0.860664159804315,0.608581463721854,
0.860664159804315,0.608581463721854,0.860664159804315,0.608581463721854,
0.860664159804315),(1.,0.707106781186548,1.,0.707106781186548,1.,0.707106781186548,
1.,0.707106781186548,1.)))
REPRESENTATION_ITEM('')
SURFACE()
);
#850=(
BOUNDED_SURFACE()
B_SPLINE_SURFACE(2,2,((#227394,#227395,#227396,#227397,#227398,#227399,
#227400,#227401,#227402),(#227403,#227404,#227405,#227406,#227407,#227408,
#227409,#227410,#227411),(#227412,#227413,#227414,#227415,#227416,#227417,
#227418,#227419,#227420),(#227421,#227422,#227423,#227424,#227425,#227426,
#227427,#227428,#227429),(#227430,#227431,#227432,#227433,#227434,#227435,
#227436,#227437,#227438),(#227439,#227440,#227441,#227442,#227443,#227444,
#227445,#227446,#227447),(#227448,#227449,#227450,#227451,#227452,#227453,
#227454,#227455,#227456)),.UNSPECIFIED.,.F.,.T.,.F.)
B_SPLINE_SURFACE_WITH_KNOTS((3,2,2,3),(3,2,2,2,3),(-1.60267109889671,-0.534223699632237,
0.534223699632237,1.60267109889671),(-3.14159265358979,-1.5707963267949,
0.,1.5707963267949,3.14159265358979),.UNSPECIFIED.)
GEOMETRIC_REPRESENTATION_ITEM()
RATIONAL_B_SPLINE_SURFACE(((1.,0.707106781186548,1.,0.707106781186548,1.,
0.707106781186548,1.,0.707106781186548,1.),(0.8606641598043,0.608581463721843,
0.8606641598043,0.608581463721843,0.8606641598043,0.608581463721843,0.8606641598043,
0.608581463721843,0.8606641598043),(1.,0.707106781186548,1.,0.707106781186548,
1.,0.707106781186548,1.,0.707106781186548,1.),(0.86066415980431,0.60858146372185,
0.86066415980431,0.60858146372185,0.86066415980431,0.60858146372185,0.86066415980431,
0.60858146372185,0.86066415980431),(1.,0.707106781186548,1.,0.707106781186548,
1.,0.707106781186548,1.,0.707106781186548,1.),(0.8606641598043,0.608581463721843,
0.8606641598043,0.608581463721843,0.8606641598043,0.608581463721843,0.8606641598043,
0.608581463721843,0.8606641598043),(1.,0.707106781186548,1.,0.707106781186548,
1.,0.707106781186548,1.,0.707106781186548,1.)))
REPRESENTATION_ITEM('')
SURFACE()
);
#851=(
BOUNDED_SURFACE()
B_SPLINE_SURFACE(2,2,((#227460,#227461,#227462,#227463,#227464,#227465,
#227466,#227467,#227468),(#227469,#227470,#227471,#227472,#227473,#227474,
#227475,#227476,#227477),(#227478,#227479,#227480,#227481,#227482,#227483,
#227484,#227485,#227486),(#227487,#227488,#227489,#227490,#227491,#227492,
#227493,#227494,#227495),(#227496,#227497,#227498,#227499,#227500,#227501,
#227502,#227503,#227504),(#227505,#227506,#227507,#227508,#227509,#227510,
#227511,#227512,#227513),(#227514,#227515,#227516,#227517,#227518,#227519,
#227520,#227521,#227522)),.UNSPECIFIED.,.F.,.T.,.F.)
B_SPLINE_SURFACE_WITH_KNOTS((3,2,2,3),(3,2,2,2,3),(-1.60267109889671,-0.534223699632237,
0.534223699632237,1.60267109889671),(-3.14159265358979,-1.5707963267949,
0.,1.5707963267949,3.14159265358979),.UNSPECIFIED.)
GEOMETRIC_REPRESENTATION_ITEM()
RATIONAL_B_SPLINE_SURFACE(((1.,0.707106781186548,1.,0.707106781186548,1.,
0.707106781186548,1.,0.707106781186548,1.),(0.860664159804299,0.608581463721842,
0.860664159804299,0.608581463721842,0.860664159804299,0.608581463721842,
0.860664159804299,0.608581463721842,0.860664159804299),(1.,0.707106781186548,
1.,0.707106781186548,1.,0.707106781186548,1.,0.707106781186548,1.),(0.860664159804314,
0.608581463721853,0.860664159804314,0.608581463721853,0.860664159804314,
0.608581463721853,0.860664159804314,0.608581463721853,0.860664159804314),
(1.,0.707106781186548,1.,0.707106781186548,1.,0.707106781186548,1.,0.707106781186548,
1.),(0.860664159804313,0.608581463721853,0.860664159804313,0.608581463721853,
0.860664159804313,0.608581463721853,0.860664159804313,0.608581463721853,
0.860664159804313),(1.,0.707106781186548,1.,0.707106781186548,1.,0.707106781186548,
1.,0.707106781186548,1.)))
REPRESENTATION_ITEM('')
SURFACE()
);
#852=(
BOUNDED_SURFACE()
B_SPLINE_SURFACE(2,2,((#227526,#227527,#227528,#227529,#227530,#227531,
#227532,#227533,#227534),(#227535,#227536,#227537,#227538,#227539,#227540,
#227541,#227542,#227543),(#227544,#227545,#227546,#227547,#227548,#227549,
#227550,#227551,#227552),(#227553,#227554,#227555,#227556,#227557,#227558,
#227559,#227560,#227561),(#227562,#227563,#227564,#227565,#227566,#227567,
#227568,#227569,#227570),(#227571,#227572,#227573,#227574,#227575,#227576,
#227577,#227578,#227579),(#227580,#227581,#227582,#227583,#227584,#227585,
#227586,#227587,#227588)),.UNSPECIFIED.,.F.,.T.,.F.)
B_SPLINE_SURFACE_WITH_KNOTS((3,2,2,3),(3,2,2,2,3),(-1.60267109889671,-0.534223699632237,
0.534223699632237,1.60267109889671),(-3.14159265358979,-1.5707963267949,
0.,1.5707963267949,3.14159265358979),.UNSPECIFIED.)
GEOMETRIC_REPRESENTATION_ITEM()
RATIONAL_B_SPLINE_SURFACE(((1.,0.707106781186548,1.,0.707106781186548,1.,
0.707106781186548,1.,0.707106781186548,1.),(0.860664159804308,0.608581463721849,
0.860664159804308,0.608581463721849,0.860664159804308,0.608581463721849,
0.860664159804308,0.608581463721849,0.860664159804308),(1.,0.707106781186548,
1.,0.707106781186548,1.,0.707106781186548,1.,0.707106781186548,1.),(0.860664159804295,
0.608581463721839,0.860664159804295,0.608581463721839,0.860664159804295,
0.608581463721839,0.860664159804295,0.608581463721839,0.860664159804295),
(1.,0.707106781186548,1.,0.707106781186548,1.,0.707106781186548,1.,0.707106781186548,
1.),(0.860664159804314,0.608581463721853,0.860664159804314,0.608581463721853,
0.860664159804314,0.608581463721853,0.860664159804314,0.608581463721853,
0.860664159804314),(1.,0.707106781186548,1.,0.707106781186548,1.,0.707106781186548,
1.,0.707106781186548,1.)))
REPRESENTATION_ITEM('')
SURFACE()
);
#853=(
BOUNDED_SURFACE()
B_SPLINE_SURFACE(2,2,((#227592,#227593,#227594,#227595,#227596,#227597,
#227598,#227599,#227600),(#227601,#227602,#227603,#227604,#227605,#227606,
#227607,#227608,#227609),(#227610,#227611,#227612,#227613,#227614,#227615,
#227616,#227617,#227618),(#227619,#227620,#227621,#227622,#227623,#227624,
#227625,#227626,#227627),(#227628,#227629,#227630,#227631,#227632,#227633,
#227634,#227635,#227636),(#227637,#227638,#227639,#227640,#227641,#227642,
#227643,#227644,#227645),(#227646,#227647,#227648,#227649,#227650,#227651,
#227652,#227653,#227654)),.UNSPECIFIED.,.F.,.T.,.F.)
B_SPLINE_SURFACE_WITH_KNOTS((3,2,2,3),(3,2,2,2,3),(-1.60267109889671,-0.534223699632237,
0.534223699632237,1.60267109889671),(-3.14159265358979,-1.5707963267949,
0.,1.5707963267949,3.14159265358979),.UNSPECIFIED.)
GEOMETRIC_REPRESENTATION_ITEM()
RATIONAL_B_SPLINE_SURFACE(((1.,0.707106781186548,1.,0.707106781186548,1.,
0.707106781186548,1.,0.707106781186548,1.),(0.860664159804315,0.608581463721854,
0.860664159804315,0.608581463721854,0.860664159804315,0.608581463721854,
0.860664159804315,0.608581463721854,0.860664159804315),(1.,0.707106781186548,
1.,0.707106781186548,1.,0.707106781186548,1.,0.707106781186548,1.),(0.860664159804303,
0.608581463721845,0.860664159804303,0.608581463721845,0.860664159804303,
0.608581463721845,0.860664159804303,0.608581463721845,0.860664159804303),
(1.,0.707106781186548,1.,0.707106781186548,1.,0.707106781186548,1.,0.707106781186548,
1.),(0.860664159804315,0.608581463721854,0.860664159804315,0.608581463721854,
0.860664159804315,0.608581463721854,0.860664159804315,0.608581463721854,
0.860664159804315),(1.,0.707106781186548,1.,0.707106781186548,1.,0.707106781186548,
1.,0.707106781186548,1.)))
REPRESENTATION_ITEM('')
SURFACE()
);
#854=(
BOUNDED_SURFACE()
B_SPLINE_SURFACE(2,2,((#227658,#227659,#227660,#227661,#227662,#227663,
#227664,#227665,#227666),(#227667,#227668,#227669,#227670,#227671,#227672,
#227673,#227674,#227675),(#227676,#227677,#227678,#227679,#227680,#227681,
#227682,#227683,#227684),(#227685,#227686,#227687,#227688,#227689,#227690,
#227691,#227692,#227693),(#227694,#227695,#227696,#227697,#227698,#227699,
#227700,#227701,#227702),(#227703,#227704,#227705,#227706,#227707,#227708,
#227709,#227710,#227711),(#227712,#227713,#227714,#227715,#227716,#227717,
#227718,#227719,#227720)),.UNSPECIFIED.,.F.,.T.,.F.)
B_SPLINE_SURFACE_WITH_KNOTS((3,2,2,3),(3,2,2,2,3),(-1.60267109889671,-0.534223699632237,
0.534223699632237,1.60267109889671),(-3.14159265358979,-1.5707963267949,
0.,1.5707963267949,3.14159265358979),.UNSPECIFIED.)
GEOMETRIC_REPRESENTATION_ITEM()
RATIONAL_B_SPLINE_SURFACE(((1.,0.707106781186548,1.,0.707106781186548,1.,
0.707106781186548,1.,0.707106781186548,1.),(0.8606641598043,0.608581463721843,
0.8606641598043,0.608581463721843,0.8606641598043,0.608581463721843,0.8606641598043,
0.608581463721843,0.8606641598043),(1.,0.707106781186548,1.,0.707106781186548,
1.,0.707106781186548,1.,0.707106781186548,1.),(0.86066415980431,0.60858146372185,
0.86066415980431,0.60858146372185,0.86066415980431,0.60858146372185,0.86066415980431,
0.60858146372185,0.86066415980431),(1.,0.707106781186548,1.,0.707106781186548,
1.,0.707106781186548,1.,0.707106781186548,1.),(0.8606641598043,0.608581463721843,
0.8606641598043,0.608581463721843,0.8606641598043,0.608581463721843,0.8606641598043,
0.608581463721843,0.8606641598043),(1.,0.707106781186548,1.,0.707106781186548,
1.,0.707106781186548,1.,0.707106781186548,1.)))
REPRESENTATION_ITEM('')
SURFACE()
);
#855=(
BOUNDED_SURFACE()
B_SPLINE_SURFACE(2,2,((#227724,#227725,#227726,#227727,#227728,#227729,
#227730,#227731,#227732),(#227733,#227734,#227735,#227736,#227737,#227738,
#227739,#227740,#227741),(#227742,#227743,#227744,#227745,#227746,#227747,
#227748,#227749,#227750),(#227751,#227752,#227753,#227754,#227755,#227756,
#227757,#227758,#227759),(#227760,#227761,#227762,#227763,#227764,#227765,
#227766,#227767,#227768),(#227769,#227770,#227771,#227772,#227773,#227774,
#227775,#227776,#227777),(#227778,#227779,#227780,#227781,#227782,#227783,
#227784,#227785,#227786)),.UNSPECIFIED.,.F.,.T.,.F.)
B_SPLINE_SURFACE_WITH_KNOTS((3,2,2,3),(3,2,2,2,3),(-1.60267109889671,-0.534223699632237,
0.534223699632237,1.60267109889671),(-3.14159265358979,-1.5707963267949,
0.,1.5707963267949,3.14159265358979),.UNSPECIFIED.)
GEOMETRIC_REPRESENTATION_ITEM()
RATIONAL_B_SPLINE_SURFACE(((1.,0.707106781186548,1.,0.707106781186548,1.,
0.707106781186548,1.,0.707106781186548,1.),(0.860664159804299,0.608581463721842,
0.860664159804299,0.608581463721842,0.860664159804299,0.608581463721842,
0.860664159804299,0.608581463721842,0.860664159804299),(1.,0.707106781186548,
1.,0.707106781186548,1.,0.707106781186548,1.,0.707106781186548,1.),(0.860664159804304,
0.608581463721846,0.860664159804304,0.608581463721846,0.860664159804304,
0.608581463721846,0.860664159804304,0.608581463721846,0.860664159804304),
(1.,0.707106781186548,1.,0.707106781186548,1.,0.707106781186548,1.,0.707106781186548,
1.),(0.860664159804317,0.608581463721855,0.860664159804317,0.608581463721855,
0.860664159804317,0.608581463721855,0.860664159804317,0.608581463721855,
0.860664159804317),(1.,0.707106781186548,1.,0.707106781186548,1.,0.707106781186548,
1.,0.707106781186548,1.)))
REPRESENTATION_ITEM('')
SURFACE()
);
#856=(
BOUNDED_SURFACE()
B_SPLINE_SURFACE(2,2,((#227790,#227791,#227792,#227793,#227794,#227795,
#227796,#227797,#227798),(#227799,#227800,#227801,#227802,#227803,#227804,
#227805,#227806,#227807),(#227808,#227809,#227810,#227811,#227812,#227813,
#227814,#227815,#227816),(#227817,#227818,#227819,#227820,#227821,#227822,
#227823,#227824,#227825),(#227826,#227827,#227828,#227829,#227830,#227831,
#227832,#227833,#227834),(#227835,#227836,#227837,#227838,#227839,#227840,
#227841,#227842,#227843),(#227844,#227845,#227846,#227847,#227848,#227849,
#227850,#227851,#227852)),.UNSPECIFIED.,.F.,.T.,.F.)
B_SPLINE_SURFACE_WITH_KNOTS((3,2,2,3),(3,2,2,2,3),(-1.60267109889671,-0.534223699632237,
0.534223699632237,1.60267109889671),(-3.14159265358979,-1.5707963267949,
0.,1.5707963267949,3.14159265358979),.UNSPECIFIED.)
GEOMETRIC_REPRESENTATION_ITEM()
RATIONAL_B_SPLINE_SURFACE(((1.,0.707106781186548,1.,0.707106781186548,1.,
0.707106781186548,1.,0.707106781186548,1.),(0.860664159804308,0.608581463721849,
0.860664159804308,0.608581463721849,0.860664159804308,0.608581463721849,
0.860664159804308,0.608581463721849,0.860664159804308),(1.,0.707106781186548,
1.,0.707106781186548,1.,0.707106781186548,1.,0.707106781186548,1.),(0.860664159804295,
0.608581463721839,0.860664159804295,0.608581463721839,0.860664159804295,
0.608581463721839,0.860664159804295,0.608581463721839,0.860664159804295),
(1.,0.707106781186548,1.,0.707106781186548,1.,0.707106781186548,1.,0.707106781186548,
1.),(0.860664159804314,0.608581463721853,0.860664159804314,0.608581463721853,
0.860664159804314,0.608581463721853,0.860664159804314,0.608581463721853,
0.860664159804314),(1.,0.707106781186548,1.,0.707106781186548,1.,0.707106781186548,
1.,0.707106781186548,1.)))
REPRESENTATION_ITEM('')
SURFACE()
);
#857=(
BOUNDED_SURFACE()
B_SPLINE_SURFACE(2,2,((#227856,#227857,#227858,#227859,#227860,#227861,
#227862,#227863,#227864),(#227865,#227866,#227867,#227868,#227869,#227870,
#227871,#227872,#227873),(#227874,#227875,#227876,#227877,#227878,#227879,
#227880,#227881,#227882),(#227883,#227884,#227885,#227886,#227887,#227888,
#227889,#227890,#227891),(#227892,#227893,#227894,#227895,#227896,#227897,
#227898,#227899,#227900),(#227901,#227902,#227903,#227904,#227905,#227906,
#227907,#227908,#227909),(#227910,#227911,#227912,#227913,#227914,#227915,
#227916,#227917,#227918)),.UNSPECIFIED.,.F.,.T.,.F.)
B_SPLINE_SURFACE_WITH_KNOTS((3,2,2,3),(3,2,2,2,3),(-1.60267109889671,-0.534223699632237,
0.534223699632237,1.60267109889671),(-3.14159265358979,-1.5707963267949,
0.,1.5707963267949,3.14159265358979),.UNSPECIFIED.)
GEOMETRIC_REPRESENTATION_ITEM()
RATIONAL_B_SPLINE_SURFACE(((1.,0.707106781186548,1.,0.707106781186548,1.,
0.707106781186548,1.,0.707106781186548,1.),(0.860664159804315,0.608581463721854,
0.860664159804315,0.608581463721854,0.860664159804315,0.608581463721854,
0.860664159804315,0.608581463721854,0.860664159804315),(1.,0.707106781186548,
1.,0.707106781186548,1.,0.707106781186548,1.,0.707106781186548,1.),(0.860664159804303,
0.608581463721845,0.860664159804303,0.608581463721845,0.860664159804303,
0.608581463721845,0.860664159804303,0.608581463721845,0.860664159804303),
(1.,0.707106781186548,1.,0.707106781186548,1.,0.707106781186548,1.,0.707106781186548,
1.),(0.860664159804315,0.608581463721854,0.860664159804315,0.608581463721854,
0.860664159804315,0.608581463721854,0.860664159804315,0.608581463721854,
0.860664159804315),(1.,0.707106781186548,1.,0.707106781186548,1.,0.707106781186548,
1.,0.707106781186548,1.)))
REPRESENTATION_ITEM('')
SURFACE()
);
#858=(
BOUNDED_SURFACE()
B_SPLINE_SURFACE(2,2,((#227922,#227923,#227924,#227925,#227926,#227927,
#227928,#227929,#227930),(#227931,#227932,#227933,#227934,#227935,#227936,
#227937,#227938,#227939),(#227940,#227941,#227942,#227943,#227944,#227945,
#227946,#227947,#227948),(#227949,#227950,#227951,#227952,#227953,#227954,
#227955,#227956,#227957),(#227958,#227959,#227960,#227961,#227962,#227963,
#227964,#227965,#227966),(#227967,#227968,#227969,#227970,#227971,#227972,
#227973,#227974,#227975),(#227976,#227977,#227978,#227979,#227980,#227981,
#227982,#227983,#227984)),.UNSPECIFIED.,.F.,.T.,.F.)
B_SPLINE_SURFACE_WITH_KNOTS((3,2,2,3),(3,2,2,2,3),(-1.60267109889671,-0.534223699632237,
0.534223699632237,1.60267109889671),(-3.14159265358979,-1.5707963267949,
0.,1.5707963267949,3.14159265358979),.UNSPECIFIED.)
GEOMETRIC_REPRESENTATION_ITEM()
RATIONAL_B_SPLINE_SURFACE(((1.,0.707106781186548,1.,0.707106781186548,1.,
0.707106781186548,1.,0.707106781186548,1.),(0.8606641598043,0.608581463721843,
0.8606641598043,0.608581463721843,0.8606641598043,0.608581463721843,0.8606641598043,
0.608581463721843,0.8606641598043),(1.,0.707106781186548,1.,0.707106781186548,
1.,0.707106781186548,1.,0.707106781186548,1.),(0.86066415980431,0.60858146372185,
0.86066415980431,0.60858146372185,0.86066415980431,0.60858146372185,0.86066415980431,
0.60858146372185,0.86066415980431),(1.,0.707106781186548,1.,0.707106781186548,
1.,0.707106781186548,1.,0.707106781186548,1.),(0.8606641598043,0.608581463721843,
0.8606641598043,0.608581463721843,0.8606641598043,0.608581463721843,0.8606641598043,
0.608581463721843,0.8606641598043),(1.,0.707106781186548,1.,0.707106781186548,
1.,0.707106781186548,1.,0.707106781186548,1.)))
REPRESENTATION_ITEM('')
SURFACE()
);
#859=(
BOUNDED_SURFACE()
B_SPLINE_SURFACE(2,2,((#227988,#227989,#227990,#227991,#227992,#227993,
#227994,#227995,#227996),(#227997,#227998,#227999,#228000,#228001,#228002,
#228003,#228004,#228005),(#228006,#228007,#228008,#228009,#228010,#228011,
#228012,#228013,#228014),(#228015,#228016,#228017,#228018,#228019,#228020,
#228021,#228022,#228023),(#228024,#228025,#228026,#228027,#228028,#228029,
#228030,#228031,#228032),(#228033,#228034,#228035,#228036,#228037,#228038,
#228039,#228040,#228041),(#228042,#228043,#228044,#228045,#228046,#228047,
#228048,#228049,#228050)),.UNSPECIFIED.,.F.,.T.,.F.)
B_SPLINE_SURFACE_WITH_KNOTS((3,2,2,3),(3,2,2,2,3),(-1.60267109889671,-0.534223699632237,
0.534223699632237,1.60267109889671),(-3.14159265358979,-1.5707963267949,
0.,1.5707963267949,3.14159265358979),.UNSPECIFIED.)
GEOMETRIC_REPRESENTATION_ITEM()
RATIONAL_B_SPLINE_SURFACE(((1.,0.707106781186548,1.,0.707106781186548,1.,
0.707106781186548,1.,0.707106781186548,1.),(0.860664159804299,0.608581463721842,
0.860664159804299,0.608581463721842,0.860664159804299,0.608581463721842,
0.860664159804299,0.608581463721842,0.860664159804299),(1.,0.707106781186548,
1.,0.707106781186548,1.,0.707106781186548,1.,0.707106781186548,1.),(0.860664159804304,
0.608581463721846,0.860664159804304,0.608581463721846,0.860664159804304,
0.608581463721846,0.860664159804304,0.608581463721846,0.860664159804304),
(1.,0.707106781186548,1.,0.707106781186548,1.,0.707106781186548,1.,0.707106781186548,
1.),(0.860664159804317,0.608581463721855,0.860664159804317,0.608581463721855,
0.860664159804317,0.608581463721855,0.860664159804317,0.608581463721855,
0.860664159804317),(1.,0.707106781186548,1.,0.707106781186548,1.,0.707106781186548,
1.,0.707106781186548,1.)))
REPRESENTATION_ITEM('')
SURFACE()
);
#860=(
BOUNDED_SURFACE()
B_SPLINE_SURFACE(2,2,((#228054,#228055,#228056,#228057,#228058,#228059,
#228060,#228061,#228062),(#228063,#228064,#228065,#228066,#228067,#228068,
#228069,#228070,#228071),(#228072,#228073,#228074,#228075,#228076,#228077,
#228078,#228079,#228080),(#228081,#228082,#228083,#228084,#228085,#228086,
#228087,#228088,#228089),(#228090,#228091,#228092,#228093,#228094,#228095,
#228096,#228097,#228098),(#228099,#228100,#228101,#228102,#228103,#228104,
#228105,#228106,#228107),(#228108,#228109,#228110,#228111,#228112,#228113,
#228114,#228115,#228116)),.UNSPECIFIED.,.F.,.T.,.F.)
B_SPLINE_SURFACE_WITH_KNOTS((3,2,2,3),(3,2,2,2,3),(-1.60267109889671,-0.534223699632237,
0.534223699632237,1.60267109889671),(-3.14159265358979,-1.5707963267949,
0.,1.5707963267949,3.14159265358979),.UNSPECIFIED.)
GEOMETRIC_REPRESENTATION_ITEM()
RATIONAL_B_SPLINE_SURFACE(((1.,0.707106781186548,1.,0.707106781186548,1.,
0.707106781186548,1.,0.707106781186548,1.),(0.860664159804308,0.608581463721849,
0.860664159804308,0.608581463721849,0.860664159804308,0.608581463721849,
0.860664159804308,0.608581463721849,0.860664159804308),(1.,0.707106781186548,
1.,0.707106781186548,1.,0.707106781186548,1.,0.707106781186548,1.),(0.860664159804295,
0.608581463721839,0.860664159804295,0.608581463721839,0.860664159804295,
0.608581463721839,0.860664159804295,0.608581463721839,0.860664159804295),
(1.,0.707106781186548,1.,0.707106781186548,1.,0.707106781186548,1.,0.707106781186548,
1.),(0.860664159804313,0.608581463721852,0.860664159804313,0.608581463721852,
0.860664159804313,0.608581463721852,0.860664159804313,0.608581463721852,
0.860664159804313),(1.,0.707106781186548,1.,0.707106781186548,1.,0.707106781186548,
1.,0.707106781186548,1.)))
REPRESENTATION_ITEM('')
SURFACE()
);
#861=(
BOUNDED_SURFACE()
B_SPLINE_SURFACE(2,2,((#228120,#228121,#228122,#228123,#228124,#228125,
#228126,#228127,#228128),(#228129,#228130,#228131,#228132,#228133,#228134,
#228135,#228136,#228137),(#228138,#228139,#228140,#228141,#228142,#228143,
#228144,#228145,#228146),(#228147,#228148,#228149,#228150,#228151,#228152,
#228153,#228154,#228155),(#228156,#228157,#228158,#228159,#228160,#228161,
#228162,#228163,#228164),(#228165,#228166,#228167,#228168,#228169,#228170,
#228171,#228172,#228173),(#228174,#228175,#228176,#228177,#228178,#228179,
#228180,#228181,#228182)),.UNSPECIFIED.,.F.,.T.,.F.)
B_SPLINE_SURFACE_WITH_KNOTS((3,2,2,3),(3,2,2,2,3),(-1.60267109889671,-0.534223699632237,
0.534223699632237,1.60267109889671),(-3.14159265358979,-1.5707963267949,
0.,1.5707963267949,3.14159265358979),.UNSPECIFIED.)
GEOMETRIC_REPRESENTATION_ITEM()
RATIONAL_B_SPLINE_SURFACE(((1.,0.707106781186548,1.,0.707106781186548,1.,
0.707106781186548,1.,0.707106781186548,1.),(0.860664159804315,0.608581463721854,
0.860664159804315,0.608581463721854,0.860664159804315,0.608581463721854,
0.860664159804315,0.608581463721854,0.860664159804315),(1.,0.707106781186548,
1.,0.707106781186548,1.,0.707106781186548,1.,0.707106781186548,1.),(0.860664159804303,
0.608581463721845,0.860664159804303,0.608581463721845,0.860664159804303,
0.608581463721845,0.860664159804303,0.608581463721845,0.860664159804303),
(1.,0.707106781186548,1.,0.707106781186548,1.,0.707106781186548,1.,0.707106781186548,
1.),(0.860664159804315,0.608581463721854,0.860664159804315,0.608581463721854,
0.860664159804315,0.608581463721854,0.860664159804315,0.608581463721854,
0.860664159804315),(1.,0.707106781186548,1.,0.707106781186548,1.,0.707106781186548,
1.,0.707106781186548,1.)))
REPRESENTATION_ITEM('')
SURFACE()
);
#862=(
BOUNDED_SURFACE()
B_SPLINE_SURFACE(2,2,((#228186,#228187,#228188,#228189,#228190,#228191,
#228192,#228193,#228194),(#228195,#228196,#228197,#228198,#228199,#228200,
#228201,#228202,#228203),(#228204,#228205,#228206,#228207,#228208,#228209,
#228210,#228211,#228212),(#228213,#228214,#228215,#228216,#228217,#228218,
#228219,#228220,#228221),(#228222,#228223,#228224,#228225,#228226,#228227,
#228228,#228229,#228230),(#228231,#228232,#228233,#228234,#228235,#228236,
#228237,#228238,#228239),(#228240,#228241,#228242,#228243,#228244,#228245,
#228246,#228247,#228248)),.UNSPECIFIED.,.F.,.T.,.F.)
B_SPLINE_SURFACE_WITH_KNOTS((3,2,2,3),(3,2,2,2,3),(-1.60267109889671,-0.534223699632237,
0.534223699632237,1.60267109889671),(-3.14159265358979,-1.5707963267949,
0.,1.5707963267949,3.14159265358979),.UNSPECIFIED.)
GEOMETRIC_REPRESENTATION_ITEM()
RATIONAL_B_SPLINE_SURFACE(((1.,0.707106781186548,1.,0.707106781186548,1.,
0.707106781186548,1.,0.707106781186548,1.),(0.8606641598043,0.608581463721843,
0.8606641598043,0.608581463721843,0.8606641598043,0.608581463721843,0.8606641598043,
0.608581463721843,0.8606641598043),(1.,0.707106781186548,1.,0.707106781186548,
1.,0.707106781186548,1.,0.707106781186548,1.),(0.86066415980431,0.60858146372185,
0.86066415980431,0.60858146372185,0.86066415980431,0.60858146372185,0.86066415980431,
0.60858146372185,0.86066415980431),(1.,0.707106781186548,1.,0.707106781186548,
1.,0.707106781186548,1.,0.707106781186548,1.),(0.8606641598043,0.608581463721843,
0.8606641598043,0.608581463721843,0.8606641598043,0.608581463721843,0.8606641598043,
0.608581463721843,0.8606641598043),(1.,0.707106781186548,1.,0.707106781186548,
1.,0.707106781186548,1.,0.707106781186548,1.)))
REPRESENTATION_ITEM('')
SURFACE()
);
#863=(
BOUNDED_SURFACE()
B_SPLINE_SURFACE(2,2,((#228252,#228253,#228254,#228255,#228256,#228257,
#228258,#228259,#228260),(#228261,#228262,#228263,#228264,#228265,#228266,
#228267,#228268,#228269),(#228270,#228271,#228272,#228273,#228274,#228275,
#228276,#228277,#228278),(#228279,#228280,#228281,#228282,#228283,#228284,
#228285,#228286,#228287),(#228288,#228289,#228290,#228291,#228292,#228293,
#228294,#228295,#228296),(#228297,#228298,#228299,#228300,#228301,#228302,
#228303,#228304,#228305),(#228306,#228307,#228308,#228309,#228310,#228311,
#228312,#228313,#228314)),.UNSPECIFIED.,.F.,.T.,.F.)
B_SPLINE_SURFACE_WITH_KNOTS((3,2,2,3),(3,2,2,2,3),(-1.60267109889671,-0.534223699632237,
0.534223699632237,1.60267109889671),(-3.14159265358979,-1.5707963267949,
0.,1.5707963267949,3.14159265358979),.UNSPECIFIED.)
GEOMETRIC_REPRESENTATION_ITEM()
RATIONAL_B_SPLINE_SURFACE(((1.,0.707106781186548,1.,0.707106781186548,1.,
0.707106781186548,1.,0.707106781186548,1.),(0.860664159804299,0.608581463721842,
0.860664159804299,0.608581463721842,0.860664159804299,0.608581463721842,
0.860664159804299,0.608581463721842,0.860664159804299),(1.,0.707106781186548,
1.,0.707106781186548,1.,0.707106781186548,1.,0.707106781186548,1.),(0.860664159804304,
0.608581463721846,0.860664159804304,0.608581463721846,0.860664159804304,
0.608581463721846,0.860664159804304,0.608581463721846,0.860664159804304),
(1.,0.707106781186548,1.,0.707106781186548,1.,0.707106781186548,1.,0.707106781186548,
1.),(0.860664159804317,0.608581463721855,0.860664159804317,0.608581463721855,
0.860664159804317,0.608581463721855,0.860664159804317,0.608581463721855,
0.860664159804317),(1.,0.707106781186548,1.,0.707106781186548,1.,0.707106781186548,
1.,0.707106781186548,1.)))
REPRESENTATION_ITEM('')
SURFACE()
);
#864=(
BOUNDED_SURFACE()
B_SPLINE_SURFACE(2,2,((#228318,#228319,#228320,#228321,#228322,#228323,
#228324,#228325,#228326),(#228327,#228328,#228329,#228330,#228331,#228332,
#228333,#228334,#228335),(#228336,#228337,#228338,#228339,#228340,#228341,
#228342,#228343,#228344),(#228345,#228346,#228347,#228348,#228349,#228350,
#228351,#228352,#228353),(#228354,#228355,#228356,#228357,#228358,#228359,
#228360,#228361,#228362),(#228363,#228364,#228365,#228366,#228367,#228368,
#228369,#228370,#228371),(#228372,#228373,#228374,#228375,#228376,#228377,
#228378,#228379,#228380)),.UNSPECIFIED.,.F.,.T.,.F.)
B_SPLINE_SURFACE_WITH_KNOTS((3,2,2,3),(3,2,2,2,3),(-1.60267109889671,-0.534223699632237,
0.534223699632237,1.60267109889671),(-3.14159265358979,-1.5707963267949,
0.,1.5707963267949,3.14159265358979),.UNSPECIFIED.)
GEOMETRIC_REPRESENTATION_ITEM()
RATIONAL_B_SPLINE_SURFACE(((1.,0.707106781186548,1.,0.707106781186548,1.,
0.707106781186548,1.,0.707106781186548,1.),(0.860664159804308,0.608581463721849,
0.860664159804308,0.608581463721849,0.860664159804308,0.608581463721849,
0.860664159804308,0.608581463721849,0.860664159804308),(1.,0.707106781186548,
1.,0.707106781186548,1.,0.707106781186548,1.,0.707106781186548,1.),(0.860664159804295,
0.608581463721839,0.860664159804295,0.608581463721839,0.860664159804295,
0.608581463721839,0.860664159804295,0.608581463721839,0.860664159804295),
(1.,0.707106781186548,1.,0.707106781186548,1.,0.707106781186548,1.,0.707106781186548,
1.),(0.860664159804313,0.608581463721852,0.860664159804313,0.608581463721852,
0.860664159804313,0.608581463721852,0.860664159804313,0.608581463721852,
0.860664159804313),(1.,0.707106781186548,1.,0.707106781186548,1.,0.707106781186548,
1.,0.707106781186548,1.)))
REPRESENTATION_ITEM('')
SURFACE()
);
#865=(
BOUNDED_SURFACE()
B_SPLINE_SURFACE(2,2,((#228384,#228385,#228386,#228387,#228388,#228389,
#228390,#228391,#228392),(#228393,#228394,#228395,#228396,#228397,#228398,
#228399,#228400,#228401),(#228402,#228403,#228404,#228405,#228406,#228407,
#228408,#228409,#228410),(#228411,#228412,#228413,#228414,#228415,#228416,
#228417,#228418,#228419),(#228420,#228421,#228422,#228423,#228424,#228425,
#228426,#228427,#228428),(#228429,#228430,#228431,#228432,#228433,#228434,
#228435,#228436,#228437),(#228438,#228439,#228440,#228441,#228442,#228443,
#228444,#228445,#228446)),.UNSPECIFIED.,.F.,.T.,.F.)
B_SPLINE_SURFACE_WITH_KNOTS((3,2,2,3),(3,2,2,2,3),(-1.60267109889671,-0.534223699632237,
0.534223699632237,1.60267109889671),(-3.14159265358979,-1.5707963267949,
0.,1.5707963267949,3.14159265358979),.UNSPECIFIED.)
GEOMETRIC_REPRESENTATION_ITEM()
RATIONAL_B_SPLINE_SURFACE(((1.,0.707106781186548,1.,0.707106781186548,1.,
0.707106781186548,1.,0.707106781186548,1.),(0.860664159804315,0.608581463721854,
0.860664159804315,0.608581463721854,0.860664159804315,0.608581463721854,
0.860664159804315,0.608581463721854,0.860664159804315),(1.,0.707106781186548,
1.,0.707106781186548,1.,0.707106781186548,1.,0.707106781186548,1.),(0.860664159804303,
0.608581463721845,0.860664159804303,0.608581463721845,0.860664159804303,
0.608581463721845,0.860664159804303,0.608581463721845,0.860664159804303),
(1.,0.707106781186548,1.,0.707106781186548,1.,0.707106781186548,1.,0.707106781186548,
1.),(0.860664159804315,0.608581463721854,0.860664159804315,0.608581463721854,
0.860664159804315,0.608581463721854,0.860664159804315,0.608581463721854,
0.860664159804315),(1.,0.707106781186548,1.,0.707106781186548,1.,0.707106781186548,
1.,0.707106781186548,1.)))
REPRESENTATION_ITEM('')
SURFACE()
);
#866=(
BOUNDED_SURFACE()
B_SPLINE_SURFACE(2,2,((#228450,#228451,#228452,#228453,#228454,#228455,
#228456,#228457,#228458),(#228459,#228460,#228461,#228462,#228463,#228464,
#228465,#228466,#228467),(#228468,#228469,#228470,#228471,#228472,#228473,
#228474,#228475,#228476),(#228477,#228478,#228479,#228480,#228481,#228482,
#228483,#228484,#228485),(#228486,#228487,#228488,#228489,#228490,#228491,
#228492,#228493,#228494),(#228495,#228496,#228497,#228498,#228499,#228500,
#228501,#228502,#228503),(#228504,#228505,#228506,#228507,#228508,#228509,
#228510,#228511,#228512)),.UNSPECIFIED.,.F.,.T.,.F.)
B_SPLINE_SURFACE_WITH_KNOTS((3,2,2,3),(3,2,2,2,3),(-1.60267109889671,-0.534223699632237,
0.534223699632237,1.60267109889671),(-3.14159265358979,-1.5707963267949,
0.,1.5707963267949,3.14159265358979),.UNSPECIFIED.)
GEOMETRIC_REPRESENTATION_ITEM()
RATIONAL_B_SPLINE_SURFACE(((1.,0.707106781186548,1.,0.707106781186548,1.,
0.707106781186548,1.,0.707106781186548,1.),(0.8606641598043,0.608581463721843,
0.8606641598043,0.608581463721843,0.8606641598043,0.608581463721843,0.8606641598043,
0.608581463721843,0.8606641598043),(1.,0.707106781186548,1.,0.707106781186548,
1.,0.707106781186548,1.,0.707106781186548,1.),(0.86066415980431,0.60858146372185,
0.86066415980431,0.60858146372185,0.86066415980431,0.60858146372185,0.86066415980431,
0.60858146372185,0.86066415980431),(1.,0.707106781186548,1.,0.707106781186548,
1.,0.707106781186548,1.,0.707106781186548,1.),(0.8606641598043,0.608581463721843,
0.8606641598043,0.608581463721843,0.8606641598043,0.608581463721843,0.8606641598043,
0.608581463721843,0.8606641598043),(1.,0.707106781186548,1.,0.707106781186548,
1.,0.707106781186548,1.,0.707106781186548,1.)))
REPRESENTATION_ITEM('')
SURFACE()
);
#867=(
BOUNDED_SURFACE()
B_SPLINE_SURFACE(2,2,((#228516,#228517,#228518,#228519,#228520,#228521,
#228522,#228523,#228524),(#228525,#228526,#228527,#228528,#228529,#228530,
#228531,#228532,#228533),(#228534,#228535,#228536,#228537,#228538,#228539,
#228540,#228541,#228542),(#228543,#228544,#228545,#228546,#228547,#228548,
#228549,#228550,#228551),(#228552,#228553,#228554,#228555,#228556,#228557,
#228558,#228559,#228560),(#228561,#228562,#228563,#228564,#228565,#228566,
#228567,#228568,#228569),(#228570,#228571,#228572,#228573,#228574,#228575,
#228576,#228577,#228578)),.UNSPECIFIED.,.F.,.T.,.F.)
B_SPLINE_SURFACE_WITH_KNOTS((3,2,2,3),(3,2,2,2,3),(-1.60267109889671,-0.534223699632237,
0.534223699632237,1.60267109889671),(-3.14159265358979,-1.5707963267949,
0.,1.5707963267949,3.14159265358979),.UNSPECIFIED.)
GEOMETRIC_REPRESENTATION_ITEM()
RATIONAL_B_SPLINE_SURFACE(((1.,0.707106781186548,1.,0.707106781186548,1.,
0.707106781186548,1.,0.707106781186548,1.),(0.860664159804299,0.608581463721842,
0.860664159804299,0.608581463721842,0.860664159804299,0.608581463721842,
0.860664159804299,0.608581463721842,0.860664159804299),(1.,0.707106781186548,
1.,0.707106781186548,1.,0.707106781186548,1.,0.707106781186548,1.),(0.860664159804304,
0.608581463721846,0.860664159804304,0.608581463721846,0.860664159804304,
0.608581463721846,0.860664159804304,0.608581463721846,0.860664159804304),
(1.,0.707106781186548,1.,0.707106781186548,1.,0.707106781186548,1.,0.707106781186548,
1.),(0.860664159804317,0.608581463721855,0.860664159804317,0.608581463721855,
0.860664159804317,0.608581463721855,0.860664159804317,0.608581463721855,
0.860664159804317),(1.,0.707106781186548,1.,0.707106781186548,1.,0.707106781186548,
1.,0.707106781186548,1.)))
REPRESENTATION_ITEM('')
SURFACE()
);
#868=(
BOUNDED_SURFACE()
B_SPLINE_SURFACE(2,2,((#228582,#228583,#228584,#228585,#228586,#228587,
#228588,#228589,#228590),(#228591,#228592,#228593,#228594,#228595,#228596,
#228597,#228598,#228599),(#228600,#228601,#228602,#228603,#228604,#228605,
#228606,#228607,#228608),(#228609,#228610,#228611,#228612,#228613,#228614,
#228615,#228616,#228617),(#228618,#228619,#228620,#228621,#228622,#228623,
#228624,#228625,#228626),(#228627,#228628,#228629,#228630,#228631,#228632,
#228633,#228634,#228635),(#228636,#228637,#228638,#228639,#228640,#228641,
#228642,#228643,#228644)),.UNSPECIFIED.,.F.,.T.,.F.)
B_SPLINE_SURFACE_WITH_KNOTS((3,2,2,3),(3,2,2,2,3),(-1.60267109889671,-0.534223699632237,
0.534223699632237,1.60267109889671),(-3.14159265358979,-1.5707963267949,
0.,1.5707963267949,3.14159265358979),.UNSPECIFIED.)
GEOMETRIC_REPRESENTATION_ITEM()
RATIONAL_B_SPLINE_SURFACE(((1.,0.707106781186548,1.,0.707106781186548,1.,
0.707106781186548,1.,0.707106781186548,1.),(0.860664159804308,0.608581463721849,
0.860664159804308,0.608581463721849,0.860664159804308,0.608581463721849,
0.860664159804308,0.608581463721849,0.860664159804308),(1.,0.707106781186548,
1.,0.707106781186548,1.,0.707106781186548,1.,0.707106781186548,1.),(0.860664159804295,
0.608581463721839,0.860664159804295,0.608581463721839,0.860664159804295,
0.608581463721839,0.860664159804295,0.608581463721839,0.860664159804295),
(1.,0.707106781186548,1.,0.707106781186548,1.,0.707106781186548,1.,0.707106781186548,
1.),(0.860664159804314,0.608581463721853,0.860664159804314,0.608581463721853,
0.860664159804314,0.608581463721853,0.860664159804314,0.608581463721853,
0.860664159804314),(1.,0.707106781186548,1.,0.707106781186548,1.,0.707106781186548,
1.,0.707106781186548,1.)))
REPRESENTATION_ITEM('')
SURFACE()
);
#869=(
BOUNDED_SURFACE()
B_SPLINE_SURFACE(2,2,((#228648,#228649,#228650,#228651,#228652,#228653,
#228654,#228655,#228656),(#228657,#228658,#228659,#228660,#228661,#228662,
#228663,#228664,#228665),(#228666,#228667,#228668,#228669,#228670,#228671,
#228672,#228673,#228674),(#228675,#228676,#228677,#228678,#228679,#228680,
#228681,#228682,#228683),(#228684,#228685,#228686,#228687,#228688,#228689,
#228690,#228691,#228692),(#228693,#228694,#228695,#228696,#228697,#228698,
#228699,#228700,#228701),(#228702,#228703,#228704,#228705,#228706,#228707,
#228708,#228709,#228710)),.UNSPECIFIED.,.F.,.T.,.F.)
B_SPLINE_SURFACE_WITH_KNOTS((3,2,2,3),(3,2,2,2,3),(-1.60267109889671,-0.534223699632237,
0.534223699632237,1.60267109889671),(-3.14159265358979,-1.5707963267949,
0.,1.5707963267949,3.14159265358979),.UNSPECIFIED.)
GEOMETRIC_REPRESENTATION_ITEM()
RATIONAL_B_SPLINE_SURFACE(((1.,0.707106781186548,1.,0.707106781186548,1.,
0.707106781186548,1.,0.707106781186548,1.),(0.860664159804315,0.608581463721854,
0.860664159804315,0.608581463721854,0.860664159804315,0.608581463721854,
0.860664159804315,0.608581463721854,0.860664159804315),(1.,0.707106781186548,
1.,0.707106781186548,1.,0.707106781186548,1.,0.707106781186548,1.),(0.860664159804303,
0.608581463721845,0.860664159804303,0.608581463721845,0.860664159804303,
0.608581463721845,0.860664159804303,0.608581463721845,0.860664159804303),
(1.,0.707106781186548,1.,0.707106781186548,1.,0.707106781186548,1.,0.707106781186548,
1.),(0.860664159804312,0.608581463721851,0.860664159804312,0.608581463721851,
0.860664159804312,0.608581463721851,0.860664159804312,0.608581463721851,
0.860664159804312),(1.,0.707106781186548,1.,0.707106781186548,1.,0.707106781186548,
1.,0.707106781186548,1.)))
REPRESENTATION_ITEM('')
SURFACE()
);
#870=(
BOUNDED_SURFACE()
B_SPLINE_SURFACE(2,2,((#228714,#228715,#228716,#228717,#228718,#228719,
#228720,#228721,#228722),(#228723,#228724,#228725,#228726,#228727,#228728,
#228729,#228730,#228731),(#228732,#228733,#228734,#228735,#228736,#228737,
#228738,#228739,#228740),(#228741,#228742,#228743,#228744,#228745,#228746,
#228747,#228748,#228749),(#228750,#228751,#228752,#228753,#228754,#228755,
#228756,#228757,#228758),(#228759,#228760,#228761,#228762,#228763,#228764,
#228765,#228766,#228767),(#228768,#228769,#228770,#228771,#228772,#228773,
#228774,#228775,#228776)),.UNSPECIFIED.,.F.,.T.,.F.)
B_SPLINE_SURFACE_WITH_KNOTS((3,2,2,3),(3,2,2,2,3),(-1.60267109889671,-0.534223699632237,
0.534223699632237,1.60267109889671),(-3.14159265358979,-1.5707963267949,
0.,1.5707963267949,3.14159265358979),.UNSPECIFIED.)
GEOMETRIC_REPRESENTATION_ITEM()
RATIONAL_B_SPLINE_SURFACE(((1.,0.707106781186548,1.,0.707106781186548,1.,
0.707106781186548,1.,0.707106781186548,1.),(0.8606641598043,0.608581463721843,
0.8606641598043,0.608581463721843,0.8606641598043,0.608581463721843,0.8606641598043,
0.608581463721843,0.8606641598043),(1.,0.707106781186548,1.,0.707106781186548,
1.,0.707106781186548,1.,0.707106781186548,1.),(0.86066415980431,0.60858146372185,
0.86066415980431,0.60858146372185,0.86066415980431,0.60858146372185,0.86066415980431,
0.60858146372185,0.86066415980431),(1.,0.707106781186548,1.,0.707106781186548,
1.,0.707106781186548,1.,0.707106781186548,1.),(0.8606641598043,0.608581463721843,
0.8606641598043,0.608581463721843,0.8606641598043,0.608581463721843,0.8606641598043,
0.608581463721843,0.8606641598043),(1.,0.707106781186548,1.,0.707106781186548,
1.,0.707106781186548,1.,0.707106781186548,1.)))
REPRESENTATION_ITEM('')
SURFACE()
);
#871=(
BOUNDED_SURFACE()
B_SPLINE_SURFACE(2,2,((#228780,#228781,#228782,#228783,#228784,#228785,
#228786,#228787,#228788),(#228789,#228790,#228791,#228792,#228793,#228794,
#228795,#228796,#228797),(#228798,#228799,#228800,#228801,#228802,#228803,
#228804,#228805,#228806),(#228807,#228808,#228809,#228810,#228811,#228812,
#228813,#228814,#228815),(#228816,#228817,#228818,#228819,#228820,#228821,
#228822,#228823,#228824),(#228825,#228826,#228827,#228828,#228829,#228830,
#228831,#228832,#228833),(#228834,#228835,#228836,#228837,#228838,#228839,
#228840,#228841,#228842)),.UNSPECIFIED.,.F.,.T.,.F.)
B_SPLINE_SURFACE_WITH_KNOTS((3,2,2,3),(3,2,2,2,3),(-1.60267109889671,-0.534223699632237,
0.534223699632237,1.60267109889671),(-3.14159265358979,-1.5707963267949,
0.,1.5707963267949,3.14159265358979),.UNSPECIFIED.)
GEOMETRIC_REPRESENTATION_ITEM()
RATIONAL_B_SPLINE_SURFACE(((1.,0.707106781186548,1.,0.707106781186548,1.,
0.707106781186548,1.,0.707106781186548,1.),(0.860664159804299,0.608581463721842,
0.860664159804299,0.608581463721842,0.860664159804299,0.608581463721842,
0.860664159804299,0.608581463721842,0.860664159804299),(1.,0.707106781186548,
1.,0.707106781186548,1.,0.707106781186548,1.,0.707106781186548,1.),(0.860664159804304,
0.608581463721846,0.860664159804304,0.608581463721846,0.860664159804304,
0.608581463721846,0.860664159804304,0.608581463721846,0.860664159804304),
(1.,0.707106781186548,1.,0.707106781186548,1.,0.707106781186548,1.,0.707106781186548,
1.),(0.860664159804317,0.608581463721855,0.860664159804317,0.608581463721855,
0.860664159804317,0.608581463721855,0.860664159804317,0.608581463721855,
0.860664159804317),(1.,0.707106781186548,1.,0.707106781186548,1.,0.707106781186548,
1.,0.707106781186548,1.)))
REPRESENTATION_ITEM('')
SURFACE()
);
#872=(
BOUNDED_SURFACE()
B_SPLINE_SURFACE(1,2,((#231384,#231385,#231386,#231387,#231388,#231389,
#231390,#231391,#231392,#231393,#231394,#231395,#231396,#231397,#231398,
#231399,#231400,#231401,#231402,#231403,#231404,#231405,#231406,#231407,
#231408,#231409,#231410,#231411,#231412,#231413,#231414,#231415,#231416,
#231417,#231418,#231419,#231420,#231421,#231422,#231423,#231424,#231425,
#231426,#231427,#231428,#231429,#231430,#231431,#231432,#231433,#231434,
#231435,#231436,#231437,#231438,#231439,#231440,#231441,#231442,#231443,
#231444,#231445,#231446,#231447,#231448,#231449,#231450,#231451,#231452,
#231453,#231454,#231455,#231456,#231457,#231458,#231459,#231460,#231461,
#231462,#231463,#231464,#231465,#231466,#231467,#231468,#231469,#231470,
#231471,#231472,#231473,#231474,#231475,#231476,#231477,#231478,#231479,
#231480,#231481,#231482,#231483,#231484,#231485,#231486,#231487,#231488,
#231489,#231490,#231491,#231492,#231493,#231494,#231495,#231496,#231497,
#231498,#231499,#231500,#231501,#231502,#231503,#231504,#231505,#231506,
#231507,#231508,#231509,#231510,#231511,#231512,#231513,#231514,#231515,
#231516,#231517,#231518,#231519,#231520,#231521,#231522,#231523,#231524,
#231525,#231526,#231527,#231528,#231529,#231530,#231531,#231532,#231533,
#231534,#231535,#231536,#231537,#231538,#231539,#231540,#231541,#231542,
#231543,#231544,#231545,#231546,#231547,#231548,#231549,#231550,#231551,
#231552,#231553,#231554,#231555,#231556,#231557,#231558,#231559,#231560,
#231561,#231562,#231563,#231564,#231565,#231566,#231567,#231568,#231569,
#231570,#231571,#231572,#231573,#231574,#231575,#231576,#231577,#231578,
#231579,#231580,#231581,#231582,#231583,#231584,#231585,#231586,#231587,
#231588,#231589,#231590,#231591,#231592,#231593,#231594,#231595,#231596,
#231597,#231598,#231599,#231600,#231601,#231602,#231603,#231604,#231605,
#231606,#231607,#231608,#231609,#231610,#231611,#231612,#231613,#231614,
#231615,#231616,#231617,#231618,#231619,#231620,#231621,#231622,#231623,
#231624,#231625,#231626,#231627,#231628,#231629,#231630,#231631,#231632,
#231633,#231634,#231635,#231636,#231637,#231638,#231639,#231640,#231641,
#231642,#231643,#231644,#231645,#231646,#231647,#231648,#231649,#231650,
#231651,#231652,#231653,#231654,#231655,#231656,#231657,#231658,#231659,
#231660,#231661,#231662,#231663,#231664,#231665,#231666,#231667,#231668,
#231669,#231670,#231671,#231672,#231673,#231674,#231675,#231676,#231677,
#231678,#231679,#231680,#231681,#231682,#231683,#231684,#231685,#231686,
#231687,#231688,#231689,#231690,#231691,#231692,#231693,#231694,#231695,
#231696,#231697,#231698,#231699,#231700,#231701,#231702,#231703,#231704,
#231705,#231706,#231707,#231708,#231709,#231710,#231711,#231712,#231713,
#231714,#231715,#231716,#231717,#231718,#231719,#231720,#231721,#231722,
#231723,#231724,#231725,#231726,#231727,#231728,#231729,#231730,#231731,
#231732,#231733,#231734,#231735,#231736,#231737,#231738,#231739,#231740,
#231741,#231742,#231743,#231744,#231745,#231746,#231747,#231748,#231749,
#231750,#231751,#231752,#231753,#231754,#231755,#231756,#231757,#231758,
#231759,#231760,#231761,#231762,#231763,#231764,#231765,#231766,#231767,
#231768,#231769,#231770,#231771,#231772,#231773,#231774,#231775,#231776,
#231777,#231778,#231779,#231780,#231781,#231782,#231783,#231784,#231785,
#231786,#231787,#231788,#231789,#231790,#231791,#231792,#231793,#231794,
#231795,#231796,#231797,#231798,#231799,#231800,#231801,#231802,#231803,
#231804,#231805,#231806,#231807,#231808,#231809,#231810,#231811,#231812,
#231813,#231814,#231815,#231816,#231817,#231818),(#231819,#231820,#231821,
#231822,#231823,#231824,#231825,#231826,#231827,#231828,#231829,#231830,
#231831,#231832,#231833,#231834,#231835,#231836,#231837,#231838,#231839,
#231840,#231841,#231842,#231843,#231844,#231845,#231846,#231847,#231848,
#231849,#231850,#231851,#231852,#231853,#231854,#231855,#231856,#231857,
#231858,#231859,#231860,#231861,#231862,#231863,#231864,#231865,#231866,
#231867,#231868,#231869,#231870,#231871,#231872,#231873,#231874,#231875,
#231876,#231877,#231878,#231879,#231880,#231881,#231882,#231883,#231884,
#231885,#231886,#231887,#231888,#231889,#231890,#231891,#231892,#231893,
#231894,#231895,#231896,#231897,#231898,#231899,#231900,#231901,#231902,
#231903,#231904,#231905,#231906,#231907,#231908,#231909,#231910,#231911,
#231912,#231913,#231914,#231915,#231916,#231917,#231918,#231919,#231920,
#231921,#231922,#231923,#231924,#231925,#231926,#231927,#231928,#231929,
#231930,#231931,#231932,#231933,#231934,#231935,#231936,#231937,#231938,
#231939,#231940,#231941,#231942,#231943,#231944,#231945,#231946,#231947,
#231948,#231949,#231950,#231951,#231952,#231953,#231954,#231955,#231956,
#231957,#231958,#231959,#231960,#231961,#231962,#231963,#231964,#231965,
#231966,#231967,#231968,#231969,#231970,#231971,#231972,#231973,#231974,
#231975,#231976,#231977,#231978,#231979,#231980,#231981,#231982,#231983,
#231984,#231985,#231986,#231987,#231988,#231989,#231990,#231991,#231992,
#231993,#231994,#231995,#231996,#231997,#231998,#231999,#232000,#232001,
#232002,#232003,#232004,#232005,#232006,#232007,#232008,#232009,#232010,
#232011,#232012,#232013,#232014,#232015,#232016,#232017,#232018,#232019,
#232020,#232021,#232022,#232023,#232024,#232025,#232026,#232027,#232028,
#232029,#232030,#232031,#232032,#232033,#232034,#232035,#232036,#232037,
#232038,#232039,#232040,#232041,#232042,#232043,#232044,#232045,#232046,
#232047,#232048,#232049,#232050,#232051,#232052,#232053,#232054,#232055,
#232056,#232057,#232058,#232059,#232060,#232061,#232062,#232063,#232064,
#232065,#232066,#232067,#232068,#232069,#232070,#232071,#232072,#232073,
#232074,#232075,#232076,#232077,#232078,#232079,#232080,#232081,#232082,
#232083,#232084,#232085,#232086,#232087,#232088,#232089,#232090,#232091,
#232092,#232093,#232094,#232095,#232096,#232097,#232098,#232099,#232100,
#232101,#232102,#232103,#232104,#232105,#232106,#232107,#232108,#232109,
#232110,#232111,#232112,#232113,#232114,#232115,#232116,#232117,#232118,
#232119,#232120,#232121,#232122,#232123,#232124,#232125,#232126,#232127,
#232128,#232129,#232130,#232131,#232132,#232133,#232134,#232135,#232136,
#232137,#232138,#232139,#232140,#232141,#232142,#232143,#232144,#232145,
#232146,#232147,#232148,#232149,#232150,#232151,#232152,#232153,#232154,
#232155,#232156,#232157,#232158,#232159,#232160,#232161,#232162,#232163,
#232164,#232165,#232166,#232167,#232168,#232169,#232170,#232171,#232172,
#232173,#232174,#232175,#232176,#232177,#232178,#232179,#232180,#232181,
#232182,#232183,#232184,#232185,#232186,#232187,#232188,#232189,#232190,
#232191,#232192,#232193,#232194,#232195,#232196,#232197,#232198,#232199,
#232200,#232201,#232202,#232203,#232204,#232205,#232206,#232207,#232208,
#232209,#232210,#232211,#232212,#232213,#232214,#232215,#232216,#232217,
#232218,#232219,#232220,#232221,#232222,#232223,#232224,#232225,#232226,
#232227,#232228,#232229,#232230,#232231,#232232,#232233,#232234,#232235,
#232236,#232237,#232238,#232239,#232240,#232241,#232242,#232243,#232244,
#232245,#232246,#232247,#232248,#232249,#232250,#232251,#232252,#232253)),
 .UNSPECIFIED.,.F.,.F.,.F.)
B_SPLINE_SURFACE_WITH_KNOTS((2,2),(3,2,2,2,2,2,2,2,2,2,2,2,2,2,2,2,2,2,
2,2,2,2,2,2,2,2,2,2,2,2,2,2,2,2,2,2,2,2,2,2,2,2,2,2,2,2,2,2,2,2,2,2,2,2,
2,2,2,2,2,2,2,2,2,2,2,2,2,2,2,2,2,2,2,2,2,2,2,2,2,2,2,2,2,2,2,2,2,2,2,2,
2,2,2,2,2,2,2,2,2,2,2,2,2,2,2,2,2,2,2,2,2,2,2,2,2,2,2,2,2,2,2,2,2,2,2,2,
2,2,2,2,2,2,2,2,2,2,2,2,2,2,2,2,2,2,2,2,2,2,2,2,2,2,2,2,2,2,2,2,2,2,2,2,
2,2,2,2,2,2,2,2,2,2,2,2,2,2,2,2,2,2,2,2,2,2,2,2,2,2,2,2,2,2,2,2,2,2,2,2,
2,2,2,2,2,2,2,2,2,2,2,2,2,2,2,2,2,2,2,3),(-1.31768928089197E-5,1.),(0.,
0.00454545454545455,0.00909090909090909,0.0136363636363636,0.0181818181818182,
0.0227272727272727,0.0272727272727273,0.0318181818181818,0.0363636363636364,
0.0409090909090909,0.0454545454545455,0.05,0.0545454545454545,0.0590909090909091,
0.0636363636363636,0.0681818181818182,0.0727272727272727,0.0772727272727273,
0.0818181818181818,0.0863636363636364,0.0909090909090909,0.0954545454545455,
0.1,0.104545454545455,0.109090909090909,0.113636363636364,0.118181818181818,
0.122727272727273,0.127272727272727,0.131818181818182,0.136363636363636,
0.140909090909091,0.145454545454545,0.15,0.154545454545455,0.159090909090909,
0.163636363636364,0.168181818181818,0.172727272727273,0.177272727272727,
0.181818181818182,0.186363636363636,0.190909090909091,0.195454545454545,
0.2,0.204545454545455,0.209090909090909,0.213636363636364,0.218181818181818,
0.222727272727273,0.227272727272727,0.231818181818182,0.236363636363636,
0.240909090909091,0.245454545454545,0.25,0.254545454545455,0.259090909090909,
0.263636363636364,0.268181818181818,0.272727272727273,0.277272727272727,
0.281818181818182,0.286363636363636,0.290909090909091,0.295454545454545,
0.3,0.304545454545455,0.309090909090909,0.313636363636364,0.318181818181818,
0.322727272727273,0.327272727272727,0.331818181818182,0.336363636363636,
0.340909090909091,0.345454545454545,0.35,0.354545454545455,0.359090909090909,
0.363636363636364,0.368181818181818,0.372727272727273,0.377272727272727,
0.381818181818182,0.386363636363636,0.390909090909091,0.395454545454545,
0.4,0.404545454545455,0.409090909090909,0.413636363636364,0.418181818181818,
0.422727272727273,0.427272727272727,0.431818181818182,0.436363636363636,
0.440909090909091,0.445454545454545,0.45,0.454545454545455,0.459090909090909,
0.463636363636364,0.468181818181818,0.472727272727273,0.477272727272727,
0.481818181818182,0.486363636363636,0.490909090909091,0.495454545454545,
0.5,0.504545454545455,0.509090909090909,0.513636363636364,0.518181818181818,
0.522727272727273,0.527272727272727,0.531818181818182,0.536363636363636,
0.540909090909091,0.545454545454545,0.55,0.554545454545455,0.559090909090909,
0.563636363636364,0.568181818181818,0.572727272727273,0.577272727272727,
0.581818181818182,0.586363636363636,0.590909090909091,0.595454545454545,
0.6,0.604545454545454,0.609090909090909,0.613636363636364,0.618181818181818,
0.622727272727273,0.627272727272727,0.631818181818182,0.636363636363636,
0.640909090909091,0.645454545454546,0.65,0.654545454545455,0.659090909090909,
0.663636363636364,0.668181818181818,0.672727272727273,0.677272727272727,
0.681818181818182,0.686363636363636,0.690909090909091,0.695454545454545,
0.7,0.704545454545455,0.709090909090909,0.713636363636364,0.718181818181818,
0.722727272727273,0.727272727272727,0.731818181818182,0.736363636363636,
0.740909090909091,0.745454545454545,0.75,0.754545454545455,0.759090909090909,
0.763636363636364,0.768181818181818,0.772727272727273,0.777272727272727,
0.781818181818182,0.786363636363636,0.790909090909091,0.795454545454545,
0.8,0.804545454545455,0.809090909090909,0.813636363636364,0.818181818181818,
0.822727272727273,0.827272727272727,0.831818181818182,0.836363636363636,
0.840909090909091,0.845454545454545,0.85,0.854545454545454,0.859090909090909,
0.863636363636364,0.868181818181818,0.872727272727273,0.877272727272727,
0.881818181818182,0.886363636363636,0.890909090909091,0.895454545454546,
0.9,0.904545454545455,0.909090909090909,0.913636363636364,0.918181818181818,
0.922727272727273,0.927272727272727,0.931818181818182,0.936363636363636,
0.940909090909091,0.945454545454545,0.95,0.954545454545455,0.959090909090909,
0.963636363636364,0.968181818181818,0.972727272727273,0.977272727272727,
0.980512885657876,0.990318014514455),.UNSPECIFIED.)
GEOMETRIC_REPRESENTATION_ITEM()
RATIONAL_B_SPLINE_SURFACE(((1.,0.951056516295154,1.,0.951056516295154,1.,
0.951056516295154,1.,0.951056516295154,1.,0.951056516295154,1.,0.951056516295154,
1.,0.951056516295154,1.,0.951056516295154,1.,0.951056516295154,1.,0.951056516295154,
1.,0.951056516295154,1.,0.951056516295154,1.,0.951056516295154,1.,0.951056516295154,
1.,0.951056516295154,1.,0.951056516295154,1.,0.951056516295154,1.,0.951056516295154,
1.,0.951056516295154,1.,0.951056516295154,1.,0.951056516295154,1.,0.951056516295154,
1.,0.951056516295154,1.,0.951056516295154,1.,0.951056516295154,1.,0.951056516295154,
1.,0.951056516295154,1.,0.951056516295154,1.,0.951056516295154,1.,0.951056516295154,
1.,0.951056516295154,1.,0.951056516295154,1.,0.951056516295154,1.,0.951056516295154,
1.,0.951056516295154,1.,0.951056516295154,1.,0.951056516295154,1.,0.951056516295154,
1.,0.951056516295154,1.,0.951056516295154,1.,0.951056516295154,1.,0.951056516295154,
1.,0.951056516295154,1.,0.951056516295154,1.,0.951056516295154,1.,0.951056516295154,
1.,0.951056516295154,1.,0.951056516295154,1.,0.951056516295154,1.,0.951056516295154,
1.,0.951056516295154,1.,0.951056516295154,1.,0.951056516295154,1.,0.951056516295154,
1.,0.951056516295154,1.,0.951056516295154,1.,0.951056516295154,1.,0.951056516295154,
1.,0.951056516295154,1.,0.951056516295154,1.,0.951056516295154,1.,0.951056516295154,
1.,0.951056516295154,1.,0.951056516295154,1.,0.951056516295154,1.,0.951056516295154,
1.,0.951056516295154,1.,0.951056516295154,1.,0.951056516295154,1.,0.951056516295154,
1.,0.951056516295154,1.,0.951056516295154,1.,0.951056516295154,1.,0.951056516295154,
1.,0.951056516295154,1.,0.951056516295154,1.,0.951056516295154,1.,0.951056516295154,
1.,0.951056516295154,1.,0.951056516295154,1.,0.951056516295154,1.,0.951056516295154,
1.,0.951056516295154,1.,0.951056516295154,1.,0.951056516295154,1.,0.951056516295154,
1.,0.951056516295154,1.,0.951056516295154,1.,0.951056516295154,1.,0.951056516295154,
1.,0.951056516295154,1.,0.951056516295154,1.,0.951056516295154,1.,0.951056516295154,
1.,0.951056516295154,1.,0.951056516295154,1.,0.951056516295154,1.,0.951056516295154,
1.,0.951056516295154,1.,0.951056516295154,1.,0.951056516295154,1.,0.951056516295154,
1.,0.951056516295154,1.,0.951056516295154,1.,0.951056516295154,1.,0.951056516295154,
1.,0.951056516295154,1.,0.951056516295154,1.,0.951056516295154,1.,0.951056516295154,
1.,0.951056516295154,1.,0.951056516295154,1.,0.951056516295154,1.,0.951056516295154,
1.,0.951056516295154,1.,0.951056516295154,1.,0.951056516295154,1.,0.951056516295154,
1.,0.951056516295154,1.,0.951056516295154,1.,0.951056516295154,1.,0.951056516295154,
1.,0.951056516295154,1.,0.951056516295154,1.,0.951056516295154,1.,0.951056516295154,
1.,0.951056516295154,1.,0.951056516295154,1.,0.951056516295154,1.,0.951056516295154,
1.,0.951056516295154,1.,0.951056516295154,1.,0.951056516295154,1.,0.951056516295154,
1.,0.951056516295154,1.,0.951056516295154,1.,0.951056516295154,1.,0.951056516295154,
1.,0.951056516295154,1.,0.951056516295154,1.,0.951056516295154,1.,0.951056516295154,
1.,0.951056516295154,1.,0.951056516295154,1.,0.951056516295154,1.,0.951056516295154,
1.,0.951056516295154,1.,0.951056516295154,1.,0.951056516295154,1.,0.951056516295154,
1.,0.951056516295154,1.,0.951056516295154,1.,0.951056516295154,1.,0.951056516295154,
1.,0.951056516295154,1.,0.951056516295154,1.,0.951056516295154,1.,0.951056516295154,
1.,0.951056516295154,1.,0.951056516295154,1.,0.951056516295154,1.,0.951056516295154,
1.,0.951056516295154,1.,0.951056516295154,1.,0.951056516295154,1.,0.951056516295154,
1.,0.951056516295154,1.,0.951056516295154,1.,0.951056516295154,1.,0.951056516295154,
1.,0.951056516295154,1.,0.951056516295154,1.,0.951056516295154,1.,0.951056516295154,
1.,0.951056516295154,1.,0.951056516295154,1.,0.951056516295154,1.,0.951056516295154,
1.,0.951056516295154,1.,0.951056516295154,1.,0.951056516295154,1.,0.951056516295154,
1.,0.951056516295154,1.,0.951056516295154,1.,0.951056516295154,1.,0.951056516295154,
1.,0.951056516295154,1.,0.951056516295154,1.,0.951056516295154,1.,0.951056516295154,
1.,0.951056516295154,1.,0.951056516295154,1.,0.951056516295154,1.,0.951056516295154,
1.,0.951056516295154,1.,0.951056516295154,1.,0.951056516295154,1.,0.951056516295154,
1.,0.951056516295154,1.,0.951056516295154,1.,0.951056516295154,1.,0.951056516295154,
1.,0.951056516295154,1.,0.951056516295154,1.,0.951056516295154,1.,0.951056516295154,
1.,0.951056516295154,1.,0.951056516295154,1.,0.951056516295154,1.,0.951056516295154,
1.,0.951056516295154,1.,0.951056516295154,1.,0.951056516295154,1.,0.951056516295154,
1.,0.951056516295154,1.,0.965111379392576,0.979962407692417,0.979962407692417,
0.979962407692417),(1.,0.951056516295154,1.,0.951056516295154,1.,0.951056516295154,
1.,0.951056516295154,1.,0.951056516295154,1.,0.951056516295154,1.,0.951056516295154,
1.,0.951056516295154,1.,0.951056516295154,1.,0.951056516295154,1.,0.951056516295154,
1.,0.951056516295154,1.,0.951056516295154,1.,0.951056516295154,1.,0.951056516295154,
1.,0.951056516295154,1.,0.951056516295154,1.,0.951056516295154,1.,0.951056516295154,
1.,0.951056516295154,1.,0.951056516295154,1.,0.951056516295154,1.,0.951056516295154,
1.,0.951056516295154,1.,0.951056516295154,1.,0.951056516295154,1.,0.951056516295154,
1.,0.951056516295154,1.,0.951056516295154,1.,0.951056516295154,1.,0.951056516295154,
1.,0.951056516295154,1.,0.951056516295154,1.,0.951056516295154,1.,0.951056516295154,
1.,0.951056516295154,1.,0.951056516295154,1.,0.951056516295154,1.,0.951056516295154,
1.,0.951056516295154,1.,0.951056516295154,1.,0.951056516295154,1.,0.951056516295154,
1.,0.951056516295154,1.,0.951056516295154,1.,0.951056516295154,1.,0.951056516295154,
1.,0.951056516295154,1.,0.951056516295154,1.,0.951056516295154,1.,0.951056516295154,
1.,0.951056516295154,1.,0.951056516295154,1.,0.951056516295154,1.,0.951056516295154,
1.,0.951056516295154,1.,0.951056516295154,1.,0.951056516295154,1.,0.951056516295154,
1.,0.951056516295154,1.,0.951056516295154,1.,0.951056516295154,1.,0.951056516295154,
1.,0.951056516295154,1.,0.951056516295154,1.,0.951056516295154,1.,0.951056516295154,
1.,0.951056516295154,1.,0.951056516295154,1.,0.951056516295154,1.,0.951056516295154,
1.,0.951056516295154,1.,0.951056516295154,1.,0.951056516295154,1.,0.951056516295154,
1.,0.951056516295154,1.,0.951056516295154,1.,0.951056516295154,1.,0.951056516295154,
1.,0.951056516295154,1.,0.951056516295154,1.,0.951056516295154,1.,0.951056516295154,
1.,0.951056516295154,1.,0.951056516295154,1.,0.951056516295154,1.,0.951056516295154,
1.,0.951056516295154,1.,0.951056516295154,1.,0.951056516295154,1.,0.951056516295154,
1.,0.951056516295154,1.,0.951056516295154,1.,0.951056516295154,1.,0.951056516295154,
1.,0.951056516295154,1.,0.951056516295154,1.,0.951056516295154,1.,0.951056516295154,
[truncated: 31,949,010 more chars]
